# Supplementary material for: Genomic and physiological signatures of adaptation in pathogenic fungi
Source: Nat Commun. 2026 Jan 15;17:748. doi: 10.1038/s41467-026-68330-6 (PMC12820176; doi:10.1038/s41467-026-68330-6)
Supplement: Supplementary file 5 — Supplementary Dataset 1 [file 41467_2026_68330_MOESM5_ESM.xlsx]

## Sheet: Supplementary Data 1
Supplementary Data 1. Isolates and genome assemblies analyzed in this study and respective relevant metadata are provided. The status of the strain is indicated for type strains (T) and hybrids (H). Accession numbers from NCBI and links for JGI and ATCC for the genome assemblies are provided. When available, accession numbers for additional genome assemblies for the same strain are provided in pa…
Species	Strain/Voucher	Strain status	Assembly accession	SRA Experiments	Strain source	Genome source	Species clinical reports
Trichosporonales
Apiotrichum akiyoshidainum	HP2023, CBS 10550, ATCC MYA-4129		GCA_002973495.1		[1]	[2]	NA
Apiotrichum brassicae	JCM 1599T, CBS 6382T, ATCC 24124T, AJ 4833, BCRC 21783, IFO 1584, NBRC 1584, NCYC 2562, UAMH 7657, CCRC 21783	T	GCA_001600295.1	DRR032566, DRR037056	[3]	[4]	NA
Apiotrichum domesticum	JCM 9580T, CBS 8280T, NBRC 103893, NCYC 2665	T	GCA_001599015.1	DRR032593, DRR032468	[5]	[6]	NA
Apiotrichum gamsii	JCM 9941T, CBS 8245T, JCM 12197, BCRC 22274, IFM 49226, NBRC 103894	T	GCA_001600315.1	DRR037064, DRR032574	[7]	[4]	NA
Apiotrichum gracile	JCM 10018T, CBS 8189T, CBS 102.10, NBRC 103905, UAMH 7662	T	GCA_001600335.1	DRR037065, DRR032575	[8]	[4]	NA
Apiotrichum laibachii	JCM 2947T, CBS 5790T, CGMCC 2.1972, NBRC 102674, PYCC 3865, UAMH 7666	T	GCA_001600735.1	DRR042686, DRR037290	[8]	[4]	NA
Apiotrichum montevideense	JCM 9937T, CBS 6721T, IMUR 2329, NBRC 103899, NCYC 2638, NRRL Y-7944, UAMH 7669	T	GCA_001598995.1	DRR032592, DRR031586	[8, 9]	RIKEN BRC JCM	NA
Apiotrichum mycotoxinivorans	CICC 1454, AS 2.1374		GCA_013177335.1		NA	[10]	[11, 12]
Apiotrichum mycotoxinivorans	GMU1709		GCA_011290525.1	SRR11536951, SRR11536952	[12]	[13]
Apiotrichum mycotoxinivorans	ACCC 20271, CGMCC 2.1374		GCA_001613755.1	SRR3202826, SRR3202825, SRR3202824, SRR3202823	NA	[14]
Apiotrichum porosum	JCM 1458T, CBS 2040T, NRRL Y-17198, VKM Y-3	T	GCA_001600255.1	DRR037054, DRR032564	[15]	RIKEN BRC JCM	NA
Apiotrichum porosum	DSM 27194, TPST6		GCF_003942205.1		[16]	[17]
Apiotrichum siamense	L8in5, CLIB 3781		GCA_023653615.1		[18]	[19]	NA
Apiotrichum veenhuisii	JCM 10691T, CBS 7136T	T	GCA_001600595.1	DRR042674, DRR037278	[20]	RIKEN BRC JCM	[21]
Cutaneotrichosporon arboriformis	JCM 14201T, CBS 10441T, IFM 54862	T	GCA_002335565.1		[22]	[23]	[22]
Cutaneotrichosporon curvatus	JCM 1532T, CBS 570T, ATCC 10567T, DSM 101032T, AJ 4763, DBVPG 6206, IFO 1159, NBRC 1159, NCYC 476, NRRL Y-1511, PYCC 2565, VKM Y-2230, MUCL 29819, SBUG-Y 855	T	GCA_001600275.1 (GCA_020080345.1, GCA_001028165.1)	DRR037055, DRR032565	NA	[4]	[24, 25]
Cutaneotrichosporon cutaneum	JCM 1462T, CBS 2466T, ATCC 28592T, DSM 27285T, BCRC 21675, DBVPG 6973, IFO 1198, IGC 3462, NBRC 1198, NCYC 444, NRRL Y-1490, PYCC 3462, UAMH 7659, MUCL 30308	T	GCA_001600715.1	DRR042685, DRR037289	NA	[4]	[26]
Cutaneotrichosporon cyanovorans	JCM 31833T, CBS 11948T, NRRL Y-48730, UOFS Y-2244	T	GCA_002335625.1		[27]	[23]	NA
Cutaneotrichosporon daszewskae	JCM 11166T, CBS 5123T, MUCL 30649, NBRC 100670	T	GCA_002335585.1		[28]	[23]	[28]
Cutaneotrichosporon dermatis	JCM 11170T, CBS 2043T, NBRC 102675	T	GCA_003116895.1	DRR037286, DRR042682	[29]	[23]	[30, 31]
Cutaneotrichosporon dermatis	ATCC 204094, Vitek 303483, API 7704022		genomes.atcc.org/genomes/e80264e2adb34f72		NA	ATCC [32]
Cutaneotrichosporon dermatis	NICC30027	H	GCA_020011015.1		[33]	[34]
Cutaneotrichosporon mucoides	JCM 9939T, CBS 7625T, IP 151, UAMH 7670	T, H	GCA_003116955.1		NA	[23]	[31, 35]
Cutaneotrichosporon oleaginosus	ATCC 20509T, DSM 11815T	T	genomes.atcc.org/genomes/1bd8cbf8d02b479c (GCA_001712445.1)		[36]	ATCC [32]	NA
Cutaneotrichosporon oleaginosus	ATCC 20508		GCA_008065305.1		[36]	[37]
Cutaneotrichosporon oleaginosus	IBC0246		GCF_001027345.1	SRR1799173	NA	[38]
Haglerozyma chiarellii	ATCC MYA-4694T, JCM 31834T, CBS 11177T	T	mycocosm.jgi.doe.gov/Trich1	SRR4131472, SRR4131471	[39]	JGI	NA
Pascua guehoae	JCM 10690T, CBS 8521T	T	GCA_001600415.1	DRR042671, DRR032589	[40]	RIKEN BRC JCM	NA
Pascua ‘guehoae’ sp.	Phaff 60-59		mycocosm.jgi.doe.gov/Trigue1		NA	JGI	NA
Prillingera fragicola	JCM 1530T, CBS 8898T, AJ 4683, NBRC 100667	T	GCA_002335605.1		[28]	[23]	NA
Trichosporon asahii	JCM 2466T, CBS 2479T, IGC 3469, NBRC 103889, NCYC 2677, UAMH 7654	T	GCA_001972365.1 (GCF_000293215.1)	DRR037057, DRR032567	NA	[4]	[31, 41]
Trichosporon asahii	CBS 8904		GCA_000299215.2	DRR042683, DRR037287	NA	[42]
Trichosporon asahii	N5_275_008G1		GCA_004026345.1		[43]	[43]
Trichosporon asahii	ATCC 201110, TIMM 1318		genomes.atcc.org/genomes/b7621150fd7849ee		[44]	ATCC [32]
Trichosporon coremiiforme	JCM 2938T, CBS 2482T, PYCC 3472, UAMH 7658	T, H	GCA_001752605.1		NA	[4, 45]	[41]
Trichosporon faecale	JCM 2941T, CBS 4828T, IGC 3475, IMUR 932, NBRC 103892, PYCC 3475, UAMH 7661	T	GCA_001752585.1	DRR037059, DRR032569	NA	[45]	[41]
Trichosporon inkin	JCM 9195T, CBS 5585T, ATCC 18020T, BCRC 21503, IFO 10131, IGC 3727, NBRC 10131, NRRL Y-7793	T	GCA_001752625.1 (GCA_004023515.1)	DRR037062, DRR032572	NA	[45]	[31, 41]
Trichosporon ovoides	JCM 9940T, CBS 7556T, RV 34067, UAMH 7671	T, H	GCA_001752645.1		NA	[45]	[31]
Trichosporon ovoides	2NF903A	H	GCA_009833065.1		NA	Heilongjiang bayi agricultural university
Vanrija humicola	JCM 1457T, CBS 571T, ATCC 14438T, BCRC 21639, DBVPG 6019, IFO 0760, IGC 3387, MUCL 29840, NBRC 0760, NCYC 818, NRRL Y-12944, PYCC 3387, VKM Y-2238	T	GCA_001600235.1	DRR037053, DRR032563	NA	[4]	NA
Vanrija humicola	CBS 4282		GCA_008065275.1		NA	[37]
Vanrija humicola	UJ1, JCM 9575, MUCL 30690, NBRC 100671		GCA_002897395.1		NA	[46]
Vanrija ‘humicola’ sp.	ATCC 9949, JCM 1459, CBS 2041, DSM 6382, IAM 12184, IFO 0753, NBRC 0753, NRRL Y-1266		genomes.atcc.org/genomes/781d93df71954299		NA	ATCC [32]	NA
Vanrija pseudolonga	DUCC4014		GCA_020906515.1		[47]	Dankook University	NA
Takashimella koratensis	JCM 12878T, CBS 10484T, TY-242, TISTR 5816	T	GCA_003116875.1	DRR042684, DRR037288	[48]	[23]	NA
Takashimella tepidaria	JCM 11965T, CBS 9427T	T	GCA_003116915.1	DRR042683, DRR037287	[49]	[23]	NA
Tremellales
Cryptococcus amylolentus	CBS 6039T, JCM 1690T, ATCC 56469T, IFO 10423, IGC 4486, NRRL Y-7784, PYCC 4486	T	GCF_001720205.1	SRR949802, SRR949803	NA	[50]	NA
Cryptococcus deneoformans	JEC21, CBS 10513, ATCC MYA-565, B-4500		GCF_000091045.1		[51]	[52]	[53]
Cryptococcus floricola	DSM 27421T	T	GCA_006352305.1		[54]	[54]	NA
Cryptococcus gattii	WM276		GCA_000185945.1		NA	[55]	[53]
NA, not available; RIKEN BRC JCM: https://www.jcm.riken.jp/cgi-bin/jcm/jcm_genomelist; ATCC: https://genomes.atcc.org/genomes/mycology; JGI: https://mycocosm.jgi.doe.gov/mycocosm/home
References
1	Pajot HF, Figueroa LIC de, Fariña JI. Dye-decolorizing activity in isolated yeasts from the ecoregion of Las Yungas (Tucumán, Argentina). Enzyme and Microbial Technology. 2007;40:1503–11. doi:10.1016/j.enzmictec.2006.10.038.
2	Bulacio Gil NM, Pajot HF, Rosales Soro MDM, Figueroa LIC de, Kurth D. Genome-wide overview of Trichosporon akiyoshidainum HP-2023, new insights into its mechanism of dye discoloration. 3 Biotech. 2018;8:440. doi:10.1007/s13205-018-1465-y.
3	Nakase T. New species of yeasts found in Japan. J. Gen. Appl. Microbiol. 1971;17:409–19. doi:10.2323/jgam.17.409.
4	Takashima M, Manabe R-i, Iwasaki W, Ohyama A, Ohkuma M, Sugita T. Selection of Orthologous Genes for Construction of a Highly Resolved Phylogenetic Tree and Clarification of the Phylogeny of Trichosporonales Species. PLoS One. 2015;10:e0131217. doi:10.1371/journal.pone.0131217.
5	Sugita T, Nishikawa A, Shinoda T, Yoshida K, Ando M. A new species, Trichosporon domesticum, isolated from the house of asummer-type hypersensitivity pneumonitis patient in Japan. J. Gen. Appl. Microbiol. 1995;41:429–36. doi:10.2323/jgam.41.429.
6	Cho O, Ichikawa T, Kurakado S, Takashima M, Manabe R-i, Ohkuma M, Sugita T. Draft Genome Sequence of the Causative Antigen of Summer-Type Hypersensitivity Pneumonitis, Trichosporon domesticum JCM 9580. Genome Announc 2016. doi:10.1128/genomeA.00651-16.
7	Middelhoven WJ, Scorzetti G, Fell JW. Systematics of the anamorphic basidiomycetous yeast genus Trichosporon Behrend with the description of five novel species: Trichosporon vadense, T. smithiae, T. dehoogii, T. scarabaeorum and T. gamsii. Int J Syst Evol Microbiol. 2004;54:975–86. doi:10.1099/ijs.0.02859-0.
8	Guého E, Smith MT, Hoog GS de, Billon-Grand G, Christen R, Batenburg-van der Vegte WH. Contributions to a revision of the genus Trichosporon. Antonie Van Leeuwenhoek. 1992;61:289–316. doi:10.1007/BF00713938.
9	Queiroz LA. Endomycopsis montevidensis n. sp. Mycopathologia et Mycologia Applicata. 1974;54:559–64. doi:10.1007/BF02050060.
10	Sun J, Xia Y, Ming D. Whole-Genome Sequencing and Bioinformatics Analysis of Apiotrichum mycotoxinivorans: Predicting Putative Zearalenone-Degradation Enzymes. Front Microbiol. 2020;11:1866. doi:10.3389/fmicb.2020.01866.
11	Hickey PW, Sutton DA, Fothergill AW, Rinaldi MG, Wickes BL, Schmidt HJ, Walsh TJ. Trichosporon mycotoxinivorans, a novel respiratory pathogen in patients with cystic fibrosis. J Clin Microbiol. 2009;47:3091–7. doi:10.1128/JCM.00460-09.
12	Peng L, Jiang Y-Q, Jiang G-M, Ou J-Y, Zeng L-T, Zhang H-H, et al. Molecular identification and biological characteristic analysis of an Apiotrichum mycotoxinivorans (formerly Trichosporon mycotoxinivorans) strain isolated from sputum specimens of a pediatric patient with pneumonia. J Mycol Med. 2019;29:120–6. doi:10.1016/j.mycmed.2019.01.010.
13	Peng L, Liu C-F, Wu H, Jin H, Deng X-Y, Zeng L-T, et al. Complete Genome Sequencing and Comparative Analysis of the Clinically-Derived Apiotrichum mycotoxinivorans Strain GMU1709. Front Cell Infect Microbiol. 2022;12:834015. doi:10.3389/fcimb.2022.834015.
14	Wang J, Gao Q, Bao J. Genome sequence of Trichosporon cutaneum ACCC 20271: An oleaginous yeast with excellent lignocellulose derived inhibitor tolerance. J Biotechnol. 2016;228:50–1. doi:10.1016/j.jbiotec.2016.04.043.
15	Middelhoven WJ, Scorzetti G, Fell JW. Trichosporon porosum comb. nov., an anamorphic basidiomycetous yeast inhabiting soil, related to the loubieri/laibachii group of species that assimilate hemicelluloses and phenolic compounds. FEMS Yeast Res. 2001;1:15–22. doi:10.1111/j.1567-1364.2001.tb00009.x.
16	Schulze I, Hansen S, Großhans S, Rudszuck T, Ochsenreither K, Syldatk C, Neumann A. Characterization of newly isolated oleaginous yeasts - Cryptococcus podzolicus, Trichosporon porosum and Pichia segobiensis. AMB Express. 2014;4:24. doi:10.1186/s13568-014-0024-0.
17	Gorte O, Aliyu H, Neumann A, Ochsenreither K. Draft Genome Sequence of the Oleaginous Yeast Apiotrichum porosum (syn. Trichosporon porosum) DSM 27194. J Genomics. 2019;7:11–3. doi:10.7150/jgen.32210.
18	Boisramé A, Neuvéglise C. Development of a Vector Set for High or Inducible Gene Expression and Protein Secretion in the Yeast Genus Blastobotrys. J Fungi (Basel) 2022. doi:10.3390/jof8050418.
19	Anita Boisramé and Cécile Neuvéglise, Boisramé A, Neuvéglise C. Development of a Vector Set for High or Inducible Gene Expression and Protein Secretion in the Yeast Genus Blastobotrys. J Fungi (Basel) 2022. doi:10.3390/jof8050418.
20	Middelhoven WJ, Scorzetti G, Fell JW. Trichosporon veenhuisii sp. nov., an alkane-assimilating anamorphic basidiomycetous yeast. Int J Syst Evol Microbiol. 2000;50 Pt 1:381–7. doi:10.1099/00207713-50-1-381.
21	Lara BR, Melo MBdA, Paula CR, Arnoni MV, Simões CCN, Nakano S, et al. Apiotrichum veenhuisii isolated from a pediatric patient with acute myeloid leukemia: The first case in humans. Mycologia. 2019;111:793–7. doi:10.1080/00275514.2019.1637645.
22	Sugita T, Takashima M, Sano A, Nishimura K, Kinebuchi T, Yamaguchi S, Osanai H. Cryptococcus arboriformis Sp. Nov., a novel anamorphic basidiomycetous yeast species isolated from a patient's urine. Microbiol Immunol. 2007;51:543–5. doi:10.1111/j.1348-0421.2007.tb03943.x.
23	Takashima M, Sriswasdi S, Manabe R-i, Ohkuma M, Sugita T, Iwasaki W. A Trichosporonales genome tree based on 27 haploid and three evolutionarily conserved 'natural' hybrid genomes. Yeast. 2018;35:99–111. doi:10.1002/yea.3284.
24	Ting DSJ, Bignardi G, Koerner R, Irion LD, Johnson E, Morgan SJ, Ghosh S. Polymicrobial Keratitis With Cryptococcus curvatus, Candida parapsilosis, and Stenotrophomonas maltophilia After Penetrating Keratoplasty: A Rare Case Report With Literature Review. Eye Contact Lens. 2019;45:e5-e10. doi:10.1097/ICL.0000000000000517.
25	Bive BZ, Sacheli R, Situakibanza Nani-Tuma H, Kabututu Zakayi P, Ka A, Mbula Mambimbi M, et al. Clinical epidemiology and high genetic diversity amongst Cryptococcus spp. isolates infecting people living with HIV in Kinshasa, Democratic Republic of Congo: Von Ewigkeit zu Ewigkeit. PLoS One. 2022;17:e0267842. doi:10.1371/journal.pone.0267842.
26	Martínez-Herrera E, Duarte-Escalante E, Reyes-Montes MDR, Arenas R, Acosta-Altamirano G, Moreno-Coutiño G, et al. Molecular identification of yeasts from the order Trichosporonales causing superficial infections. Rev Iberoam Micol. 2021;38:119–24. doi:10.1016/j.riam.2021.01.004.
27	Motaung TE, Albertyn J, Kock JLF, Pohl CH. Cryptococcus cyanovorans sp. nov., a basidiomycetous yeast isolated from cyanide-contaminated soil. Int J Syst Evol Microbiol. 2012;62:1208–14. doi:10.1099/ijs.0.034181-0.
28	Takashima M, Sugita T, Shinoda T, Nakase T. Reclassification of the Cryptococcus humicola complex. Int J Syst Evol Microbiol. 2001;51:2199–210. doi:10.1099/00207713-51-6-2199.
29	Sugita T, Takashima M, Nakase T, Ichikawa T, Ikeda R, Shinoda T. Two new yeasts, Trichosporon debeurmannianum sp. nov. and Trichosporon dermatis sp. nov., transferred from the Cryptococcus humicola complex. Int J Syst Evol Microbiol. 2001;51:1221–8. doi:10.1099/00207713-51-3-1221.
30	Gunn SR, Reveles XT, Hamlington JD, Sadkowski LC, Johnson-Pais TL, Jorgensen JH. Use of DNA sequencing analysis to confirm fungemia due to Trichosporon dermatis in a pediatric patient. J Clin Microbiol. 2006;44:1175–7. doi:10.1128/JCM.44.3.1175-1177.2006.
31	Rastogi V, Honnavar P, Rudramurthy SM, Pamidi U, Ghosh A, Chakrabarti A. Molecular characterisation and antifungal susceptibility of clinical Trichosporon isolates in India. Mycoses. 2016;59:528–34. doi:10.1111/myc.12511.
32	Nguyen SV, Puthuveetil NP, Petrone JR, Kirkland JL, Gaffney K, Tabron CL, Wax N, Duncan J, King S, Marlow R, Reese AL. The ATCC genome portal: 3,938 authenticated microbial reference genomes. Microbiol. Resour. Announc. 2024;13:e0104523. doi:10.1128/mra.01045.
33	Wang L, Wang D, Zhang Z, Cheng S, Liu B, Wang C, et al. Comparative Glucose and Xylose Coutilization Efficiencies of Soil-Isolated Yeast Strains Identify Cutaneotrichosporon dermatis as a Potential Producer of Lipid. ACS Omega. 2020;5:23596–603. doi:10.1021/acsomega.0c02089.
34	Wang L, Guo S, Zeng B, Wang S, Chen Y, Cheng S, et al. Draft Genome Assembly and Annotation for Cutaneotrichosporon dermatis NICC30027, an Oleaginous Yeast Capable of Simultaneous Glucose and Xylose Assimilation. Mycobiology. 2022;50:69–81. doi:10.1080/12298093.2022.2038844.
35	Oh TH, Shin SU, Kim SS, Kim SE, Kim UJ, Kang S-J, et al. Prosthetic valve endocarditis by Trichosporon mucoides: A case report and review of literature. Medicine (Baltimore). 2020;99:e22584. doi:10.1097/MD.0000000000022584.
36	Gujjari P, Suh S-O, Coumes K, Zhou JJ. Characterization of oleaginous yeasts revealed two novel species: Trichosporon cacaoliposimilis sp. nov. and Trichosporon oleaginosus sp. nov. Mycologia. 2011;103:1110–8. doi:10.3852/10-403.
37	Sun S, Coelho MA, Heitman J, Nowrousian M. Convergent evolution of linked mating-type loci in basidiomycete fungi. PLoS Genet. 2019;15:e1008365. doi:10.1371/journal.pgen.1008365.
38	Kourist R, Bracharz F, Lorenzen J, Kracht ON, Chovatia M, Daum C, et al. Genomics and Transcriptomics Analyses of the Oil-Accumulating Basidiomycete Yeast Trichosporon oleaginosus: Insights into Substrate Utilization and Alternative Evolutionary Trajectories of Fungal Mating Systems. mBio. 2015;6:e00918. doi:10.1128/mBio.00918-15.
39	Pagnocca FC, Legaspe MFC, Rodrigues A, Ruivo CCC, Nagamoto NS, Bacci M, Forti LC. Yeasts isolated from a fungus-growing ant nest, including the description of Trichosporon chiarellii sp. nov., an anamorphic basidiomycetous yeast. Int J Syst Evol Microbiol. 2010;60:1454–9. doi:10.1099/ijs.0.015727-0.
40	Middelhoven WJ, Scorzetti G, Fell JW. Trichosporon guehoae sp.nov., an anamorphic basidiomycetous yeast. Can J Microbiol. 1999;45:686–90. doi:10.1139/w99-055.
41	Francisco EC, Almeida Junior JN de, Queiroz Telles F de, Aquino VR, Mendes AVA, Andrade Barberino MGM de, et al. Species distribution and antifungal susceptibility of 358 Trichosporon clinical isolates collected in 24 medical centres. Clin Microbiol Infect. 2019;25:909.e1–909.e5. doi:10.1016/j.cmi.2019.03.026.
42	Yang RY, Li HT, Zhu H, Zhou GP, Wang M, Wang L. Genome sequence of the Trichosporon asahii environmental strain CBS 8904. Eukaryot Cell. 2012;11:1586–7. doi:10.1128/EC.00264-12.
43	Olm MR, West PT, Brooks B, Firek BA, Baker R, Morowitz MJ, Banfield JF. Genome-resolved metagenomics of eukaryotic populations during early colonization of premature infants and in hospital rooms. Microbiome. 2019;7:26. doi:10.1186/s40168-019-0638-1.
44	Ando M, Sakata T, Yoshida K, Yamasaki H, Araki S, Onoue K, Shinoda T. Serotype-related antigen of Trichosporon cutaneum in the induction of summer-type hypersensitivity pneumonitis: Correlation between serotype of inhalation challenge-positive antigen and that of the isolates from patients' homes. J Allergy Clin Immunol. 1990;85:36–44. doi:10.1016/0091-6749(90)90218-s.
45	Sriswasdi S, Takashima M, Manabe R-i, Ohkuma M, Sugita T, Iwasaki W. Global deceleration of gene evolution following recent genome hybridizations in fungi. Genome Res. 2016;26:1081–90. doi:10.1101/gr.205948.116.
46	Yamada R, Ujiie H, Kera Y, Nakase T, Kitagawa K, Imasaka T, et al. Purification and properties of D-aspartate oxidase from Cryptococcus humicolus UJ1. Biochim Biophys Acta. 1996;1294:153–8. doi:10.1016/0167-4838(96)00012-x.
47	Kwon HW, Yun YH, Kim SH, Ko HG. First Report of Brown Rot Caused by Cryptococcus pseudolongus on Fruiting Body of Shiitake (Lentinula edodes ) in Korea. Plant Disease. 2016;100:1013. doi:10.1094/PDIS-07-15-0834-PDN.
48	Fungsin B, Takashima M, Sugita T, Artjariyasripong S, Potacharoen W, Tanticharoen M, Nakase T. Bullera koratensis sp. nov. and Bullera lagerstroemiae sp. nov., two new ballistoconidium-forming yeast species in the Trichosporonales clade isolated from plant leaves in Thailand. J. Gen. Appl. Microbiol. 2006;52:73–81. doi:10.2323/jgam.52.73.
49	Takashima M, Sugita T, Toriumi Y, Nakase T. Cryptococcus tepidarius sp. nov., a thermotolerant yeast species isolated from a stream from a hot-spring area in Japan. Int J Syst Evol Microbiol. 2009;59:181–5. doi:10.1099/ijs.0.004515-0.
50	Sun S, Yadav V, Billmyre RB, Cuomo CA, Nowrousian M, Wang L, et al. Fungal genome and mating system transitions facilitated by chromosomal translocations involving intercentromeric recombination. PLoS Biol. 2017;15:e2002527. doi:10.1371/journal.pbio.2002527.
51	Kwon-Chung KJ, Edman JC, Wickes BL. Genetic association of mating types and virulence in Cryptococcus neoformans. Infect Immun. 1992;60:602–5. doi:10.1128/iai.60.2.602-605.1992.
52	Loftus BJ, Fung E, Roncaglia P, Rowley D, Amedeo P, Bruno D, et al. The genome of the basidiomycetous yeast and human pathogen Cryptococcus neoformans. Science. 2005;307:1321–4. doi:10.1126/science.1103773.
53	Zhao Y, Ye L, Zhao F, Zhang L, Lu Z, Chu T, et al. Cryptococcus neoformans, a global threat to human health. Infect Dis Poverty. 2023;12:20. doi:10.1186/s40249-023-01073-4.
54	Passer AR, Coelho MA, Billmyre RB, Nowrousian M, Mittelbach M, Yurkov AM, et al. Genetic and Genomic Analyses Reveal Boundaries between Species Closely Related to Cryptococcus Pathogens. mBio 2019. doi:10.1128/mBio.00764-19.
55	D'Souza CA, Kronstad JW, Taylor G, Warren R, Yuen M, Hu G, et al. Genome variation in Cryptococcus gattii, an emerging pathogen of immunocompetent hosts. mBio. 2011;2:e00342-10. doi:10.1128/mBio.00342-10.
