# Supplementary material for: Genomic and physiological signatures of adaptation in pathogenic fungi
Source: Nat Commun. 2026 Jan 15;17:748. doi: 10.1038/s41467-026-68330-6 (PMC12820176; doi:10.1038/s41467-026-68330-6)
Supplement: Supplementary file 6 — Supplementary Dataset 2 [file 41467_2026_68330_MOESM6_ESM.xlsx]

## Sheet: Supplementary Data 2
Supplementary Data 2. PERMANOVA (two-sided) results for statistical tests using different datasets. The subset of genes or genomic metrics is indicated as the dataset, along with the corresponding PERMANOVA formula. The phylogenetic structure was decomposed into principal components (PC) and tested alongside lifestyle. The degrees of freedom (Df), coefficient of determination (R2), and F-value ar…
Dataset	Formula	Effect	Df	R2	F	p
All orthologous genes count	All OGs ~ PC1 + PC2 + lifestyle	PC1	1	0.16	9.70	0.0001
		PC2	1	0.10	6.20	0.0001
		lifestyle	1	0.05	3.10	0.0005
All genome metrics	Stats ~ PC1 + PC2 + lifestyle	PC1	1	0.21	13.33	0.0001
		PC2	1	0.12	7.80	0.0031
		lifestyle	1	0.02	0.97	0.3456
Metrics – Genome size	size ~ PC1 + PC2 + lifestyle	PC1	1	0.21	14.14	0.0004
		PC2	1	0.16	10.96	0.0006
		lifestyle	1	0.02	1.38	0.2422
Metrics – GC content	GC ~ PC1 + PC2 + lifestyle	PC1	1	0.52	60.21	0.0001
		PC2	1	0.13	15.06	0.0002
		lifestyle	1	0.02	2.85	0.0894
Metrics – tRNA genes count	tRNAs ~ PC1 + PC2 + lifestyle	PC1	1	0.26	17.56	0.0001
		PC2	1	0.13	8.89	0.0003
		lifestyle	1	0.04	2.44	0.0712
Metrics – Repeat content	repeats ~ PC1 + PC2 + lifestyle	PC1	1	0.10	4.48	0.0240
		PC2	1	0.30	1.42	0.2434
		lifestyle	1	0.00	0.13	0.9034
Metrics – Proteins count	proteins ~ PC1 + PC2 + lifestyle	PC1	1	0.18	9.67	0.0024
		PC2	1	0.00	0.16	0.7944
		lifestyle	1	0.04	2.08	0.1447
Metrics – Secreted proteins count	Sec-proteins ~ PC1 + PC2 + lifestyle	PC1	1	0.30	17.76	0.0001
		PC2	1	0.01	0.79	0.4272
		lifestyle	1	0.01	0.76	0.4293
Metrics – CAZymes count	CAZymes ~ PC1 + PC2 + lifestyle	PC1	1	0.16	9.97	0.0014
		PC2	1	0.11	6.88	0.0080
		lifestyle	1	0.02	1.07	0.3037
Metrics – Secreted CAZymes count	Sec-CAZymes ~ PC1 + PC2 + lifestyle	PC1	1	0.20	11.69	0.0006
		PC2	1	0.12	7.05	0.0070
		lifestyle	1	0.01	0.70	0.4547
Metrics – Carbohydrate genes count	carbos ~ PC1 + PC2 + lifestyle	PC1	1	0.12	6.65	0.0101
		PC2	1	0.03	1.43	0.2307
		lifestyle	1	0.05	2.65	0.1005
Metrics – Lipid genes count	lipids ~ PC1 + PC2 + lifestyle	PC1	1	0.74	144.72	0.0001
		PC2	1	0.04	7.47	0.0052
		lifestyle	1	0.01	2.83	0.0864
tRNA gene counts by anticodon	tRNA anticodon ~ PC1 + PC2 + lifestyle	PC1	1	0.24	15.94	0.0001
		PC2	1	0.12	7.75	0.0001
		lifestyle	1	0.03	2.25	0.0674
S carbohydrate transport and metabolism for	S carbos ~ PC1 + PC2 + lifestyle	PC1	1	0.59	31.16	0.0001
Cutaneotrichosporon, Trichosporon, and Cryptococcus		PC2	1	0.40	20.98	0.0001
		lifestyle	1	0.06	3.18	0.0809
S lipid transport and metabolism for	S lipids ~ PC1 + PC2 + lifestyle	PC1	1	0.24	17.22	0.0006
Cutaneotrichosporon, Trichosporon, and Cryptococcus		PC2	1	0.14	9.92	0.0049
		lifestyle	1	0.59	41.64	0.0001
S carbohydrate:lipid ratio for	S ratio ~ PC1 + PC2 + lifestyle	PC1	1	0.01	0.43	0.5485
Cutaneotrichosporon, Trichosporon, and Cryptococcus		PC2	1	0.01	0.52	0.5069
		lifestyle	1	0.69	40.96	0.0001
