# Supplementary material for: Genomic and physiological signatures of adaptation in pathogenic fungi
Source: Nat Commun. 2026 Jan 15;17:748. doi: 10.1038/s41467-026-68330-6 (PMC12820176; doi:10.1038/s41467-026-68330-6)
Supplement: Supplementary file 7 — Supplementary Dataset 3 [file 41467_2026_68330_MOESM7_ESM.xlsx]

## Sheet: Supplementary Data 3
Supplementary Data 3. EggNOG annotation for genes involved in carbohydrate and lipid transport and metabolism.
genes	narr_og_cat	species	tai	Order	Lifestyle	One_strain_per_species	seed_eggNOG_ortholog	seed_ortholog_evalue	seed_ortholog_score	eggNOG.OGs	narr_og_name	narr_og_desc	Preferred_name	GOs	EC	KEGG_ko	KEGG_Pathway	KEGG_Module	KEGG_Reaction	KEGG_rclass	BRITE	KEGG_TC	CAZy	BiGG_Reaction	PFAMs	Function	Process	gene.length
Apiotrichum_akiyoshidainum_HP2023|1006	G	Apiotrichum_akiyoshidainum_HP2023	0.396404	Trichosporonales	Saprotrophic	Yes	140110.NechaP93246	4.9e-69	268.5	COG4305@1|root,2S9P9@2759|Eukaryota,3A0PQ@33154|Opisthokonta,3NV2K@4751|Fungi,3QS06@4890|Ascomycota,219C6@147550|Sordariomycetes,3TVIE@5125|Hypocreales,1FNH4@110618|Nectriaceae	1FNH4@110618|Nectriaceae	Pollen allergen	-	-	-	ko:K20628	-	-	-	-	ko00000	-	-	-	Barwin,DPBB_1,Pollen_allerg_1,RVT_2	Carbohydrate transport and metabolism	METABOLISM	1161
Apiotrichum_akiyoshidainum_HP2023|1055	G	Apiotrichum_akiyoshidainum_HP2023	0.376166	Trichosporonales	Saprotrophic	Yes	82508.K1WQM7	3.6e-155	555.1	COG0477@1|root,KOG2533@2759|Eukaryota,38CS2@33154|Opisthokonta,3NUXZ@4751|Fungi,3V3C0@5204|Basidiomycota,3VGFI@5234|Tremellales	3VGFI@5234|Tremellales	Major Facilitator Superfamily	-	-	-	-	-	-	-	-	-	-	-	-	MFS_1	Carbohydrate transport and metabolism	METABOLISM	1563
Apiotrichum_akiyoshidainum_HP2023|1090	G	Apiotrichum_akiyoshidainum_HP2023	0.256687	Trichosporonales	Saprotrophic	Yes	552467.XP_003192988.1	9.4e-73	280.4	KOG4754@1|root,KOG4754@2759|Eukaryota,38KTQ@33154|Opisthokonta,3PNPM@4751|Fungi,3V80W@5204|Basidiomycota,3VG0P@5234|Tremellales	3VG0P@5234|Tremellales	isomerase activity	-	-	-	-	-	-	-	-	-	-	-	-	His_Phos_1	Carbohydrate transport and metabolism	METABOLISM	870
Apiotrichum_akiyoshidainum_HP2023|1111	G	Apiotrichum_akiyoshidainum_HP2023	0.409419	Trichosporonales	Saprotrophic	Yes	221103.XP_007851202.1	1e-79	304.3	COG3934@1|root,2QS4Q@2759|Eukaryota,39S1A@33154|Opisthokonta,3NVXW@4751|Fungi,3V4G3@5204|Basidiomycota,22802@155619|Agaricomycetes,3W3JG@5338|Agaricales	3W3JG@5338|Agaricales	Belongs to the glycosyl hydrolase 5 (cellulase A) family	-	-	3.2.1.78	ko:K19355	ko00051,map00051	-	R01332	RC00467	ko00000,ko00001,ko01000	-	-	-	CBM_1,Cellulase,DUF4038,Glyco_hydro_2_C	Carbohydrate transport and metabolism	METABOLISM	1464
Apiotrichum_akiyoshidainum_HP2023|1121	G	Apiotrichum_akiyoshidainum_HP2023	0.404264	Trichosporonales	Saprotrophic	Yes	82508.K1WK98	4.6e-176	624.4	COG0477@1|root,KOG2533@2759|Eukaryota,39K3V@33154|Opisthokonta,3NWTF@4751|Fungi,3UYPY@5204|Basidiomycota,3VHII@5234|Tremellales	3VHII@5234|Tremellales	Major Facilitator Superfamily	-	-	-	-	-	-	-	-	-	-	-	-	ADP_ribosyl_GH,MFS_1	Carbohydrate transport and metabolism	METABOLISM	1488
Apiotrichum_akiyoshidainum_HP2023|1126	G	Apiotrichum_akiyoshidainum_HP2023	0.323856	Trichosporonales	Saprotrophic	Yes	82508.K1WQM7	8.1e-144	517.3	COG0477@1|root,KOG2533@2759|Eukaryota,38CS2@33154|Opisthokonta,3NUXZ@4751|Fungi,3V3C0@5204|Basidiomycota,3VGFI@5234|Tremellales	3VGFI@5234|Tremellales	Major Facilitator Superfamily	-	-	-	-	-	-	-	-	-	-	-	-	MFS_1	Carbohydrate transport and metabolism	METABOLISM	1536
Apiotrichum_akiyoshidainum_HP2023|1131	G	Apiotrichum_akiyoshidainum_HP2023	0.300564	Trichosporonales	Saprotrophic	Yes	5207.AAW46018	3.1e-107	395.6	KOG2504@1|root,KOG2504@2759|Eukaryota,39S9J@33154|Opisthokonta,3NWXD@4751|Fungi,3UZWD@5204|Basidiomycota,3VFAF@5234|Tremellales	3VFAF@5234|Tremellales	Major Facilitator Superfamily	-	-	-	-	-	-	-	-	-	-	-	-	MFS_1,MFS_2	Carbohydrate transport and metabolism	METABOLISM	1353
Apiotrichum_akiyoshidainum_HP2023|1132	G	Apiotrichum_akiyoshidainum_HP2023	0.299059	Trichosporonales	Saprotrophic	Yes	82508.K1VVI4	5.2e-207	727.2	COG0477@1|root,KOG2533@2759|Eukaryota,38FD5@33154|Opisthokonta,3NU7U@4751|Fungi,3UYTK@5204|Basidiomycota,3VG8K@5234|Tremellales	3VG8K@5234|Tremellales	Major Facilitator Superfamily	-	-	-	-	-	-	-	-	-	-	-	-	MFS_1	Carbohydrate transport and metabolism	METABOLISM	1551
Apiotrichum_akiyoshidainum_HP2023|1138	G	Apiotrichum_akiyoshidainum_HP2023	0.369371	Trichosporonales	Saprotrophic	Yes	552467.XP_003194820.1	8.1e-183	647.1	COG2273@1|root,2QR13@2759|Eukaryota,38E3H@33154|Opisthokonta,3NUWF@4751|Fungi,3UYZU@5204|Basidiomycota,3VGDX@5234|Tremellales	3VGDX@5234|Tremellales	Beta-glucan synthesis-associated protein (SKN1)	-	-	-	ko:K21850	-	-	-	-	ko00000,ko04131	-	GH16	-	SKN1	Carbohydrate transport and metabolism	METABOLISM	1836
Apiotrichum_akiyoshidainum_HP2023|1160	G	Apiotrichum_akiyoshidainum_HP2023	0.344616	Trichosporonales	Saprotrophic	Yes	160860.XP_007351515.1	2.4e-21	110.2	28P3G@1|root,2QVQ1@2759|Eukaryota,39RX8@33154|Opisthokonta,3NUIR@4751|Fungi,3VBNS@5204|Basidiomycota,227MX@155619|Agaricomycetes,3H232@355688|Agaricomycetes incertae sedis	3H232@355688|Agaricomycetes incertae sedis	Glycosyl hydrolases family 28	-	-	3.2.1.67	ko:K01213	ko00040,ko01100,map00040,map01100	M00081	R01982,R07413	RC00049	ko00000,ko00001,ko00002,ko01000	-	-	-	Beta_helix,F-box,Glyco_hydro_28	Carbohydrate transport and metabolism	METABOLISM	1248
Apiotrichum_akiyoshidainum_HP2023|1173	G	Apiotrichum_akiyoshidainum_HP2023	0.333483	Trichosporonales	Saprotrophic	Yes	82508.K1VDL2	4.6e-101	375.2	KOG2504@1|root,KOG2504@2759|Eukaryota,39S9J@33154|Opisthokonta,3NWXD@4751|Fungi,3V83W@5204|Basidiomycota,3VGAJ@5234|Tremellales	3VGAJ@5234|Tremellales	Major Facilitator Superfamily	-	-	-	-	-	-	-	-	-	-	-	-	MFS_1,MFS_2,Sugar_tr	Carbohydrate transport and metabolism	METABOLISM	1422
Apiotrichum_akiyoshidainum_HP2023|1188	G	Apiotrichum_akiyoshidainum_HP2023	0.407884	Trichosporonales	Saprotrophic	Yes	5207.AAW44738	1.1e-218	766.1	COG0364@1|root,KOG0563@2759|Eukaryota,38E2A@33154|Opisthokonta,3NWH9@4751|Fungi,3UYTU@5204|Basidiomycota,3VDV8@5234|Tremellales	3VDV8@5234|Tremellales	Catalyzes the rate-limiting step of the oxidative pentose-phosphate pathway, which represents a route for the dissimilation of carbohydrates besides glycolysis	ZWF1	GO:0000166,GO:0000302,GO:0002262,GO:0002376,GO:0002520,GO:0003674,GO:0003824,GO:0004345,GO:0005488,GO:0005515,GO:0005536,GO:0005575,GO:0005622,GO:0005623,GO:0005737,GO:0005829,GO:0005886,GO:0005975,GO:0005996,GO:0006066,GO:0006081,GO:0006091,GO:0006098,GO:0006139,GO:0006518,GO:0006575,GO:0006629,GO:0006694,GO:0006695,GO:0006725,GO:0006732,GO:0006733,GO:0006739,GO:0006740,GO:0006749,GO:0006753,GO:…	1.1.1.363,1.1.1.49	ko:K00036	ko00030,ko00480,ko01100,ko01110,ko01120,ko01130,ko01200,ko05230,map00030,map00480,map01100,map01110,map01120,map01130,map01200,map05230	M00004,M00006,M00008	R00835,R02736,R10907	RC00001,RC00066	ko00000,ko00001,ko00002,ko01000,ko04147	-	-	-	G6PD_C,G6PD_N,Mitofilin	Carbohydrate transport and metabolism	METABOLISM	1623
Apiotrichum_akiyoshidainum_HP2023|1195	G	Apiotrichum_akiyoshidainum_HP2023	0.311897	Trichosporonales	Saprotrophic	Yes	5217.XP_007005629.1	0	1132.9	KOG1192@1|root,KOG1192@2759|Eukaryota,39TRF@33154|Opisthokonta,3NXVP@4751|Fungi,3UYRV@5204|Basidiomycota,3VDQM@5234|Tremellales	3VDQM@5234|Tremellales	Glycosyltransferase family 28 N-terminal domain	-	-	2.4.1.173	ko:K05841	-	-	-	-	ko00000,ko01000,ko01003	-	GT1	-	GRAM,Glyco_transf_28,UDPGT	Carbohydrate transport and metabolism	METABOLISM	4572
Apiotrichum_akiyoshidainum_HP2023|1232	G	Apiotrichum_akiyoshidainum_HP2023	0.437275	Trichosporonales	Saprotrophic	Yes	82508.K1VDS1	2.6e-200	704.9	COG0477@1|root,KOG2533@2759|Eukaryota,38FD5@33154|Opisthokonta,3NU7U@4751|Fungi,3UYTK@5204|Basidiomycota,3VG8K@5234|Tremellales	3VG8K@5234|Tremellales	Major Facilitator Superfamily	-	-	-	-	-	-	-	-	-	-	-	-	MFS_1,Sugar_tr	Carbohydrate transport and metabolism	METABOLISM	1479
Apiotrichum_akiyoshidainum_HP2023|1246	G	Apiotrichum_akiyoshidainum_HP2023	0.354107	Trichosporonales	Saprotrophic	Yes	5207.AAW43959	5.1e-143	514.6	COG0477@1|root,KOG2533@2759|Eukaryota,38CS2@33154|Opisthokonta,3NUXZ@4751|Fungi,3V3C0@5204|Basidiomycota,3VGFI@5234|Tremellales	3VGFI@5234|Tremellales	Major Facilitator Superfamily	-	-	-	-	-	-	-	-	-	-	-	-	MFS_1	Carbohydrate transport and metabolism	METABOLISM	1506
Apiotrichum_akiyoshidainum_HP2023|1249	G	Apiotrichum_akiyoshidainum_HP2023	0.342066	Trichosporonales	Saprotrophic	Yes	82508.K1VFG3	6.8e-194	683.7	COG0477@1|root,KOG4686@2759|Eukaryota,38NCS@33154|Opisthokonta,3NYNM@4751|Fungi,3UZAD@5204|Basidiomycota	3UZAD@5204|Basidiomycota	Major Facilitator Superfamily	-	-	-	-	-	-	-	-	-	-	-	-	Fn3-like,MFS_1,Sugar_tr	Carbohydrate transport and metabolism	METABOLISM	1590
Apiotrichum_akiyoshidainum_HP2023|1251	G	Apiotrichum_akiyoshidainum_HP2023	0.324801	Trichosporonales	Saprotrophic	Yes	552467.XP_003194820.1	1.1e-146	526.6	COG2273@1|root,2QR13@2759|Eukaryota,38E3H@33154|Opisthokonta,3NUWF@4751|Fungi,3UYZU@5204|Basidiomycota,3VGDX@5234|Tremellales	3VGDX@5234|Tremellales	Beta-glucan synthesis-associated protein (SKN1)	-	-	-	ko:K21850	-	-	-	-	ko00000,ko04131	-	GH16	-	SKN1	Carbohydrate transport and metabolism	METABOLISM	1239
Apiotrichum_akiyoshidainum_HP2023|1257	G	Apiotrichum_akiyoshidainum_HP2023	0.384455	Trichosporonales	Saprotrophic	Yes	5217.XP_007004442.1	6.2e-40	171.8	COG2706@1|root,2S0CU@2759|Eukaryota,3A1RI@33154|Opisthokonta,3P2YP@4751|Fungi,3VCAR@5204|Basidiomycota,3VGCG@5234|Tremellales	3VGCG@5234|Tremellales	Lactonase, 7-bladed beta-propeller	-	-	-	-	-	-	-	-	-	-	-	-	Lactonase	Carbohydrate transport and metabolism	METABOLISM	1143
Apiotrichum_akiyoshidainum_HP2023|1258	G	Apiotrichum_akiyoshidainum_HP2023	0.364913	Trichosporonales	Saprotrophic	Yes	82508.K1VFV2	7.3e-50	203.8	COG0477@1|root,KOG2533@2759|Eukaryota,38D65@33154|Opisthokonta,3NVM3@4751|Fungi,3UZ51@5204|Basidiomycota,3VGP5@5234|Tremellales	3VGP5@5234|Tremellales	Major Facilitator Superfamily	-	-	-	-	-	-	-	-	-	-	-	-	MFS_1	Carbohydrate transport and metabolism	METABOLISM	570
Apiotrichum_akiyoshidainum_HP2023|1276	G	Apiotrichum_akiyoshidainum_HP2023	0.336605	Trichosporonales	Saprotrophic	Yes	1463934.JOCF01000032_gene363	7e-07	60.8	COG1472@1|root,COG1472@2|Bacteria	COG1472@2|Bacteria	Belongs to the glycosyl hydrolase 3 family	-	-	-	-	-	-	-	-	-	-	-	-	Fn3-like,Glyco_hydro_3_C,RicinB_lectin_2,Ricin_B_lectin	Carbohydrate transport and metabolism	METABOLISM	519
Apiotrichum_akiyoshidainum_HP2023|1284	G	Apiotrichum_akiyoshidainum_HP2023	0.275502	Trichosporonales	Saprotrophic	Yes	82508.K1W6J8	1.6e-70	273.1	COG0451@1|root,2SHNF@2759|Eukaryota,39JZI@33154|Opisthokonta,3Q4CA@4751|Fungi	3Q4CA@4751|Fungi	NAD dependent epimerase/dehydratase family	-	-	-	-	-	-	-	-	-	-	-	-	3Beta_HSD,Epimerase,GDP_Man_Dehyd,NAD_binding_10,NmrA,RmlD_sub_bind	Carbohydrate transport and metabolism	METABOLISM	918
Apiotrichum_akiyoshidainum_HP2023|1307	G	Apiotrichum_akiyoshidainum_HP2023	0.426319	Trichosporonales	Saprotrophic	Yes	82508.K1VLZ7	1.6e-95	356.7	COG5309@1|root,2QTKT@2759|Eukaryota,39SDA@33154|Opisthokonta,3NZAJ@4751|Fungi,3UZPG@5204|Basidiomycota,3VEZF@5234|Tremellales	3VEZF@5234|Tremellales	Glucan 1,3 beta-glucosidase protein	btgC	GO:0000272,GO:0003674,GO:0003824,GO:0004553,GO:0005575,GO:0005618,GO:0005623,GO:0005975,GO:0005976,GO:0008150,GO:0008152,GO:0008422,GO:0009056,GO:0009057,GO:0009251,GO:0009277,GO:0015926,GO:0016052,GO:0016787,GO:0016798,GO:0030312,GO:0042973,GO:0043170,GO:0044042,GO:0044238,GO:0044464,GO:0071704,GO:0071944,GO:1901575	3.2.1.58	ko:K01210	ko00500,map00500	-	R00308,R03115	RC00467	ko00000,ko00001,ko01000	-	-	-	Glyco_hydro_17	Carbohydrate transport and metabolism	METABOLISM	1341
Apiotrichum_akiyoshidainum_HP2023|1316	G	Apiotrichum_akiyoshidainum_HP2023	0.393361	Trichosporonales	Saprotrophic	Yes	82508.K1WEC7	6.7e-214	750	COG0477@1|root,KOG2533@2759|Eukaryota,38FD5@33154|Opisthokonta,3NU7U@4751|Fungi,3UYTK@5204|Basidiomycota,3VG8K@5234|Tremellales	3VG8K@5234|Tremellales	Major Facilitator Superfamily	-	-	-	-	-	-	-	-	-	-	-	-	MFS_1,Sugar_tr	Carbohydrate transport and metabolism	METABOLISM	1380
Apiotrichum_akiyoshidainum_HP2023|1317	G	Apiotrichum_akiyoshidainum_HP2023	0.415243	Trichosporonales	Saprotrophic	Yes	82508.K1W0E1	3.7e-162	578.2	COG0477@1|root,KOG2533@2759|Eukaryota,39K3V@33154|Opisthokonta,3NWTF@4751|Fungi,3UYPY@5204|Basidiomycota,3VHII@5234|Tremellales	3VHII@5234|Tremellales	Major Facilitator Superfamily	-	-	-	-	-	-	-	-	-	-	-	-	ADP_ribosyl_GH,MFS_1	Carbohydrate transport and metabolism	METABOLISM	1488
Apiotrichum_akiyoshidainum_HP2023|135	G	Apiotrichum_akiyoshidainum_HP2023	0.280968	Trichosporonales	Saprotrophic	Yes	82508.K1VD17	4.3e-99	369	COG3774@1|root,2QW2I@2759|Eukaryota,39T08@33154|Opisthokonta,3NUUF@4751|Fungi,3V1YE@5204|Basidiomycota,3VFHB@5234|Tremellales	3VFHB@5234|Tremellales	Glycosyltransferase sugar-binding region containing DXD motif	-	-	2.4.1.232	ko:K05528	ko00513,ko01100,map00513,map01100	M00074	R08599	-	ko00000,ko00001,ko00002,ko01000,ko01003	-	GT32	-	Gly_transf_sug	Carbohydrate transport and metabolism	METABOLISM	1860
Apiotrichum_akiyoshidainum_HP2023|1360	G	Apiotrichum_akiyoshidainum_HP2023	0.320827	Trichosporonales	Saprotrophic	Yes	5207.AAW46018	1.9e-112	413.7	KOG2504@1|root,KOG2504@2759|Eukaryota,39S9J@33154|Opisthokonta,3NWXD@4751|Fungi,3UZWD@5204|Basidiomycota,3VFAF@5234|Tremellales	3VFAF@5234|Tremellales	Major Facilitator Superfamily	-	-	-	-	-	-	-	-	-	-	-	-	MFS_1,MFS_2	Carbohydrate transport and metabolism	METABOLISM	2316
Apiotrichum_akiyoshidainum_HP2023|1368	G	Apiotrichum_akiyoshidainum_HP2023	0.331512	Trichosporonales	Saprotrophic	Yes	82508.K1VI34	6.1e-168	597.4	COG0477@1|root,KOG2533@2759|Eukaryota,38HSW@33154|Opisthokonta,3NXBD@4751|Fungi,3V09K@5204|Basidiomycota,3VGN2@5234|Tremellales	3VGN2@5234|Tremellales	Major Facilitator Superfamily	-	-	-	-	-	-	-	-	-	-	-	-	MFS_1,Sugar_tr	Carbohydrate transport and metabolism	METABOLISM	1512
Apiotrichum_akiyoshidainum_HP2023|1373	G	Apiotrichum_akiyoshidainum_HP2023	0.430087	Trichosporonales	Saprotrophic	Yes	34349.G7DT63	9.1e-194	683.3	COG0554@1|root,KOG2517@2759|Eukaryota,38DGY@33154|Opisthokonta,3NUT5@4751|Fungi,3UZ5G@5204|Basidiomycota,2YD64@29000|Pucciniomycotina	2YD64@29000|Pucciniomycotina	FGGY family of carbohydrate kinases, C-terminal domain	GUT1	GO:0003674,GO:0003824,GO:0004370,GO:0005575,GO:0005622,GO:0005623,GO:0005737,GO:0005739,GO:0005975,GO:0006066,GO:0006071,GO:0006072,GO:0006629,GO:0006638,GO:0006639,GO:0006641,GO:0006793,GO:0006796,GO:0008150,GO:0008152,GO:0009058,GO:0009987,GO:0016301,GO:0016310,GO:0016740,GO:0016772,GO:0016773,GO:0019400,GO:0019637,GO:0019751,GO:0043226,GO:0043227,GO:0043229,GO:0043231,GO:0044237,GO:0044238,GO:…	2.7.1.30	ko:K00864	ko00561,ko01100,ko03320,ko04626,map00561,map01100,map03320,map04626	-	R00847	RC00002,RC00017	ko00000,ko00001,ko01000,ko04147	-	-	-	FGGY_C,FGGY_N,WD40	Carbohydrate transport and metabolism	METABOLISM	1635
Apiotrichum_akiyoshidainum_HP2023|1379	G	Apiotrichum_akiyoshidainum_HP2023	0.356252	Trichosporonales	Saprotrophic	Yes	1122927.KB895419_gene2345	3.2e-104	386.3	COG2366@1|root,COG3525@1|root,COG4099@1|root,COG5492@1|root,COG2366@2|Bacteria,COG3525@2|Bacteria,COG4099@2|Bacteria,COG5492@2|Bacteria,1TQ3T@1239|Firmicutes,4IQDX@91061|Bacilli,276CY@186822|Paenibacillaceae	276CY@186822|Paenibacillaceae	Glycosyl hydrolase family 20, domain 2	-	-	3.2.1.52	ko:K12373	ko00511,ko00513,ko00520,ko00531,ko00603,ko00604,ko01100,ko04142,map00511,map00513,map00520,map00531,map00603,map00604,map01100,map04142	M00079	R00022,R06004,R11316	RC00049	ko00000,ko00001,ko00002,ko01000,ko03110	-	GH20	-	Big_2,Big_4,Cohesin,DUF4982,F5_F8_type_C,Glyco_hydro_2,Glyco_hydro_20,Glyco_hydro_20b,Glyco_hydro_2_C,Glyco_hydro_2_N,Laminin_G_3,YSIRK_signal	Carbohydrate transport and metabolism	METABOLISM	2262
Apiotrichum_akiyoshidainum_HP2023|1387	G	Apiotrichum_akiyoshidainum_HP2023	0.345296	Trichosporonales	Saprotrophic	Yes	82508.K1WJ56	3e-141	508.8	COG5037@1|root,KOG4476@2759|Eukaryota,39TDB@33154|Opisthokonta,3NY1J@4751|Fungi,3V0Z3@5204|Basidiomycota,3VESK@5234|Tremellales	3VESK@5234|Tremellales	Gti1/Pac2 family	sge1	GO:0000228,GO:0000746,GO:0000785,GO:0000790,GO:0003674,GO:0003676,GO:0003677,GO:0003700,GO:0005488,GO:0005575,GO:0005622,GO:0005623,GO:0005634,GO:0005694,GO:0005737,GO:0006355,GO:0006357,GO:0007154,GO:0007155,GO:0007165,GO:0008150,GO:0009889,GO:0009891,GO:0009893,GO:0009987,GO:0010468,GO:0010556,GO:0010557,GO:0010604,GO:0010628,GO:0019219,GO:0019222,GO:0022610,GO:0023052,GO:0030447,GO:0031323,GO:…	-	ko:K21631	-	-	-	-	ko00000,ko03000	-	-	-	Gti1_Pac2	Carbohydrate transport and metabolism	METABOLISM	1584
Apiotrichum_akiyoshidainum_HP2023|1420	G	Apiotrichum_akiyoshidainum_HP2023	0.306695	Trichosporonales	Saprotrophic	Yes	5207.AAW41132	2.1e-230	805.1	COG0406@1|root,KOG0234@2759|Eukaryota,38CZA@33154|Opisthokonta,3NUAZ@4751|Fungi,3UYHV@5204|Basidiomycota,3VDHI@5234|Tremellales	3VDHI@5234|Tremellales	Cytoplasm protein	-	GO:0003674,GO:0003824,GO:0003873,GO:0004331,GO:0005575,GO:0005622,GO:0005623,GO:0005737,GO:0005975,GO:0006003,GO:0006109,GO:0006110,GO:0006140,GO:0006793,GO:0006796,GO:0008150,GO:0008152,GO:0008443,GO:0009889,GO:0009894,GO:0009987,GO:0016301,GO:0016310,GO:0016311,GO:0016740,GO:0016772,GO:0016773,GO:0016787,GO:0016788,GO:0016791,GO:0019200,GO:0019203,GO:0019219,GO:0019220,GO:0019222,GO:0019637,GO:…	2.7.1.105,3.1.3.46	ko:K19030	ko00051,ko04152,map00051,map04152	-	-	-	ko00000,ko00001,ko01000	-	-	-	6PF2K,AAA_33,APS_kinase,His_Phos_1,KTI12	Carbohydrate transport and metabolism	METABOLISM	1641
Apiotrichum_akiyoshidainum_HP2023|1427	G	Apiotrichum_akiyoshidainum_HP2023	0.314729	Trichosporonales	Saprotrophic	Yes	82508.K1WJK3	3.1e-177	628.2	COG2730@1|root,2RDG8@2759|Eukaryota,394NW@33154|Opisthokonta,3NVK2@4751|Fungi,3UXX1@5204|Basidiomycota,3VCMQ@5234|Tremellales	3VCMQ@5234|Tremellales	Belongs to the glycosyl hydrolase 5 (cellulase A) family	-	-	3.2.1.4	ko:K01179	ko00500,ko01100,map00500,map01100	-	R06200,R11307,R11308	-	ko00000,ko00001,ko01000	-	GH5,GH9	-	Cellulase	Carbohydrate transport and metabolism	METABOLISM	1452
Apiotrichum_akiyoshidainum_HP2023|1428	G	Apiotrichum_akiyoshidainum_HP2023	0.260415	Trichosporonales	Saprotrophic	Yes	5207.AAW42342	7.7e-103	380.6	COG5597@1|root,KOG1950@2759|Eukaryota,39TYB@33154|Opisthokonta,3NVI2@4751|Fungi,3V0DQ@5204|Basidiomycota,3VF7E@5234|Tremellales	3VF7E@5234|Tremellales	Glycosyl transferase family 8	-	-	-	-	-	-	-	-	-	-	-	-	Glutaredoxin,Glyco_transf_8,Mannosyl_trans3	Carbohydrate transport and metabolism	METABOLISM	999
Apiotrichum_akiyoshidainum_HP2023|1461	G	Apiotrichum_akiyoshidainum_HP2023	0.359105	Trichosporonales	Saprotrophic	Yes	552467.XP_003194833.1	5.2e-41	176	COG5037@1|root,KOG4476@2759|Eukaryota,397HU@33154|Opisthokonta,3NXQ1@4751|Fungi,3V2IW@5204|Basidiomycota,3VF3Y@5234|Tremellales	3VF3Y@5234|Tremellales	Gti1/Pac2 family	-	-	-	ko:K21631	-	-	-	-	ko00000,ko03000	-	-	-	Gti1_Pac2	Carbohydrate transport and metabolism	METABOLISM	1815
Apiotrichum_akiyoshidainum_HP2023|1471	G	Apiotrichum_akiyoshidainum_HP2023	0.424743	Trichosporonales	Saprotrophic	Yes	82508.K1V975	4e-201	708.4	COG2730@1|root,2QRG8@2759|Eukaryota,38M6K@33154|Opisthokonta,3NUQG@4751|Fungi,3UZG0@5204|Basidiomycota,3VDW6@5234|Tremellales	3VDW6@5234|Tremellales	Cellulase (glycosyl hydrolase family 5)	exgD	GO:0000003,GO:0000272,GO:0000746,GO:0000747,GO:0000935,GO:0003674,GO:0003824,GO:0004338,GO:0004553,GO:0005575,GO:0005576,GO:0005622,GO:0005623,GO:0005856,GO:0005886,GO:0005937,GO:0005975,GO:0005976,GO:0006073,GO:0008150,GO:0008152,GO:0008422,GO:0009056,GO:0009057,GO:0009251,GO:0009986,GO:0009987,GO:0015629,GO:0015926,GO:0016020,GO:0016021,GO:0016043,GO:0016052,GO:0016787,GO:0016798,GO:0019953,GO:…	3.2.1.58	ko:K01210	ko00500,map00500	-	R00308,R03115	RC00467	ko00000,ko00001,ko01000	-	-	-	Cellulase	Carbohydrate transport and metabolism	METABOLISM	2499
Apiotrichum_akiyoshidainum_HP2023|149	G	Apiotrichum_akiyoshidainum_HP2023	0.271322	Trichosporonales	Saprotrophic	Yes	5207.AAW46436	1.9e-201	709.5	KOG2175@1|root,KOG2175@2759|Eukaryota,38EYR@33154|Opisthokonta,3NV03@4751|Fungi,3UYA3@5204|Basidiomycota,3VETI@5234|Tremellales	3VETI@5234|Tremellales	Component of IIS longevity pathway SMK-1	PSY2	GO:0000003,GO:0000075,GO:0000228,GO:0000785,GO:0000790,GO:0003674,GO:0005575,GO:0005622,GO:0005623,GO:0005634,GO:0005694,GO:0006282,GO:0006464,GO:0006470,GO:0006793,GO:0006796,GO:0006807,GO:0006950,GO:0006974,GO:0007049,GO:0007063,GO:0007154,GO:0007165,GO:0008047,GO:0008150,GO:0008152,GO:0008287,GO:0009893,GO:0009966,GO:0009968,GO:0009987,GO:0010564,GO:0010604,GO:0010639,GO:0010646,GO:0010648,GO:…	-	ko:K17491	ko04212,ko04922,map04212,map04922	-	-	-	ko00000,ko00001,ko01009,ko03400	-	-	-	EVE,SMK-1	Carbohydrate transport and metabolism	METABOLISM	2649
Apiotrichum_akiyoshidainum_HP2023|1500	G	Apiotrichum_akiyoshidainum_HP2023	0.278396	Trichosporonales	Saprotrophic	Yes	82508.K1VZQ2	3.7e-191	675.2	KOG1620@1|root,KOG1620@2759|Eukaryota,38CF9@33154|Opisthokonta,3NU2Z@4751|Fungi,3UYHD@5204|Basidiomycota,3VF4W@5234|Tremellales	3VF4W@5234|Tremellales	Belongs to the inositol phosphokinase (IPK) family	KCS1	GO:0000827,GO:0000828,GO:0000829,GO:0003674,GO:0003824,GO:0005575,GO:0005622,GO:0005623,GO:0005737,GO:0006066,GO:0006109,GO:0006793,GO:0006796,GO:0008150,GO:0008152,GO:0009058,GO:0009889,GO:0009987,GO:0010675,GO:0010919,GO:0016301,GO:0016310,GO:0016740,GO:0016772,GO:0016776,GO:0019220,GO:0019222,GO:0019637,GO:0019751,GO:0023052,GO:0031323,GO:0031326,GO:0032958,GO:0033200,GO:0043255,GO:0043647,GO:…	2.7.4.21	ko:K07756	ko04070,ko04138,map04070,map04138	-	R09087,R10548	RC00002	ko00000,ko00001,ko01000	-	-	iMM904.YDR017C	DAO,IPK,zf-B_box	Carbohydrate transport and metabolism	METABOLISM	2451
Apiotrichum_akiyoshidainum_HP2023|1502	G	Apiotrichum_akiyoshidainum_HP2023	0.413749	Trichosporonales	Saprotrophic	Yes	82508.K1VE56	1.5e-199	702.6	COG2376@1|root,KOG2426@2759|Eukaryota,38CK2@33154|Opisthokonta,3NUS7@4751|Fungi,3UYDY@5204|Basidiomycota,3VEBT@5234|Tremellales	3VEBT@5234|Tremellales	Dihydroxyacetone kinase 1	-	-	2.7.1.28,2.7.1.29,4.6.1.15	ko:K00863	ko00051,ko00561,ko00680,ko01100,ko01120,ko01200,ko04622,map00051,map00561,map00680,map01100,map01120,map01200,map04622	M00344	R01011,R01059	RC00002,RC00017	ko00000,ko00001,ko00002,ko01000	-	-	-	Cyto_heme_lyase,Dak1,Dak2	Carbohydrate transport and metabolism	METABOLISM	1710
Apiotrichum_akiyoshidainum_HP2023|1513	G	Apiotrichum_akiyoshidainum_HP2023	0.346782	Trichosporonales	Saprotrophic	Yes	82508.K1VTI2	9.9e-230	803.5	KOG2204@1|root,KOG2204@2759|Eukaryota,38B69@33154|Opisthokonta,3NXK1@4751|Fungi,3VCED@5204|Basidiomycota,3VENG@5234|Tremellales	3VENG@5234|Tremellales	Glycosyl hydrolase family 47	-	GO:0000139,GO:0003674,GO:0003824,GO:0004553,GO:0004559,GO:0004571,GO:0005575,GO:0005622,GO:0005623,GO:0005737,GO:0005783,GO:0005794,GO:0006491,GO:0006508,GO:0006511,GO:0006807,GO:0006950,GO:0008150,GO:0008152,GO:0009056,GO:0009057,GO:0009100,GO:0009987,GO:0010033,GO:0010243,GO:0010498,GO:0012505,GO:0015923,GO:0015924,GO:0016020,GO:0016787,GO:0016798,GO:0019538,GO:0019941,GO:0030163,GO:0030433,GO:…	3.2.1.113	ko:K01230	ko00510,ko00513,ko01100,ko04141,map00510,map00513,map01100,map04141	M00073,M00074	R05982,R06722	-	ko00000,ko00001,ko00002,ko01000,ko04131	-	GH47	-	DUF924,Glyco_hydro_47	Carbohydrate transport and metabolism	METABOLISM	2694
Apiotrichum_akiyoshidainum_HP2023|1528	G	Apiotrichum_akiyoshidainum_HP2023	0.331247	Trichosporonales	Saprotrophic	Yes	5465.ENH80069	2.4e-201	708.8	COG2374@1|root,2QV0U@2759|Eukaryota,3993S@33154|Opisthokonta,3NZIQ@4751|Fungi,3QPSZ@4890|Ascomycota,2119V@147550|Sordariomycetes,1F1DI@1028384|Glomerellales	1F1DI@1028384|Glomerellales	Endonuclease exonuclease phosphatase	-	-	-	-	-	-	-	-	-	-	-	-	Exo_endo_phos	Carbohydrate transport and metabolism	METABOLISM	1962
Apiotrichum_akiyoshidainum_HP2023|1529	G	Apiotrichum_akiyoshidainum_HP2023	0.362288	Trichosporonales	Saprotrophic	Yes	310453.XP_007589083.1	3.4e-206	724.5	COG0477@1|root,KOG2533@2759|Eukaryota,38FX7@33154|Opisthokonta,3NYRW@4751|Fungi,3QQA4@4890|Ascomycota,2009K@147541|Dothideomycetes	2009K@147541|Dothideomycetes	Major Facilitator Superfamily	-	-	-	-	-	-	-	-	-	-	-	-	MFS_1,Sugar_tr	Carbohydrate transport and metabolism	METABOLISM	1554
Apiotrichum_akiyoshidainum_HP2023|156	G	Apiotrichum_akiyoshidainum_HP2023	0.339955	Trichosporonales	Saprotrophic	Yes	82508.K1VRU9	1.1e-172	613.2	28J03@1|root,2QRBX@2759|Eukaryota,39SI0@33154|Opisthokonta,3NZ6P@4751|Fungi,3VA0Q@5204|Basidiomycota,3VCT8@5234|Tremellales	3VCT8@5234|Tremellales	Cryptococcal mannosyltransferase 1	-	-	-	ko:K13690	-	-	-	-	ko00000,ko01000,ko01003	-	GT69	-	CAP59_mtransfer	Carbohydrate transport and metabolism	METABOLISM	1599
Apiotrichum_akiyoshidainum_HP2023|1574	G	Apiotrichum_akiyoshidainum_HP2023	0.31811	Trichosporonales	Saprotrophic	Yes	140110.NechaP66818	4.2e-103	381.7	COG2133@1|root,2QPZ1@2759|Eukaryota,39SSC@33154|Opisthokonta,3NVWQ@4751|Fungi,3QKJP@4890|Ascomycota,215B1@147550|Sordariomycetes,3TEDU@5125|Hypocreales,1FM3H@110618|Nectriaceae	1FM3H@110618|Nectriaceae	Glucose sorbosone dehydrogenase	-	-	-	-	-	-	-	-	-	-	-	-	GSDH,SBBP	Carbohydrate transport and metabolism	METABOLISM	1206
Apiotrichum_akiyoshidainum_HP2023|1577	G	Apiotrichum_akiyoshidainum_HP2023	0.325754	Trichosporonales	Saprotrophic	Yes	82508.K1VC02	5.6e-149	534.3	KOG2504@1|root,KOG2504@2759|Eukaryota,39S9J@33154|Opisthokonta,3NWXD@4751|Fungi,3UZWU@5204|Basidiomycota	3UZWU@5204|Basidiomycota	mfs general substrate transporter	-	-	-	-	-	-	-	-	-	-	-	-	MFS_1	Carbohydrate transport and metabolism	METABOLISM	1344
Apiotrichum_akiyoshidainum_HP2023|1582	G	Apiotrichum_akiyoshidainum_HP2023	0.462089	Trichosporonales	Saprotrophic	Yes	552467.XP_003193474.1	3.8e-298	1030.4	COG0021@1|root,KOG0523@2759|Eukaryota,38B8B@33154|Opisthokonta,3NZ8A@4751|Fungi,3UZ6Z@5204|Basidiomycota,3VDE9@5234|Tremellales	3VDE9@5234|Tremellales	Catalyzes the transfer of a two-carbon ketol group from a ketose donor to an aldose acceptor, via a covalent intermediate with the cofactor thiamine pyrophosphate	TKL1	GO:0003674,GO:0003824,GO:0004802,GO:0005575,GO:0005622,GO:0005623,GO:0005634,GO:0005737,GO:0006081,GO:0006098,GO:0006139,GO:0006725,GO:0006732,GO:0006733,GO:0006739,GO:0006753,GO:0006793,GO:0006796,GO:0006807,GO:0008150,GO:0008152,GO:0009052,GO:0009117,GO:0009987,GO:0016740,GO:0016744,GO:0019362,GO:0019637,GO:0019682,GO:0019693,GO:0034641,GO:0043226,GO:0043227,GO:0043229,GO:0043231,GO:0044237,GO:…	2.2.1.1	ko:K00615	ko00030,ko00710,ko01051,ko01100,ko01110,ko01120,ko01130,ko01200,ko01230,map00030,map00710,map01051,map01100,map01110,map01120,map01130,map01200,map01230	M00004,M00007,M00165,M00167	R01067,R01641,R01830,R06590	RC00032,RC00226,RC00571,RC01560	ko00000,ko00001,ko00002,ko01000	-	-	-	DXP_synthase_N,E1_dh,TEA,TPP_enzyme_C,Transket_pyr,Transketolase_C,Transketolase_N	Carbohydrate transport and metabolism	METABOLISM	2049
Apiotrichum_akiyoshidainum_HP2023|1605	G	Apiotrichum_akiyoshidainum_HP2023	0.351341	Trichosporonales	Saprotrophic	Yes	82508.K1WQM7	5.7e-125	454.5	COG0477@1|root,KOG2533@2759|Eukaryota,38CS2@33154|Opisthokonta,3NUXZ@4751|Fungi,3V3C0@5204|Basidiomycota,3VGFI@5234|Tremellales	3VGFI@5234|Tremellales	Major Facilitator Superfamily	-	-	-	-	-	-	-	-	-	-	-	-	MFS_1	Carbohydrate transport and metabolism	METABOLISM	1359
Apiotrichum_akiyoshidainum_HP2023|1608	G	Apiotrichum_akiyoshidainum_HP2023	0.439554	Trichosporonales	Saprotrophic	Yes	474922.ELA33652	6.4e-210	736.9	COG0477@1|root,KOG2533@2759|Eukaryota,38EDR@33154|Opisthokonta,3NU3S@4751|Fungi,3QSVB@4890|Ascomycota,211EA@147550|Sordariomycetes,1EY35@1028384|Glomerellales	1EY35@1028384|Glomerellales	Allantoate	-	-	-	-	-	-	-	-	-	-	-	-	FMO-like,MFS_1,MFS_4,Pyr_redox_2,Pyr_redox_3	Carbohydrate transport and metabolism	METABOLISM	1506
Apiotrichum_akiyoshidainum_HP2023|1611	G	Apiotrichum_akiyoshidainum_HP2023	0.325612	Trichosporonales	Saprotrophic	Yes	29875.EHK26753	7.7e-171	607.1	COG0477@1|root,KOG2533@2759|Eukaryota,39TRT@33154|Opisthokonta,3NUZJ@4751|Fungi,3QP9Z@4890|Ascomycota,211KM@147550|Sordariomycetes,3TGCM@5125|Hypocreales,3U443@5129|Hypocreaceae	3U443@5129|Hypocreaceae	Major Facilitator Superfamily	-	-	-	-	-	-	-	-	-	-	-	-	MFS_1,Sugar_tr	Carbohydrate transport and metabolism	METABOLISM	1527
Apiotrichum_akiyoshidainum_HP2023|1637	G	Apiotrichum_akiyoshidainum_HP2023	0.376393	Trichosporonales	Saprotrophic	Yes	364733.XP_007787306.1	2.7e-77	295.8	COG2017@1|root,KOG1604@2759|Eukaryota,39TA3@33154|Opisthokonta,3NW79@4751|Fungi,3QNS4@4890|Ascomycota,20BMG@147545|Eurotiomycetes,3MRJP@451870|Chaetothyriomycetidae	3MRJP@451870|Chaetothyriomycetidae	Aldose 1-epimerase	-	-	5.1.3.3	ko:K01785	ko00010,ko00052,ko01100,ko01110,ko01120,ko01130,map00010,map00052,map01100,map01110,map01120,map01130	M00632	R01602,R10619	RC00563	ko00000,ko00001,ko00002,ko01000	-	-	-	Aldose_epim	Carbohydrate transport and metabolism	METABOLISM	1101
Apiotrichum_akiyoshidainum_HP2023|1713	G	Apiotrichum_akiyoshidainum_HP2023	0.381575	Trichosporonales	Saprotrophic	Yes	1157638.KB892164_gene3465	4.5e-167	594.7	COG1196@1|root,COG3525@1|root,COG1196@2|Bacteria,COG3525@2|Bacteria,2GNKF@201174|Actinobacteria	2GNKF@201174|Actinobacteria	Ricin-type beta-trefoil	-	-	-	-	-	-	-	-	-	-	-	-	F5_F8_type_C,He_PIG,RicinB_lectin_2,Ricin_B_lectin	Carbohydrate transport and metabolism	METABOLISM	1737
Apiotrichum_akiyoshidainum_HP2023|1721	G	Apiotrichum_akiyoshidainum_HP2023	0.314113	Trichosporonales	Saprotrophic	Yes	5207.AAW41916	3.6e-117	428.7	KOG2504@1|root,KOG2504@2759|Eukaryota,39S9J@33154|Opisthokonta,3NWXD@4751|Fungi,3V83W@5204|Basidiomycota,3VGAJ@5234|Tremellales	3VGAJ@5234|Tremellales	Major Facilitator Superfamily	-	-	-	-	-	-	-	-	-	-	-	-	MFS_1,MFS_2,Sugar_tr	Carbohydrate transport and metabolism	METABOLISM	1467
Apiotrichum_akiyoshidainum_HP2023|1729	G	Apiotrichum_akiyoshidainum_HP2023	0.312907	Trichosporonales	Saprotrophic	Yes	82508.K1VLC4	0	1345.5	COG3250@1|root,KOG2024@2759|Eukaryota,38HKN@33154|Opisthokonta,3NWJH@4751|Fungi	3NWJH@4751|Fungi	Belongs to the glycosyl hydrolase 2 family	LAC4	GO:0000287,GO:0003674,GO:0003824,GO:0004553,GO:0004565,GO:0005488,GO:0005515,GO:0005575,GO:0005975,GO:0005984,GO:0005988,GO:0005990,GO:0008150,GO:0008152,GO:0009056,GO:0009311,GO:0009313,GO:0009341,GO:0009987,GO:0015925,GO:0016052,GO:0016787,GO:0016798,GO:0031420,GO:0032991,GO:0042802,GO:0043167,GO:0043169,GO:0044237,GO:0044238,GO:0044248,GO:0044262,GO:0044275,GO:0046352,GO:0046872,GO:0071704,GO:…	3.2.1.23	ko:K01190	ko00052,ko00511,ko00600,ko01100,map00052,map00511,map00600,map01100	-	R01105,R01678,R03355,R04783,R06114	RC00049,RC00452	ko00000,ko00001,ko01000	-	-	-	BetaGal_dom4_5,Bgal_small_N,DUF4981,Glyco_hydro_2,Glyco_hydro_2_C,Glyco_hydro_2_N	Carbohydrate transport and metabolism	METABOLISM	2904
Apiotrichum_akiyoshidainum_HP2023|1731	G	Apiotrichum_akiyoshidainum_HP2023	0.293444	Trichosporonales	Saprotrophic	Yes	78579.XP_003663715.1	6.7e-169	600.5	COG0477@1|root,KOG2533@2759|Eukaryota,38GD3@33154|Opisthokonta,3NX57@4751|Fungi,3QK58@4890|Ascomycota,21500@147550|Sordariomycetes,3UBAF@5139|Sordariales,3HFNV@35718|Chaetomiaceae	3HFNV@35718|Chaetomiaceae	Major Facilitator Superfamily	-	-	-	ko:K03448	-	-	-	-	ko00000,ko02000	2.A.1.14.17,2.A.1.14.18	-	-	MFS_1,Sugar_tr	Carbohydrate transport and metabolism	METABOLISM	1407
Apiotrichum_akiyoshidainum_HP2023|1741	G	Apiotrichum_akiyoshidainum_HP2023	0.320319	Trichosporonales	Saprotrophic	Yes	82508.K1W9N8	4.6e-121	441.4	2BBPV@1|root,2S0YB@2759|Eukaryota,39RGC@33154|Opisthokonta,3NW0P@4751|Fungi,3V5E3@5204|Basidiomycota,3VGT0@5234|Tremellales	3VGT0@5234|Tremellales	Glycosyl Hydrolase Family 88	-	-	-	-	-	-	-	-	-	-	-	-	GlcNAc_2-epim,Glyco_hydro_88	Carbohydrate transport and metabolism	METABOLISM	1266
Apiotrichum_akiyoshidainum_HP2023|1744	G	Apiotrichum_akiyoshidainum_HP2023	0.372031	Trichosporonales	Saprotrophic	Yes	552467.XP_003194973.1	1.2e-182	646.4	COG0477@1|root,KOG2533@2759|Eukaryota,3935T@33154|Opisthokonta,3NU2M@4751|Fungi,3UZI3@5204|Basidiomycota,3VGU0@5234|Tremellales	3VGU0@5234|Tremellales	Major Facilitator Superfamily	-	-	-	-	-	-	-	-	-	-	-	-	MFS_1,MFS_4	Carbohydrate transport and metabolism	METABOLISM	1542
Apiotrichum_akiyoshidainum_HP2023|1765	G	Apiotrichum_akiyoshidainum_HP2023	0.241524	Trichosporonales	Saprotrophic	Yes	552467.XP_003191383.1	6.2e-78	297.7	COG0524@1|root,2RXMJ@2759|Eukaryota,39KPC@33154|Opisthokonta,3Q52N@4751|Fungi,3V0KY@5204|Basidiomycota,3VFFZ@5234|Tremellales	3VFFZ@5234|Tremellales	pfkB family carbohydrate kinase	-	-	-	-	-	-	-	-	-	-	-	-	PfkB,Phos_pyr_kin	Carbohydrate transport and metabolism	METABOLISM	942
Apiotrichum_akiyoshidainum_HP2023|1775	G	Apiotrichum_akiyoshidainum_HP2023	0.458685	Trichosporonales	Saprotrophic	Yes	82508.K1VCZ9	4.8e-89	335.1	2CKE7@1|root,2RZ0M@2759|Eukaryota,3A0QR@33154|Opisthokonta,3P3H3@4751|Fungi,3V0I0@5204|Basidiomycota,3VFFX@5234|Tremellales	3VFFX@5234|Tremellales	Alginate lyase	-	-	-	-	-	-	-	-	-	-	-	-	-	Carbohydrate transport and metabolism	METABOLISM	1284
Apiotrichum_akiyoshidainum_HP2023|1778	G	Apiotrichum_akiyoshidainum_HP2023	0.436983	Trichosporonales	Saprotrophic	Yes	5286.M7WSA1	5.5e-113	414.8	COG0477@1|root,KOG2533@2759|Eukaryota,38EDR@33154|Opisthokonta,3NU3S@4751|Fungi,3UZ75@5204|Basidiomycota,2YFKS@29000|Pucciniomycotina	2YFKS@29000|Pucciniomycotina	Major Facilitator Superfamily	-	-	-	ko:K08192	-	-	-	-	ko00000,ko02000	2.A.1.14.4	-	-	MFS_1,MFS_4	Carbohydrate transport and metabolism	METABOLISM	1491
Apiotrichum_akiyoshidainum_HP2023|182	G	Apiotrichum_akiyoshidainum_HP2023	0.300797	Trichosporonales	Saprotrophic	Yes	5286.M7WF98	2.1e-79	302.8	COG0673@1|root,KOG2741@2759|Eukaryota,39KNT@33154|Opisthokonta,3Q520@4751|Fungi,3VCCS@5204|Basidiomycota	3VCCS@5204|Basidiomycota	Oxidoreductase family, NAD-binding Rossmann fold	-	-	-	-	-	-	-	-	-	-	-	-	GFO_IDH_MocA,NAD_binding_3	Carbohydrate transport and metabolism	METABOLISM	1041
Apiotrichum_akiyoshidainum_HP2023|187	G	Apiotrichum_akiyoshidainum_HP2023	0.455656	Trichosporonales	Saprotrophic	Yes	82508.K1VRA9	4.8e-244	850.1	COG1004@1|root,KOG2666@2759|Eukaryota,38BE6@33154|Opisthokonta,3NWU3@4751|Fungi,3UY9J@5204|Basidiomycota,3VCXI@5234|Tremellales	3VCXI@5234|Tremellales	UDP binding domain	-	-	1.1.1.22	ko:K00012	ko00040,ko00053,ko00520,ko01100,map00040,map00053,map00520,map01100	M00014,M00129,M00361,M00362	R00286	RC00291	ko00000,ko00001,ko00002,ko01000	-	-	-	UDPG_MGDP_dh,UDPG_MGDP_dh_C,UDPG_MGDP_dh_N	Carbohydrate transport and metabolism	METABOLISM	1404
Apiotrichum_akiyoshidainum_HP2023|1870	G	Apiotrichum_akiyoshidainum_HP2023	0.30975	Trichosporonales	Saprotrophic	Yes	82508.K1VUY3	2.7e-112	412.5	KOG4754@1|root,KOG4754@2759|Eukaryota,38T15@33154|Opisthokonta,3NWTI@4751|Fungi,3V0JK@5204|Basidiomycota,3VEY8@5234|Tremellales	3VEY8@5234|Tremellales	Histidine phosphatase superfamily (branch 1)	PMU1	GO:0005575,GO:0005622,GO:0005623,GO:0005634,GO:0005737,GO:0043226,GO:0043227,GO:0043229,GO:0043231,GO:0044424,GO:0044464	-	-	-	-	-	-	-	-	-	-	His_Phos_1	Carbohydrate transport and metabolism	METABOLISM	1476
Apiotrichum_akiyoshidainum_HP2023|1876	G	Apiotrichum_akiyoshidainum_HP2023	0.330787	Trichosporonales	Saprotrophic	Yes	5061.CADANGAP00004437	2.5e-07	61.6	COG1080@1|root,2QREJ@2759|Eukaryota,39S2E@33154|Opisthokonta,3P1AH@4751|Fungi,3QPF6@4890|Ascomycota,20JMW@147545|Eurotiomycetes,3SAWC@5042|Eurotiales	3SAWC@5042|Eurotiales	PEP-utilising enzyme, mobile domain	-	-	2.7.9.2	ko:K01007	ko00620,ko00680,ko00720,ko01100,ko01120,ko01200,map00620,map00680,map00720,map01100,map01120,map01200	M00173,M00374	R00199	RC00002,RC00015	ko00000,ko00001,ko00002,ko01000	-	-	-	Oxidored-like,PEP-utilizers,PEP-utilizers_C,PPDK_N	Carbohydrate transport and metabolism	METABOLISM	315
Apiotrichum_akiyoshidainum_HP2023|1894	G	Apiotrichum_akiyoshidainum_HP2023	0.336858	Trichosporonales	Saprotrophic	Yes	5217.XP_007007715.1	2.8e-70	272.3	KOG1442@1|root,KOG1442@2759|Eukaryota,38BNG@33154|Opisthokonta,3P0KM@4751|Fungi,3V0DP@5204|Basidiomycota	3V0DP@5204|Basidiomycota	Triose-phosphate Transporter family	-	GO:0000139,GO:0003674,GO:0005215,GO:0005342,GO:0005575,GO:0005622,GO:0005623,GO:0005737,GO:0005794,GO:0006810,GO:0006811,GO:0006820,GO:0008028,GO:0008150,GO:0008509,GO:0008514,GO:0012505,GO:0015075,GO:0015318,GO:0015605,GO:0015711,GO:0015714,GO:0015717,GO:0015718,GO:0015748,GO:0015849,GO:0016020,GO:0022857,GO:0031090,GO:0031984,GO:0034220,GO:0035436,GO:0043226,GO:0043227,GO:0043229,GO:0043231,GO:…	-	ko:K15279	-	-	-	-	ko00000,ko02000	2.A.7.16	-	-	EamA,TPT,UAA	Carbohydrate transport and metabolism	METABOLISM	957
Apiotrichum_akiyoshidainum_HP2023|190	G	Apiotrichum_akiyoshidainum_HP2023	0.332623	Trichosporonales	Saprotrophic	Yes	208960.XP_007268781.1	1.1e-79	303.9	COG0673@1|root,KOG2741@2759|Eukaryota,38I4R@33154|Opisthokonta,3NVRV@4751|Fungi,3V064@5204|Basidiomycota,226A0@155619|Agaricomycetes,3H1MH@355688|Agaricomycetes incertae sedis	3H1MH@355688|Agaricomycetes incertae sedis	Oxidoreductase family, NAD-binding Rossmann fold	-	GO:0003674,GO:0003824,GO:0005975,GO:0005996,GO:0008150,GO:0008152,GO:0009056,GO:0016052,GO:0016491,GO:0016614,GO:0016616,GO:0019321,GO:0019323,GO:0042732,GO:0042843,GO:0044238,GO:0044281,GO:0044282,GO:0046365,GO:0047837,GO:0055114,GO:0071704,GO:1901575	-	-	-	-	-	-	-	-	-	-	F420_oxidored,GFO_IDH_MocA	Carbohydrate transport and metabolism	METABOLISM	1179
Apiotrichum_akiyoshidainum_HP2023|1932	G	Apiotrichum_akiyoshidainum_HP2023	0.418807	Trichosporonales	Saprotrophic	Yes	393283.XP_007833599.1	5.2e-140	504.2	2BZ7G@1|root,2QXM6@2759|Eukaryota,38DKY@33154|Opisthokonta,3NXF9@4751|Fungi,3QNUJ@4890|Ascomycota,21404@147550|Sordariomycetes	21404@147550|Sordariomycetes	pectin lyase	-	-	4.2.2.10	ko:K01732	-	-	-	-	ko00000,ko01000	-	-	-	Beta_helix,Pec_lyase_C	Carbohydrate transport and metabolism	METABOLISM	1131
Apiotrichum_akiyoshidainum_HP2023|1967	G	Apiotrichum_akiyoshidainum_HP2023	0.292772	Trichosporonales	Saprotrophic	Yes	82508.K1VGH5	9.9e-21	108.6	COG0702@1|root,2RG69@2759|Eukaryota,39JWY@33154|Opisthokonta,3Q498@4751|Fungi,3V7R4@5204|Basidiomycota,3VHJW@5234|Tremellales	3VHJW@5234|Tremellales	NmrA-like family	-	-	-	-	-	-	-	-	-	-	-	-	3Beta_HSD,Epimerase,NAD_binding_10,NmrA,TrkA_N	Carbohydrate transport and metabolism	METABOLISM	1746
Apiotrichum_akiyoshidainum_HP2023|1968	G	Apiotrichum_akiyoshidainum_HP2023	0.350695	Trichosporonales	Saprotrophic	Yes	82508.K1VRK5	8.8e-56	224.6	COG0702@1|root,2QQEA@2759|Eukaryota,39VA4@33154|Opisthokonta,3NZCX@4751|Fungi,3V60Y@5204|Basidiomycota,3VF9U@5234|Tremellales	3VF9U@5234|Tremellales	NmrA-like family	-	-	-	-	-	-	-	-	-	-	-	-	3Beta_HSD,Epimerase,NAD_binding_10,NmrA	Carbohydrate transport and metabolism	METABOLISM	1242
Apiotrichum_akiyoshidainum_HP2023|1989	G	Apiotrichum_akiyoshidainum_HP2023	0.412561	Trichosporonales	Saprotrophic	Yes	82508.K1VQE5	3.7e-67	261.9	KOG4569@1|root,KOG4569@2759|Eukaryota,3A9G5@33154|Opisthokonta,3P7I5@4751|Fungi,3VC4M@5204|Basidiomycota	3VC4M@5204|Basidiomycota	Lipase (class 3)	-	-	-	-	-	-	-	-	-	-	-	-	Cutinase,Lipase_3	Carbohydrate transport and metabolism	METABOLISM	930
Apiotrichum_akiyoshidainum_HP2023|1995	G	Apiotrichum_akiyoshidainum_HP2023	0.301248	Trichosporonales	Saprotrophic	Yes	552467.XP_003194150.1	2.6e-37	162.9	2E7XP@1|root,2SEFT@2759|Eukaryota,3ABST@33154|Opisthokonta,3P969@4751|Fungi,3V2YG@5204|Basidiomycota,3VFKY@5234|Tremellales	3VFKY@5234|Tremellales	Sgf11 (transcriptional regulation protein)	-	-	-	-	-	-	-	-	-	-	-	-	Sgf11	Carbohydrate transport and metabolism	METABOLISM	1032
Apiotrichum_akiyoshidainum_HP2023|2017	G	Apiotrichum_akiyoshidainum_HP2023	0.352065	Trichosporonales	Saprotrophic	Yes	82508.K1VMK4	4.5e-155	554.7	KOG2504@1|root,KOG2504@2759|Eukaryota,38DIR@33154|Opisthokonta,3NZKN@4751|Fungi,3V59E@5204|Basidiomycota,3VGPS@5234|Tremellales	3VGPS@5234|Tremellales	to TIGR gene model, INSD accession	-	-	-	-	-	-	-	-	-	-	-	-	MFS_1,MFS_4,Sugar_tr	Carbohydrate transport and metabolism	METABOLISM	1515
Apiotrichum_akiyoshidainum_HP2023|2040	G	Apiotrichum_akiyoshidainum_HP2023	0.329462	Trichosporonales	Saprotrophic	Yes	82508.K1VEI1	7.6e-128	463.8	COG0647@1|root,KOG1618@2759|Eukaryota,39SVY@33154|Opisthokonta,3NWHC@4751|Fungi,3UYVI@5204|Basidiomycota,3VEPC@5234|Tremellales	3VEPC@5234|Tremellales	Haloacid dehalogenase-like hydrolase	-	GO:0003674,GO:0003824,GO:0005575,GO:0005622,GO:0005623,GO:0005737,GO:0005739,GO:0006629,GO:0006644,GO:0006650,GO:0006655,GO:0006793,GO:0006796,GO:0006996,GO:0007005,GO:0007006,GO:0008150,GO:0008152,GO:0008610,GO:0008654,GO:0008808,GO:0009058,GO:0009987,GO:0016043,GO:0016740,GO:0016772,GO:0016780,GO:0016787,GO:0019637,GO:0030572,GO:0032048,GO:0032049,GO:0043226,GO:0043227,GO:0043229,GO:0043231,GO:…	-	-	-	-	-	-	-	-	-	-	CDP-OH_P_transf,Hydrolase_6,Hydrolase_like	Carbohydrate transport and metabolism	METABOLISM	1107
Apiotrichum_akiyoshidainum_HP2023|2066	G	Apiotrichum_akiyoshidainum_HP2023	0.309823	Trichosporonales	Saprotrophic	Yes	5207.AAW44475	1e-303	1049.7	COG1087@1|root,KOG1021@1|root,KOG1021@2759|Eukaryota,KOG1371@2759|Eukaryota,38MD3@33154|Opisthokonta,3P20A@4751|Fungi,3V0ME@5204|Basidiomycota,3VCS5@5234|Tremellales	3VCS5@5234|Tremellales	Exostosin family	-	-	-	-	-	-	-	-	-	-	-	-	3Beta_HSD,Epimerase,Exostosin,GDP_Man_Dehyd,Polysacc_synt_2,RmlD_sub_bind	Carbohydrate transport and metabolism	METABOLISM	3483
Apiotrichum_akiyoshidainum_HP2023|2067	G	Apiotrichum_akiyoshidainum_HP2023	0.356897	Trichosporonales	Saprotrophic	Yes	82508.K1WCF2	5e-59	235.7	2CYIJ@1|root,2S4MX@2759|Eukaryota,3A7PU@33154|Opisthokonta,3P4AW@4751|Fungi,3VCAM@5204|Basidiomycota,3VER1@5234|Tremellales	3VER1@5234|Tremellales	Mannosyltransferase putative	-	-	-	ko:K05535	ko00513,ko01100,map00513,map01100	M00074	-	-	ko00000,ko00001,ko00002,ko01000,ko01003	-	GT71	-	Mannosyl_trans3	Carbohydrate transport and metabolism	METABOLISM	1620
Apiotrichum_akiyoshidainum_HP2023|2078	G	Apiotrichum_akiyoshidainum_HP2023	0.307656	Trichosporonales	Saprotrophic	Yes	40492.XP_007304868.1	5.1e-08	64.3	COG1088@1|root,KOG1021@1|root,KOG0747@2759|Eukaryota,KOG1021@2759|Eukaryota,38MD3@33154|Opisthokonta,3P20A@4751|Fungi,3V0ME@5204|Basidiomycota	3V0ME@5204|Basidiomycota	Exostosin family	-	-	-	-	-	-	-	-	-	-	-	-	3Beta_HSD,Epimerase,Exostosin,GDP_Man_Dehyd,Polysacc_synt_2,RmlD_sub_bind	Carbohydrate transport and metabolism	METABOLISM	420
Apiotrichum_akiyoshidainum_HP2023|2139	G	Apiotrichum_akiyoshidainum_HP2023	0.376479	Trichosporonales	Saprotrophic	Yes	221103.XP_007855727.1	3.3e-150	538.5	COG0477@1|root,KOG2533@2759|Eukaryota,38FD5@33154|Opisthokonta,3NU7U@4751|Fungi,3UYSX@5204|Basidiomycota	3UYSX@5204|Basidiomycota	Major Facilitator Superfamily	-	-	-	-	-	-	-	-	-	-	-	-	MFS_1	Carbohydrate transport and metabolism	METABOLISM	1494
Apiotrichum_akiyoshidainum_HP2023|2150	G	Apiotrichum_akiyoshidainum_HP2023	0.312065	Trichosporonales	Saprotrophic	Yes	82508.K1VFV2	1e-181	643.3	COG0477@1|root,KOG2533@2759|Eukaryota,38D65@33154|Opisthokonta,3NVM3@4751|Fungi,3UZ51@5204|Basidiomycota,3VGP5@5234|Tremellales	3VGP5@5234|Tremellales	Major Facilitator Superfamily	-	-	-	-	-	-	-	-	-	-	-	-	MFS_1	Carbohydrate transport and metabolism	METABOLISM	1614
Apiotrichum_akiyoshidainum_HP2023|2160	G	Apiotrichum_akiyoshidainum_HP2023	0.301871	Trichosporonales	Saprotrophic	Yes	82508.K1VC59	2.7e-120	439.1	COG0477@1|root,KOG2533@2759|Eukaryota,38CS2@33154|Opisthokonta,3NUXZ@4751|Fungi,3V3C0@5204|Basidiomycota,3VGFI@5234|Tremellales	3VGFI@5234|Tremellales	Major Facilitator Superfamily	-	-	-	-	-	-	-	-	-	-	-	-	MFS_1	Carbohydrate transport and metabolism	METABOLISM	1473
Apiotrichum_akiyoshidainum_HP2023|217	G	Apiotrichum_akiyoshidainum_HP2023	0.393093	Trichosporonales	Saprotrophic	Yes	5217.XP_007002481.1	0	1196	COG0205@1|root,KOG2440@2759|Eukaryota,38C5Z@33154|Opisthokonta,3NUSX@4751|Fungi,3UY1K@5204|Basidiomycota,3VGF2@5234|Tremellales	3VGF2@5234|Tremellales	Catalyzes the phosphorylation of D-fructose 6-phosphate to fructose 1,6-bisphosphate by ATP, the first committing step of glycolysis	PFK1	GO:0000166,GO:0000426,GO:0001678,GO:0003674,GO:0003676,GO:0003723,GO:0003729,GO:0003824,GO:0003872,GO:0005488,GO:0005524,GO:0005575,GO:0005622,GO:0005623,GO:0005737,GO:0005739,GO:0005829,GO:0005945,GO:0005975,GO:0005996,GO:0006002,GO:0006006,GO:0006007,GO:0006082,GO:0006090,GO:0006091,GO:0006096,GO:0006139,GO:0006163,GO:0006164,GO:0006165,GO:0006725,GO:0006732,GO:0006733,GO:0006734,GO:0006735,GO:…	2.7.1.11	ko:K00850	ko00010,ko00030,ko00051,ko00052,ko00680,ko01100,ko01110,ko01120,ko01130,ko01200,ko01230,ko03018,ko04152,ko05230,map00010,map00030,map00051,map00052,map00680,map01100,map01110,map01120,map01130,map01200,map01230,map03018,map04152,map05230	M00001,M00345	R00756,R03236,R03237,R03238,R03239,R04779	RC00002,RC00017	ko00000,ko00001,ko00002,ko01000,ko01009,ko03019	-	-	iMM904.YGR240C,iND750.YGR240C	ANAPC3,Glyco_hydro_76,MafB19-deam,PFK,TPR_8,dCMP_cyt_deam_1	Carbohydrate transport and metabolism	METABOLISM	2643
Apiotrichum_akiyoshidainum_HP2023|2212	G	Apiotrichum_akiyoshidainum_HP2023	0.347089	Trichosporonales	Saprotrophic	Yes	5217.XP_007004464.1	1.1e-99	370.2	KOG1441@1|root,KOG1441@2759|Eukaryota,38H04@33154|Opisthokonta,3NVXV@4751|Fungi,3UYRY@5204|Basidiomycota,3VDRQ@5234|Tremellales	3VDRQ@5234|Tremellales	tpt-domain-containing protein	-	-	-	-	-	-	-	-	-	-	-	-	TPT	Carbohydrate transport and metabolism	METABOLISM	1104
Apiotrichum_akiyoshidainum_HP2023|2257	G	Apiotrichum_akiyoshidainum_HP2023	0.334839	Trichosporonales	Saprotrophic	Yes	140110.NechaP96655	9.5e-93	347.4	KOG2504@1|root,KOG2504@2759|Eukaryota,38Z9V@33154|Opisthokonta,3P1EX@4751|Fungi,3QNYD@4890|Ascomycota,211WK@147550|Sordariomycetes,3TPN4@5125|Hypocreales,1FXCW@110618|Nectriaceae	1FXCW@110618|Nectriaceae	Major Facilitator Superfamily	-	-	-	-	-	-	-	-	-	-	-	-	MFS_1	Carbohydrate transport and metabolism	METABOLISM	1311
Apiotrichum_akiyoshidainum_HP2023|2258	G	Apiotrichum_akiyoshidainum_HP2023	0.393071	Trichosporonales	Saprotrophic	Yes	82508.K1VR06	1.2e-142	513.8	COG3325@1|root,KOG2806@2759|Eukaryota,39I5G@33154|Opisthokonta,3NWMX@4751|Fungi,3UXTK@5204|Basidiomycota,3VDUD@5234|Tremellales	3VDUD@5234|Tremellales	Glyco_18	-	-	3.2.1.14	ko:K01183	ko00520,ko01100,map00520,map01100	-	R01206,R02334	RC00467	ko00000,ko00001,ko01000	-	GH18	-	Glyco_hydro_18	Carbohydrate transport and metabolism	METABOLISM	2070
Apiotrichum_akiyoshidainum_HP2023|2268	G	Apiotrichum_akiyoshidainum_HP2023	0.301598	Trichosporonales	Saprotrophic	Yes	5207.AAW45174	2.4e-110	405.6	COG0673@1|root,KOG2741@2759|Eukaryota,38DJH@33154|Opisthokonta,3NW1N@4751|Fungi,3V37G@5204|Basidiomycota	3V37G@5204|Basidiomycota	to TIGR gene model, INSD accession	-	-	1.1.1.18,1.1.1.369	ko:K00010	ko00521,ko00562,ko01100,ko01120,ko01130,map00521,map00562,map01100,map01120,map01130	-	R01183,R09951	RC00182	ko00000,ko00001,ko01000	-	-	-	GFO_IDH_MocA,GFO_IDH_MocA_C	Carbohydrate transport and metabolism	METABOLISM	1095
Apiotrichum_akiyoshidainum_HP2023|2270	G	Apiotrichum_akiyoshidainum_HP2023	0.378966	Trichosporonales	Saprotrophic	Yes	140110.NechaP62316	1.1e-150	539.7	COG0673@1|root,KOG2741@2759|Eukaryota,38DJH@33154|Opisthokonta,3NW1N@4751|Fungi,3QR3Y@4890|Ascomycota,214K1@147550|Sordariomycetes,3TE73@5125|Hypocreales	3TE73@5125|Hypocreales	Rossmann fold oxidoreductase	-	-	1.1.1.18,1.1.1.369	ko:K00010	ko00521,ko00562,ko01100,ko01120,ko01130,map00521,map00562,map01100,map01120,map01130	-	R01183,R09951	RC00182	ko00000,ko00001,ko01000	-	-	-	GFO_IDH_MocA,GFO_IDH_MocA_C	Carbohydrate transport and metabolism	METABOLISM	1089
Apiotrichum_akiyoshidainum_HP2023|2281	G	Apiotrichum_akiyoshidainum_HP2023	0.382921	Trichosporonales	Saprotrophic	Yes	552467.XP_003197213.1	2.3e-87	329.7	COG0524@1|root,2S13D@2759|Eukaryota,3A34V@33154|Opisthokonta,3P2E8@4751|Fungi,3V564@5204|Basidiomycota,3VGFH@5234|Tremellales	3VGFH@5234|Tremellales	pfkB family carbohydrate kinase	-	-	-	-	-	-	-	-	-	-	-	-	PfkB	Carbohydrate transport and metabolism	METABOLISM	1467
Apiotrichum_akiyoshidainum_HP2023|2323	G	Apiotrichum_akiyoshidainum_HP2023	0.35951	Trichosporonales	Saprotrophic	Yes	552467.XP_003195677.1	5.1e-117	428.3	28PCU@1|root,2QW09@2759|Eukaryota,39V3B@33154|Opisthokonta,3NYJ2@4751|Fungi,3V2QK@5204|Basidiomycota	3V2QK@5204|Basidiomycota	to TIGR gene model	-	-	-	-	-	-	-	-	-	-	-	-	Glyco_hydro_79C	Carbohydrate transport and metabolism	METABOLISM	1572
Apiotrichum_akiyoshidainum_HP2023|2331	G	Apiotrichum_akiyoshidainum_HP2023	0.294606	Trichosporonales	Saprotrophic	Yes	5217.XP_007002481.1	3.1e-292	1011.1	COG0205@1|root,KOG2440@2759|Eukaryota,38C5Z@33154|Opisthokonta,3NUSX@4751|Fungi,3UY1K@5204|Basidiomycota,3VGF2@5234|Tremellales	3VGF2@5234|Tremellales	Catalyzes the phosphorylation of D-fructose 6-phosphate to fructose 1,6-bisphosphate by ATP, the first committing step of glycolysis	PFK1	GO:0000166,GO:0000426,GO:0001678,GO:0003674,GO:0003676,GO:0003723,GO:0003729,GO:0003824,GO:0003872,GO:0005488,GO:0005524,GO:0005575,GO:0005622,GO:0005623,GO:0005737,GO:0005739,GO:0005829,GO:0005945,GO:0005975,GO:0005996,GO:0006002,GO:0006006,GO:0006007,GO:0006082,GO:0006090,GO:0006091,GO:0006096,GO:0006139,GO:0006163,GO:0006164,GO:0006165,GO:0006725,GO:0006732,GO:0006733,GO:0006734,GO:0006735,GO:…	2.7.1.11	ko:K00850	ko00010,ko00030,ko00051,ko00052,ko00680,ko01100,ko01110,ko01120,ko01130,ko01200,ko01230,ko03018,ko04152,ko05230,map00010,map00030,map00051,map00052,map00680,map01100,map01110,map01120,map01130,map01200,map01230,map03018,map04152,map05230	M00001,M00345	R00756,R03236,R03237,R03238,R03239,R04779	RC00002,RC00017	ko00000,ko00001,ko00002,ko01000,ko01009,ko03019	-	-	iMM904.YGR240C,iND750.YGR240C	ANAPC3,Glyco_hydro_76,MafB19-deam,PFK,TPR_8,dCMP_cyt_deam_1	Carbohydrate transport and metabolism	METABOLISM	2661
Apiotrichum_akiyoshidainum_HP2023|2336	G	Apiotrichum_akiyoshidainum_HP2023	0.330883	Trichosporonales	Saprotrophic	Yes	84751.XP_007876246.1	3.5e-61	242.7	COG2730@1|root,2QPYU@2759|Eukaryota,38DPE@33154|Opisthokonta,3NV8Y@4751|Fungi,3UXUZ@5204|Basidiomycota,3N4BD@452284|Ustilaginomycotina	3N4BD@452284|Ustilaginomycotina	Belongs to the glycosyl hydrolase 5 (cellulase A) family	exgA	GO:0000003,GO:0000272,GO:0000322,GO:0000323,GO:0000324,GO:0000746,GO:0000747,GO:0000935,GO:0003006,GO:0003674,GO:0003824,GO:0004338,GO:0004553,GO:0005488,GO:0005515,GO:0005575,GO:0005576,GO:0005618,GO:0005619,GO:0005622,GO:0005623,GO:0005628,GO:0005737,GO:0005773,GO:0005856,GO:0005886,GO:0005937,GO:0005975,GO:0005976,GO:0006073,GO:0007049,GO:0007155,GO:0008150,GO:0008152,GO:0008422,GO:0009056,GO:…	3.2.1.58	ko:K01210	ko00500,map00500	-	R00308,R03115	RC00467	ko00000,ko00001,ko01000	-	-	-	Cellulase	Carbohydrate transport and metabolism	METABOLISM	1383
Apiotrichum_akiyoshidainum_HP2023|2341	G	Apiotrichum_akiyoshidainum_HP2023	0.283884	Trichosporonales	Saprotrophic	Yes	82508.K1VML7	2.6e-19	102.4	COG0702@1|root,KOG1203@2759|Eukaryota,3A4ZW@33154|Opisthokonta,3P46B@4751|Fungi,3V1BC@5204|Basidiomycota,3VGXH@5234|Tremellales	3VGXH@5234|Tremellales	NAD(P)H-binding	-	GO:0005575,GO:0005622,GO:0005623,GO:0005737,GO:0044424,GO:0044464	-	-	-	-	-	-	-	-	-	-	3Beta_HSD,DapB_N,Epimerase,F420_oxidored,Ldh_1_N,NAD_binding_10,NAD_binding_4,NmrA,Pectinesterase,Sacchrp_dh_NADP,Semialdhyde_dh	Carbohydrate transport and metabolism	METABOLISM	657
Apiotrichum_akiyoshidainum_HP2023|2346	G	Apiotrichum_akiyoshidainum_HP2023	0.44283	Trichosporonales	Saprotrophic	Yes	82508.K1W613	2e-144	519.6	KOG1325@1|root,KOG1325@2759|Eukaryota,38GBY@33154|Opisthokonta,3NUWK@4751|Fungi,3UYSM@5204|Basidiomycota,3VCY4@5234|Tremellales	3VCY4@5234|Tremellales	Cytoplasmic phospholipase A2, catalytic subunit	-	-	3.1.1.5	ko:K13333	ko00564,map00564	-	-	-	ko00000,ko00001,ko01000	-	-	-	PLA2_B	Carbohydrate transport and metabolism	METABOLISM	1848
Apiotrichum_akiyoshidainum_HP2023|2359	G	Apiotrichum_akiyoshidainum_HP2023	0.369478	Trichosporonales	Saprotrophic	Yes	5217.XP_007004985.1	3.2e-215	754.6	COG5026@1|root,KOG1369@2759|Eukaryota,38DFC@33154|Opisthokonta,3NW32@4751|Fungi,3UZJZ@5204|Basidiomycota,3VEIT@5234|Tremellales	3VEIT@5234|Tremellales	Hexokinase	hxk1	GO:0000166,GO:0001302,GO:0001678,GO:0003674,GO:0003824,GO:0004340,GO:0004396,GO:0005488,GO:0005524,GO:0005575,GO:0005622,GO:0005623,GO:0005634,GO:0005737,GO:0005739,GO:0005829,GO:0005975,GO:0005996,GO:0006000,GO:0006002,GO:0006006,GO:0006007,GO:0006013,GO:0006081,GO:0006082,GO:0006090,GO:0006091,GO:0006096,GO:0006098,GO:0006139,GO:0006163,GO:0006164,GO:0006165,GO:0006355,GO:0006725,GO:0006732,GO:…	2.7.1.1	ko:K00844	ko00010,ko00051,ko00052,ko00500,ko00520,ko00521,ko00524,ko01100,ko01110,ko01120,ko01130,ko01200,ko04066,ko04910,ko04930,ko04973,ko05230,map00010,map00051,map00052,map00500,map00520,map00521,map00524,map01100,map01110,map01120,map01130,map01200,map04066,map04910,map04930,map04973,map05230	M00001,M00549	R00299,R00760,R00867,R01326,R01600,R01786,R01961,R03920	RC00002,RC00017	ko00000,ko00001,ko00002,ko01000,ko04131	-	-	iMM904.YFR053C,iND750.YFR053C	Aldo_ket_red,Hexokinase_1,Hexokinase_2,Hus1,Ribosomal_L19e	Carbohydrate transport and metabolism	METABOLISM	1620
Apiotrichum_akiyoshidainum_HP2023|2374	G	Apiotrichum_akiyoshidainum_HP2023	0.323671	Trichosporonales	Saprotrophic	Yes	82508.K1VZV4	4.3e-173	614.4	KOG2504@1|root,KOG2504@2759|Eukaryota,38I0V@33154|Opisthokonta,3NUX4@4751|Fungi,3UY4D@5204|Basidiomycota	3UY4D@5204|Basidiomycota	Major Facilitator Superfamily	-	-	-	-	-	-	-	-	-	-	-	-	MFS_1,MFS_1_like,MFS_2,Sugar_tr	Carbohydrate transport and metabolism	METABOLISM	1356
Apiotrichum_akiyoshidainum_HP2023|2382	G	Apiotrichum_akiyoshidainum_HP2023	0.444331	Trichosporonales	Saprotrophic	Yes	82508.K1VSN1	6e-96	358.2	2BKV3@1|root,2S1JC@2759|Eukaryota,38UBG@33154|Opisthokonta,3PVYD@4751|Fungi,3V440@5204|Basidiomycota,3VG91@5234|Tremellales	3VG91@5234|Tremellales	Glycosyl hydrolases family 18	-	-	-	-	-	-	-	-	-	-	-	-	Glyco_hydro_18	Carbohydrate transport and metabolism	METABOLISM	1458
Apiotrichum_akiyoshidainum_HP2023|2385	G	Apiotrichum_akiyoshidainum_HP2023	0.343808	Trichosporonales	Saprotrophic	Yes	13684.SNOT_14226	7.6e-63	247.7	COG3868@1|root,2RCTR@2759|Eukaryota,39XS2@33154|Opisthokonta,3P167@4751|Fungi,3QPG2@4890|Ascomycota,203MF@147541|Dothideomycetes,4KASB@92860|Pleosporales	4KASB@92860|Pleosporales	Glycoside hydrolase family 114 protein	-	-	-	-	-	-	-	-	-	-	-	-	Glyco_hydro_114	Carbohydrate transport and metabolism	METABOLISM	975
Apiotrichum_akiyoshidainum_HP2023|2387	G	Apiotrichum_akiyoshidainum_HP2023	0.313239	Trichosporonales	Saprotrophic	Yes	82508.K1VNS5	1e-136	493	28MF3@1|root,2QTYK@2759|Eukaryota,39XCC@33154|Opisthokonta,3NXVZ@4751|Fungi	3NXVZ@4751|Fungi	Belongs to the glycosyl hydrolase 43 family	-	-	-	-	-	-	-	-	-	-	-	-	Glyco_hydro_43	Carbohydrate transport and metabolism	METABOLISM	972
Apiotrichum_akiyoshidainum_HP2023|2396	G	Apiotrichum_akiyoshidainum_HP2023	0.2796	Trichosporonales	Saprotrophic	Yes	82508.K1VI88	9.2e-170	602.8	COG0639@1|root,KOG0372@2759|Eukaryota,38BRC@33154|Opisthokonta,3NUI4@4751|Fungi,3UY42@5204|Basidiomycota,3VDQ8@5234|Tremellales	3VDQ8@5234|Tremellales	Protein phosphatase 2A homologues, catalytic domain.	PPG1	GO:0000910,GO:0003674,GO:0003824,GO:0004721,GO:0004722,GO:0005575,GO:0005622,GO:0005623,GO:0005634,GO:0005737,GO:0005815,GO:0005816,GO:0005856,GO:0005975,GO:0005976,GO:0005977,GO:0006073,GO:0006091,GO:0006112,GO:0006464,GO:0006470,GO:0006793,GO:0006796,GO:0006807,GO:0007049,GO:0007088,GO:0007096,GO:0007346,GO:0008104,GO:0008150,GO:0008152,GO:0009405,GO:0009966,GO:0009968,GO:0009987,GO:0010564,GO:…	3.1.3.16	ko:K17615	-	-	-	-	ko00000,ko01000,ko01009	-	-	-	Cation_efflux,Metallophos	Carbohydrate transport and metabolism	METABOLISM	966
Apiotrichum_akiyoshidainum_HP2023|2433	G	Apiotrichum_akiyoshidainum_HP2023	0.440221	Trichosporonales	Saprotrophic	Yes	5207.AAW41183	2.3e-95	355.1	COG0036@1|root,KOG3111@2759|Eukaryota,38G6J@33154|Opisthokonta,3NX48@4751|Fungi,3UZH7@5204|Basidiomycota,3VEZE@5234|Tremellales	3VEZE@5234|Tremellales	Ribulose-phosphate 3 epimerase family	RPE1	GO:0003674,GO:0003824,GO:0004750,GO:0005488,GO:0005575,GO:0005622,GO:0005623,GO:0005737,GO:0005829,GO:0005975,GO:0005996,GO:0006081,GO:0006098,GO:0006139,GO:0006725,GO:0006732,GO:0006733,GO:0006739,GO:0006753,GO:0006793,GO:0006796,GO:0006807,GO:0008150,GO:0008152,GO:0009052,GO:0009056,GO:0009117,GO:0009987,GO:0016052,GO:0016853,GO:0016854,GO:0016857,GO:0019321,GO:0019323,GO:0019362,GO:0019637,GO:…	5.1.3.1	ko:K01783	ko00030,ko00040,ko00710,ko01100,ko01110,ko01120,ko01130,ko01200,ko01230,map00030,map00040,map00710,map01100,map01110,map01120,map01130,map01200,map01230	M00004,M00007	R01529	RC00540	ko00000,ko00001,ko00002,ko01000	-	-	-	Pkinase,Pkinase_Tyr,Ribul_P_3_epim	Carbohydrate transport and metabolism	METABOLISM	675
Apiotrichum_akiyoshidainum_HP2023|2444	G	Apiotrichum_akiyoshidainum_HP2023	0.464079	Trichosporonales	Saprotrophic	Yes	208960.XP_007265296.1	1.8e-75	290	COG2730@1|root,2QTP4@2759|Eukaryota,38FRN@33154|Opisthokonta,3NY10@4751|Fungi,3V3II@5204|Basidiomycota,225V4@155619|Agaricomycetes,3H2XX@355688|Agaricomycetes incertae sedis	3H2XX@355688|Agaricomycetes incertae sedis	Cellulase (glycosyl hydrolase family 5)	-	-	3.2.1.4	ko:K01179	ko00500,ko01100,map00500,map01100	-	R06200,R11307,R11308	-	ko00000,ko00001,ko01000	-	GH5,GH9	-	CBM_1,Cellulase	Carbohydrate transport and metabolism	METABOLISM	1323
Apiotrichum_akiyoshidainum_HP2023|2445	G	Apiotrichum_akiyoshidainum_HP2023	0.397087	Trichosporonales	Saprotrophic	Yes	82508.K1VN43	3.1e-217	761.1	COG0477@1|root,KOG2533@2759|Eukaryota,38FD5@33154|Opisthokonta,3NU7U@4751|Fungi,3UYFG@5204|Basidiomycota,3VGK0@5234|Tremellales	3VGK0@5234|Tremellales	Major Facilitator Superfamily	-	-	-	-	-	-	-	-	-	-	-	-	MFS_1,Sugar_tr	Carbohydrate transport and metabolism	METABOLISM	1500
Apiotrichum_akiyoshidainum_HP2023|2459	G	Apiotrichum_akiyoshidainum_HP2023	0.432953	Trichosporonales	Saprotrophic	Yes	82508.K1VQR2	6.4e-154	550.8	COG0477@1|root,KOG2533@2759|Eukaryota,39K3V@33154|Opisthokonta,3NWTF@4751|Fungi,3UYPY@5204|Basidiomycota,3VHII@5234|Tremellales	3VHII@5234|Tremellales	Major Facilitator Superfamily	-	-	-	-	-	-	-	-	-	-	-	-	ADP_ribosyl_GH,MFS_1	Carbohydrate transport and metabolism	METABOLISM	1488
Apiotrichum_akiyoshidainum_HP2023|2473	G	Apiotrichum_akiyoshidainum_HP2023	0.325637	Trichosporonales	Saprotrophic	Yes	5217.XP_007000422.1	3.7e-62	245.7	COG0580@1|root,KOG0223@2759|Eukaryota,398Y2@33154|Opisthokonta,3NV37@4751|Fungi,3V0ZF@5204|Basidiomycota,3VF91@5234|Tremellales	3VF91@5234|Tremellales	Belongs to the MIP aquaporin (TC 1.A.8) family	-	-	-	ko:K09885	-	-	-	-	ko00000,ko02000	1.A.8	-	-	COesterase,MIP	Carbohydrate transport and metabolism	METABOLISM	1236
Apiotrichum_akiyoshidainum_HP2023|25	G	Apiotrichum_akiyoshidainum_HP2023	0.307303	Trichosporonales	Saprotrophic	Yes	82508.K1VAG0	6.7e-82	311.2	COG0524@1|root,2RXN8@2759|Eukaryota,39JB0@33154|Opisthokonta,3Q3MV@4751|Fungi,3VCBC@5204|Basidiomycota,3VF32@5234|Tremellales	3VF32@5234|Tremellales	pfkB family carbohydrate kinase	MAK32	GO:0003674,GO:0003824,GO:0005575,GO:0005622,GO:0005623,GO:0005737,GO:0005975,GO:0006793,GO:0006796,GO:0008150,GO:0008152,GO:0009987,GO:0016301,GO:0016310,GO:0016740,GO:0016772,GO:0019200,GO:0044237,GO:0044238,GO:0044262,GO:0044419,GO:0044424,GO:0044464,GO:0046835,GO:0051704,GO:0071704	-	-	-	-	-	-	-	-	-	-	PfkB,Phos_pyr_kin	Carbohydrate transport and metabolism	METABOLISM	1173
Apiotrichum_akiyoshidainum_HP2023|2528	G	Apiotrichum_akiyoshidainum_HP2023	0.395436	Trichosporonales	Saprotrophic	Yes	5207.AAW44589	3.8e-178	630.9	COG3325@1|root,KOG2806@2759|Eukaryota,38BJK@33154|Opisthokonta,3NW3A@4751|Fungi,3UYRX@5204|Basidiomycota,3VD7T@5234|Tremellales	3VD7T@5234|Tremellales	Glyco_18	CHT4	GO:0003674,GO:0003824,GO:0004553,GO:0004568,GO:0005488,GO:0005575,GO:0005576,GO:0005622,GO:0005623,GO:0005737,GO:0006022,GO:0006026,GO:0006030,GO:0006032,GO:0006040,GO:0006807,GO:0008061,GO:0008144,GO:0008150,GO:0008152,GO:0009056,GO:0009057,GO:0009653,GO:0009987,GO:0016740,GO:0016757,GO:0016787,GO:0016798,GO:0017144,GO:0030154,GO:0030435,GO:0032502,GO:0042737,GO:0043170,GO:0043934,GO:0044237,GO:…	3.2.1.14	ko:K01183	ko00520,ko01100,map00520,map01100	-	R01206,R02334	RC00467	ko00000,ko00001,ko01000	-	GH18	-	Aminotran_3,DnaJ,Glyco_hydro_18,LysM	Carbohydrate transport and metabolism	METABOLISM	1167
Apiotrichum_akiyoshidainum_HP2023|2565	G	Apiotrichum_akiyoshidainum_HP2023	0.359538	Trichosporonales	Saprotrophic	Yes	82508.K1VFV2	4.2e-199	701	COG0477@1|root,KOG2533@2759|Eukaryota,38D65@33154|Opisthokonta,3NVM3@4751|Fungi,3UZ51@5204|Basidiomycota,3VGP5@5234|Tremellales	3VGP5@5234|Tremellales	Major Facilitator Superfamily	-	-	-	-	-	-	-	-	-	-	-	-	MFS_1	Carbohydrate transport and metabolism	METABOLISM	1644
Apiotrichum_akiyoshidainum_HP2023|2585	G	Apiotrichum_akiyoshidainum_HP2023	0.41223	Trichosporonales	Saprotrophic	Yes	82508.K1V2X5	5.5e-180	637.5	COG0477@1|root,KOG2533@2759|Eukaryota,38FD5@33154|Opisthokonta,3NU7U@4751|Fungi,3UYTK@5204|Basidiomycota,3VG8K@5234|Tremellales	3VG8K@5234|Tremellales	Major Facilitator Superfamily	-	-	-	-	-	-	-	-	-	-	-	-	MFS_1	Carbohydrate transport and metabolism	METABOLISM	1569
Apiotrichum_akiyoshidainum_HP2023|260	G	Apiotrichum_akiyoshidainum_HP2023	0.392165	Trichosporonales	Saprotrophic	Yes	82508.K1WQM7	4.9e-173	614.4	COG0477@1|root,KOG2533@2759|Eukaryota,38CS2@33154|Opisthokonta,3NUXZ@4751|Fungi,3V3C0@5204|Basidiomycota,3VGFI@5234|Tremellales	3VGFI@5234|Tremellales	Major Facilitator Superfamily	-	-	-	-	-	-	-	-	-	-	-	-	MFS_1	Carbohydrate transport and metabolism	METABOLISM	1539
Apiotrichum_akiyoshidainum_HP2023|2613	G	Apiotrichum_akiyoshidainum_HP2023	0.311012	Trichosporonales	Saprotrophic	Yes	82508.K1VM46	2.2e-252	879	COG0738@1|root,2QT45@2759|Eukaryota,39RCM@33154|Opisthokonta,3P053@4751|Fungi,3V83P@5204|Basidiomycota,3VG8G@5234|Tremellales	3VG8G@5234|Tremellales	L-fucose permease	-	-	-	-	-	-	-	-	-	-	-	-	Ctr,MFS_1,Sugar_tr	Carbohydrate transport and metabolism	METABOLISM	3147
Apiotrichum_akiyoshidainum_HP2023|2623	G	Apiotrichum_akiyoshidainum_HP2023	0.289692	Trichosporonales	Saprotrophic	Yes	82508.K1VQ12	8.6e-64	250	KOG4754@1|root,KOG4754@2759|Eukaryota,38T15@33154|Opisthokonta,3NWTI@4751|Fungi,3V0JK@5204|Basidiomycota,3VEY8@5234|Tremellales	3VEY8@5234|Tremellales	Histidine phosphatase superfamily (branch 1)	PMU1	GO:0005575,GO:0005622,GO:0005623,GO:0005634,GO:0005737,GO:0043226,GO:0043227,GO:0043229,GO:0043231,GO:0044424,GO:0044464	-	-	-	-	-	-	-	-	-	-	His_Phos_1	Carbohydrate transport and metabolism	METABOLISM	552
Apiotrichum_akiyoshidainum_HP2023|2624	G	Apiotrichum_akiyoshidainum_HP2023	0.259266	Trichosporonales	Saprotrophic	Yes	82508.K1VQ12	6.2e-15	87.4	KOG4754@1|root,KOG4754@2759|Eukaryota,38T15@33154|Opisthokonta,3NWTI@4751|Fungi,3V0JK@5204|Basidiomycota,3VEY8@5234|Tremellales	3VEY8@5234|Tremellales	Histidine phosphatase superfamily (branch 1)	PMU1	GO:0005575,GO:0005622,GO:0005623,GO:0005634,GO:0005737,GO:0043226,GO:0043227,GO:0043229,GO:0043231,GO:0044424,GO:0044464	-	-	-	-	-	-	-	-	-	-	His_Phos_1	Carbohydrate transport and metabolism	METABOLISM	459
Apiotrichum_akiyoshidainum_HP2023|2655	G	Apiotrichum_akiyoshidainum_HP2023	0.307082	Trichosporonales	Saprotrophic	Yes	5207.AAW44437	5.5e-173	614	COG0477@1|root,KOG2533@2759|Eukaryota,38EDR@33154|Opisthokonta,3NU3S@4751|Fungi,3V3S0@5204|Basidiomycota,3VGI4@5234|Tremellales	3VGI4@5234|Tremellales	Major Facilitator Superfamily	-	-	-	-	-	-	-	-	-	-	-	-	MFS_1	Carbohydrate transport and metabolism	METABOLISM	1335
Apiotrichum_akiyoshidainum_HP2023|2661	G	Apiotrichum_akiyoshidainum_HP2023	0.360119	Trichosporonales	Saprotrophic	Yes	82508.K1VMK4	1.6e-91	343.2	KOG2504@1|root,KOG2504@2759|Eukaryota,38DIR@33154|Opisthokonta,3NZKN@4751|Fungi,3V59E@5204|Basidiomycota,3VGPS@5234|Tremellales	3VGPS@5234|Tremellales	to TIGR gene model, INSD accession	-	-	-	-	-	-	-	-	-	-	-	-	MFS_1,MFS_4,Sugar_tr	Carbohydrate transport and metabolism	METABOLISM	1164
Apiotrichum_akiyoshidainum_HP2023|2669	G	Apiotrichum_akiyoshidainum_HP2023	0.354068	Trichosporonales	Saprotrophic	Yes	80884.CCF33653	5.5e-177	627.5	COG0477@1|root,KOG2533@2759|Eukaryota,396CY@33154|Opisthokonta,3NUSP@4751|Fungi,3QSP4@4890|Ascomycota,213G6@147550|Sordariomycetes,1EWMZ@1028384|Glomerellales	1EWMZ@1028384|Glomerellales	High-affinity nicotinic acid transporter	-	-	-	-	-	-	-	-	-	-	-	-	MFS_1	Carbohydrate transport and metabolism	METABOLISM	1527
Apiotrichum_akiyoshidainum_HP2023|2686	G	Apiotrichum_akiyoshidainum_HP2023	0.422409	Trichosporonales	Saprotrophic	Yes	82508.K1VQR2	1.3e-157	563.1	COG0477@1|root,KOG2533@2759|Eukaryota,39K3V@33154|Opisthokonta,3NWTF@4751|Fungi,3UYPY@5204|Basidiomycota,3VHII@5234|Tremellales	3VHII@5234|Tremellales	Major Facilitator Superfamily	-	-	-	-	-	-	-	-	-	-	-	-	ADP_ribosyl_GH,MFS_1	Carbohydrate transport and metabolism	METABOLISM	1497
Apiotrichum_akiyoshidainum_HP2023|2727	G	Apiotrichum_akiyoshidainum_HP2023	0.371746	Trichosporonales	Saprotrophic	Yes	552467.XP_003194881.1	1.3e-153	549.7	COG0738@1|root,2QPVD@2759|Eukaryota,38F9Q@33154|Opisthokonta,3NX5J@4751|Fungi,3UZHQ@5204|Basidiomycota,3VG8E@5234|Tremellales	3VG8E@5234|Tremellales	Major Facilitator Superfamily	-	-	-	ko:K02429	-	-	-	-	ko00000,ko02000	2.A.1.7	-	-	MFS_1,MFS_2,Sugar_tr	Carbohydrate transport and metabolism	METABOLISM	1404
Apiotrichum_akiyoshidainum_HP2023|275	G	Apiotrichum_akiyoshidainum_HP2023	0.305551	Trichosporonales	Saprotrophic	Yes	5207.AAW46052	4.8e-240	837.4	2CNBN@1|root,2QV1P@2759|Eukaryota,39Z3T@33154|Opisthokonta,3Q365@4751|Fungi,3V07Z@5204|Basidiomycota,3VCS6@5234|Tremellales	3VCS6@5234|Tremellales	Xylosylphosphotransferase that is specific for UDP- xylose as a donor and mannose as an acceptor to form a xylose- alpha-1-phosphate-6-mannose linkage. Functions in the O- glycosylation of proteins en route through the secretory pathway (By similarity)	XPT1	-	2.7.8.32	ko:K18706	-	-	-	-	ko00000,ko01000,ko01003	-	-	-	Stealth_CR1,Stealth_CR2,Stealth_CR3,Stealth_CR4	Carbohydrate transport and metabolism	METABOLISM	2067
Apiotrichum_akiyoshidainum_HP2023|2761	G	Apiotrichum_akiyoshidainum_HP2023	0.273491	Trichosporonales	Saprotrophic	Yes	82508.K1VDY4	4.7e-120	438	COG0673@1|root,KOG2741@2759|Eukaryota,38I4R@33154|Opisthokonta,3NVRV@4751|Fungi,3V064@5204|Basidiomycota,3VE0Q@5234|Tremellales	3VE0Q@5234|Tremellales	to TIGR gene model, INSD accession	-	GO:0003674,GO:0003824,GO:0005975,GO:0005996,GO:0008150,GO:0008152,GO:0009056,GO:0016052,GO:0016491,GO:0016614,GO:0016616,GO:0019321,GO:0019323,GO:0042732,GO:0042843,GO:0044238,GO:0044281,GO:0044282,GO:0046365,GO:0047837,GO:0055114,GO:0071704,GO:1901575	-	-	-	-	-	-	-	-	-	-	F420_oxidored,GFO_IDH_MocA	Carbohydrate transport and metabolism	METABOLISM	1170
Apiotrichum_akiyoshidainum_HP2023|2787	G	Apiotrichum_akiyoshidainum_HP2023	0.353382	Trichosporonales	Saprotrophic	Yes	5207.AAW42237	2.3e-292	1011.5	COG1472@1|root,2QR4D@2759|Eukaryota,38FS1@33154|Opisthokonta,3NVBN@4751|Fungi,3UZ4U@5204|Basidiomycota,3VD2I@5234|Tremellales	3VD2I@5234|Tremellales	Fibronectin type III-like domain	-	-	3.2.1.21	ko:K05349	ko00460,ko00500,ko00940,ko01100,ko01110,map00460,map00500,map00940,map01100,map01110	-	R00026,R02558,R02887,R02985,R03527,R04949,R04998,R10035,R10039,R10040	RC00049,RC00059,RC00171,RC00262,RC00397,RC00451,RC00714,RC00746,RC01248	ko00000,ko00001,ko01000	-	GH3	-	CBM_1,Fn3-like,Glyco_hydro_3,Glyco_hydro_3_C	Carbohydrate transport and metabolism	METABOLISM	2586
Apiotrichum_akiyoshidainum_HP2023|2798	G	Apiotrichum_akiyoshidainum_HP2023	0.369664	Trichosporonales	Saprotrophic	Yes	82508.K1VCD3	1.1e-80	307	COG1472@1|root,2QTNX@2759|Eukaryota,39UHS@33154|Opisthokonta,3NWI4@4751|Fungi	3NWI4@4751|Fungi	Glycoside hydrolase family 3	-	-	3.2.1.52	ko:K01207	ko00520,ko00531,ko01100,ko01501,map00520,map00531,map01100,map01501	M00628	R00022,R05963,R07809,R07810,R10831	RC00049	ko00000,ko00001,ko00002,ko01000	-	-	-	Acetyltransf_1,Acetyltransf_10,Acetyltransf_7,Glyco_hydro_3	Carbohydrate transport and metabolism	METABOLISM	1047
Apiotrichum_akiyoshidainum_HP2023|2813	G	Apiotrichum_akiyoshidainum_HP2023	0.306393	Trichosporonales	Saprotrophic	Yes	746128.CADAFUBP00008324	7.7e-228	797	COG3345@1|root,2QWG1@2759|Eukaryota,39UPE@33154|Opisthokonta,3NV5Z@4751|Fungi,3QK70@4890|Ascomycota,20JNF@147545|Eurotiomycetes,3S4UK@5042|Eurotiales	3S4UK@5042|Eurotiales	Hydrolyzes a variety of simple alpha-D-galactoside as well as more complex molecules such as oligosaccharides and polysaccharides	-	-	3.2.1.22	ko:K07407	ko00052,ko00561,ko00600,ko00603,map00052,map00561,map00600,map00603	-	R01101,R01103,R01104,R01194,R01329,R02926,R03634,R04019,R04470,R05549,R05961,R06091	RC00049,RC00059,RC00451	ko00000,ko00001,ko01000	-	-	-	GHL10,Glyco_hydro_36C,Glyco_hydro_36N,Melibiase,Melibiase_2	Carbohydrate transport and metabolism	METABOLISM	2238
Apiotrichum_akiyoshidainum_HP2023|2819	G	Apiotrichum_akiyoshidainum_HP2023	0.362087	Trichosporonales	Saprotrophic	Yes	101852.XP_008082124.1	0	1318.1	COG3957@1|root,2QUUF@2759|Eukaryota,39R9S@33154|Opisthokonta,3NWRX@4751|Fungi,3QM1C@4890|Ascomycota,20Z28@147548|Leotiomycetes	20Z28@147548|Leotiomycetes	D-xylulose 5-phosphate/D-fructose 6-phosphate phosphoketolase	-	-	4.1.2.22,4.1.2.9	ko:K01621	ko00030,ko00710,ko01100,ko01120,map00030,map00710,map01100,map01120	-	R00761,R01621	RC00032,RC00226	ko00000,ko00001,ko01000	-	-	-	XFP,XFP_C,XFP_N	Carbohydrate transport and metabolism	METABOLISM	2499
Apiotrichum_akiyoshidainum_HP2023|282	G	Apiotrichum_akiyoshidainum_HP2023	0.331706	Trichosporonales	Saprotrophic	Yes	5217.XP_007006007.1	1.9e-62	246.1	COG0588@1|root,KOG0235@2759|Eukaryota,39UTZ@33154|Opisthokonta,3NY3H@4751|Fungi,3V19Y@5204|Basidiomycota,3VFZJ@5234|Tremellales	3VFZJ@5234|Tremellales	Phosphoglycerate mutase-like protein	-	-	-	-	-	-	-	-	-	-	-	-	HbrB,His_Phos_1	Carbohydrate transport and metabolism	METABOLISM	825
Apiotrichum_akiyoshidainum_HP2023|2825	G	Apiotrichum_akiyoshidainum_HP2023	0.328141	Trichosporonales	Saprotrophic	Yes	5207.AAW41226	5.2e-188	664.1	COG0477@1|root,KOG2533@2759|Eukaryota,39TRT@33154|Opisthokonta,3NUZJ@4751|Fungi,3VACI@5204|Basidiomycota,3VGAV@5234|Tremellales	3VGAV@5234|Tremellales	Major Facilitator Superfamily	-	-	-	-	-	-	-	-	-	-	-	-	MFS_1,Sugar_tr	Carbohydrate transport and metabolism	METABOLISM	1482
Apiotrichum_akiyoshidainum_HP2023|283	G	Apiotrichum_akiyoshidainum_HP2023	0.328021	Trichosporonales	Saprotrophic	Yes	5217.XP_007005992.1	1.5e-180	639.4	COG0472@1|root,KOG2788@2759|Eukaryota,38CE1@33154|Opisthokonta,3NUTG@4751|Fungi,3UYHW@5204|Basidiomycota,3VDQD@5234|Tremellales	3VDQD@5234|Tremellales	Glycosyl transferase family 4	ALG7	GO:0003674,GO:0003824,GO:0003975,GO:0005575,GO:0005622,GO:0005623,GO:0005737,GO:0005783,GO:0005789,GO:0006091,GO:0006464,GO:0006486,GO:0006487,GO:0006488,GO:0006489,GO:0006490,GO:0006491,GO:0006629,GO:0006644,GO:0006793,GO:0006796,GO:0006807,GO:0008150,GO:0008152,GO:0008610,GO:0008654,GO:0009058,GO:0009059,GO:0009060,GO:0009100,GO:0009101,GO:0009987,GO:0012505,GO:0015980,GO:0016020,GO:0016021,GO:…	2.7.8.15	ko:K01001	ko00510,ko01100,map00510,map01100	M00055	R05969	RC00002	ko00000,ko00001,ko00002,ko01000,ko01003	-	-	-	Cupin_4,Cupin_8,Glycos_transf_4,HTH_psq,WD40	Carbohydrate transport and metabolism	METABOLISM	1602
Apiotrichum_akiyoshidainum_HP2023|2840	G	Apiotrichum_akiyoshidainum_HP2023	0.318576	Trichosporonales	Saprotrophic	Yes	552467.XP_003196889.1	4.4e-290	1003.8	COG1472@1|root,2QR4D@2759|Eukaryota,38FS1@33154|Opisthokonta,3NUZK@4751|Fungi,3V01K@5204|Basidiomycota	3V01K@5204|Basidiomycota	Belongs to the glycosyl hydrolase 3 family	-	-	3.2.1.21	ko:K05349	ko00460,ko00500,ko00940,ko01100,ko01110,map00460,map00500,map00940,map01100,map01110	-	R00026,R02558,R02887,R02985,R03527,R04949,R04998,R10035,R10039,R10040	RC00049,RC00059,RC00171,RC00262,RC00397,RC00451,RC00714,RC00746,RC01248	ko00000,ko00001,ko01000	-	GH3	-	Fn3-like,Glyco_hydro_3,Glyco_hydro_3_C,PA14	Carbohydrate transport and metabolism	METABOLISM	2358
Apiotrichum_akiyoshidainum_HP2023|2842	G	Apiotrichum_akiyoshidainum_HP2023	0.349211	Trichosporonales	Saprotrophic	Yes	82508.K1W0E1	7.2e-108	398.7	COG0477@1|root,KOG2533@2759|Eukaryota,39K3V@33154|Opisthokonta,3NWTF@4751|Fungi,3UYPY@5204|Basidiomycota,3VHII@5234|Tremellales	3VHII@5234|Tremellales	Major Facilitator Superfamily	-	-	-	-	-	-	-	-	-	-	-	-	ADP_ribosyl_GH,MFS_1	Carbohydrate transport and metabolism	METABOLISM	2628
Apiotrichum_akiyoshidainum_HP2023|2883	G	Apiotrichum_akiyoshidainum_HP2023	0.3268	Trichosporonales	Saprotrophic	Yes	552467.XP_003195489.1	3.8e-229	801.6	COG1626@1|root,KOG0602@2759|Eukaryota,38CKH@33154|Opisthokonta,3NTZ8@4751|Fungi,3UZYH@5204|Basidiomycota,3VDZ9@5234|Tremellales	3VDZ9@5234|Tremellales	Trehalase	-	-	3.2.1.28	ko:K01194	ko00500,ko01100,map00500,map01100	-	R00010	RC00049	ko00000,ko00001,ko00537,ko01000	-	GH37	-	GDE_C,Trehalase	Carbohydrate transport and metabolism	METABOLISM	2691
Apiotrichum_akiyoshidainum_HP2023|2892	G	Apiotrichum_akiyoshidainum_HP2023	0.490866	Trichosporonales	Saprotrophic	Yes	82508.K1V195	2.6e-181	641.7	COG0126@1|root,KOG1367@2759|Eukaryota,38EF9@33154|Opisthokonta,3NVNN@4751|Fungi,3UYZI@5204|Basidiomycota,3VEQ3@5234|Tremellales	3VEQ3@5234|Tremellales	Phosphoglycerate kinase	PGK1	GO:0000166,GO:0003674,GO:0003824,GO:0004618,GO:0005488,GO:0005524,GO:0005575,GO:0005622,GO:0005623,GO:0005737,GO:0005739,GO:0005829,GO:0005886,GO:0005975,GO:0005996,GO:0006006,GO:0006007,GO:0006082,GO:0006090,GO:0006091,GO:0006094,GO:0006096,GO:0006139,GO:0006163,GO:0006164,GO:0006165,GO:0006725,GO:0006732,GO:0006733,GO:0006734,GO:0006735,GO:0006753,GO:0006754,GO:0006757,GO:0006793,GO:0006796,GO:…	2.7.2.3	ko:K00927	ko00010,ko00710,ko01100,ko01110,ko01120,ko01130,ko01200,ko01230,map00010,map00710,map01100,map01110,map01120,map01130,map01200,map01230	M00001,M00002,M00003,M00165,M00166,M00308,M00552	R01512	RC00002,RC00043	ko00000,ko00001,ko00002,ko01000,ko04147	-	-	-	ING,PGK	Carbohydrate transport and metabolism	METABOLISM	1407
Apiotrichum_akiyoshidainum_HP2023|2943	G	Apiotrichum_akiyoshidainum_HP2023	0.310168	Trichosporonales	Saprotrophic	Yes	5217.XP_007001008.1	5.7e-60	238.4	COG5542@1|root,KOG2647@2759|Eukaryota,38F3K@33154|Opisthokonta,3NYKS@4751|Fungi,3V0S5@5204|Basidiomycota,3VF8P@5234|Tremellales	3VF8P@5234|Tremellales	Mannosyltransferase involved in glycosylphosphatidylinositol-anchor biosynthesis	GPI18	GO:0000030,GO:0003674,GO:0003824,GO:0004584,GO:0005575,GO:0005622,GO:0005623,GO:0005737,GO:0005739,GO:0005783,GO:0005789,GO:0006464,GO:0006497,GO:0006505,GO:0006506,GO:0006629,GO:0006643,GO:0006644,GO:0006650,GO:0006661,GO:0006664,GO:0006793,GO:0006796,GO:0006807,GO:0008150,GO:0008152,GO:0008610,GO:0008654,GO:0009058,GO:0009059,GO:0009247,GO:0009987,GO:0012505,GO:0016020,GO:0016021,GO:0016740,GO:…	-	ko:K07542	ko00563,ko01100,map00563,map01100	M00065	R05921	-	ko00000,ko00001,ko00002,ko01000,ko01003	-	GT76	-	Mannosyl_trans2,PMT_2,YTH	Carbohydrate transport and metabolism	METABOLISM	1203
Apiotrichum_akiyoshidainum_HP2023|2986	G	Apiotrichum_akiyoshidainum_HP2023	0.345625	Trichosporonales	Saprotrophic	Yes	82508.K1VV47	9.3e-174	617.1	COG0477@1|root,COG2072@1|root,KOG1399@2759|Eukaryota,KOG2533@2759|Eukaryota,38EDR@33154|Opisthokonta,3NU3S@4751|Fungi,3V425@5204|Basidiomycota,3VGS2@5234|Tremellales	3VGS2@5234|Tremellales	Major Facilitator Superfamily	-	-	-	-	-	-	-	-	-	-	-	-	FMO-like,MFS_1,MFS_4,Pyr_redox_2,Pyr_redox_3	Carbohydrate transport and metabolism	METABOLISM	1908
Apiotrichum_akiyoshidainum_HP2023|3040	G	Apiotrichum_akiyoshidainum_HP2023	0.332449	Trichosporonales	Saprotrophic	Yes	160860.XP_007356273.1	6.1e-30	138.3	COG0702@1|root,2S0XK@2759|Eukaryota,3A24M@33154|Opisthokonta,3Q4QA@4751|Fungi,3V1CX@5204|Basidiomycota,22C42@155619|Agaricomycetes,3H7F4@355688|Agaricomycetes incertae sedis	3H7F4@355688|Agaricomycetes incertae sedis	NmrA-like family	-	-	-	-	-	-	-	-	-	-	-	-	3Beta_HSD,Epimerase,KR,NAD_binding_10,NmrA	Carbohydrate transport and metabolism	METABOLISM	924
Apiotrichum_akiyoshidainum_HP2023|3041	G	Apiotrichum_akiyoshidainum_HP2023	0.43772	Trichosporonales	Saprotrophic	Yes	82508.K1V5U5	4.7e-307	1059.7	COG1866@1|root,2QQI5@2759|Eukaryota,38BH0@33154|Opisthokonta,3NVNR@4751|Fungi,3UYXP@5204|Basidiomycota,3VCPS@5234|Tremellales	3VCPS@5234|Tremellales	Phosphoenolpyruvate carboxykinase	PCK1	GO:0003674,GO:0003824,GO:0004611,GO:0004612,GO:0005575,GO:0005622,GO:0005623,GO:0005737,GO:0005829,GO:0005975,GO:0005996,GO:0006006,GO:0006082,GO:0006083,GO:0006094,GO:0008150,GO:0008152,GO:0009058,GO:0009987,GO:0015976,GO:0016051,GO:0016829,GO:0016830,GO:0016831,GO:0016999,GO:0017144,GO:0019318,GO:0019319,GO:0019752,GO:0032787,GO:0043436,GO:0044237,GO:0044238,GO:0044281,GO:0044283,GO:0044424,GO:…	4.1.1.49	ko:K01610	ko00010,ko00020,ko00620,ko00710,ko01100,ko01110,ko01120,ko01130,ko01200,map00010,map00020,map00620,map00710,map01100,map01110,map01120,map01130,map01200	M00003,M00170	R00341	RC00002,RC02741	ko00000,ko00001,ko00002,ko01000	-	-	-	PEPCK_ATP,zf-C2H2,zf-met	Carbohydrate transport and metabolism	METABOLISM	1659
Apiotrichum_akiyoshidainum_HP2023|3064	G	Apiotrichum_akiyoshidainum_HP2023	0.328224	Trichosporonales	Saprotrophic	Yes	82508.K1W9K4	4.3e-146	525	COG0477@1|root,KOG4686@2759|Eukaryota,38NCS@33154|Opisthokonta,3P42S@4751|Fungi,3V29E@5204|Basidiomycota,3VG9V@5234|Tremellales	3VG9V@5234|Tremellales	Major Facilitator Superfamily	-	-	-	-	-	-	-	-	-	-	-	-	MFS_1,Sugar_tr	Carbohydrate transport and metabolism	METABOLISM	1704
Apiotrichum_akiyoshidainum_HP2023|3074	G	Apiotrichum_akiyoshidainum_HP2023	0.436226	Trichosporonales	Saprotrophic	Yes	82508.K1W957	2.1e-162	578.6	COG0083@1|root,KOG1537@2759|Eukaryota,39J8X@33154|Opisthokonta,3NVIX@4751|Fungi,3UYCW@5204|Basidiomycota,3VEA7@5234|Tremellales	3VEA7@5234|Tremellales	GHMP kinases N terminal domain	THR1	GO:0000096,GO:0000097,GO:0003674,GO:0003824,GO:0004413,GO:0006082,GO:0006520,GO:0006549,GO:0006555,GO:0006566,GO:0006790,GO:0006793,GO:0006796,GO:0006807,GO:0008150,GO:0008152,GO:0008652,GO:0009058,GO:0009066,GO:0009067,GO:0009069,GO:0009081,GO:0009086,GO:0009088,GO:0009092,GO:0009987,GO:0016053,GO:0016301,GO:0016310,GO:0016740,GO:0016772,GO:0016773,GO:0019202,GO:0019752,GO:0043436,GO:0044237,GO:…	2.7.1.39	ko:K00872	ko00260,ko01100,ko01110,ko01120,ko01230,map00260,map01100,map01110,map01120,map01230	M00018	R01771	RC00002,RC00017	ko00000,ko00001,ko00002,ko01000	-	-	-	Arf,GHMP_kinases_C,GHMP_kinases_N,MFS_2	Carbohydrate transport and metabolism	METABOLISM	1074
Apiotrichum_akiyoshidainum_HP2023|3130	G	Apiotrichum_akiyoshidainum_HP2023	0.344238	Trichosporonales	Saprotrophic	Yes	82508.K1WQM7	1.1e-121	443.7	COG0477@1|root,KOG2533@2759|Eukaryota,38CS2@33154|Opisthokonta,3NUXZ@4751|Fungi,3V3C0@5204|Basidiomycota,3VGFI@5234|Tremellales	3VGFI@5234|Tremellales	Major Facilitator Superfamily	-	-	-	-	-	-	-	-	-	-	-	-	MFS_1	Carbohydrate transport and metabolism	METABOLISM	1467
Apiotrichum_akiyoshidainum_HP2023|3144	G	Apiotrichum_akiyoshidainum_HP2023	0.277547	Trichosporonales	Saprotrophic	Yes	82508.K1VML7	7.8e-57	227.3	COG0702@1|root,KOG1203@2759|Eukaryota,3A4ZW@33154|Opisthokonta,3P46B@4751|Fungi,3V1BC@5204|Basidiomycota,3VGXH@5234|Tremellales	3VGXH@5234|Tremellales	NAD(P)H-binding	-	GO:0005575,GO:0005622,GO:0005623,GO:0005737,GO:0044424,GO:0044464	-	-	-	-	-	-	-	-	-	-	3Beta_HSD,DapB_N,Epimerase,F420_oxidored,Ldh_1_N,NAD_binding_10,NAD_binding_4,NmrA,Pectinesterase,Sacchrp_dh_NADP,Semialdhyde_dh	Carbohydrate transport and metabolism	METABOLISM	717
Apiotrichum_akiyoshidainum_HP2023|3196	G	Apiotrichum_akiyoshidainum_HP2023	0.406851	Trichosporonales	Saprotrophic	Yes	82508.K1WK98	1.9e-190	672.2	COG0477@1|root,KOG2533@2759|Eukaryota,39K3V@33154|Opisthokonta,3NWTF@4751|Fungi,3UYPY@5204|Basidiomycota,3VHII@5234|Tremellales	3VHII@5234|Tremellales	Major Facilitator Superfamily	-	-	-	-	-	-	-	-	-	-	-	-	ADP_ribosyl_GH,MFS_1	Carbohydrate transport and metabolism	METABOLISM	1485
Apiotrichum_akiyoshidainum_HP2023|3219	G	Apiotrichum_akiyoshidainum_HP2023	0.414129	Trichosporonales	Saprotrophic	Yes	40483.S8FRR5	6.8e-95	354.8	COG3934@1|root,2QS4Q@2759|Eukaryota,39KXX@33154|Opisthokonta,3Q5BK@4751|Fungi,3V4NR@5204|Basidiomycota,2265P@155619|Agaricomycetes,3H1BC@355688|Agaricomycetes incertae sedis	3H1BC@355688|Agaricomycetes incertae sedis	Cellulase (glycosyl hydrolase family 5)	-	-	3.2.1.78	ko:K19355	ko00051,map00051	-	R01332	RC00467	ko00000,ko00001,ko01000	-	-	-	Cellulase	Carbohydrate transport and metabolism	METABOLISM	1494
Apiotrichum_akiyoshidainum_HP2023|3252	G	Apiotrichum_akiyoshidainum_HP2023	0.447568	Trichosporonales	Saprotrophic	Yes	82508.K1VXB4	1.9e-274	951.4	COG0033@1|root,KOG0625@2759|Eukaryota,38BW9@33154|Opisthokonta,3NV3F@4751|Fungi,3UY05@5204|Basidiomycota,3VD4K@5234|Tremellales	3VD4K@5234|Tremellales	Phosphoglucomutase/phosphomannomutase, alpha/beta/alpha domain III	PGM2	GO:0000271,GO:0003674,GO:0003824,GO:0004614,GO:0005575,GO:0005622,GO:0005623,GO:0005737,GO:0005829,GO:0005975,GO:0005976,GO:0005977,GO:0005978,GO:0005984,GO:0005991,GO:0005992,GO:0005996,GO:0006006,GO:0006011,GO:0006012,GO:0006073,GO:0006091,GO:0006112,GO:0006139,GO:0006725,GO:0006793,GO:0006796,GO:0006807,GO:0006873,GO:0006874,GO:0006875,GO:0008150,GO:0008152,GO:0009056,GO:0009058,GO:0009059,GO:…	5.4.2.2	ko:K01835	ko00010,ko00030,ko00052,ko00230,ko00500,ko00520,ko00521,ko01100,ko01110,ko01120,ko01130,map00010,map00030,map00052,map00230,map00500,map00520,map00521,map01100,map01110,map01120,map01130	M00549	R00959,R01057,R08639	RC00408	ko00000,ko00001,ko00002,ko01000	-	-	-	Oxysterol_BP,PGM_PMM_I,PGM_PMM_II,PGM_PMM_III,PGM_PMM_IV,RNase_T	Carbohydrate transport and metabolism	METABOLISM	1704
Apiotrichum_akiyoshidainum_HP2023|3260	G	Apiotrichum_akiyoshidainum_HP2023	0.410305	Trichosporonales	Saprotrophic	Yes	82508.K1VAQ3	9.3e-191	673.3	COG0477@1|root,KOG2533@2759|Eukaryota,39UKJ@33154|Opisthokonta,3NX4R@4751|Fungi,3V3GI@5204|Basidiomycota,3VGAC@5234|Tremellales	3VGAC@5234|Tremellales	Major Facilitator Superfamily	-	-	-	-	-	-	-	-	-	-	-	-	MFS_1	Carbohydrate transport and metabolism	METABOLISM	1611
Apiotrichum_akiyoshidainum_HP2023|3286	G	Apiotrichum_akiyoshidainum_HP2023	0.341892	Trichosporonales	Saprotrophic	Yes	5217.XP_007006901.1	4.5e-179	634.4	COG0477@1|root,KOG2533@2759|Eukaryota,38CJ6@33154|Opisthokonta,3NV36@4751|Fungi,3V3PY@5204|Basidiomycota,3VGSA@5234|Tremellales	3VGSA@5234|Tremellales	Major Facilitator Superfamily	-	-	-	-	-	-	-	-	-	-	-	-	MFS_1,Rhodanese	Carbohydrate transport and metabolism	METABOLISM	1515
Apiotrichum_akiyoshidainum_HP2023|3305	G	Apiotrichum_akiyoshidainum_HP2023	0.481918	Trichosporonales	Saprotrophic	Yes	5207.AAW44320	1.9e-165	588.6	COG0057@1|root,KOG0657@2759|Eukaryota,38DPH@33154|Opisthokonta,3NUCI@4751|Fungi,3UZA0@5204|Basidiomycota,3VDJ1@5234|Tremellales	3VDJ1@5234|Tremellales	Glyceraldehyde-3-phosphate dehydrogenase	GPD	GO:0001932,GO:0001934,GO:0003674,GO:0003676,GO:0003682,GO:0003723,GO:0003824,GO:0004365,GO:0005488,GO:0005575,GO:0005576,GO:0005618,GO:0005622,GO:0005623,GO:0005634,GO:0005737,GO:0005739,GO:0005811,GO:0005829,GO:0005886,GO:0005975,GO:0005996,GO:0006006,GO:0006007,GO:0006082,GO:0006090,GO:0006091,GO:0006094,GO:0006096,GO:0006139,GO:0006163,GO:0006164,GO:0006165,GO:0006725,GO:0006732,GO:0006733,GO:…	1.2.1.12	ko:K00134	ko00010,ko00710,ko01100,ko01110,ko01120,ko01130,ko01200,ko01230,ko04066,ko05010,map00010,map00710,map01100,map01110,map01120,map01130,map01200,map01230,map04066,map05010	M00001,M00002,M00003,M00165,M00166,M00308,M00552	R01061	RC00149	ko00000,ko00001,ko00002,ko01000,ko04131,ko04147	-	-	-	Gp_dh_C,Gp_dh_N	Carbohydrate transport and metabolism	METABOLISM	1020
Apiotrichum_akiyoshidainum_HP2023|3307	G	Apiotrichum_akiyoshidainum_HP2023	0.380781	Trichosporonales	Saprotrophic	Yes	65672.G4TTY9	2.9e-78	299.3	COG2730@1|root,2QTP4@2759|Eukaryota,38FRN@33154|Opisthokonta,3NY10@4751|Fungi,3V3II@5204|Basidiomycota,225V4@155619|Agaricomycetes,3H2XX@355688|Agaricomycetes incertae sedis	3H2XX@355688|Agaricomycetes incertae sedis	Cellulase (glycosyl hydrolase family 5)	-	-	3.2.1.4	ko:K01179	ko00500,ko01100,map00500,map01100	-	R06200,R11307,R11308	-	ko00000,ko00001,ko01000	-	GH5,GH9	-	CBM_1,Cellulase	Carbohydrate transport and metabolism	METABOLISM	1308
Apiotrichum_akiyoshidainum_HP2023|3325	G	Apiotrichum_akiyoshidainum_HP2023	0.336339	Trichosporonales	Saprotrophic	Yes	82508.K1VLD4	5.7e-109	401	KOG2504@1|root,KOG2504@2759|Eukaryota,38GSY@33154|Opisthokonta,3PDJE@4751|Fungi,3V1HH@5204|Basidiomycota,3VED7@5234|Tremellales	3VED7@5234|Tremellales	Major Facilitator Superfamily	-	-	-	-	-	-	-	-	-	-	-	-	MFS_1	Carbohydrate transport and metabolism	METABOLISM	1029
Apiotrichum_akiyoshidainum_HP2023|3364	G	Apiotrichum_akiyoshidainum_HP2023	0.295965	Trichosporonales	Saprotrophic	Yes	552467.XP_003191310.1	1.1e-31	143.7	KOG2504@1|root,KOG2504@2759|Eukaryota,39S9J@33154|Opisthokonta,3NWXD@4751|Fungi,3V83W@5204|Basidiomycota,3VGAJ@5234|Tremellales	3VGAJ@5234|Tremellales	Major Facilitator Superfamily	-	-	-	-	-	-	-	-	-	-	-	-	MFS_1,MFS_2,Sugar_tr	Carbohydrate transport and metabolism	METABOLISM	719
Apiotrichum_akiyoshidainum_HP2023|3465	G	Apiotrichum_akiyoshidainum_HP2023	0.28016	Trichosporonales	Saprotrophic	Yes	82508.K1VQQ0	7.5e-126	457.6	KOG2504@1|root,KOG2504@2759|Eukaryota,38CM9@33154|Opisthokonta,3P029@4751|Fungi,3V061@5204|Basidiomycota,3VGFK@5234|Tremellales	3VGFK@5234|Tremellales	Major Facilitator Superfamily	-	-	-	-	-	-	-	-	-	-	-	-	MFS_1	Carbohydrate transport and metabolism	METABOLISM	1515
Apiotrichum_akiyoshidainum_HP2023|3485	G	Apiotrichum_akiyoshidainum_HP2023	0.454568	Trichosporonales	Saprotrophic	Yes	82508.K1W8S8	5.5e-206	723.8	COG0477@1|root,KOG2533@2759|Eukaryota,39S9F@33154|Opisthokonta,3NUGM@4751|Fungi,3V3I5@5204|Basidiomycota,3VGC2@5234|Tremellales	3VGC2@5234|Tremellales	Major Facilitator Superfamily	-	-	-	-	-	-	-	-	-	-	-	-	MFS_1	Carbohydrate transport and metabolism	METABOLISM	1497
Apiotrichum_akiyoshidainum_HP2023|3496	G	Apiotrichum_akiyoshidainum_HP2023	0.459858	Trichosporonales	Saprotrophic	Yes	160860.XP_007337276.1	7.2e-68	264.6	COG5434@1|root,2QTAW@2759|Eukaryota,39SYV@33154|Opisthokonta,3P03X@4751|Fungi,3V3C1@5204|Basidiomycota,224U1@155619|Agaricomycetes,3H32I@355688|Agaricomycetes incertae sedis	3H32I@355688|Agaricomycetes incertae sedis	Glycosyl hydrolases family 28	pgaB	GO:0000272,GO:0003674,GO:0003824,GO:0004553,GO:0004650,GO:0005575,GO:0005576,GO:0005975,GO:0005976,GO:0007124,GO:0008150,GO:0008152,GO:0009056,GO:0009057,GO:0009987,GO:0010393,GO:0016049,GO:0016052,GO:0016787,GO:0016798,GO:0017144,GO:0030447,GO:0040007,GO:0042737,GO:0043170,GO:0044182,GO:0044237,GO:0044238,GO:0044248,GO:0045488,GO:0045490,GO:0047911,GO:0070783,GO:0071704,GO:1901575	3.2.1.15,3.2.1.67	ko:K01184,ko:K01213	ko00040,ko01100,map00040,map01100	M00081	R01982,R02360,R07413	RC00049	ko00000,ko00001,ko00002,ko01000	-	-	-	Beta_helix,DUF1565,Epimerase,Glyco_hydro_28,NAD_binding_10,NosD	Carbohydrate transport and metabolism	METABOLISM	1164
Apiotrichum_akiyoshidainum_HP2023|3514	G	Apiotrichum_akiyoshidainum_HP2023	0.335717	Trichosporonales	Saprotrophic	Yes	82508.K1VDL2	1e-86	327.4	KOG2504@1|root,KOG2504@2759|Eukaryota,39S9J@33154|Opisthokonta,3NWXD@4751|Fungi,3V83W@5204|Basidiomycota,3VGAJ@5234|Tremellales	3VGAJ@5234|Tremellales	Major Facilitator Superfamily	-	-	-	-	-	-	-	-	-	-	-	-	MFS_1,MFS_2,Sugar_tr	Carbohydrate transport and metabolism	METABOLISM	1305
Apiotrichum_akiyoshidainum_HP2023|3529	G	Apiotrichum_akiyoshidainum_HP2023	0.358669	Trichosporonales	Saprotrophic	Yes	82508.K1V1H3	3.4e-134	485.3	COG0477@1|root,KOG2533@2759|Eukaryota,38EDR@33154|Opisthokonta,3NU3S@4751|Fungi,3UZ75@5204|Basidiomycota	3UZ75@5204|Basidiomycota	mfs general substrate transporter	-	-	-	ko:K08192	-	-	-	-	ko00000,ko02000	2.A.1.14.4	-	-	MFS_1,MFS_4	Carbohydrate transport and metabolism	METABOLISM	1521
Apiotrichum_akiyoshidainum_HP2023|3533	G	Apiotrichum_akiyoshidainum_HP2023	0.293557	Trichosporonales	Saprotrophic	Yes	552467.XP_003194644.1	2.1e-161	575.9	COG3525@1|root,KOG2499@2759|Eukaryota,38D1Y@33154|Opisthokonta,3NUJ9@4751|Fungi,3UZ5M@5204|Basidiomycota,3VE6Y@5234|Tremellales	3VE6Y@5234|Tremellales	Glycosyl hydrolase family 20, catalytic domain	NAG1	-	3.2.1.52	ko:K12373	ko00511,ko00513,ko00520,ko00531,ko00603,ko00604,ko01100,ko04142,map00511,map00513,map00520,map00531,map00603,map00604,map01100,map04142	M00079	R00022,R06004,R11316	RC00049	ko00000,ko00001,ko00002,ko01000,ko03110	-	GH20	-	Glyco_hydro_20,Glyco_hydro_20b,Glycohydro_20b2	Carbohydrate transport and metabolism	METABOLISM	1719
Apiotrichum_akiyoshidainum_HP2023|3537	G	Apiotrichum_akiyoshidainum_HP2023	0.285339	Trichosporonales	Saprotrophic	Yes	82508.K1WS07	1.5e-203	716.5	COG0652@1|root,COG5371@1|root,KOG0546@2759|Eukaryota,KOG1386@2759|Eukaryota,38FYH@33154|Opisthokonta,3NV3I@4751|Fungi,3UY2Z@5204|Basidiomycota,3VDVI@5234|Tremellales	3VDVI@5234|Tremellales	Belongs to the GDA1 CD39 NTPase family	YND1	GO:0000139,GO:0003674,GO:0003824,GO:0003924,GO:0004382,GO:0005575,GO:0005622,GO:0005623,GO:0005737,GO:0005794,GO:0006464,GO:0006486,GO:0006807,GO:0008150,GO:0008152,GO:0009058,GO:0009059,GO:0009100,GO:0009101,GO:0009987,GO:0012505,GO:0016020,GO:0016462,GO:0016787,GO:0016817,GO:0016818,GO:0016887,GO:0017110,GO:0017111,GO:0019538,GO:0031090,GO:0031984,GO:0034645,GO:0036211,GO:0036384,GO:0043170,GO:…	3.6.1.5	ko:K14642	ko00230,ko00240,map00230,map00240	-	R00086,R00122,R00155,R00159,R00328,R00335,R00514,R00569,R00719,R00961,R02092,R02095	RC00002	ko00000,ko00001,ko01000	-	-	-	DUF775,FNIP_N,GDA1_CD39,Pro_isomerase,TPR_1,TPR_2	Carbohydrate transport and metabolism	METABOLISM	2538
Apiotrichum_akiyoshidainum_HP2023|3550	G	Apiotrichum_akiyoshidainum_HP2023	0.279878	Trichosporonales	Saprotrophic	Yes	5207.AAW42430	3.5e-131	474.9	COG0061@1|root,KOG2178@2759|Eukaryota,38FKK@33154|Opisthokonta,3NTZV@4751|Fungi,3UYX5@5204|Basidiomycota,3VF2Q@5234|Tremellales	3VF2Q@5234|Tremellales	ATP-NAD kinase	POS5	GO:0003674,GO:0003824,GO:0005575,GO:0005622,GO:0005623,GO:0005737,GO:0005739,GO:0005759,GO:0006139,GO:0006725,GO:0006732,GO:0006733,GO:0006739,GO:0006741,GO:0006753,GO:0006793,GO:0006796,GO:0006807,GO:0006950,GO:0006979,GO:0008150,GO:0008152,GO:0009058,GO:0009108,GO:0009117,GO:0009165,GO:0009987,GO:0016301,GO:0016310,GO:0016740,GO:0016772,GO:0016773,GO:0018130,GO:0019359,GO:0019362,GO:0019363,GO:…	2.7.1.86	ko:K19386	-	-	-	-	ko00000,ko01000	-	-	-	DAGK_cat,NAD_kinase,UPF0052	Carbohydrate transport and metabolism	METABOLISM	1182
Apiotrichum_akiyoshidainum_HP2023|3555	G	Apiotrichum_akiyoshidainum_HP2023	0.321012	Trichosporonales	Saprotrophic	Yes	5207.AAW46018	1e-123	450.3	KOG2504@1|root,KOG2504@2759|Eukaryota,39S9J@33154|Opisthokonta,3NWXD@4751|Fungi,3UZWD@5204|Basidiomycota,3VFAF@5234|Tremellales	3VFAF@5234|Tremellales	Major Facilitator Superfamily	-	-	-	-	-	-	-	-	-	-	-	-	MFS_1,MFS_2	Carbohydrate transport and metabolism	METABOLISM	1290
Apiotrichum_akiyoshidainum_HP2023|3569	G	Apiotrichum_akiyoshidainum_HP2023	0.36877	Trichosporonales	Saprotrophic	Yes	5217.XP_007002279.1	1.7e-151	542.7	COG0477@1|root,2QPK1@2759|Eukaryota,38CZY@33154|Opisthokonta,3NXDP@4751|Fungi,3UY80@5204|Basidiomycota,3VDDZ@5234|Tremellales	3VDDZ@5234|Tremellales	Sugar (and other) transporter	-	-	-	ko:K08178	-	-	-	-	ko00000,ko02000	2.A.1.12	-	-	LacY_symp,MFS_1,Sugar_tr	Carbohydrate transport and metabolism	METABOLISM	1452
Apiotrichum_akiyoshidainum_HP2023|3572	G	Apiotrichum_akiyoshidainum_HP2023	0.303307	Trichosporonales	Saprotrophic	Yes	42099.EPrPV00000024408	3.6e-70	271.9	COG0702@1|root,2R9X0@2759|Eukaryota,1MH4S@121069|Pythiales	1MH4S@121069|Pythiales	NmrA-like family	-	-	-	-	-	-	-	-	-	-	-	-	NmrA	Carbohydrate transport and metabolism	METABOLISM	945
Apiotrichum_akiyoshidainum_HP2023|3617	G	Apiotrichum_akiyoshidainum_HP2023	0.361126	Trichosporonales	Saprotrophic	Yes	5217.XP_007000947.1	6e-119	434.9	KOG2516@1|root,KOG2516@2759|Eukaryota,38BVA@33154|Opisthokonta,3NYGI@4751|Fungi,3V0FZ@5204|Basidiomycota,3VDFX@5234|Tremellales	3VDFX@5234|Tremellales	Alg9-like mannosyltransferase family	ECM39	GO:0000009,GO:0000030,GO:0003674,GO:0003824,GO:0005575,GO:0005622,GO:0005623,GO:0005737,GO:0005783,GO:0006464,GO:0006486,GO:0006487,GO:0006488,GO:0006490,GO:0006629,GO:0006807,GO:0008150,GO:0008152,GO:0009058,GO:0009059,GO:0009100,GO:0009101,GO:0009987,GO:0012505,GO:0016020,GO:0016021,GO:0016740,GO:0016757,GO:0016758,GO:0019538,GO:0031224,GO:0034645,GO:0036211,GO:0043170,GO:0043226,GO:0043227,GO:…	2.4.1.260	ko:K03847	ko00510,ko00513,ko01100,map00510,map00513,map01100	M00055	R06260	-	ko00000,ko00001,ko00002,ko01000,ko01003	-	GT22	-	Glutaredoxin,Glyco_transf_22,Inhibitor_I78,XAP5	Carbohydrate transport and metabolism	METABOLISM	1752
Apiotrichum_akiyoshidainum_HP2023|367	G	Apiotrichum_akiyoshidainum_HP2023	0.309957	Trichosporonales	Saprotrophic	Yes	82508.K1VXR7	8.4e-308	1062.8	2CMAY@1|root,2QPU8@2759|Eukaryota,38EXZ@33154|Opisthokonta,3NUZ4@4751|Fungi,3UY6J@5204|Basidiomycota,3VEFC@5234|Tremellales	3VEFC@5234|Tremellales	Cellulase (glycosyl hydrolase family 5)	-	-	-	-	-	-	-	-	-	-	-	-	Cellulase,Glyco_hydro_35	Carbohydrate transport and metabolism	METABOLISM	2499
Apiotrichum_akiyoshidainum_HP2023|3677	G	Apiotrichum_akiyoshidainum_HP2023	0.29206	Trichosporonales	Saprotrophic	Yes	5207.AAW41950	1.1e-79	303.9	COG0176@1|root,KOG2772@2759|Eukaryota,38E11@33154|Opisthokonta,3NUGW@4751|Fungi,3V5ED@5204|Basidiomycota,3VGCC@5234|Tremellales	3VGCC@5234|Tremellales	Transaldolase/Fructose-6-phosphate aldolase	-	-	2.2.1.2	ko:K00616	ko00030,ko01100,ko01110,ko01120,ko01130,ko01200,ko01230,map00030,map01100,map01110,map01120,map01130,map01200,map01230	M00004,M00007	R01827	RC00439,RC00604	ko00000,ko00001,ko00002,ko01000	-	-	-	TAL_FSA,Transaldolase	Carbohydrate transport and metabolism	METABOLISM	1155
Apiotrichum_akiyoshidainum_HP2023|3697	G	Apiotrichum_akiyoshidainum_HP2023	0.369701	Trichosporonales	Saprotrophic	Yes	82508.K1W0E1	1.3e-146	526.6	COG0477@1|root,KOG2533@2759|Eukaryota,39K3V@33154|Opisthokonta,3NWTF@4751|Fungi,3UYPY@5204|Basidiomycota,3VHII@5234|Tremellales	3VHII@5234|Tremellales	Major Facilitator Superfamily	-	-	-	-	-	-	-	-	-	-	-	-	ADP_ribosyl_GH,MFS_1	Carbohydrate transport and metabolism	METABOLISM	1443
Apiotrichum_akiyoshidainum_HP2023|37	G	Apiotrichum_akiyoshidainum_HP2023	0.489687	Trichosporonales	Saprotrophic	Yes	82508.K1VP09	5.4e-104	384	COG0120@1|root,KOG3075@2759|Eukaryota,38HSY@33154|Opisthokonta,3NWRM@4751|Fungi,3UYCK@5204|Basidiomycota,3VCWW@5234|Tremellales	3VCWW@5234|Tremellales	Ribose 5-phosphate isomerase A (phosphoriboisomerase A)	RKI1	GO:0003674,GO:0003824,GO:0004751,GO:0005575,GO:0005622,GO:0005623,GO:0005634,GO:0005737,GO:0005975,GO:0005996,GO:0006014,GO:0006081,GO:0006098,GO:0006139,GO:0006725,GO:0006732,GO:0006733,GO:0006739,GO:0006753,GO:0006766,GO:0006767,GO:0006793,GO:0006796,GO:0006807,GO:0008150,GO:0008152,GO:0008614,GO:0008615,GO:0009052,GO:0009058,GO:0009110,GO:0009117,GO:0009987,GO:0016853,GO:0016860,GO:0016861,GO:…	5.3.1.6	ko:K01807	ko00030,ko00710,ko01100,ko01110,ko01120,ko01130,ko01200,ko01230,map00030,map00710,map01100,map01110,map01120,map01130,map01200,map01230	M00004,M00007,M00165,M00167,M00580	R01056	RC00434	ko00000,ko00001,ko00002,ko01000	-	-	-	Forkhead,Longin,Rib_5-P_isom_A,Synaptobrevin	Carbohydrate transport and metabolism	METABOLISM	774
Apiotrichum_akiyoshidainum_HP2023|3724	G	Apiotrichum_akiyoshidainum_HP2023	0.385312	Trichosporonales	Saprotrophic	Yes	5147.XP_003345562.1	5.4e-206	724.2	COG3387@1|root,2QPM2@2759|Eukaryota,38CT8@33154|Opisthokonta,3NVQU@4751|Fungi,3QQ35@4890|Ascomycota,214R1@147550|Sordariomycetes,3UAQU@5139|Sordariales,3UJEF@5148|Sordariaceae	3UJEF@5148|Sordariaceae	1,4-alpha-D-glucan glucohydrolase	-	GO:0000272,GO:0000322,GO:0000323,GO:0000324,GO:0003674,GO:0003824,GO:0004339,GO:0004553,GO:0005575,GO:0005622,GO:0005623,GO:0005737,GO:0005773,GO:0005783,GO:0005975,GO:0005976,GO:0005977,GO:0005980,GO:0006073,GO:0006091,GO:0006112,GO:0008150,GO:0008152,GO:0009056,GO:0009057,GO:0009251,GO:0009986,GO:0009987,GO:0012505,GO:0015926,GO:0015980,GO:0016052,GO:0016787,GO:0016798,GO:0043170,GO:0043226,GO:…	3.2.1.3	ko:K01178	ko00500,ko01100,map00500,map01100	-	R01790,R01791,R06199	-	ko00000,ko00001,ko01000	-	GH15	-	CBM_20,Glyco_hydro_15	Carbohydrate transport and metabolism	METABOLISM	1917
Apiotrichum_akiyoshidainum_HP2023|3732	G	Apiotrichum_akiyoshidainum_HP2023	0.318859	Trichosporonales	Saprotrophic	Yes	552467.XP_003191209.1	7.6e-114	417.5	COG0697@1|root,KOG1443@2759|Eukaryota,38I2W@33154|Opisthokonta,3NV22@4751|Fungi,3UZCC@5204|Basidiomycota,3VCPG@5234|Tremellales	3VCPG@5234|Tremellales	tpt-domain-containing protein	-	GO:0000139,GO:0003674,GO:0005215,GO:0005338,GO:0005575,GO:0005622,GO:0005623,GO:0005737,GO:0005793,GO:0005794,GO:0006810,GO:0006811,GO:0006820,GO:0008150,GO:0012505,GO:0015711,GO:0015717,GO:0015748,GO:0015780,GO:0015786,GO:0015931,GO:0015932,GO:0016020,GO:0016021,GO:0022857,GO:0031090,GO:0031224,GO:0031984,GO:0034220,GO:0035436,GO:0043226,GO:0043227,GO:0043229,GO:0043231,GO:0044422,GO:0044424,GO:…	-	ko:K15280	-	-	-	-	ko00000,ko02000	2.A.7	-	-	EamA,PUNUT,Rrp15p,SLC35F,TPT,UAA	Carbohydrate transport and metabolism	METABOLISM	1347
Apiotrichum_akiyoshidainum_HP2023|3772	G	Apiotrichum_akiyoshidainum_HP2023	0.325346	Trichosporonales	Saprotrophic	Yes	5207.AAW44113	4.7e-73	280.8	COG0477@1|root,KOG2533@2759|Eukaryota,39UKJ@33154|Opisthokonta,3NX4R@4751|Fungi,3V3GI@5204|Basidiomycota,3VGAC@5234|Tremellales	3VGAC@5234|Tremellales	Major Facilitator Superfamily	-	-	-	-	-	-	-	-	-	-	-	-	MFS_1	Carbohydrate transport and metabolism	METABOLISM	570
Apiotrichum_akiyoshidainum_HP2023|3773	G	Apiotrichum_akiyoshidainum_HP2023	0.36705	Trichosporonales	Saprotrophic	Yes	552467.XP_003194562.1	1.8e-125	455.7	COG0477@1|root,KOG2533@2759|Eukaryota,39UKJ@33154|Opisthokonta,3NX4R@4751|Fungi,3V3GI@5204|Basidiomycota,3VGAC@5234|Tremellales	3VGAC@5234|Tremellales	Major Facilitator Superfamily	-	-	-	-	-	-	-	-	-	-	-	-	MFS_1	Carbohydrate transport and metabolism	METABOLISM	969
Apiotrichum_akiyoshidainum_HP2023|3808	G	Apiotrichum_akiyoshidainum_HP2023	0.437468	Trichosporonales	Saprotrophic	Yes	5217.XP_007004037.1	1e-147	529.6	COG0191@1|root,KOG4153@2759|Eukaryota,38EK5@33154|Opisthokonta,3NVQC@4751|Fungi,3UXTW@5204|Basidiomycota,3VCXA@5234|Tremellales	3VCXA@5234|Tremellales	Fructose-bisphosphate aldolase class-II	FBA1	GO:0003674,GO:0003824,GO:0004332,GO:0005488,GO:0005575,GO:0005618,GO:0005622,GO:0005623,GO:0005737,GO:0005739,GO:0005829,GO:0005886,GO:0005975,GO:0005996,GO:0006006,GO:0006007,GO:0006082,GO:0006090,GO:0006091,GO:0006094,GO:0006096,GO:0006139,GO:0006163,GO:0006164,GO:0006165,GO:0006725,GO:0006732,GO:0006733,GO:0006734,GO:0006735,GO:0006753,GO:0006754,GO:0006757,GO:0006793,GO:0006796,GO:0006807,GO:…	3.2.1.25,4.1.2.13	ko:K01192,ko:K01624	ko00010,ko00030,ko00051,ko00511,ko00680,ko00710,ko01100,ko01110,ko01120,ko01130,ko01200,ko01230,ko04142,map00010,map00030,map00051,map00511,map00680,map00710,map01100,map01110,map01120,map01130,map01200,map01230,map04142	M00001,M00003,M00165,M00167,M00344,M00345	R01068,R01070,R01829,R02568	RC00438,RC00439,RC00603,RC00604	ko00000,ko00001,ko00002,ko01000	-	-	-	F_bP_aldolase,Ribosomal_L9_N,Thioredoxin	Carbohydrate transport and metabolism	METABOLISM	1023
Apiotrichum_akiyoshidainum_HP2023|3811	G	Apiotrichum_akiyoshidainum_HP2023	0.341941	Trichosporonales	Saprotrophic	Yes	5207.AAW43527	5e-112	411.4	KOG1583@1|root,KOG1583@2759|Eukaryota,38FUF@33154|Opisthokonta,3NUDG@4751|Fungi,3V0RG@5204|Basidiomycota,3VFGT@5234|Tremellales	3VFGT@5234|Tremellales	UDP-N-acetylglucosamine transporter	YEA4	GO:0000139,GO:0000271,GO:0003674,GO:0005215,GO:0005338,GO:0005457,GO:0005462,GO:0005464,GO:0005575,GO:0005622,GO:0005623,GO:0005737,GO:0005783,GO:0005789,GO:0005794,GO:0005975,GO:0005976,GO:0006022,GO:0006023,GO:0006030,GO:0006031,GO:0006037,GO:0006038,GO:0006040,GO:0006807,GO:0006810,GO:0006811,GO:0006820,GO:0008150,GO:0008152,GO:0008509,GO:0008514,GO:0009058,GO:0009059,GO:0009272,GO:0009987,GO:…	-	ko:K15278	-	-	-	-	ko00000,ko02000	2.A.7.10	-	-	EamA,Nuc_sug_transp,PUNUT,SLC35F,UAA	Carbohydrate transport and metabolism	METABOLISM	1233
Apiotrichum_akiyoshidainum_HP2023|385	G	Apiotrichum_akiyoshidainum_HP2023	0.334129	Trichosporonales	Saprotrophic	Yes	82508.K1V395	1.2e-58	233	COG3265@1|root,KOG3354@2759|Eukaryota,3A6Z1@33154|Opisthokonta,3P32X@4751|Fungi,3V1ZD@5204|Basidiomycota,3VFBV@5234|Tremellales	3VFBV@5234|Tremellales	Shikimate kinase	-	GO:0000322,GO:0000323,GO:0000324,GO:0003674,GO:0003824,GO:0004340,GO:0004396,GO:0005575,GO:0005622,GO:0005623,GO:0005737,GO:0005773,GO:0005975,GO:0006082,GO:0006090,GO:0006091,GO:0006096,GO:0006139,GO:0006163,GO:0006164,GO:0006165,GO:0006725,GO:0006732,GO:0006733,GO:0006753,GO:0006754,GO:0006757,GO:0006793,GO:0006796,GO:0006807,GO:0008150,GO:0008152,GO:0009056,GO:0009058,GO:0009108,GO:0009117,GO:…	2.7.1.12	ko:K00851	ko00030,ko01100,ko01110,ko01120,ko01130,ko01200,map00030,map01100,map01110,map01120,map01130,map01200	-	R01737	RC00002,RC00017	ko00000,ko00001,ko01000	-	-	-	AAA,AAA_17,AAA_18,AAA_33,ABC_tran,APS_kinase,CPT,Cytidylate_kin,Mg_chelatase,Rad17,SKI,Zeta_toxin,tRNA_lig_kinase	Carbohydrate transport and metabolism	METABOLISM	612
Apiotrichum_akiyoshidainum_HP2023|3852	G	Apiotrichum_akiyoshidainum_HP2023	0.287179	Trichosporonales	Saprotrophic	Yes	552467.XP_003196471.1	5.3e-189	667.9	28PD4@1|root,2QW0I@2759|Eukaryota,39Z10@33154|Opisthokonta,3P1KB@4751|Fungi,3V03T@5204|Basidiomycota,3VHH7@5234|Tremellales	3VHH7@5234|Tremellales	Mannosyltransferase putative	-	-	-	ko:K05535	ko00513,ko01100,map00513,map01100	M00074	-	-	ko00000,ko00001,ko00002,ko01000,ko01003	-	GT71	-	Mannosyl_trans3	Carbohydrate transport and metabolism	METABOLISM	2211
Apiotrichum_akiyoshidainum_HP2023|3862	G	Apiotrichum_akiyoshidainum_HP2023	0.297988	Trichosporonales	Saprotrophic	Yes	82508.K1VMQ0	0	1440.6	COG1877@1|root,KOG1050@2759|Eukaryota,38CEK@33154|Opisthokonta,3NU3V@4751|Fungi,3UZ1J@5204|Basidiomycota,3VE54@5234|Tremellales	3VE54@5234|Tremellales	Trehalose-phosphatase	-	-	2.4.1.15,3.1.3.12	ko:K16055	ko00500,ko01100,map00500,map01100	-	R02737,R02778	RC00005,RC00017,RC00049,RC02748	ko00000,ko00001,ko01000,ko01003	-	GT20	-	Glyco_transf_20,Trehalose_PPase	Carbohydrate transport and metabolism	METABOLISM	2883
Apiotrichum_akiyoshidainum_HP2023|3869	G	Apiotrichum_akiyoshidainum_HP2023	0.396005	Trichosporonales	Saprotrophic	Yes	82508.K1V7J2	5.5e-187	660.6	COG0477@1|root,KOG2533@2759|Eukaryota,38FD5@33154|Opisthokonta,3NU7U@4751|Fungi,3UYFG@5204|Basidiomycota,3VGJR@5234|Tremellales	3VGJR@5234|Tremellales	Major Facilitator Superfamily	-	-	-	-	-	-	-	-	-	-	-	-	MFS_1,MFS_4,Sugar_tr	Carbohydrate transport and metabolism	METABOLISM	1428
Apiotrichum_akiyoshidainum_HP2023|3883	G	Apiotrichum_akiyoshidainum_HP2023	0.468049	Trichosporonales	Saprotrophic	Yes	552467.XP_003193089.1	2.5e-31	142.9	KOG1616@1|root,KOG1616@2759|Eukaryota,39RNW@33154|Opisthokonta,3NVKM@4751|Fungi,3V2GR@5204|Basidiomycota,3VG0Q@5234|Tremellales	3VG0Q@5234|Tremellales	Glycogen recognition site of AMP-activated protein kinase	CRP1	GO:0000749,GO:0000750,GO:0003674,GO:0003676,GO:0003677,GO:0005488,GO:0005575,GO:0005622,GO:0005623,GO:0005634,GO:0005737,GO:0005886,GO:0007154,GO:0007165,GO:0007186,GO:0008150,GO:0009987,GO:0010033,GO:0016020,GO:0019236,GO:0023052,GO:0031136,GO:0031137,GO:0031139,GO:0032005,GO:0042221,GO:0043226,GO:0043227,GO:0043229,GO:0043231,GO:0043900,GO:0043902,GO:0044424,GO:0044464,GO:0046999,GO:0048518,GO:…	-	-	-	-	-	-	-	-	-	-	AMPK1_CBM,CBM_48	Carbohydrate transport and metabolism	METABOLISM	927
Apiotrichum_akiyoshidainum_HP2023|3902	G	Apiotrichum_akiyoshidainum_HP2023	0.254388	Trichosporonales	Saprotrophic	Yes	5217.XP_007000967.1	1.2e-81	310.5	COG0061@1|root,KOG2178@2759|Eukaryota,38FKK@33154|Opisthokonta,3NTZV@4751|Fungi,3UYX5@5204|Basidiomycota,3VF2Q@5234|Tremellales	3VF2Q@5234|Tremellales	ATP-NAD kinase	POS5	GO:0003674,GO:0003824,GO:0005575,GO:0005622,GO:0005623,GO:0005737,GO:0005739,GO:0005759,GO:0006139,GO:0006725,GO:0006732,GO:0006733,GO:0006739,GO:0006741,GO:0006753,GO:0006793,GO:0006796,GO:0006807,GO:0006950,GO:0006979,GO:0008150,GO:0008152,GO:0009058,GO:0009108,GO:0009117,GO:0009165,GO:0009987,GO:0016301,GO:0016310,GO:0016740,GO:0016772,GO:0016773,GO:0018130,GO:0019359,GO:0019362,GO:0019363,GO:…	2.7.1.86	ko:K19386	-	-	-	-	ko00000,ko01000	-	-	-	DAGK_cat,NAD_kinase,UPF0052	Carbohydrate transport and metabolism	METABOLISM	1194
Apiotrichum_akiyoshidainum_HP2023|3905	G	Apiotrichum_akiyoshidainum_HP2023	0.37849	Trichosporonales	Saprotrophic	Yes	5207.AAW43071	1.9e-95	356.3	COG0738@1|root,2QU6M@2759|Eukaryota,39JZX@33154|Opisthokonta,3Q4CM@4751|Fungi,3V0GB@5204|Basidiomycota,3VGIP@5234|Tremellales	3VGIP@5234|Tremellales	Major Facilitator Superfamily	-	-	-	-	-	-	-	-	-	-	-	-	MFS_1,MFS_2	Carbohydrate transport and metabolism	METABOLISM	1227
Apiotrichum_akiyoshidainum_HP2023|392	G	Apiotrichum_akiyoshidainum_HP2023	0.396343	Trichosporonales	Saprotrophic	Yes	5207.AAW41268	2.9e-162	578.6	COG0366@1|root,KOG0471@2759|Eukaryota,38EYC@33154|Opisthokonta,3NYFV@4751|Fungi,3UXW2@5204|Basidiomycota,3VD4Z@5234|Tremellales	3VD4Z@5234|Tremellales	Alpha-amylase domain	-	-	3.2.1.1	ko:K01176	ko00500,ko01100,ko04973,map00500,map01100,map04973	-	R02108,R02112,R11262	-	ko00000,ko00001,ko01000	-	GH13	-	Alpha-amylase,DUF1966	Carbohydrate transport and metabolism	METABOLISM	1509
Apiotrichum_akiyoshidainum_HP2023|3941	G	Apiotrichum_akiyoshidainum_HP2023	0.417494	Trichosporonales	Saprotrophic	Yes	82508.K1V1V2	3.8e-191	674.9	COG1574@1|root,2QSHE@2759|Eukaryota,390UK@33154|Opisthokonta,3NXIW@4751|Fungi,3UZCZ@5204|Basidiomycota,3VCTH@5234|Tremellales	3VCTH@5234|Tremellales	Amidohydrolase family	-	-	-	-	-	-	-	-	-	-	-	-	Amidohydro_1,Amidohydro_3,CMAS,Methyltransf_11,Methyltransf_18,Methyltransf_23,Methyltransf_25,Methyltransf_31	Carbohydrate transport and metabolism	METABOLISM	1926
Apiotrichum_akiyoshidainum_HP2023|3950	G	Apiotrichum_akiyoshidainum_HP2023	0.286662	Trichosporonales	Saprotrophic	Yes	82508.K1VWE6	1.2e-122	446.8	COG1397@1|root,2QV13@2759|Eukaryota,38XMR@33154|Opisthokonta,3NVK4@4751|Fungi,3V59S@5204|Basidiomycota	3V59S@5204|Basidiomycota	ADP-ribosylglycohydrolase	-	-	-	-	-	-	-	-	-	-	-	-	ADP_ribosyl_GH	Carbohydrate transport and metabolism	METABOLISM	1377
Apiotrichum_akiyoshidainum_HP2023|3956	G	Apiotrichum_akiyoshidainum_HP2023	0.313495	Trichosporonales	Saprotrophic	Yes	35720.XP_003651267.1	8.8e-191	673.7	2CMK0@1|root,2QQM5@2759|Eukaryota,39B7E@33154|Opisthokonta,3NU0U@4751|Fungi,3QMTP@4890|Ascomycota,21JIC@147550|Sordariomycetes,3UCW3@5139|Sordariales,3HFQB@35718|Chaetomiaceae	3HFQB@35718|Chaetomiaceae	Polysaccharide lyase family 4, domain III	rglB	GO:0000272,GO:0003674,GO:0003824,GO:0005975,GO:0005976,GO:0008150,GO:0008152,GO:0009056,GO:0009057,GO:0009987,GO:0010393,GO:0016052,GO:0016829,GO:0016835,GO:0016837,GO:0017144,GO:0042737,GO:0043170,GO:0044237,GO:0044238,GO:0044248,GO:0045488,GO:0045490,GO:0071704,GO:1901575	4.2.2.23	ko:K18195	-	-	-	-	ko00000,ko01000	-	PL4	-	CBM-like,fn3_3	Carbohydrate transport and metabolism	METABOLISM	1998
Apiotrichum_akiyoshidainum_HP2023|3959	G	Apiotrichum_akiyoshidainum_HP2023	0.336962	Trichosporonales	Saprotrophic	Yes	82508.K1VWA3	3.2e-133	481.9	COG3386@1|root,2RZSA@2759|Eukaryota,39UPQ@33154|Opisthokonta,3NZ0X@4751|Fungi,3V10V@5204|Basidiomycota,3VDTK@5234|Tremellales	3VDTK@5234|Tremellales	SMP-30/Gluconolaconase/LRE-like region	-	-	3.1.1.17	ko:K01053	ko00030,ko00053,ko00930,ko01100,ko01110,ko01120,ko01130,ko01200,ko01220,map00030,map00053,map00930,map01100,map01110,map01120,map01130,map01200,map01220	M00129	R01519,R02933,R03751	RC00537,RC00983	ko00000,ko00001,ko00002,ko01000,ko04147	-	-	-	SGL,Str_synth	Carbohydrate transport and metabolism	METABOLISM	1308
Apiotrichum_akiyoshidainum_HP2023|3978	G	Apiotrichum_akiyoshidainum_HP2023	0.349827	Trichosporonales	Saprotrophic	Yes	82508.K1VQF3	5.6e-165	587.8	2CMQJ@1|root,2QRF6@2759|Eukaryota,39RE5@33154|Opisthokonta,3NVPZ@4751|Fungi,3UZAT@5204|Basidiomycota,3VDX3@5234|Tremellales	3VDX3@5234|Tremellales	Glycosyl hydrolase family 9	-	-	3.2.1.4	ko:K01179	ko00500,ko01100,map00500,map01100	-	R06200,R11307,R11308	-	ko00000,ko00001,ko01000	-	GH5,GH9	-	Glyco_hydro_9	Carbohydrate transport and metabolism	METABOLISM	1752
Apiotrichum_akiyoshidainum_HP2023|3981	G	Apiotrichum_akiyoshidainum_HP2023	0.344065	Trichosporonales	Saprotrophic	Yes	82508.K1VCE8	1.9e-151	542.7	COG1409@1|root,KOG1378@2759|Eukaryota,38RDT@33154|Opisthokonta,3NY25@4751|Fungi,3V06D@5204|Basidiomycota	3V06D@5204|Basidiomycota	Iron/zinc purple acid phosphatase-like protein C	-	-	-	ko:K22390	-	-	-	-	ko00000	-	-	-	Flocculin_t3,Metallophos,Metallophos_C,Pur_ac_phosph_N	Carbohydrate transport and metabolism	METABOLISM	1596
Apiotrichum_akiyoshidainum_HP2023|3998	G	Apiotrichum_akiyoshidainum_HP2023	0.341031	Trichosporonales	Saprotrophic	Yes	208960.XP_007266733.1	8.9e-62	244.6	2CN98@1|root,2QUM3@2759|Eukaryota,39HXV@33154|Opisthokonta,3NW7F@4751|Fungi,3V52S@5204|Basidiomycota,225YU@155619|Agaricomycetes,3H3DB@355688|Agaricomycetes incertae sedis	3H3DB@355688|Agaricomycetes incertae sedis	glycoside hydrolase family 16 protein	-	-	-	-	-	-	-	-	-	-	-	-	CLASP_N,Glyco_hydro_16	Carbohydrate transport and metabolism	METABOLISM	1350
Apiotrichum_akiyoshidainum_HP2023|4027	G	Apiotrichum_akiyoshidainum_HP2023	0.289914	Trichosporonales	Saprotrophic	Yes	29908.U7PRK2	1.2e-10	73.9	2AGKR@1|root,2RZ04@2759|Eukaryota,3A17F@33154|Opisthokonta,3P2CN@4751|Fungi,3QRQK@4890|Ascomycota,215KF@147550|Sordariomycetes,3UW0K@5151|Ophiostomatales	3UW0K@5151|Ophiostomatales	Lipopolysaccharide kinase (Kdo/WaaP) family	-	-	-	-	-	-	-	-	-	-	-	-	APH,Choline_kinase,Kdo,Pkinase,Pkinase_Tyr,RIO1	Carbohydrate transport and metabolism	METABOLISM	792
Apiotrichum_akiyoshidainum_HP2023|4034	G	Apiotrichum_akiyoshidainum_HP2023	0.278148	Trichosporonales	Saprotrophic	Yes	82508.K1V9A8	1.3e-134	485.7	COG0639@1|root,KOG0372@2759|Eukaryota,38D1F@33154|Opisthokonta,3NVGA@4751|Fungi,3UZIH@5204|Basidiomycota,3VEJ2@5234|Tremellales	3VEJ2@5234|Tremellales	Calcineurin-like phosphoesterase	PPH3	GO:0000003,GO:0000075,GO:0000724,GO:0000725,GO:0003674,GO:0003824,GO:0004721,GO:0004722,GO:0005575,GO:0005622,GO:0005623,GO:0005634,GO:0005737,GO:0006139,GO:0006259,GO:0006281,GO:0006282,GO:0006302,GO:0006310,GO:0006464,GO:0006470,GO:0006725,GO:0006793,GO:0006796,GO:0006807,GO:0006950,GO:0006974,GO:0007049,GO:0007063,GO:0007154,GO:0007165,GO:0008150,GO:0008152,GO:0008287,GO:0009893,GO:0009966,GO:…	3.1.3.16	ko:K15423	ko04922,map04922	-	-	-	ko00000,ko00001,ko01000,ko01009,ko03400	-	-	-	Metallophos	Carbohydrate transport and metabolism	METABOLISM	741
Apiotrichum_akiyoshidainum_HP2023|4044	G	Apiotrichum_akiyoshidainum_HP2023	0.335841	Trichosporonales	Saprotrophic	Yes	82508.K1W097	2e-226	792	KOG2431@1|root,KOG2431@2759|Eukaryota,38CSI@33154|Opisthokonta,3NUIH@4751|Fungi,3UY0N@5204|Basidiomycota,3VER0@5234|Tremellales	3VER0@5234|Tremellales	Glycosyl hydrolase family 47	MNS1	GO:0000139,GO:0003674,GO:0003824,GO:0004553,GO:0004559,GO:0004571,GO:0005488,GO:0005509,GO:0005575,GO:0005622,GO:0005623,GO:0005737,GO:0005783,GO:0005789,GO:0005794,GO:0006464,GO:0006491,GO:0006508,GO:0006511,GO:0006516,GO:0006517,GO:0006807,GO:0006950,GO:0008150,GO:0008152,GO:0009056,GO:0009057,GO:0009100,GO:0009987,GO:0010033,GO:0010243,GO:0010498,GO:0012505,GO:0015923,GO:0015924,GO:0016020,GO:…	3.2.1.113	ko:K01230	ko00510,ko00513,ko01100,ko04141,map00510,map00513,map01100,map04141	M00073,M00074	R05982,R06722	-	ko00000,ko00001,ko00002,ko01000,ko04131	-	GH47	-	AA_permease,AA_permease_2,Glyco_hydro_47	Carbohydrate transport and metabolism	METABOLISM	1815
Apiotrichum_akiyoshidainum_HP2023|4083	G	Apiotrichum_akiyoshidainum_HP2023	0.308902	Trichosporonales	Saprotrophic	Yes	82508.K1VQR4	1.9e-236	825.5	COG1472@1|root,2QR4D@2759|Eukaryota,38FS1@33154|Opisthokonta,3NUZK@4751|Fungi,3V01K@5204|Basidiomycota,3VGRN@5234|Tremellales	3VGRN@5234|Tremellales	PA14 domain	-	-	3.2.1.21	ko:K05349	ko00460,ko00500,ko00940,ko01100,ko01110,map00460,map00500,map00940,map01100,map01110	-	R00026,R02558,R02887,R02985,R03527,R04949,R04998,R10035,R10039,R10040	RC00049,RC00059,RC00171,RC00262,RC00397,RC00451,RC00714,RC00746,RC01248	ko00000,ko00001,ko01000	-	GH3	-	Fn3-like,Glyco_hydro_3,Glyco_hydro_3_C,PA14	Carbohydrate transport and metabolism	METABOLISM	2154
Apiotrichum_akiyoshidainum_HP2023|4084	G	Apiotrichum_akiyoshidainum_HP2023	0.35014	Trichosporonales	Saprotrophic	Yes	82508.K1VQR4	1.8e-15	88.6	COG1472@1|root,2QR4D@2759|Eukaryota,38FS1@33154|Opisthokonta,3NUZK@4751|Fungi,3V01K@5204|Basidiomycota,3VGRN@5234|Tremellales	3VGRN@5234|Tremellales	PA14 domain	-	-	3.2.1.21	ko:K05349	ko00460,ko00500,ko00940,ko01100,ko01110,map00460,map00500,map00940,map01100,map01110	-	R00026,R02558,R02887,R02985,R03527,R04949,R04998,R10035,R10039,R10040	RC00049,RC00059,RC00171,RC00262,RC00397,RC00451,RC00714,RC00746,RC01248	ko00000,ko00001,ko01000	-	GH3	-	Fn3-like,Glyco_hydro_3,Glyco_hydro_3_C,PA14	Carbohydrate transport and metabolism	METABOLISM	306
Apiotrichum_akiyoshidainum_HP2023|4101	G	Apiotrichum_akiyoshidainum_HP2023	0.341419	Trichosporonales	Saprotrophic	Yes	5217.XP_007003930.1	1e-224	787.3	KOG4157@1|root,KOG4157@2759|Eukaryota,39RW7@33154|Opisthokonta,3NW6X@4751|Fungi,3V3NA@5204|Basidiomycota,3VG8Z@5234|Tremellales	3VG8Z@5234|Tremellales	Domain of unknown function (DUF1996)	-	-	-	-	-	-	-	-	-	-	-	-	DUF1996,PAN_4,WSC	Carbohydrate transport and metabolism	METABOLISM	3744
Apiotrichum_akiyoshidainum_HP2023|4103	G	Apiotrichum_akiyoshidainum_HP2023	0.287641	Trichosporonales	Saprotrophic	Yes	82508.K1VRY2	0	1187.2	COG1501@1|root,KOG1065@2759|Eukaryota,38C0A@33154|Opisthokonta,3NVMX@4751|Fungi,3UZQH@5204|Basidiomycota,3VD40@5234|Tremellales	3VD40@5234|Tremellales	N-terminal barrel of NtMGAM and CtMGAM, maltase-glucoamylase	-	-	3.2.1.20	ko:K01187	ko00052,ko00500,ko01100,map00052,map00500,map01100	-	R00028,R00801,R00802,R06087,R06088	RC00028,RC00049,RC00077	ko00000,ko00001,ko01000	-	GH31	-	Gal_mutarotas_2,Glyco_hydro_31,NtCtMGAM_N,Trefoil	Carbohydrate transport and metabolism	METABOLISM	4080
Apiotrichum_akiyoshidainum_HP2023|4125	G	Apiotrichum_akiyoshidainum_HP2023	0.385862	Trichosporonales	Saprotrophic	Yes	82508.K1W0C1	7.8e-146	524.2	KOG2504@1|root,KOG2504@2759|Eukaryota,38DIR@33154|Opisthokonta,3NZKN@4751|Fungi,3V59E@5204|Basidiomycota,3VGPS@5234|Tremellales	3VGPS@5234|Tremellales	to TIGR gene model, INSD accession	-	-	-	-	-	-	-	-	-	-	-	-	MFS_1,MFS_4,Sugar_tr	Carbohydrate transport and metabolism	METABOLISM	1806
Apiotrichum_akiyoshidainum_HP2023|4167	G	Apiotrichum_akiyoshidainum_HP2023	0.329313	Trichosporonales	Saprotrophic	Yes	552467.XP_003195613.1	4.7e-24	118.6	COG3774@1|root,2QW2I@2759|Eukaryota,39T08@33154|Opisthokonta,3NUUF@4751|Fungi,3V1YE@5204|Basidiomycota,3VFHB@5234|Tremellales	3VFHB@5234|Tremellales	Glycosyltransferase sugar-binding region containing DXD motif	-	-	2.4.1.232	ko:K05528	ko00513,ko01100,map00513,map01100	M00074	R08599	-	ko00000,ko00001,ko00002,ko01000,ko01003	-	GT32	-	Gly_transf_sug	Carbohydrate transport and metabolism	METABOLISM	861
Apiotrichum_akiyoshidainum_HP2023|4168	G	Apiotrichum_akiyoshidainum_HP2023	0.354294	Trichosporonales	Saprotrophic	Yes	82508.K1W840	1.3e-151	543.1	COG0477@1|root,KOG2533@2759|Eukaryota,38FD5@33154|Opisthokonta,3NU7U@4751|Fungi,3UYTK@5204|Basidiomycota,3VG8K@5234|Tremellales	3VG8K@5234|Tremellales	Major Facilitator Superfamily	-	-	-	-	-	-	-	-	-	-	-	-	MFS_1	Carbohydrate transport and metabolism	METABOLISM	1491
Apiotrichum_akiyoshidainum_HP2023|417	G	Apiotrichum_akiyoshidainum_HP2023	0.36707	Trichosporonales	Saprotrophic	Yes	82508.K1W0E1	2.6e-60	238.4	COG0477@1|root,KOG2533@2759|Eukaryota,39K3V@33154|Opisthokonta,3NWTF@4751|Fungi,3UYPY@5204|Basidiomycota,3VHII@5234|Tremellales	3VHII@5234|Tremellales	Major Facilitator Superfamily	-	-	-	-	-	-	-	-	-	-	-	-	ADP_ribosyl_GH,MFS_1	Carbohydrate transport and metabolism	METABOLISM	552
Apiotrichum_akiyoshidainum_HP2023|418	G	Apiotrichum_akiyoshidainum_HP2023	0.371116	Trichosporonales	Saprotrophic	Yes	5217.XP_007003148.1	6.7e-37	161.4	2BKV3@1|root,2S1JC@2759|Eukaryota,38UBG@33154|Opisthokonta,3PVYD@4751|Fungi,3V440@5204|Basidiomycota,3VG91@5234|Tremellales	3VG91@5234|Tremellales	Glycosyl hydrolases family 18	-	-	-	-	-	-	-	-	-	-	-	-	Glyco_hydro_18	Carbohydrate transport and metabolism	METABOLISM	912
Apiotrichum_akiyoshidainum_HP2023|4199	G	Apiotrichum_akiyoshidainum_HP2023	0.400321	Trichosporonales	Saprotrophic	Yes	5286.M7WJV6	2.9e-125	455.7	COG1574@1|root,2QSHE@2759|Eukaryota,390UK@33154|Opisthokonta,3NXIW@4751|Fungi,3UZCZ@5204|Basidiomycota,2YCZF@29000|Pucciniomycotina	2YCZF@29000|Pucciniomycotina	Amidohydrolase family	-	-	-	-	-	-	-	-	-	-	-	-	Amidohydro_1,Amidohydro_3	Carbohydrate transport and metabolism	METABOLISM	1560
Apiotrichum_akiyoshidainum_HP2023|4201	G	Apiotrichum_akiyoshidainum_HP2023	0.347484	Trichosporonales	Saprotrophic	Yes	552467.XP_003196444.1	8.8e-206	723.4	COG1070@1|root,KOG2531@2759|Eukaryota,38EEF@33154|Opisthokonta,3NUTT@4751|Fungi,3V04I@5204|Basidiomycota,3VGK2@5234|Tremellales	3VGK2@5234|Tremellales	FGGY family of carbohydrate kinases, C-terminal domain	xkiA	GO:0003674,GO:0003824,GO:0004856,GO:0005575,GO:0005622,GO:0005623,GO:0005737,GO:0005975,GO:0005996,GO:0005997,GO:0005998,GO:0006793,GO:0006796,GO:0008150,GO:0008152,GO:0009056,GO:0009987,GO:0016052,GO:0016301,GO:0016310,GO:0016740,GO:0016772,GO:0016773,GO:0019200,GO:0019321,GO:0019323,GO:0044237,GO:0044238,GO:0044262,GO:0044281,GO:0044282,GO:0044424,GO:0044464,GO:0046365,GO:0046835,GO:0071704,GO:…	2.7.1.17	ko:K00854	ko00040,ko01100,map00040,map01100	M00014	R01639	RC00002,RC00538	ko00000,ko00001,ko00002,ko01000	-	-	-	Abhydrolase_3,Cation_efflux,DUF2424,FGGY_C,FGGY_N,Say1_Mug180	Carbohydrate transport and metabolism	METABOLISM	1827
Apiotrichum_akiyoshidainum_HP2023|4214	G	Apiotrichum_akiyoshidainum_HP2023	0.381273	Trichosporonales	Saprotrophic	Yes	82508.K1VXU2	6.9e-162	577	COG3525@1|root,KOG2499@2759|Eukaryota,3A3QY@33154|Opisthokonta	3A3QY@33154|Opisthokonta	Glycosyl hydrolase family 20, catalytic domain	-	-	3.2.1.52	ko:K12373	ko00511,ko00513,ko00520,ko00531,ko00603,ko00604,ko01100,ko04142,map00511,map00513,map00520,map00531,map00603,map00604,map01100,map04142	M00079	R00022,R06004,R11316	RC00049	ko00000,ko00001,ko00002,ko01000,ko03110	-	GH20	-	CHB_HEX,CHB_HEX_C,EGF,Glyco_hydro_20,Glyco_hydro_20b	Carbohydrate transport and metabolism	METABOLISM	1224
Apiotrichum_akiyoshidainum_HP2023|4258	G	Apiotrichum_akiyoshidainum_HP2023	0.443878	Trichosporonales	Saprotrophic	Yes	5217.XP_007001987.1	2.4e-242	844.7	KOG2449@1|root,KOG2449@2759|Eukaryota,38EU5@33154|Opisthokonta,3NWK1@4751|Fungi,3UYCZ@5204|Basidiomycota,3VEJZ@5234|Tremellales	3VEJZ@5234|Tremellales	Methylmalonate-semialdehyde dehydrogenase	-	-	1.2.1.18,1.2.1.27	ko:K00140	ko00280,ko00410,ko00562,ko00640,ko01100,ko01200,map00280,map00410,map00562,map00640,map01100,map01200	M00013	R00705,R00706,R00922,R00935	RC00004,RC02723,RC02817	ko00000,ko00001,ko00002,ko01000	-	-	-	Aldedh,RVT_2	Carbohydrate transport and metabolism	METABOLISM	1647
Apiotrichum_akiyoshidainum_HP2023|4265	G	Apiotrichum_akiyoshidainum_HP2023	0.344616	Trichosporonales	Saprotrophic	Yes	160860.XP_007351515.1	2.4e-21	110.2	28P3G@1|root,2QVQ1@2759|Eukaryota,39RX8@33154|Opisthokonta,3NUIR@4751|Fungi,3VBNS@5204|Basidiomycota,227MX@155619|Agaricomycetes,3H232@355688|Agaricomycetes incertae sedis	3H232@355688|Agaricomycetes incertae sedis	Glycosyl hydrolases family 28	-	-	3.2.1.67	ko:K01213	ko00040,ko01100,map00040,map01100	M00081	R01982,R07413	RC00049	ko00000,ko00001,ko00002,ko01000	-	-	-	Beta_helix,F-box,Glyco_hydro_28	Carbohydrate transport and metabolism	METABOLISM	1248
Apiotrichum_akiyoshidainum_HP2023|4293	G	Apiotrichum_akiyoshidainum_HP2023	0.371532	Trichosporonales	Saprotrophic	Yes	552467.XP_003194562.1	4e-173	614.8	COG0477@1|root,KOG2533@2759|Eukaryota,39UKJ@33154|Opisthokonta,3NX4R@4751|Fungi,3V3GI@5204|Basidiomycota,3VGAC@5234|Tremellales	3VGAC@5234|Tremellales	Major Facilitator Superfamily	-	-	-	-	-	-	-	-	-	-	-	-	MFS_1	Carbohydrate transport and metabolism	METABOLISM	1659
Apiotrichum_akiyoshidainum_HP2023|4294	G	Apiotrichum_akiyoshidainum_HP2023	0.318701	Trichosporonales	Saprotrophic	Yes	653045.Strvi_3182	0	1117.1	COG3250@1|root,COG3250@2|Bacteria,2GMAT@201174|Actinobacteria	2GMAT@201174|Actinobacteria	Belongs to the glycosyl hydrolase 2 family	lacZ	-	3.2.1.23	ko:K01190	ko00052,ko00511,ko00600,ko01100,map00052,map00511,map00600,map01100	-	R01105,R01678,R03355,R04783,R06114	RC00049,RC00452	ko00000,ko00001,ko01000	-	-	-	Bgal_small_N,DUF4981,Glyco_hydro_2_C,Glyco_hydro_2_N	Carbohydrate transport and metabolism	METABOLISM	2937
Apiotrichum_akiyoshidainum_HP2023|4345	G	Apiotrichum_akiyoshidainum_HP2023	0.346815	Trichosporonales	Saprotrophic	Yes	5217.XP_007004494.1	1.5e-184	652.5	COG5026@1|root,KOG1369@2759|Eukaryota,38DFC@33154|Opisthokonta,3NW32@4751|Fungi,3UYZV@5204|Basidiomycota,3VDFM@5234|Tremellales	3VDFM@5234|Tremellales	Hexokinase	-	-	2.7.1.1	ko:K00844	ko00010,ko00051,ko00052,ko00500,ko00520,ko00521,ko00524,ko01100,ko01110,ko01120,ko01130,ko01200,ko04066,ko04910,ko04930,ko04973,ko05230,map00010,map00051,map00052,map00500,map00520,map00521,map00524,map01100,map01110,map01120,map01130,map01200,map04066,map04910,map04930,map04973,map05230	M00001,M00549	R00299,R00760,R00867,R01326,R01600,R01786,R01961,R03920	RC00002,RC00017	ko00000,ko00001,ko00002,ko01000,ko04131	-	-	-	Hexokinase_1,Hexokinase_2	Carbohydrate transport and metabolism	METABOLISM	1413
Apiotrichum_akiyoshidainum_HP2023|4391	G	Apiotrichum_akiyoshidainum_HP2023	0.349661	Trichosporonales	Saprotrophic	Yes	63577.G9NTT5	3e-121	442.2	KOG2504@1|root,KOG2504@2759|Eukaryota,39N4D@33154|Opisthokonta,3NXJD@4751|Fungi,3QSDZ@4890|Ascomycota,2124Q@147550|Sordariomycetes,3TK3X@5125|Hypocreales,3TZX6@5129|Hypocreaceae	3TZX6@5129|Hypocreaceae	Major Facilitator Superfamily	-	-	-	-	-	-	-	-	-	-	-	-	MFS_1	Carbohydrate transport and metabolism	METABOLISM	1398
Apiotrichum_akiyoshidainum_HP2023|4399	G	Apiotrichum_akiyoshidainum_HP2023	0.398812	Trichosporonales	Saprotrophic	Yes	82508.K1VIA6	1.8e-155	555.4	COG0477@1|root,KOG2533@2759|Eukaryota,38HSW@33154|Opisthokonta,3NXBD@4751|Fungi,3V05S@5204|Basidiomycota,3VHIR@5234|Tremellales	3VHIR@5234|Tremellales	Major Facilitator Superfamily	-	-	-	-	-	-	-	-	-	-	-	-	MFS_1,Sugar_tr	Carbohydrate transport and metabolism	METABOLISM	1008
Apiotrichum_akiyoshidainum_HP2023|4426	G	Apiotrichum_akiyoshidainum_HP2023	0.345248	Trichosporonales	Saprotrophic	Yes	552467.XP_003193453.1	4.7e-125	454.9	KOG2762@1|root,KOG2762@2759|Eukaryota,38BSJ@33154|Opisthokonta,3NW6D@4751|Fungi,3UXWZ@5204|Basidiomycota,3VEBI@5234|Tremellales	3VEBI@5234|Tremellales	Adds the first Dol-P-Man derived mannose in an alpha-1,3 linkage to Man(5)GlcNAc(2)-PP-Dol	ALG3	GO:0000030,GO:0000033,GO:0003674,GO:0003824,GO:0004584,GO:0005575,GO:0005622,GO:0005623,GO:0005737,GO:0005783,GO:0005789,GO:0006464,GO:0006486,GO:0006487,GO:0006488,GO:0006490,GO:0006629,GO:0006807,GO:0008150,GO:0008152,GO:0009058,GO:0009059,GO:0009100,GO:0009101,GO:0009987,GO:0012505,GO:0016020,GO:0016021,GO:0016740,GO:0016757,GO:0016758,GO:0019538,GO:0030176,GO:0031224,GO:0031227,GO:0031984,GO:…	2.4.1.258	ko:K03845	ko00510,ko00513,ko01100,map00510,map00513,map01100	M00055	R06258	-	ko00000,ko00001,ko00002,ko01000,ko01003	-	GT58	-	2OG-FeII_Oxy_3,2OG-FeII_Oxy_4,ALG3,Cellulase,DAO,Gaa1,PMT_2	Carbohydrate transport and metabolism	METABOLISM	1461
Apiotrichum_akiyoshidainum_HP2023|4437	G	Apiotrichum_akiyoshidainum_HP2023	0.366298	Trichosporonales	Saprotrophic	Yes	82508.K1VN75	2.5e-122	446	COG0697@1|root,KOG2234@2759|Eukaryota,38DP1@33154|Opisthokonta,3NW7T@4751|Fungi,3UZCJ@5204|Basidiomycota,3VD58@5234|Tremellales	3VD58@5234|Tremellales	Nucleotide-sugar transporter	-	-	-	ko:K15272	-	-	-	-	ko00000,ko02000	2.A.7.12	-	-	EamA,Nuc_sug_transp,UAA	Carbohydrate transport and metabolism	METABOLISM	1701
Apiotrichum_akiyoshidainum_HP2023|4456	G	Apiotrichum_akiyoshidainum_HP2023	0.340866	Trichosporonales	Saprotrophic	Yes	82508.K1W0C1	6.2e-113	414.8	KOG2504@1|root,KOG2504@2759|Eukaryota,38DIR@33154|Opisthokonta,3NZKN@4751|Fungi,3V59E@5204|Basidiomycota,3VGPS@5234|Tremellales	3VGPS@5234|Tremellales	to TIGR gene model, INSD accession	-	-	-	-	-	-	-	-	-	-	-	-	MFS_1,MFS_4,Sugar_tr	Carbohydrate transport and metabolism	METABOLISM	1686
Apiotrichum_akiyoshidainum_HP2023|4513	G	Apiotrichum_akiyoshidainum_HP2023	0.371645	Trichosporonales	Saprotrophic	Yes	82508.K1VUY9	2.4e-101	375.6	COG2103@1|root,2QS2J@2759|Eukaryota,38ECQ@33154|Opisthokonta,3P0S8@4751|Fungi,3V4DJ@5204|Basidiomycota	3V4DJ@5204|Basidiomycota	glucokinase regulator family protein	-	-	4.2.1.126	ko:K07106	ko00520,ko01100,map00520,map01100	-	R08555	RC00397,RC00746	ko00000,ko00001,ko01000	-	-	-	BcrAD_BadFG,SIS,SIS_2	Carbohydrate transport and metabolism	METABOLISM	954
Apiotrichum_akiyoshidainum_HP2023|4530	G	Apiotrichum_akiyoshidainum_HP2023	0.369701	Trichosporonales	Saprotrophic	Yes	82508.K1W0E1	1.3e-146	526.6	COG0477@1|root,KOG2533@2759|Eukaryota,39K3V@33154|Opisthokonta,3NWTF@4751|Fungi,3UYPY@5204|Basidiomycota,3VHII@5234|Tremellales	3VHII@5234|Tremellales	Major Facilitator Superfamily	-	-	-	-	-	-	-	-	-	-	-	-	ADP_ribosyl_GH,MFS_1	Carbohydrate transport and metabolism	METABOLISM	1443
Apiotrichum_akiyoshidainum_HP2023|4545	G	Apiotrichum_akiyoshidainum_HP2023	0.38776	Trichosporonales	Saprotrophic	Yes	82508.K1VGR5	4.2e-177	627.9	COG0477@1|root,KOG2533@2759|Eukaryota,39RV3@33154|Opisthokonta,3NXNX@4751|Fungi,3UY1C@5204|Basidiomycota,3VGTM@5234|Tremellales	3VGTM@5234|Tremellales	Major Facilitator Superfamily	-	-	-	-	-	-	-	-	-	-	-	-	ADH_N_2,ADH_zinc_N,MFS_1,MFS_4,RRM_1,Sugar_tr	Carbohydrate transport and metabolism	METABOLISM	1521
Apiotrichum_akiyoshidainum_HP2023|4589	G	Apiotrichum_akiyoshidainum_HP2023	0.308891	Trichosporonales	Saprotrophic	Yes	82508.K1VML7	1.9e-58	232.6	COG0702@1|root,KOG1203@2759|Eukaryota,3A4ZW@33154|Opisthokonta,3P46B@4751|Fungi,3V1BC@5204|Basidiomycota,3VGXH@5234|Tremellales	3VGXH@5234|Tremellales	NAD(P)H-binding	-	GO:0005575,GO:0005622,GO:0005623,GO:0005737,GO:0044424,GO:0044464	-	-	-	-	-	-	-	-	-	-	3Beta_HSD,DapB_N,Epimerase,F420_oxidored,Ldh_1_N,NAD_binding_10,NAD_binding_4,NmrA,Pectinesterase,Sacchrp_dh_NADP,Semialdhyde_dh	Carbohydrate transport and metabolism	METABOLISM	735
Apiotrichum_akiyoshidainum_HP2023|4596	G	Apiotrichum_akiyoshidainum_HP2023	0.310197	Trichosporonales	Saprotrophic	Yes	82508.K1VUY3	2.7e-112	412.5	KOG4754@1|root,KOG4754@2759|Eukaryota,38T15@33154|Opisthokonta,3NWTI@4751|Fungi,3V0JK@5204|Basidiomycota,3VEY8@5234|Tremellales	3VEY8@5234|Tremellales	Histidine phosphatase superfamily (branch 1)	PMU1	GO:0005575,GO:0005622,GO:0005623,GO:0005634,GO:0005737,GO:0043226,GO:0043227,GO:0043229,GO:0043231,GO:0044424,GO:0044464	-	-	-	-	-	-	-	-	-	-	His_Phos_1	Carbohydrate transport and metabolism	METABOLISM	1473
Apiotrichum_akiyoshidainum_HP2023|4599	G	Apiotrichum_akiyoshidainum_HP2023	0.307711	Trichosporonales	Saprotrophic	Yes	82508.K1V5M0	8.8e-108	397.1	COG3568@1|root,2S5BH@2759|Eukaryota,39RG3@33154|Opisthokonta,3P5XB@4751|Fungi,3V1KA@5204|Basidiomycota,3VD1R@5234|Tremellales	3VD1R@5234|Tremellales	Endonuclease/Exonuclease/phosphatase family	-	-	-	-	-	-	-	-	-	-	-	-	Exo_endo_phos,Exo_endo_phos_2	Carbohydrate transport and metabolism	METABOLISM	1113
Apiotrichum_akiyoshidainum_HP2023|4616	G	Apiotrichum_akiyoshidainum_HP2023	0.316449	Trichosporonales	Saprotrophic	Yes	552467.XP_003194820.1	7.3e-178	630.9	COG2273@1|root,2QR13@2759|Eukaryota,38E3H@33154|Opisthokonta,3NUWF@4751|Fungi,3UYZU@5204|Basidiomycota,3VGDX@5234|Tremellales	3VGDX@5234|Tremellales	Beta-glucan synthesis-associated protein (SKN1)	-	-	-	ko:K21850	-	-	-	-	ko00000,ko04131	-	GH16	-	SKN1	Carbohydrate transport and metabolism	METABOLISM	2238
Apiotrichum_akiyoshidainum_HP2023|462	G	Apiotrichum_akiyoshidainum_HP2023	0.355108	Trichosporonales	Saprotrophic	Yes	82508.K1VIB4	8e-125	454.1	COG0477@1|root,KOG2533@2759|Eukaryota,38FD5@33154|Opisthokonta,3NU7U@4751|Fungi,3UYTK@5204|Basidiomycota,3VG8K@5234|Tremellales	3VG8K@5234|Tremellales	Major Facilitator Superfamily	-	-	-	-	-	-	-	-	-	-	-	-	AAA,AAA_14,MFS_1,RuvB_N,Sugar_tr	Carbohydrate transport and metabolism	METABOLISM	1458
Apiotrichum_akiyoshidainum_HP2023|4629	G	Apiotrichum_akiyoshidainum_HP2023	0.4247	Trichosporonales	Saprotrophic	Yes	104355.XP_007864305.1	1.4e-30	140.6	2D2EG@1|root,2SMK5@2759|Eukaryota,3AI4K@33154|Opisthokonta,3PBI1@4751|Fungi,3V3QV@5204|Basidiomycota,224X8@155619|Agaricomycetes,3H1UB@355688|Agaricomycetes incertae sedis	3H1UB@355688|Agaricomycetes incertae sedis	Glycosyl hydrolases family 18	-	-	-	-	-	-	-	-	-	-	-	-	Glyco_hydro_18	Carbohydrate transport and metabolism	METABOLISM	1023
Apiotrichum_akiyoshidainum_HP2023|4681	G	Apiotrichum_akiyoshidainum_HP2023	0.342085	Trichosporonales	Saprotrophic	Yes	5217.XP_007008495.1	1.3e-143	516.9	KOG4157@1|root,KOG4157@2759|Eukaryota,39KM2@33154|Opisthokonta,3Q50D@4751|Fungi,3VCB0@5204|Basidiomycota,3VCRG@5234|Tremellales	3VCRG@5234|Tremellales	WSC domain	-	-	3.2.1.59	ko:K08254	-	-	-	-	ko00000,ko01000	-	-	-	CBM_20,Glyco_hydro_71,WSC	Carbohydrate transport and metabolism	METABOLISM	1851
Apiotrichum_akiyoshidainum_HP2023|4688	G	Apiotrichum_akiyoshidainum_HP2023	0.330544	Trichosporonales	Saprotrophic	Yes	82508.K1VHY0	3.3e-132	478.4	COG5153@1|root,KOG4540@2759|Eukaryota,38GNK@33154|Opisthokonta,3NWX1@4751|Fungi,3UY47@5204|Basidiomycota,3VEPG@5234|Tremellales	3VEPG@5234|Tremellales	Lipase (class 3)	ATG15	GO:0000322,GO:0000323,GO:0000324,GO:0000328,GO:0003674,GO:0003824,GO:0004620,GO:0004622,GO:0005575,GO:0005622,GO:0005623,GO:0005737,GO:0005773,GO:0005775,GO:0005783,GO:0006508,GO:0006575,GO:0006624,GO:0006629,GO:0006638,GO:0006644,GO:0006650,GO:0006658,GO:0006660,GO:0006793,GO:0006796,GO:0006807,GO:0006914,GO:0006996,GO:0007032,GO:0008150,GO:0008152,GO:0009056,GO:0009395,GO:0009987,GO:0010256,GO:…	3.1.1.3	ko:K17900	ko00561,ko01100,ko04138,map00561,map01100,map04138	M00098	R02250,R02687	RC00020,RC00037,RC00041,RC00094	ko00000,ko00001,ko00002,ko01000,ko03029,ko04131	-	-	-	Acetyltransf_1,Acetyltransf_3,FR47,Lipase_3,zf-C3HC4,zf-C3HC4_3,zf-CCCH	Carbohydrate transport and metabolism	METABOLISM	1200
Apiotrichum_akiyoshidainum_HP2023|4711	G	Apiotrichum_akiyoshidainum_HP2023	0.315259	Trichosporonales	Saprotrophic	Yes	552467.XP_003194826.1	1.1e-84	320.9	COG3774@1|root,2QW2I@2759|Eukaryota,39T08@33154|Opisthokonta,3NUUF@4751|Fungi,3V1YE@5204|Basidiomycota,3VEY1@5234|Tremellales	3VEY1@5234|Tremellales	Glycosyltransferase sugar-binding region containing DXD motif	-	-	2.4.1.232	ko:K05528	ko00513,ko01100,map00513,map01100	M00074	R08599	-	ko00000,ko00001,ko00002,ko01000,ko01003	-	GT32	-	Gly_transf_sug	Carbohydrate transport and metabolism	METABOLISM	1452
Apiotrichum_akiyoshidainum_HP2023|4717	G	Apiotrichum_akiyoshidainum_HP2023	0.338341	Trichosporonales	Saprotrophic	Yes	82508.K1WR04	4.2e-146	524.6	COG2730@1|root,2QPYU@2759|Eukaryota,38DPE@33154|Opisthokonta,3NV8Y@4751|Fungi,3UXUZ@5204|Basidiomycota,3VESV@5234|Tremellales	3VESV@5234|Tremellales	Belongs to the glycosyl hydrolase 5 (cellulase A) family	exgA	GO:0000003,GO:0000272,GO:0000322,GO:0000323,GO:0000324,GO:0000746,GO:0000747,GO:0000935,GO:0003006,GO:0003674,GO:0003824,GO:0004338,GO:0004553,GO:0005488,GO:0005515,GO:0005575,GO:0005576,GO:0005618,GO:0005619,GO:0005622,GO:0005623,GO:0005628,GO:0005737,GO:0005773,GO:0005856,GO:0005886,GO:0005937,GO:0005975,GO:0005976,GO:0006073,GO:0007049,GO:0007155,GO:0008150,GO:0008152,GO:0008422,GO:0009056,GO:…	3.2.1.58	ko:K01210	ko00500,map00500	-	R00308,R03115	RC00467	ko00000,ko00001,ko01000	-	-	-	Cellulase	Carbohydrate transport and metabolism	METABOLISM	1284
Apiotrichum_akiyoshidainum_HP2023|4719	G	Apiotrichum_akiyoshidainum_HP2023	0.463474	Trichosporonales	Saprotrophic	Yes	82508.K1VDS1	7.5e-203	713.4	COG0477@1|root,KOG2533@2759|Eukaryota,38FD5@33154|Opisthokonta,3NU7U@4751|Fungi,3UYTK@5204|Basidiomycota,3VG8K@5234|Tremellales	3VG8K@5234|Tremellales	Major Facilitator Superfamily	-	-	-	-	-	-	-	-	-	-	-	-	MFS_1,Sugar_tr	Carbohydrate transport and metabolism	METABOLISM	1494
Apiotrichum_akiyoshidainum_HP2023|4720	G	Apiotrichum_akiyoshidainum_HP2023	0.413624	Trichosporonales	Saprotrophic	Yes	82508.K1VU90	5.8e-203	713.8	COG0477@1|root,KOG2533@2759|Eukaryota,39K3V@33154|Opisthokonta,3NWTF@4751|Fungi,3UYPY@5204|Basidiomycota,3VHII@5234|Tremellales	3VHII@5234|Tremellales	Major Facilitator Superfamily	-	-	-	-	-	-	-	-	-	-	-	-	ADP_ribosyl_GH,MFS_1	Carbohydrate transport and metabolism	METABOLISM	1500
Apiotrichum_akiyoshidainum_HP2023|473	G	Apiotrichum_akiyoshidainum_HP2023	0.427055	Trichosporonales	Saprotrophic	Yes	82508.K1VHK5	3.1e-65	254.6	COG0364@1|root,KOG0563@2759|Eukaryota,38E2A@33154|Opisthokonta,3NWH9@4751|Fungi,3UYTU@5204|Basidiomycota,3VDV8@5234|Tremellales	3VDV8@5234|Tremellales	Catalyzes the rate-limiting step of the oxidative pentose-phosphate pathway, which represents a route for the dissimilation of carbohydrates besides glycolysis	ZWF1	GO:0000166,GO:0000302,GO:0002262,GO:0002376,GO:0002520,GO:0003674,GO:0003824,GO:0004345,GO:0005488,GO:0005515,GO:0005536,GO:0005575,GO:0005622,GO:0005623,GO:0005737,GO:0005829,GO:0005886,GO:0005975,GO:0005996,GO:0006066,GO:0006081,GO:0006091,GO:0006098,GO:0006139,GO:0006518,GO:0006575,GO:0006629,GO:0006694,GO:0006695,GO:0006725,GO:0006732,GO:0006733,GO:0006739,GO:0006740,GO:0006749,GO:0006753,GO:…	1.1.1.363,1.1.1.49	ko:K00036	ko00030,ko00480,ko01100,ko01110,ko01120,ko01130,ko01200,ko05230,map00030,map00480,map01100,map01110,map01120,map01130,map01200,map05230	M00004,M00006,M00008	R00835,R02736,R10907	RC00001,RC00066	ko00000,ko00001,ko00002,ko01000,ko04147	-	-	-	G6PD_C,G6PD_N,Mitofilin	Carbohydrate transport and metabolism	METABOLISM	495
Apiotrichum_akiyoshidainum_HP2023|4730	G	Apiotrichum_akiyoshidainum_HP2023	0.32551	Trichosporonales	Saprotrophic	Yes	82508.K1VDE7	3.6e-176	624.8	COG0153@1|root,KOG0631@2759|Eukaryota,38ESX@33154|Opisthokonta,3NVCX@4751|Fungi,3UZE6@5204|Basidiomycota,3VGEH@5234|Tremellales	3VGEH@5234|Tremellales	Galactokinase galactose-binding signature	GAL1	GO:0000409,GO:0000411,GO:0000429,GO:0000431,GO:0000435,GO:0000436,GO:0003674,GO:0003824,GO:0004335,GO:0005488,GO:0005515,GO:0005575,GO:0005622,GO:0005623,GO:0005634,GO:0005737,GO:0005975,GO:0005996,GO:0006012,GO:0006355,GO:0006357,GO:0006793,GO:0006796,GO:0007154,GO:0007584,GO:0008104,GO:0008150,GO:0008152,GO:0009056,GO:0009605,GO:0009889,GO:0009891,GO:0009893,GO:0009987,GO:0009991,GO:0010468,GO:…	2.7.1.6	ko:K00849	ko00052,ko00520,ko01100,map00052,map00520,map01100	M00554,M00632	R01092	RC00002,RC00078	ko00000,ko00001,ko00002,ko01000,ko04147	-	-	iMM904.YBR020W,iND750.YBR020W	GHMP_kinases_C,GHMP_kinases_N,GalKase_gal_bdg,RRM_1	Carbohydrate transport and metabolism	METABOLISM	1542
Apiotrichum_akiyoshidainum_HP2023|4731	G	Apiotrichum_akiyoshidainum_HP2023	0.278939	Trichosporonales	Saprotrophic	Yes	80637.XP_007765053.1	5e-187	661.8	COG5043@1|root,KOG1192@1|root,KOG1192@2759|Eukaryota,KOG1809@2759|Eukaryota,39FX6@33154|Opisthokonta,3NU1I@4751|Fungi,3UZDU@5204|Basidiomycota,226US@155619|Agaricomycetes	226US@155619|Agaricomycetes	Glycosyltransferase family 1 protein	-	-	-	-	-	-	-	-	-	-	-	-	Glyco_transf_28,UDPGT	Carbohydrate transport and metabolism	METABOLISM	2889
Apiotrichum_akiyoshidainum_HP2023|475	G	Apiotrichum_akiyoshidainum_HP2023	0.425166	Trichosporonales	Saprotrophic	Yes	552467.XP_003194644.1	3.7e-143	515.4	COG3525@1|root,KOG2499@2759|Eukaryota,38D1Y@33154|Opisthokonta,3NUJ9@4751|Fungi,3UZ5M@5204|Basidiomycota,3VE6Y@5234|Tremellales	3VE6Y@5234|Tremellales	Glycosyl hydrolase family 20, catalytic domain	NAG1	-	3.2.1.52	ko:K12373	ko00511,ko00513,ko00520,ko00531,ko00603,ko00604,ko01100,ko04142,map00511,map00513,map00520,map00531,map00603,map00604,map01100,map04142	M00079	R00022,R06004,R11316	RC00049	ko00000,ko00001,ko00002,ko01000,ko03110	-	GH20	-	Glyco_hydro_20,Glyco_hydro_20b,Glycohydro_20b2	Carbohydrate transport and metabolism	METABOLISM	1845
Apiotrichum_akiyoshidainum_HP2023|4758	G	Apiotrichum_akiyoshidainum_HP2023	0.353523	Trichosporonales	Saprotrophic	Yes	82508.K1WWK9	0	1580.5	COG0383@1|root,KOG4342@2759|Eukaryota,38EQ8@33154|Opisthokonta,3NW9D@4751|Fungi,3UZIP@5204|Basidiomycota,3VCTP@5234|Tremellales	3VCTP@5234|Tremellales	Alpha mannosidase, middle domain	AMS1	GO:0000322,GO:0000323,GO:0000324,GO:0000329,GO:0003674,GO:0003824,GO:0004553,GO:0004559,GO:0005575,GO:0005622,GO:0005623,GO:0005737,GO:0005773,GO:0005774,GO:0005975,GO:0005996,GO:0006013,GO:0006464,GO:0006517,GO:0006807,GO:0008150,GO:0008152,GO:0009056,GO:0009100,GO:0009311,GO:0009313,GO:0009987,GO:0015923,GO:0016020,GO:0016052,GO:0016787,GO:0016798,GO:0019318,GO:0019538,GO:0031090,GO:0036211,GO:…	3.2.1.24	ko:K01191	ko00511,map00511	-	-	-	ko00000,ko00001,ko01000,ko04131	-	GH38	-	Alpha-mann_mid,Glyco_hydro_38,Glyco_hydro_38C,Glyco_hydro_57	Carbohydrate transport and metabolism	METABOLISM	3417
Apiotrichum_akiyoshidainum_HP2023|476	G	Apiotrichum_akiyoshidainum_HP2023	0.346279	Trichosporonales	Saprotrophic	Yes	5207.AAW44487	3.3e-129	469.2	KOG4157@1|root,KOG4157@2759|Eukaryota,39KM2@33154|Opisthokonta,3Q50D@4751|Fungi,3VCB0@5204|Basidiomycota,3VCSG@5234|Tremellales	3VCSG@5234|Tremellales	Glycosyl hydrolase family 71	-	-	3.2.1.59	ko:K08254	-	-	-	-	ko00000,ko01000	-	-	-	CBM_20,Glyco_hydro_71,WSC	Carbohydrate transport and metabolism	METABOLISM	2022
Apiotrichum_akiyoshidainum_HP2023|4794	G	Apiotrichum_akiyoshidainum_HP2023	0.369089	Trichosporonales	Saprotrophic	Yes	82508.K1V9D6	7.5e-125	453.4	COG0451@1|root,KOG2774@2759|Eukaryota,39CSF@33154|Opisthokonta,3NYXP@4751|Fungi,3V09P@5204|Basidiomycota,3VE3G@5234|Tremellales	3VE3G@5234|Tremellales	GDP-mannose 4,6 dehydratase	-	-	-	-	-	-	-	-	-	-	-	-	3Beta_HSD,Epimerase,GDP_Man_Dehyd,KR,Ldh_1_N,NAD_binding_10,NAD_binding_4,RmlD_sub_bind,adh_short	Carbohydrate transport and metabolism	METABOLISM	804
Apiotrichum_akiyoshidainum_HP2023|4823	G	Apiotrichum_akiyoshidainum_HP2023	0.276714	Trichosporonales	Saprotrophic	Yes	552467.XP_003194826.1	1.9e-82	313.2	COG3774@1|root,2QW2I@2759|Eukaryota,39T08@33154|Opisthokonta,3NUUF@4751|Fungi,3V1YE@5204|Basidiomycota,3VEY1@5234|Tremellales	3VEY1@5234|Tremellales	Glycosyltransferase sugar-binding region containing DXD motif	-	-	2.4.1.232	ko:K05528	ko00513,ko01100,map00513,map01100	M00074	R08599	-	ko00000,ko00001,ko00002,ko01000,ko01003	-	GT32	-	Gly_transf_sug	Carbohydrate transport and metabolism	METABOLISM	1284
Apiotrichum_akiyoshidainum_HP2023|4870	G	Apiotrichum_akiyoshidainum_HP2023	0.301598	Trichosporonales	Saprotrophic	Yes	5207.AAW45174	2.4e-110	405.6	COG0673@1|root,KOG2741@2759|Eukaryota,38DJH@33154|Opisthokonta,3NW1N@4751|Fungi,3V37G@5204|Basidiomycota	3V37G@5204|Basidiomycota	to TIGR gene model, INSD accession	-	-	1.1.1.18,1.1.1.369	ko:K00010	ko00521,ko00562,ko01100,ko01120,ko01130,map00521,map00562,map01100,map01120,map01130	-	R01183,R09951	RC00182	ko00000,ko00001,ko01000	-	-	-	GFO_IDH_MocA,GFO_IDH_MocA_C	Carbohydrate transport and metabolism	METABOLISM	1095
Apiotrichum_akiyoshidainum_HP2023|4891	G	Apiotrichum_akiyoshidainum_HP2023	0.397875	Trichosporonales	Saprotrophic	Yes	82508.K1VY27	9.1e-166	590.5	COG2272@1|root,KOG1516@2759|Eukaryota,38D2A@33154|Opisthokonta,3NZME@4751|Fungi,3VCCM@5204|Basidiomycota,3VHJI@5234|Tremellales	3VHJI@5234|Tremellales	Carboxylesterase family	-	-	3.1.1.1,3.1.1.56,3.1.1.84	ko:K03927	ko00983,map00983	-	R08220,R08255,R08258	RC00041,RC00475,RC00476,RC02264	ko00000,ko00001,ko01000	-	CE10	-	Abhydrolase_3,COesterase,Peptidase_S9	Carbohydrate transport and metabolism	METABOLISM	1866
Apiotrichum_akiyoshidainum_HP2023|4943	G	Apiotrichum_akiyoshidainum_HP2023	0.415657	Trichosporonales	Saprotrophic	Yes	82508.K1V5Y9	2.2e-184	652.5	KOG1325@1|root,KOG1325@2759|Eukaryota,38GBY@33154|Opisthokonta,3NUWK@4751|Fungi,3UYSM@5204|Basidiomycota,3VCY4@5234|Tremellales	3VCY4@5234|Tremellales	Cytoplasmic phospholipase A2, catalytic subunit	-	-	3.1.1.5	ko:K13333	ko00564,map00564	-	-	-	ko00000,ko00001,ko01000	-	-	-	PLA2_B	Carbohydrate transport and metabolism	METABOLISM	2133
Apiotrichum_akiyoshidainum_HP2023|4945	G	Apiotrichum_akiyoshidainum_HP2023	0.306907	Trichosporonales	Saprotrophic	Yes	552467.XP_003193611.1	1.4e-70	274.2	KOG2287@1|root,KOG2287@2759|Eukaryota,3AG4W@33154|Opisthokonta,3NY5H@4751|Fungi,3V1D6@5204|Basidiomycota,3VCNK@5234|Tremellales	3VCNK@5234|Tremellales	galactosyltransferase activity	-	GO:0000271,GO:0003674,GO:0003824,GO:0005575,GO:0005622,GO:0005623,GO:0005737,GO:0005794,GO:0005975,GO:0005976,GO:0008150,GO:0008152,GO:0008194,GO:0008378,GO:0009058,GO:0009059,GO:0009987,GO:0012505,GO:0016051,GO:0016740,GO:0016757,GO:0016758,GO:0033692,GO:0034637,GO:0034645,GO:0035250,GO:0043170,GO:0043226,GO:0043227,GO:0043229,GO:0043231,GO:0044237,GO:0044238,GO:0044249,GO:0044260,GO:0044262,GO:…	2.4.1.134	ko:K00734	ko00532,ko00534,ko01100,map00532,map00534,map01100	M00057	R05927	-	ko00000,ko00001,ko00002,ko01000,ko01003	-	GT31	-	Galactosyl_T	Carbohydrate transport and metabolism	METABOLISM	1788
Apiotrichum_akiyoshidainum_HP2023|4964	G	Apiotrichum_akiyoshidainum_HP2023	0.332828	Trichosporonales	Saprotrophic	Yes	82508.K1WSC8	1.2e-138	500	KOG2504@1|root,KOG2504@2759|Eukaryota,39S9J@33154|Opisthokonta,3NWXD@4751|Fungi,3UZWD@5204|Basidiomycota,3VFAF@5234|Tremellales	3VFAF@5234|Tremellales	Major Facilitator Superfamily	-	-	-	-	-	-	-	-	-	-	-	-	MFS_1,MFS_2	Carbohydrate transport and metabolism	METABOLISM	1395
Apiotrichum_akiyoshidainum_HP2023|5074	G	Apiotrichum_akiyoshidainum_HP2023	0.369028	Trichosporonales	Saprotrophic	Yes	82508.K1VEP4	1.2e-248	865.9	COG0554@1|root,KOG2517@2759|Eukaryota,38DGY@33154|Opisthokonta,3NUT5@4751|Fungi,3UZ5G@5204|Basidiomycota,3VDMA@5234|Tremellales	3VDMA@5234|Tremellales	FGGY family of carbohydrate kinases, C-terminal domain	GUT1	GO:0003674,GO:0003824,GO:0004370,GO:0005575,GO:0005622,GO:0005623,GO:0005737,GO:0005739,GO:0005975,GO:0006066,GO:0006071,GO:0006072,GO:0006629,GO:0006638,GO:0006639,GO:0006641,GO:0006793,GO:0006796,GO:0008150,GO:0008152,GO:0009058,GO:0009987,GO:0016301,GO:0016310,GO:0016740,GO:0016772,GO:0016773,GO:0019400,GO:0019637,GO:0019751,GO:0043226,GO:0043227,GO:0043229,GO:0043231,GO:0044237,GO:0044238,GO:…	2.7.1.30	ko:K00864	ko00561,ko01100,ko03320,ko04626,map00561,map01100,map03320,map04626	-	R00847	RC00002,RC00017	ko00000,ko00001,ko01000,ko04147	-	-	-	FGGY_C,FGGY_N,WD40	Carbohydrate transport and metabolism	METABOLISM	1950
Apiotrichum_akiyoshidainum_HP2023|5077	G	Apiotrichum_akiyoshidainum_HP2023	0.348959	Trichosporonales	Saprotrophic	Yes	82508.K1VNB1	2.1e-207	728.4	COG0477@1|root,KOG2533@2759|Eukaryota,38FD5@33154|Opisthokonta,3NU7U@4751|Fungi,3UYFG@5204|Basidiomycota,3VGK0@5234|Tremellales	3VGK0@5234|Tremellales	Major Facilitator Superfamily	-	-	-	-	-	-	-	-	-	-	-	-	MFS_1,Sugar_tr	Carbohydrate transport and metabolism	METABOLISM	1425
Apiotrichum_akiyoshidainum_HP2023|5109	G	Apiotrichum_akiyoshidainum_HP2023	0.288245	Trichosporonales	Saprotrophic	Yes	5217.XP_007008357.1	9.6e-86	324.3	KOG2288@1|root,KOG2288@2759|Eukaryota,38HC9@33154|Opisthokonta,3P034@4751|Fungi,3V2D9@5204|Basidiomycota,3VFZ7@5234|Tremellales	3VFZ7@5234|Tremellales	N-glycosylation protein	-	-	-	-	-	-	-	-	-	-	-	-	EOS1,Galactosyl_T,Gb3_synth,Gly_transf_sug	Carbohydrate transport and metabolism	METABOLISM	1461
Apiotrichum_akiyoshidainum_HP2023|5114	G	Apiotrichum_akiyoshidainum_HP2023	0.356777	Trichosporonales	Saprotrophic	Yes	221103.XP_007855727.1	4.8e-149	534.6	COG0477@1|root,KOG2533@2759|Eukaryota,38FD5@33154|Opisthokonta,3NU7U@4751|Fungi,3UYSX@5204|Basidiomycota	3UYSX@5204|Basidiomycota	Major Facilitator Superfamily	-	-	-	-	-	-	-	-	-	-	-	-	MFS_1	Carbohydrate transport and metabolism	METABOLISM	1491
Apiotrichum_akiyoshidainum_HP2023|5117	G	Apiotrichum_akiyoshidainum_HP2023	0.352335	Trichosporonales	Saprotrophic	Yes	82508.K1VM10	2e-163	582.4	COG0477@1|root,KOG2533@2759|Eukaryota,39K3V@33154|Opisthokonta,3NWTF@4751|Fungi,3UYPY@5204|Basidiomycota,3VHII@5234|Tremellales	3VHII@5234|Tremellales	Major Facilitator Superfamily	-	-	-	-	-	-	-	-	-	-	-	-	ADP_ribosyl_GH,MFS_1	Carbohydrate transport and metabolism	METABOLISM	1488
Apiotrichum_akiyoshidainum_HP2023|517	G	Apiotrichum_akiyoshidainum_HP2023	0.374307	Trichosporonales	Saprotrophic	Yes	5207.AAW42619	6.5e-214	750.4	COG3119@1|root,KOG3731@2759|Eukaryota,38E91@33154|Opisthokonta,3NVCA@4751|Fungi,3UZSY@5204|Basidiomycota,3VGKD@5234|Tremellales	3VGKD@5234|Tremellales	Sulfatase	-	-	-	-	-	-	-	-	-	-	-	-	Sulfatase	Carbohydrate transport and metabolism	METABOLISM	1764
Apiotrichum_akiyoshidainum_HP2023|5171	G	Apiotrichum_akiyoshidainum_HP2023	0.317967	Trichosporonales	Saprotrophic	Yes	552467.XP_003191774.1	3.4e-123	448.4	COG4225@1|root,2QT25@2759|Eukaryota,3983X@33154|Opisthokonta,3NWXE@4751|Fungi,3UYQM@5204|Basidiomycota	3UYQM@5204|Basidiomycota	hydrolase family	-	-	3.2.1.172	ko:K15532	-	-	-	-	ko00000,ko01000	-	GH105	-	Glyco_hydro_88	Carbohydrate transport and metabolism	METABOLISM	1149
Apiotrichum_akiyoshidainum_HP2023|5175	G	Apiotrichum_akiyoshidainum_HP2023	0.325665	Trichosporonales	Saprotrophic	Yes	82508.K1WMN1	0	1366.3	COG1501@1|root,KOG1066@2759|Eukaryota,3AJSB@33154|Opisthokonta,3NUB9@4751|Fungi,3UXW4@5204|Basidiomycota,3VCSW@5234|Tremellales	3VCSW@5234|Tremellales	alpha glucosidase	ROT2	GO:0000271,GO:0003674,GO:0003824,GO:0004553,GO:0005575,GO:0005622,GO:0005623,GO:0005737,GO:0005739,GO:0005783,GO:0005788,GO:0005975,GO:0005976,GO:0006073,GO:0006464,GO:0006486,GO:0006487,GO:0006491,GO:0006807,GO:0008150,GO:0008152,GO:0009058,GO:0009059,GO:0009100,GO:0009101,GO:0009250,GO:0009272,GO:0009987,GO:0010383,GO:0012505,GO:0015926,GO:0016051,GO:0016787,GO:0016798,GO:0017177,GO:0019538,GO:…	3.2.1.84	ko:K05546	ko00510,ko01100,ko04141,map00510,map01100,map04141	M00073,M00074	R05980,R05981	-	ko00000,ko00001,ko00002,ko01000	-	-	-	DUF5110,Gal_mutarotas_2,Glyco_hydro_31,HLH,PQ-loop,PRKCSH,PRKCSH-like,PRKCSH_1,Pkinase	Carbohydrate transport and metabolism	METABOLISM	2904
Apiotrichum_akiyoshidainum_HP2023|5197	G	Apiotrichum_akiyoshidainum_HP2023	0.329187	Trichosporonales	Saprotrophic	Yes	82508.K1VXP9	2.8e-104	384.8	COG0588@1|root,KOG0235@2759|Eukaryota,39S6P@33154|Opisthokonta,3P0AY@4751|Fungi,3V0RS@5204|Basidiomycota,3VDAN@5234|Tremellales	3VDAN@5234|Tremellales	Phosphoglycerate mutase family	-	-	3.1.3.37	ko:K22315	-	-	-	-	ko00000,ko01000	-	-	-	His_Phos_1	Carbohydrate transport and metabolism	METABOLISM	687
Apiotrichum_akiyoshidainum_HP2023|5203	G	Apiotrichum_akiyoshidainum_HP2023	0.341327	Trichosporonales	Saprotrophic	Yes	5207.AAW42929	7.9e-114	417.5	COG0477@1|root,KOG0569@2759|Eukaryota,38DNJ@33154|Opisthokonta,3NWPR@4751|Fungi,3UZNF@5204|Basidiomycota,3VEMJ@5234|Tremellales	3VEMJ@5234|Tremellales	Belongs to the major facilitator superfamily. Sugar transporter (TC 2.A.1.1) family	HGT20	GO:0000322,GO:0000323,GO:0000324,GO:0000329,GO:0005575,GO:0005622,GO:0005623,GO:0005737,GO:0005773,GO:0005774,GO:0006810,GO:0008150,GO:0016020,GO:0016021,GO:0031090,GO:0031224,GO:0043226,GO:0043227,GO:0043229,GO:0043231,GO:0044422,GO:0044424,GO:0044425,GO:0044437,GO:0044444,GO:0044446,GO:0044464,GO:0051179,GO:0051234,GO:0055085,GO:0098588,GO:0098805,GO:0098852	-	-	-	-	-	-	-	-	-	-	3Beta_HSD,BT1,CMS1,Epimerase,MFS_1,MFS_2,MFS_4,MFS_5,NAD_binding_10,NmrA,Sugar_tr,TRI12	Carbohydrate transport and metabolism	METABOLISM	1383
Apiotrichum_akiyoshidainum_HP2023|5228	G	Apiotrichum_akiyoshidainum_HP2023	0.352048	Trichosporonales	Saprotrophic	Yes	40559.M7UR36	3.5e-159	568.2	COG5434@1|root,2QPPR@2759|Eukaryota,38GAC@33154|Opisthokonta,3NVKJ@4751|Fungi,3QP78@4890|Ascomycota,20Z2D@147548|Leotiomycetes	20Z2D@147548|Leotiomycetes	Glycosyl hydrolases family 28	pgaX	GO:0000272,GO:0003674,GO:0003824,GO:0004553,GO:0004650,GO:0005575,GO:0005576,GO:0005975,GO:0005976,GO:0008150,GO:0008152,GO:0009056,GO:0009057,GO:0009987,GO:0010393,GO:0016052,GO:0016787,GO:0016798,GO:0017144,GO:0042737,GO:0043170,GO:0044237,GO:0044238,GO:0044248,GO:0045488,GO:0045490,GO:0071704,GO:1901575	3.2.1.67	ko:K01213	ko00040,ko01100,map00040,map01100	M00081	R01982,R07413	RC00049	ko00000,ko00001,ko00002,ko01000	-	-	-	Glyco_hydro_28	Carbohydrate transport and metabolism	METABOLISM	1356
Apiotrichum_akiyoshidainum_HP2023|5253	G	Apiotrichum_akiyoshidainum_HP2023	0.357126	Trichosporonales	Saprotrophic	Yes	5286.M7WJV6	3.8e-109	402.1	COG1574@1|root,2QSHE@2759|Eukaryota,390UK@33154|Opisthokonta,3NXIW@4751|Fungi,3UZCZ@5204|Basidiomycota,2YCZF@29000|Pucciniomycotina	2YCZF@29000|Pucciniomycotina	Amidohydrolase family	-	-	-	-	-	-	-	-	-	-	-	-	Amidohydro_1,Amidohydro_3	Carbohydrate transport and metabolism	METABOLISM	1527
Apiotrichum_akiyoshidainum_HP2023|5286	G	Apiotrichum_akiyoshidainum_HP2023	0.373921	Trichosporonales	Saprotrophic	Yes	552467.XP_003191355.1	0	1211.4	COG0296@1|root,KOG0470@2759|Eukaryota,3AV51@33154|Opisthokonta,3Q3MX@4751|Fungi,3UYM2@5204|Basidiomycota,3VDV1@5234|Tremellales	3VDV1@5234|Tremellales	Carbohydrate-binding module 48 (Isoamylase N-terminal domain)	GLC3	GO:0000271,GO:0003674,GO:0003824,GO:0003844,GO:0005575,GO:0005622,GO:0005623,GO:0005737,GO:0005975,GO:0005976,GO:0005977,GO:0005978,GO:0006073,GO:0006091,GO:0006112,GO:0008150,GO:0008152,GO:0009058,GO:0009059,GO:0009250,GO:0009987,GO:0015980,GO:0016051,GO:0016740,GO:0016757,GO:0016758,GO:0033692,GO:0034637,GO:0034645,GO:0043170,GO:0044042,GO:0044237,GO:0044238,GO:0044249,GO:0044260,GO:0044262,GO:…	2.4.1.18	ko:K00700	ko00500,ko01100,ko01110,map00500,map01100,map01110	M00565	R02110	-	ko00000,ko00001,ko00002,ko01000,ko04147	-	CBM48,GH13	-	AA_permease,AA_permease_2,Alpha-amylase,Alpha-amylase_C,CBM_48,Methyltransf_11,Methyltransf_23,RRM_1	Carbohydrate transport and metabolism	METABOLISM	2070
Apiotrichum_akiyoshidainum_HP2023|5318	G	Apiotrichum_akiyoshidainum_HP2023	0.426242	Trichosporonales	Saprotrophic	Yes	82508.K1VIB4	1.8e-174	619	COG0477@1|root,KOG2533@2759|Eukaryota,38FD5@33154|Opisthokonta,3NU7U@4751|Fungi,3UYTK@5204|Basidiomycota,3VG8K@5234|Tremellales	3VG8K@5234|Tremellales	Major Facilitator Superfamily	-	-	-	-	-	-	-	-	-	-	-	-	AAA,AAA_14,MFS_1,RuvB_N,Sugar_tr	Carbohydrate transport and metabolism	METABOLISM	1428
Apiotrichum_akiyoshidainum_HP2023|5331	G	Apiotrichum_akiyoshidainum_HP2023	0.373204	Trichosporonales	Saprotrophic	Yes	82508.K1WKW3	1.9e-153	549.3	COG0477@1|root,KOG2533@2759|Eukaryota,38FD5@33154|Opisthokonta,3NU7U@4751|Fungi,3UZJE@5204|Basidiomycota	3UZJE@5204|Basidiomycota	mfs general substrate transporter	-	-	-	-	-	-	-	-	-	-	-	-	AAA,AAA_14,MFS_1,RuvB_N,Sugar_tr	Carbohydrate transport and metabolism	METABOLISM	1491
Apiotrichum_akiyoshidainum_HP2023|5343	G	Apiotrichum_akiyoshidainum_HP2023	0.415944	Trichosporonales	Saprotrophic	Yes	82508.K1W7C7	6.2e-132	477.6	COG0726@1|root,2QRIP@2759|Eukaryota,39UFN@33154|Opisthokonta,3NWJ2@4751|Fungi,3UXVS@5204|Basidiomycota,3VEAN@5234|Tremellales	3VEAN@5234|Tremellales	Chitin deacetylase	CDA2	GO:0000003,GO:0003006,GO:0003674,GO:0003824,GO:0004099,GO:0005575,GO:0005618,GO:0005619,GO:0005623,GO:0005628,GO:0005631,GO:0007049,GO:0008150,GO:0009272,GO:0009277,GO:0009653,GO:0009987,GO:0010927,GO:0016020,GO:0016043,GO:0016787,GO:0016810,GO:0016811,GO:0019213,GO:0019953,GO:0022402,GO:0022413,GO:0022414,GO:0022607,GO:0030154,GO:0030312,GO:0030435,GO:0030437,GO:0030476,GO:0031160,GO:0031505,GO:…	3.5.1.41	ko:K01452	ko00520,ko01100,map00520,map01100	-	R02333	RC00166,RC00300	ko00000,ko00001,ko01000	-	-	-	Glyco_hydro_57,Polysacc_deac_1	Carbohydrate transport and metabolism	METABOLISM	1335
Apiotrichum_akiyoshidainum_HP2023|5349	G	Apiotrichum_akiyoshidainum_HP2023	0.389451	Trichosporonales	Saprotrophic	Yes	202698.XP_007384908.1	2.4e-248	865.1	COG1501@1|root,KOG1065@2759|Eukaryota,39RGU@33154|Opisthokonta,3NV6Z@4751|Fungi,3V3X6@5204|Basidiomycota,224CU@155619|Agaricomycetes,3H280@355688|Agaricomycetes incertae sedis	3H280@355688|Agaricomycetes incertae sedis	Galactose mutarotase-like	-	-	-	-	-	-	-	-	-	-	-	-	Gal_mutarotas_2,Glyco_hydro_31,Linker_histone	Carbohydrate transport and metabolism	METABOLISM	2334
Apiotrichum_akiyoshidainum_HP2023|5375	G	Apiotrichum_akiyoshidainum_HP2023	0.45746	Trichosporonales	Saprotrophic	Yes	82508.K1VAL8	4.7e-159	567.4	COG0524@1|root,KOG2854@2759|Eukaryota,38C8G@33154|Opisthokonta,3NUDP@4751|Fungi,3UYAT@5204|Basidiomycota,3VE0N@5234|Tremellales	3VE0N@5234|Tremellales	pfkB family carbohydrate kinase	ADO1	GO:0003674,GO:0003824,GO:0004001,GO:0005575,GO:0005622,GO:0005623,GO:0005634,GO:0005737,GO:0005829,GO:0006139,GO:0006144,GO:0006163,GO:0006164,GO:0006166,GO:0006167,GO:0006169,GO:0006725,GO:0006753,GO:0006793,GO:0006796,GO:0006807,GO:0008150,GO:0008152,GO:0009058,GO:0009112,GO:0009116,GO:0009117,GO:0009119,GO:0009123,GO:0009124,GO:0009126,GO:0009127,GO:0009150,GO:0009152,GO:0009156,GO:0009161,GO:…	2.7.1.20	ko:K00856	ko00230,ko01100,map00230,map01100	-	R00185	RC00002,RC00017	ko00000,ko00001,ko01000	-	-	-	PfkB,Phos_pyr_kin	Carbohydrate transport and metabolism	METABOLISM	1071
Apiotrichum_akiyoshidainum_HP2023|5376	G	Apiotrichum_akiyoshidainum_HP2023	0.267381	Trichosporonales	Saprotrophic	Yes	5217.XP_007005543.1	8e-40	170.6	COG0588@1|root,KOG0235@2759|Eukaryota,38MRY@33154|Opisthokonta,3P6MM@4751|Fungi,3V27B@5204|Basidiomycota,3VH1Q@5234|Tremellales	3VH1Q@5234|Tremellales	Phosphoglycerate mutase family	-	GO:0003674,GO:0003824,GO:0004083,GO:0004331,GO:0005575,GO:0005622,GO:0005623,GO:0005634,GO:0005737,GO:0005829,GO:0006109,GO:0006110,GO:0006140,GO:0006793,GO:0006796,GO:0008150,GO:0008152,GO:0009889,GO:0009890,GO:0009892,GO:0009893,GO:0009894,GO:0009895,GO:0009987,GO:0010562,GO:0010563,GO:0010675,GO:0010677,GO:0016311,GO:0016787,GO:0016788,GO:0016791,GO:0019203,GO:0019219,GO:0019220,GO:0019222,GO:…	5.4.2.12	ko:K15634	ko00010,ko00260,ko00680,ko01100,ko01110,ko01120,ko01130,ko01200,ko01230,map00010,map00260,map00680,map01100,map01110,map01120,map01130,map01200,map01230	M00001,M00002,M00003	R01518	RC00536	ko00000,ko00001,ko00002,ko01000	-	-	-	His_Phos_1	Carbohydrate transport and metabolism	METABOLISM	663
Apiotrichum_akiyoshidainum_HP2023|5382	G	Apiotrichum_akiyoshidainum_HP2023	0.342367	Trichosporonales	Saprotrophic	Yes	5207.AAW41916	8.5e-113	414.1	KOG2504@1|root,KOG2504@2759|Eukaryota,39S9J@33154|Opisthokonta,3NWXD@4751|Fungi,3V83W@5204|Basidiomycota,3VGAJ@5234|Tremellales	3VGAJ@5234|Tremellales	Major Facilitator Superfamily	-	-	-	-	-	-	-	-	-	-	-	-	MFS_1,MFS_2,Sugar_tr	Carbohydrate transport and metabolism	METABOLISM	1362
Apiotrichum_akiyoshidainum_HP2023|5417	G	Apiotrichum_akiyoshidainum_HP2023	0.432514	Trichosporonales	Saprotrophic	Yes	5207.AAW43747	3e-89	335.1	COG0363@1|root,KOG3147@2759|Eukaryota,39U1J@33154|Opisthokonta,3NY1P@4751|Fungi,3UYNM@5204|Basidiomycota,3VDU6@5234|Tremellales	3VDU6@5234|Tremellales	Glucosamine-6-phosphate isomerases/6-phosphogluconolactonase	SOL1	GO:0003674,GO:0003824,GO:0005575,GO:0005622,GO:0005623,GO:0005634,GO:0005737,GO:0005829,GO:0006081,GO:0006098,GO:0006139,GO:0006403,GO:0006405,GO:0006409,GO:0006611,GO:0006725,GO:0006732,GO:0006733,GO:0006739,GO:0006753,GO:0006793,GO:0006796,GO:0006807,GO:0006810,GO:0006886,GO:0006913,GO:0008104,GO:0008150,GO:0008152,GO:0009051,GO:0009117,GO:0009987,GO:0015031,GO:0015833,GO:0015931,GO:0016787,GO:…	3.1.1.31	ko:K01057	ko00030,ko01100,ko01110,ko01120,ko01130,ko01200,map00030,map01100,map01110,map01120,map01130,map01200	M00004,M00006,M00008	R02035	RC00537	ko00000,ko00001,ko00002,ko01000	-	-	-	DUF1524,G-gamma,Glucosamine_iso	Carbohydrate transport and metabolism	METABOLISM	798
Apiotrichum_akiyoshidainum_HP2023|5419	G	Apiotrichum_akiyoshidainum_HP2023	0.306749	Trichosporonales	Saprotrophic	Yes	5207.AAW46059	1.1e-103	384.4	COG2272@1|root,KOG1516@2759|Eukaryota,38D2A@33154|Opisthokonta,3NZME@4751|Fungi,3VCCM@5204|Basidiomycota,3VHJI@5234|Tremellales	3VHJI@5234|Tremellales	Carboxylesterase family	-	-	3.1.1.1,3.1.1.56,3.1.1.84	ko:K03927	ko00983,map00983	-	R08220,R08255,R08258	RC00041,RC00475,RC00476,RC02264	ko00000,ko00001,ko01000	-	CE10	-	Abhydrolase_3,COesterase,Peptidase_S9	Carbohydrate transport and metabolism	METABOLISM	2010
Apiotrichum_akiyoshidainum_HP2023|5440	G	Apiotrichum_akiyoshidainum_HP2023	0.315922	Trichosporonales	Saprotrophic	Yes	5217.XP_007000864.1	9e-202	710.3	KOG0637@1|root,KOG0637@2759|Eukaryota,38C87@33154|Opisthokonta,3NU40@4751|Fungi,3UXTN@5204|Basidiomycota,3VEAB@5234|Tremellales	3VEAB@5234|Tremellales	mfs general substrate transporter	-	GO:0003674,GO:0005215,GO:0005351,GO:0005363,GO:0005364,GO:0005402,GO:0005575,GO:0005623,GO:0005886,GO:0005887,GO:0006810,GO:0006811,GO:0006812,GO:0008150,GO:0008324,GO:0008506,GO:0008515,GO:0008643,GO:0009669,GO:0015075,GO:0015077,GO:0015078,GO:0015144,GO:0015154,GO:0015157,GO:0015291,GO:0015293,GO:0015294,GO:0015295,GO:0015318,GO:0015672,GO:0015766,GO:0015768,GO:0015770,GO:0015772,GO:0016020,GO:…	-	ko:K15378	-	-	-	-	ko00000,ko02000	2.A.2.4,2.A.2.6	-	-	BT1,MFS_1,MFS_2,PUCC	Carbohydrate transport and metabolism	METABOLISM	2115
Apiotrichum_akiyoshidainum_HP2023|5454	G	Apiotrichum_akiyoshidainum_HP2023	0.32711	Trichosporonales	Saprotrophic	Yes	82508.K1WQL3	4.1e-201	708.8	KOG1021@1|root,KOG1021@2759|Eukaryota,38MD3@33154|Opisthokonta,3P20A@4751|Fungi,3V0ME@5204|Basidiomycota,3VCS5@5234|Tremellales	3VCS5@5234|Tremellales	Exostosin family	-	-	-	-	-	-	-	-	-	-	-	-	3Beta_HSD,Epimerase,Exostosin,GDP_Man_Dehyd,Polysacc_synt_2,RmlD_sub_bind	Carbohydrate transport and metabolism	METABOLISM	3333
Apiotrichum_akiyoshidainum_HP2023|5470	G	Apiotrichum_akiyoshidainum_HP2023	0.381054	Trichosporonales	Saprotrophic	Yes	82508.K1V7J2	2.9e-191	674.9	COG0477@1|root,KOG2533@2759|Eukaryota,38FD5@33154|Opisthokonta,3NU7U@4751|Fungi,3UYFG@5204|Basidiomycota,3VGJR@5234|Tremellales	3VGJR@5234|Tremellales	Major Facilitator Superfamily	-	-	-	-	-	-	-	-	-	-	-	-	MFS_1,MFS_4,Sugar_tr	Carbohydrate transport and metabolism	METABOLISM	1449
Apiotrichum_akiyoshidainum_HP2023|5478	G	Apiotrichum_akiyoshidainum_HP2023	0.367916	Trichosporonales	Saprotrophic	Yes	82508.K1WQM7	6.7e-146	524.2	COG0477@1|root,KOG2533@2759|Eukaryota,38CS2@33154|Opisthokonta,3NUXZ@4751|Fungi,3V3C0@5204|Basidiomycota,3VGFI@5234|Tremellales	3VGFI@5234|Tremellales	Major Facilitator Superfamily	-	-	-	-	-	-	-	-	-	-	-	-	MFS_1	Carbohydrate transport and metabolism	METABOLISM	1566
Apiotrichum_akiyoshidainum_HP2023|5492	G	Apiotrichum_akiyoshidainum_HP2023	0.336951	Trichosporonales	Saprotrophic	Yes	5207.AAW45523	1.1e-48	199.9	COG0477@1|root,KOG2533@2759|Eukaryota,38FD5@33154|Opisthokonta,3NU7U@4751|Fungi,3UYFG@5204|Basidiomycota,3VGK0@5234|Tremellales	3VGK0@5234|Tremellales	Major Facilitator Superfamily	-	-	-	-	-	-	-	-	-	-	-	-	MFS_1,Sugar_tr	Carbohydrate transport and metabolism	METABOLISM	609
Apiotrichum_akiyoshidainum_HP2023|5512	G	Apiotrichum_akiyoshidainum_HP2023	0.28544	Trichosporonales	Saprotrophic	Yes	5217.XP_007000745.1	1.2e-296	1025.8	COG3537@1|root,2QU8M@2759|Eukaryota,38EQM@33154|Opisthokonta,3NWRQ@4751|Fungi,3V09A@5204|Basidiomycota,3VE6T@5234|Tremellales	3VE6T@5234|Tremellales	Glycosyl hydrolase family 92	-	-	-	-	-	-	-	-	-	-	-	-	Glyco_hydro_92	Carbohydrate transport and metabolism	METABOLISM	2553
Apiotrichum_akiyoshidainum_HP2023|5537	G	Apiotrichum_akiyoshidainum_HP2023	0.405782	Trichosporonales	Saprotrophic	Yes	552467.XP_003191246.1	1.1e-276	958.7	COG0166@1|root,KOG2446@2759|Eukaryota,38EWT@33154|Opisthokonta,3NW61@4751|Fungi,3UYG9@5204|Basidiomycota,3VEB8@5234|Tremellales	3VEB8@5234|Tremellales	Belongs to the GPI family	PGI1	GO:0003674,GO:0003824,GO:0004347,GO:0005575,GO:0005576,GO:0005622,GO:0005623,GO:0005737,GO:0005739,GO:0005829,GO:0005886,GO:0005975,GO:0005996,GO:0006006,GO:0006007,GO:0006081,GO:0006082,GO:0006090,GO:0006091,GO:0006094,GO:0006096,GO:0006098,GO:0006139,GO:0006163,GO:0006164,GO:0006165,GO:0006725,GO:0006732,GO:0006733,GO:0006734,GO:0006735,GO:0006739,GO:0006753,GO:0006754,GO:0006757,GO:0006793,GO:…	5.3.1.9	ko:K01810	ko00010,ko00030,ko00500,ko00520,ko01100,ko01110,ko01120,ko01130,ko01200,map00010,map00030,map00500,map00520,map01100,map01110,map01120,map01130,map01200	M00001,M00004,M00114	R02739,R02740,R03321	RC00376,RC00563	ko00000,ko00001,ko00002,ko01000,ko04147	-	-	-	GPI2,PGI,SMK-1	Carbohydrate transport and metabolism	METABOLISM	1653
Apiotrichum_akiyoshidainum_HP2023|5549	G	Apiotrichum_akiyoshidainum_HP2023	0.338955	Trichosporonales	Saprotrophic	Yes	82508.K1V7J6	1.2e-216	759.2	COG0477@1|root,KOG2533@2759|Eukaryota,38FD5@33154|Opisthokonta,3NU7U@4751|Fungi,3UYFG@5204|Basidiomycota,3VGK0@5234|Tremellales	3VGK0@5234|Tremellales	Major Facilitator Superfamily	-	-	-	-	-	-	-	-	-	-	-	-	MFS_1,Sugar_tr	Carbohydrate transport and metabolism	METABOLISM	1530
Apiotrichum_akiyoshidainum_HP2023|5551	G	Apiotrichum_akiyoshidainum_HP2023	0.305396	Trichosporonales	Saprotrophic	Yes	5217.XP_007001896.1	1.2e-226	792.7	COG0366@1|root,KOG0471@2759|Eukaryota,38GYD@33154|Opisthokonta,3NU69@4751|Fungi,3UYBQ@5204|Basidiomycota,3VGFJ@5234|Tremellales	3VGFJ@5234|Tremellales	Alpha-amylase domain	-	-	3.2.1.10,3.2.1.20	ko:K01182,ko:K01187	ko00052,ko00500,ko01100,map00052,map00500,map01100	-	R00028,R00801,R00802,R01718,R01791,R06087,R06088,R06199	RC00028,RC00049,RC00059,RC00077,RC00451	ko00000,ko00001,ko01000	-	GH13,GH31	-	Alpha-amylase,FAD_binding_3,Malt_amylase_C,hDGE_amylase	Carbohydrate transport and metabolism	METABOLISM	1803
Apiotrichum_akiyoshidainum_HP2023|5553	G	Apiotrichum_akiyoshidainum_HP2023	0.302308	Trichosporonales	Saprotrophic	Yes	82508.K1WCF2	3.8e-139	501.9	2CYIJ@1|root,2S4MX@2759|Eukaryota,3A7PU@33154|Opisthokonta,3P4AW@4751|Fungi,3VCAM@5204|Basidiomycota,3VER1@5234|Tremellales	3VER1@5234|Tremellales	Mannosyltransferase putative	-	-	-	ko:K05535	ko00513,ko01100,map00513,map01100	M00074	-	-	ko00000,ko00001,ko00002,ko01000,ko01003	-	GT71	-	Mannosyl_trans3	Carbohydrate transport and metabolism	METABOLISM	1677
Apiotrichum_akiyoshidainum_HP2023|5566	G	Apiotrichum_akiyoshidainum_HP2023	0.358776	Trichosporonales	Saprotrophic	Yes	82508.K1VRQ2	3.1e-204	718	COG0477@1|root,KOG2533@2759|Eukaryota,38FD5@33154|Opisthokonta,3NU7U@4751|Fungi,3UYTK@5204|Basidiomycota,3VG8K@5234|Tremellales	3VG8K@5234|Tremellales	Major Facilitator Superfamily	-	-	-	-	-	-	-	-	-	-	-	-	MFS_1	Carbohydrate transport and metabolism	METABOLISM	1533
Apiotrichum_akiyoshidainum_HP2023|5603	G	Apiotrichum_akiyoshidainum_HP2023	0.361803	Trichosporonales	Saprotrophic	Yes	5286.M7WSA1	1.1e-44	186.8	COG0477@1|root,KOG2533@2759|Eukaryota,38EDR@33154|Opisthokonta,3NU3S@4751|Fungi,3UZ75@5204|Basidiomycota,2YFKS@29000|Pucciniomycotina	2YFKS@29000|Pucciniomycotina	Major Facilitator Superfamily	-	-	-	ko:K08192	-	-	-	-	ko00000,ko02000	2.A.1.14.4	-	-	MFS_1,MFS_4	Carbohydrate transport and metabolism	METABOLISM	693
Apiotrichum_akiyoshidainum_HP2023|5615	G	Apiotrichum_akiyoshidainum_HP2023	0.309099	Trichosporonales	Saprotrophic	Yes	82508.K1WM19	3.6e-160	571.6	COG2730@1|root,2QVVM@2759|Eukaryota,38F6I@33154|Opisthokonta,3NW6K@4751|Fungi,3UZ7N@5204|Basidiomycota,3VDEA@5234|Tremellales	3VDEA@5234|Tremellales	Belongs to the glycosyl hydrolase 5 (cellulase A) family	EXG3	GO:0000003,GO:0000272,GO:0000746,GO:0000747,GO:0003674,GO:0003824,GO:0004553,GO:0005575,GO:0005576,GO:0005622,GO:0005623,GO:0005737,GO:0005739,GO:0005740,GO:0005758,GO:0005829,GO:0005856,GO:0005937,GO:0005975,GO:0005976,GO:0006073,GO:0008150,GO:0008152,GO:0008422,GO:0009056,GO:0009057,GO:0009251,GO:0009272,GO:0009986,GO:0009987,GO:0010383,GO:0015629,GO:0015926,GO:0016043,GO:0016052,GO:0016787,GO:…	3.2.1.58	ko:K01210	ko00500,map00500	-	R00308,R03115	RC00467	ko00000,ko00001,ko01000	-	-	-	Abhydrolase_3,Abhydrolase_5,Cellulase	Carbohydrate transport and metabolism	METABOLISM	1527
Apiotrichum_akiyoshidainum_HP2023|5664	G	Apiotrichum_akiyoshidainum_HP2023	0.415455	Trichosporonales	Saprotrophic	Yes	5217.XP_007002279.1	4e-157	561.6	COG0477@1|root,2QPK1@2759|Eukaryota,38CZY@33154|Opisthokonta,3NXDP@4751|Fungi,3UY80@5204|Basidiomycota,3VDDZ@5234|Tremellales	3VDDZ@5234|Tremellales	Sugar (and other) transporter	-	-	-	ko:K08178	-	-	-	-	ko00000,ko02000	2.A.1.12	-	-	LacY_symp,MFS_1,Sugar_tr	Carbohydrate transport and metabolism	METABOLISM	1635
Apiotrichum_akiyoshidainum_HP2023|5665	G	Apiotrichum_akiyoshidainum_HP2023	0.448263	Trichosporonales	Saprotrophic	Yes	78579.XP_003663688.1	1.8e-232	812	COG2272@1|root,KOG4389@2759|Eukaryota,38BW2@33154|Opisthokonta,3NXKD@4751|Fungi,3QN3A@4890|Ascomycota,2129Q@147550|Sordariomycetes,3U5X8@5139|Sordariales,3H9HZ@35718|Chaetomiaceae	3H9HZ@35718|Chaetomiaceae	Belongs to the type-B carboxylesterase lipase family	-	-	-	-	-	-	-	-	-	-	-	-	Abhydrolase_3,COesterase	Carbohydrate transport and metabolism	METABOLISM	1734
Apiotrichum_akiyoshidainum_HP2023|569	G	Apiotrichum_akiyoshidainum_HP2023	0.388903	Trichosporonales	Saprotrophic	Yes	82508.K1VFV2	2.7e-214	751.5	COG0477@1|root,KOG2533@2759|Eukaryota,38D65@33154|Opisthokonta,3NVM3@4751|Fungi,3UZ51@5204|Basidiomycota,3VGP5@5234|Tremellales	3VGP5@5234|Tremellales	Major Facilitator Superfamily	-	-	-	-	-	-	-	-	-	-	-	-	MFS_1	Carbohydrate transport and metabolism	METABOLISM	1644
Apiotrichum_akiyoshidainum_HP2023|570	G	Apiotrichum_akiyoshidainum_HP2023	0.321069	Trichosporonales	Saprotrophic	Yes	552467.XP_003192520.1	4.5e-234	817.4	COG3119@1|root,KOG3731@2759|Eukaryota,38E91@33154|Opisthokonta,3NVCA@4751|Fungi,3UZSY@5204|Basidiomycota,3VGKD@5234|Tremellales	3VGKD@5234|Tremellales	Sulfatase	-	-	-	-	-	-	-	-	-	-	-	-	Sulfatase	Carbohydrate transport and metabolism	METABOLISM	1818
Apiotrichum_akiyoshidainum_HP2023|5734	G	Apiotrichum_akiyoshidainum_HP2023	0.324559	Trichosporonales	Saprotrophic	Yes	82508.K1V4K0	4.5e-23	114.4	COG0662@1|root,2SBFF@2759|Eukaryota,3AKQF@33154|Opisthokonta,3P9PT@4751|Fungi	3P9PT@4751|Fungi	Cupin domain	-	-	-	-	-	-	-	-	-	-	-	-	3-HAO,Cupin_1,Cupin_2,Cupin_3,Cupin_6	Carbohydrate transport and metabolism	METABOLISM	444
Apiotrichum_akiyoshidainum_HP2023|5744	G	Apiotrichum_akiyoshidainum_HP2023	0.310852	Trichosporonales	Saprotrophic	Yes	5207.AAW43512	2.2e-157	562.4	COG0477@1|root,KOG2533@2759|Eukaryota,38EC0@33154|Opisthokonta,3NUF0@4751|Fungi,3UZNW@5204|Basidiomycota,3VF0C@5234|Tremellales	3VF0C@5234|Tremellales	Major Facilitator Superfamily	-	GO:0000322,GO:0000323,GO:0000324,GO:0000329,GO:0003674,GO:0005215,GO:0005342,GO:0005575,GO:0005622,GO:0005623,GO:0005737,GO:0005773,GO:0005774,GO:0005886,GO:0006810,GO:0006811,GO:0006820,GO:0006855,GO:0006897,GO:0008028,GO:0008150,GO:0008509,GO:0008514,GO:0015075,GO:0015233,GO:0015238,GO:0015318,GO:0015711,GO:0015718,GO:0015849,GO:0015887,GO:0015893,GO:0016020,GO:0016021,GO:0016192,GO:0022857,GO:…	-	ko:K03448	-	-	-	-	ko00000,ko02000	2.A.1.14.17,2.A.1.14.18	-	-	DUF3792,Fungal_trans,MFS_1,MFS_4	Carbohydrate transport and metabolism	METABOLISM	1512
Apiotrichum_akiyoshidainum_HP2023|5746	G	Apiotrichum_akiyoshidainum_HP2023	0.412331	Trichosporonales	Saprotrophic	Yes	40483.S8FRR5	4.8e-80	305.4	COG3934@1|root,2QS4Q@2759|Eukaryota,39KXX@33154|Opisthokonta,3Q5BK@4751|Fungi,3V4NR@5204|Basidiomycota,2265P@155619|Agaricomycetes,3H1BC@355688|Agaricomycetes incertae sedis	3H1BC@355688|Agaricomycetes incertae sedis	Cellulase (glycosyl hydrolase family 5)	-	-	3.2.1.78	ko:K19355	ko00051,map00051	-	R01332	RC00467	ko00000,ko00001,ko01000	-	-	-	Cellulase	Carbohydrate transport and metabolism	METABOLISM	1521
Apiotrichum_akiyoshidainum_HP2023|5751	G	Apiotrichum_akiyoshidainum_HP2023	0.394021	Trichosporonales	Saprotrophic	Yes	82508.K1VLH5	6.4e-170	604	COG0477@1|root,KOG2533@2759|Eukaryota,39K3V@33154|Opisthokonta,3NWTF@4751|Fungi,3UYPY@5204|Basidiomycota,3VHII@5234|Tremellales	3VHII@5234|Tremellales	Major Facilitator Superfamily	-	-	-	-	-	-	-	-	-	-	-	-	ADP_ribosyl_GH,MFS_1	Carbohydrate transport and metabolism	METABOLISM	1485
Apiotrichum_akiyoshidainum_HP2023|5752	G	Apiotrichum_akiyoshidainum_HP2023	0.322703	Trichosporonales	Saprotrophic	Yes	82508.K1VXX3	2.3e-165	589.7	COG0477@1|root,2QPK1@2759|Eukaryota,38CZY@33154|Opisthokonta,3NXDP@4751|Fungi,3UY80@5204|Basidiomycota,3VDDZ@5234|Tremellales	3VDDZ@5234|Tremellales	Sugar (and other) transporter	-	-	-	ko:K08178	-	-	-	-	ko00000,ko02000	2.A.1.12	-	-	LacY_symp,MFS_1,Sugar_tr	Carbohydrate transport and metabolism	METABOLISM	2793
Apiotrichum_akiyoshidainum_HP2023|5771	G	Apiotrichum_akiyoshidainum_HP2023	0.32276	Trichosporonales	Saprotrophic	Yes	5341.XP_007330918.1	1.5e-110	406.8	COG2723@1|root,KOG0626@2759|Eukaryota,38CCU@33154|Opisthokonta,3NYFB@4751|Fungi,3UZJ4@5204|Basidiomycota,224VI@155619|Agaricomycetes,3W38K@5338|Agaricales	3W38K@5338|Agaricales	Belongs to the glycosyl hydrolase 1 family	-	-	3.2.1.21	ko:K01188	ko00460,ko00500,ko00940,ko01100,ko01110,map00460,map00500,map00940,map01100,map01110	-	R00026,R02558,R02887,R02985,R03527,R04949,R04998,R10035,R10039,R10040	RC00049,RC00059,RC00171,RC00262,RC00397,RC00451,RC00714,RC00746,RC01248	ko00000,ko00001,ko01000	-	GH1	-	Glyco_hydro_1	Carbohydrate transport and metabolism	METABOLISM	1476
Apiotrichum_akiyoshidainum_HP2023|5773	G	Apiotrichum_akiyoshidainum_HP2023	0.326027	Trichosporonales	Saprotrophic	Yes	1121952.ATXT01000014_gene1282	4.3e-157	561.6	COG1472@1|root,COG1472@2|Bacteria,2GJ5H@201174|Actinobacteria,4FMCS@85023|Microbacteriaceae	4FMCS@85023|Microbacteriaceae	Glycosyl hydrolase family 3 N terminal domain	-	-	3.2.1.21	ko:K05349	ko00460,ko00500,ko00940,ko01100,ko01110,map00460,map00500,map00940,map01100,map01110	-	R00026,R02558,R02887,R02985,R03527,R04949,R04998,R10035,R10039,R10040	RC00049,RC00059,RC00171,RC00262,RC00397,RC00451,RC00714,RC00746,RC01248	ko00000,ko00001,ko01000	-	GH3	-	F5_F8_type_C,Glyco_hydro_3,Glyco_hydro_3_C,Glyco_hydro_64	Carbohydrate transport and metabolism	METABOLISM	1764
Apiotrichum_akiyoshidainum_HP2023|5777	G	Apiotrichum_akiyoshidainum_HP2023	0.436558	Trichosporonales	Saprotrophic	Yes	82508.K1WAU6	3.1e-173	614.8	COG0179@1|root,KOG2843@2759|Eukaryota,38HPV@33154|Opisthokonta,3NTZ2@4751|Fungi,3V3V0@5204|Basidiomycota	3V3V0@5204|Basidiomycota	Fumarylacetoacetase N-terminal	-	GO:0003674,GO:0003824,GO:0004334,GO:0005575,GO:0005622,GO:0005623,GO:0006082,GO:0006520,GO:0006558,GO:0006559,GO:0006725,GO:0006807,GO:0008150,GO:0008152,GO:0009056,GO:0009063,GO:0009072,GO:0009074,GO:0009987,GO:0016054,GO:0016787,GO:0016822,GO:0016823,GO:0017144,GO:0019439,GO:0019752,GO:0042737,GO:0043436,GO:0044237,GO:0044238,GO:0044248,GO:0044281,GO:0044282,GO:0044464,GO:0046395,GO:0071704,GO:…	3.7.1.2	ko:K01555	ko00350,ko00643,ko01100,ko01120,map00350,map00643,map01100,map01120	M00044	R01364	RC00326,RC00446	ko00000,ko00001,ko00002,ko01000,ko04147	-	-	-	Acetyltransf_1,Acetyltransf_10,Acetyltransf_7,Cupin_2,FAA_hydrolase,FAA_hydrolase_N,GST_C,GST_C_3,GST_N,GST_N_2,GST_N_3	Carbohydrate transport and metabolism	METABOLISM	1260
Apiotrichum_akiyoshidainum_HP2023|5794	G	Apiotrichum_akiyoshidainum_HP2023	0.456351	Trichosporonales	Saprotrophic	Yes	82508.K1VA03	3.8e-240	837.4	COG1109@1|root,KOG2537@2759|Eukaryota,38CHB@33154|Opisthokonta,3NV1D@4751|Fungi,3UYQI@5204|Basidiomycota,3VD83@5234|Tremellales	3VD83@5234|Tremellales	Catalyzes the conversion of GlcNAc-6-P into GlcNAc-1-P during the synthesis of uridine diphosphate UDP-GlcNAc, which is a biosynthetic precursor of chitin and also supplies the amino sugars for N-linked oligosaccharides of glycoproteins	-	GO:0000271,GO:0003674,GO:0003824,GO:0004610,GO:0005975,GO:0005976,GO:0006022,GO:0006023,GO:0006030,GO:0006031,GO:0006037,GO:0006038,GO:0006040,GO:0006047,GO:0006048,GO:0006139,GO:0006725,GO:0006793,GO:0006807,GO:0008150,GO:0008152,GO:0009058,GO:0009059,GO:0009225,GO:0009226,GO:0009987,GO:0010383,GO:0016051,GO:0016853,GO:0016866,GO:0016868,GO:0017144,GO:0018130,GO:0019438,GO:0033692,GO:0034637,GO:…	5.4.2.3	ko:K01836	ko00520,ko01100,ko01130,map00520,map01100,map01130	-	R08193	RC00408	ko00000,ko00001,ko01000	-	-	-	ARD,AraC_binding,Cupin_2,GATase_4,GATase_6,PGM_PMM_I,PGM_PMM_II,PGM_PMM_III,PGM_PMM_IV,Per1	Carbohydrate transport and metabolism	METABOLISM	1644
Apiotrichum_akiyoshidainum_HP2023|5801	G	Apiotrichum_akiyoshidainum_HP2023	0.31726	Trichosporonales	Saprotrophic	Yes	82508.K1VDL2	8.7e-109	400.6	KOG2504@1|root,KOG2504@2759|Eukaryota,39S9J@33154|Opisthokonta,3NWXD@4751|Fungi,3V83W@5204|Basidiomycota,3VGAJ@5234|Tremellales	3VGAJ@5234|Tremellales	Major Facilitator Superfamily	-	-	-	-	-	-	-	-	-	-	-	-	MFS_1,MFS_2,Sugar_tr	Carbohydrate transport and metabolism	METABOLISM	1215
Apiotrichum_akiyoshidainum_HP2023|5808	G	Apiotrichum_akiyoshidainum_HP2023	0.322583	Trichosporonales	Saprotrophic	Yes	97096.XP_007791758.1	2.5e-231	808.5	COG3345@1|root,2QWG1@2759|Eukaryota,39UPE@33154|Opisthokonta,3NV5Z@4751|Fungi,3QK70@4890|Ascomycota,213B5@147550|Sordariomycetes	213B5@147550|Sordariomycetes	Hydrolyzes a variety of simple alpha-D-galactoside as well as more complex molecules such as oligosaccharides and polysaccharides	aglC	GO:0000272,GO:0003674,GO:0003824,GO:0004553,GO:0004557,GO:0005975,GO:0005976,GO:0008150,GO:0008152,GO:0009056,GO:0009057,GO:0009987,GO:0010412,GO:0015925,GO:0016052,GO:0016787,GO:0016798,GO:0016998,GO:0043170,GO:0044036,GO:0044237,GO:0044238,GO:0044247,GO:0044248,GO:0044260,GO:0044262,GO:0044264,GO:0044275,GO:0046355,GO:0070085,GO:0071554,GO:0071704,GO:1901575	3.2.1.22	ko:K07407	ko00052,ko00561,ko00600,ko00603,map00052,map00561,map00600,map00603	-	R01101,R01103,R01104,R01194,R01329,R02926,R03634,R04019,R04470,R05549,R05961,R06091	RC00049,RC00059,RC00451	ko00000,ko00001,ko01000	-	-	-	GHL10,Glyco_hydro_36C,Glyco_hydro_36N,Melibiase,Melibiase_2	Carbohydrate transport and metabolism	METABOLISM	2223
Apiotrichum_akiyoshidainum_HP2023|5826	G	Apiotrichum_akiyoshidainum_HP2023	0.362433	Trichosporonales	Saprotrophic	Yes	5207.AAW43512	1.3e-175	622.9	COG0477@1|root,KOG2533@2759|Eukaryota,38EC0@33154|Opisthokonta,3NUF0@4751|Fungi,3UZNW@5204|Basidiomycota,3VF0C@5234|Tremellales	3VF0C@5234|Tremellales	Major Facilitator Superfamily	-	GO:0000322,GO:0000323,GO:0000324,GO:0000329,GO:0003674,GO:0005215,GO:0005342,GO:0005575,GO:0005622,GO:0005623,GO:0005737,GO:0005773,GO:0005774,GO:0005886,GO:0006810,GO:0006811,GO:0006820,GO:0006855,GO:0006897,GO:0008028,GO:0008150,GO:0008509,GO:0008514,GO:0015075,GO:0015233,GO:0015238,GO:0015318,GO:0015711,GO:0015718,GO:0015849,GO:0015887,GO:0015893,GO:0016020,GO:0016021,GO:0016192,GO:0022857,GO:…	-	ko:K03448	-	-	-	-	ko00000,ko02000	2.A.1.14.17,2.A.1.14.18	-	-	DUF3792,Fungal_trans,MFS_1,MFS_4	Carbohydrate transport and metabolism	METABOLISM	1464
Apiotrichum_akiyoshidainum_HP2023|5846	G	Apiotrichum_akiyoshidainum_HP2023	0.458844	Trichosporonales	Saprotrophic	Yes	82508.K1VYV7	1.1e-166	592.8	COG0057@1|root,KOG0657@2759|Eukaryota,39YQS@33154|Opisthokonta,3P1IU@4751|Fungi,3V4RC@5204|Basidiomycota,3VGUJ@5234|Tremellales	3VGUJ@5234|Tremellales	Glyceraldehyde 3-phosphate dehydrogenase, NAD binding domain	-	-	1.2.1.12	ko:K00134	ko00010,ko00710,ko01100,ko01110,ko01120,ko01130,ko01200,ko01230,ko04066,ko05010,map00010,map00710,map01100,map01110,map01120,map01130,map01200,map01230,map04066,map05010	M00001,M00002,M00003,M00165,M00166,M00308,M00552	R01061	RC00149	ko00000,ko00001,ko00002,ko01000,ko04131,ko04147	-	-	-	Gp_dh_C,Gp_dh_N	Carbohydrate transport and metabolism	METABOLISM	1101
Apiotrichum_akiyoshidainum_HP2023|5854	G	Apiotrichum_akiyoshidainum_HP2023	0.344342	Trichosporonales	Saprotrophic	Yes	82508.K1VLC4	2.4e-263	914.8	COG3250@1|root,KOG2024@2759|Eukaryota,38HKN@33154|Opisthokonta,3NWJH@4751|Fungi	3NWJH@4751|Fungi	Belongs to the glycosyl hydrolase 2 family	LAC4	GO:0000287,GO:0003674,GO:0003824,GO:0004553,GO:0004565,GO:0005488,GO:0005515,GO:0005575,GO:0005975,GO:0005984,GO:0005988,GO:0005990,GO:0008150,GO:0008152,GO:0009056,GO:0009311,GO:0009313,GO:0009341,GO:0009987,GO:0015925,GO:0016052,GO:0016787,GO:0016798,GO:0031420,GO:0032991,GO:0042802,GO:0043167,GO:0043169,GO:0044237,GO:0044238,GO:0044248,GO:0044262,GO:0044275,GO:0046352,GO:0046872,GO:0071704,GO:…	3.2.1.23	ko:K01190	ko00052,ko00511,ko00600,ko01100,map00052,map00511,map00600,map01100	-	R01105,R01678,R03355,R04783,R06114	RC00049,RC00452	ko00000,ko00001,ko01000	-	-	-	BetaGal_dom4_5,Bgal_small_N,DUF4981,Glyco_hydro_2,Glyco_hydro_2_C,Glyco_hydro_2_N	Carbohydrate transport and metabolism	METABOLISM	2097
Apiotrichum_akiyoshidainum_HP2023|5859	G	Apiotrichum_akiyoshidainum_HP2023	0.348763	Trichosporonales	Saprotrophic	Yes	552467.XP_003191310.1	4e-129	468.4	KOG2504@1|root,KOG2504@2759|Eukaryota,39S9J@33154|Opisthokonta,3NWXD@4751|Fungi,3V83W@5204|Basidiomycota,3VGAJ@5234|Tremellales	3VGAJ@5234|Tremellales	Major Facilitator Superfamily	-	-	-	-	-	-	-	-	-	-	-	-	MFS_1,MFS_2,Sugar_tr	Carbohydrate transport and metabolism	METABOLISM	1413
Apiotrichum_akiyoshidainum_HP2023|586	G	Apiotrichum_akiyoshidainum_HP2023	0.334963	Trichosporonales	Saprotrophic	Yes	104355.XP_007863286.1	4.5e-154	551.2	COG1089@1|root,KOG1372@2759|Eukaryota,38I66@33154|Opisthokonta,3NWIK@4751|Fungi,3UZAC@5204|Basidiomycota,227V0@155619|Agaricomycetes,3H2XD@355688|Agaricomycetes incertae sedis	3H2XD@355688|Agaricomycetes incertae sedis	GDP-mannose 4,6-dehydratase	-	-	4.2.1.47	ko:K01711	ko00051,ko00520,ko01100,map00051,map00520,map01100	-	R00888	RC00402	ko00000,ko00001,ko01000	-	-	-	Epimerase,GDP_Man_Dehyd,PRP38,Polysacc_synt_2,RmlD_sub_bind	Carbohydrate transport and metabolism	METABOLISM	1353
Apiotrichum_akiyoshidainum_HP2023|5901	G	Apiotrichum_akiyoshidainum_HP2023	0.380677	Trichosporonales	Saprotrophic	Yes	5286.M7WJW5	1.5e-127	463	COG0010@1|root,KOG2964@2759|Eukaryota,38BX2@33154|Opisthokonta,3NUEG@4751|Fungi,3UY89@5204|Basidiomycota,2YFI6@29000|Pucciniomycotina	2YFI6@29000|Pucciniomycotina	Arginase family	-	GO:0003674,GO:0003824,GO:0005488,GO:0006082,GO:0006520,GO:0006807,GO:0008150,GO:0008152,GO:0008783,GO:0009987,GO:0016787,GO:0016810,GO:0016813,GO:0019627,GO:0019752,GO:0030145,GO:0034641,GO:0043167,GO:0043169,GO:0043436,GO:0043603,GO:0044237,GO:0044238,GO:0044281,GO:0046872,GO:0046914,GO:0071704,GO:0071941,GO:1901564	3.5.3.11	ko:K01480	ko00330,ko01100,map00330,map01100	M00133	R01157	RC00024,RC00329	ko00000,ko00001,ko00002,ko01000	-	-	-	Arginase,Fungal_trans,Glyco_hydro_18	Carbohydrate transport and metabolism	METABOLISM	1242
Apiotrichum_akiyoshidainum_HP2023|5906	G	Apiotrichum_akiyoshidainum_HP2023	0.434959	Trichosporonales	Saprotrophic	Yes	82508.K1W0E1	5e-191	674.1	COG0477@1|root,KOG2533@2759|Eukaryota,39K3V@33154|Opisthokonta,3NWTF@4751|Fungi,3UYPY@5204|Basidiomycota,3VHII@5234|Tremellales	3VHII@5234|Tremellales	Major Facilitator Superfamily	-	-	-	-	-	-	-	-	-	-	-	-	ADP_ribosyl_GH,MFS_1	Carbohydrate transport and metabolism	METABOLISM	1488
Apiotrichum_akiyoshidainum_HP2023|5947	G	Apiotrichum_akiyoshidainum_HP2023	0.293404	Trichosporonales	Saprotrophic	Yes	552467.XP_003195523.1	5.9e-251	874	COG1472@1|root,2QR4D@2759|Eukaryota,38FS1@33154|Opisthokonta,3NUZK@4751|Fungi,3V01K@5204|Basidiomycota,3VGRN@5234|Tremellales	3VGRN@5234|Tremellales	PA14 domain	-	-	3.2.1.21	ko:K05349	ko00460,ko00500,ko00940,ko01100,ko01110,map00460,map00500,map00940,map01100,map01110	-	R00026,R02558,R02887,R02985,R03527,R04949,R04998,R10035,R10039,R10040	RC00049,RC00059,RC00171,RC00262,RC00397,RC00451,RC00714,RC00746,RC01248	ko00000,ko00001,ko01000	-	GH3	-	Fn3-like,Glyco_hydro_3,Glyco_hydro_3_C,PA14	Carbohydrate transport and metabolism	METABOLISM	2655
Apiotrichum_akiyoshidainum_HP2023|6021	G	Apiotrichum_akiyoshidainum_HP2023	0.295938	Trichosporonales	Saprotrophic	Yes	5217.XP_007003740.1	2.3e-73	283.1	COG0122@1|root,KOG1918@2759|Eukaryota,39SJ6@33154|Opisthokonta,3NXJZ@4751|Fungi,3V0MD@5204|Basidiomycota,3VEXV@5234|Tremellales	3VEXV@5234|Tremellales	endonuclease III	-	GO:0003674,GO:0003676,GO:0003677,GO:0003684,GO:0003824,GO:0003905,GO:0005488,GO:0005575,GO:0006139,GO:0006259,GO:0006281,GO:0006284,GO:0006285,GO:0006304,GO:0006307,GO:0006725,GO:0006807,GO:0006950,GO:0006974,GO:0008150,GO:0008152,GO:0008725,GO:0009987,GO:0016787,GO:0016798,GO:0016799,GO:0019104,GO:0032131,GO:0032991,GO:0032993,GO:0033554,GO:0034641,GO:0035510,GO:0043170,GO:0043412,GO:0043733,GO:…	3.2.2.21	ko:K01247	ko03410,map03410	-	-	-	ko00000,ko00001,ko01000,ko03400	-	-	-	HhH-GPD	Carbohydrate transport and metabolism	METABOLISM	1383
Apiotrichum_akiyoshidainum_HP2023|6029	G	Apiotrichum_akiyoshidainum_HP2023	0.433255	Trichosporonales	Saprotrophic	Yes	82508.K1VV22	9.4e-208	729.6	COG2723@1|root,KOG0626@2759|Eukaryota,38CCU@33154|Opisthokonta,3NYFB@4751|Fungi,3UZJ4@5204|Basidiomycota,3VGHU@5234|Tremellales	3VGHU@5234|Tremellales	Glycosyl hydrolase family 1	-	-	3.2.1.21	ko:K01188	ko00460,ko00500,ko00940,ko01100,ko01110,map00460,map00500,map00940,map01100,map01110	-	R00026,R02558,R02887,R02985,R03527,R04949,R04998,R10035,R10039,R10040	RC00049,RC00059,RC00171,RC00262,RC00397,RC00451,RC00714,RC00746,RC01248	ko00000,ko00001,ko01000	-	GH1	-	Glyco_hydro_1	Carbohydrate transport and metabolism	METABOLISM	1395
Apiotrichum_akiyoshidainum_HP2023|6101	G	Apiotrichum_akiyoshidainum_HP2023	0.291494	Trichosporonales	Saprotrophic	Yes	5217.XP_007002209.1	1.3e-155	557	COG5597@1|root,KOG1950@2759|Eukaryota,38HKS@33154|Opisthokonta,3NX5G@4751|Fungi,3V0N2@5204|Basidiomycota,3VEUP@5234|Tremellales	3VEUP@5234|Tremellales	Glycosyl transferase family 8	GLG2	GO:0000271,GO:0003674,GO:0003824,GO:0005575,GO:0005622,GO:0005623,GO:0005737,GO:0005975,GO:0005976,GO:0005977,GO:0005978,GO:0006073,GO:0006091,GO:0006112,GO:0008150,GO:0008152,GO:0008194,GO:0008466,GO:0009058,GO:0009059,GO:0009250,GO:0009987,GO:0015980,GO:0016051,GO:0016740,GO:0016757,GO:0016758,GO:0033692,GO:0034637,GO:0034645,GO:0035251,GO:0043170,GO:0044042,GO:0044237,GO:0044238,GO:0044249,GO:…	2.4.1.186	ko:K00750	ko00500,ko01100,map00500,map01100	-	R00292,R03681	RC00005,RC00171	ko00000,ko00001,ko01000,ko01003	-	GT8	-	Glyco_transf_8,Mannosyl_trans3,Nucleotid_trans,PI-PLC-X	Carbohydrate transport and metabolism	METABOLISM	2178
Apiotrichum_akiyoshidainum_HP2023|6102	G	Apiotrichum_akiyoshidainum_HP2023	0.31958	Trichosporonales	Saprotrophic	Yes	552467.XP_003196266.1	5.6e-264	916.8	COG1877@1|root,KOG1050@2759|Eukaryota,38EGS@33154|Opisthokonta,3NUM3@4751|Fungi,3UXV8@5204|Basidiomycota,3VCYW@5234|Tremellales	3VCYW@5234|Tremellales	Glycosyltransferase family 20	TPS1	GO:0000003,GO:0000302,GO:0001101,GO:0003006,GO:0003674,GO:0003824,GO:0003825,GO:0005575,GO:0005622,GO:0005623,GO:0005737,GO:0005829,GO:0005946,GO:0005975,GO:0005984,GO:0005991,GO:0005992,GO:0006793,GO:0006796,GO:0006950,GO:0006970,GO:0006974,GO:0006979,GO:0007049,GO:0007154,GO:0008150,GO:0008152,GO:0008194,GO:0009058,GO:0009266,GO:0009269,GO:0009311,GO:0009312,GO:0009405,GO:0009408,GO:0009409,GO:…	2.4.1.15,2.4.1.347	ko:K00697	ko00500,ko01100,map00500,map01100	-	R02737	RC00005,RC00049,RC02748	ko00000,ko00001,ko01000,ko01003	-	GT20	-	Glyco_transf_20,Hydrolase_3,Trehalose_PPase	Carbohydrate transport and metabolism	METABOLISM	1881
Apiotrichum_akiyoshidainum_HP2023|6109	G	Apiotrichum_akiyoshidainum_HP2023	0.327427	Trichosporonales	Saprotrophic	Yes	552467.XP_003192549.1	2.7e-180	638.6	COG0477@1|root,KOG2533@2759|Eukaryota,38D65@33154|Opisthokonta,3NVM3@4751|Fungi,3UZ51@5204|Basidiomycota,3VGP5@5234|Tremellales	3VGP5@5234|Tremellales	Major Facilitator Superfamily	-	-	-	-	-	-	-	-	-	-	-	-	MFS_1	Carbohydrate transport and metabolism	METABOLISM	1701
Apiotrichum_akiyoshidainum_HP2023|6111	G	Apiotrichum_akiyoshidainum_HP2023	0.375304	Trichosporonales	Saprotrophic	Yes	552467.XP_003196926.1	1.4e-203	716.1	2CMQJ@1|root,2QRF6@2759|Eukaryota,39RE5@33154|Opisthokonta,3NVPZ@4751|Fungi,3UZAT@5204|Basidiomycota,3VDX3@5234|Tremellales	3VDX3@5234|Tremellales	Glycosyl hydrolase family 9	-	-	3.2.1.4	ko:K01179	ko00500,ko01100,map00500,map01100	-	R06200,R11307,R11308	-	ko00000,ko00001,ko01000	-	GH5,GH9	-	Glyco_hydro_9	Carbohydrate transport and metabolism	METABOLISM	1764
Apiotrichum_akiyoshidainum_HP2023|6127	G	Apiotrichum_akiyoshidainum_HP2023	0.292696	Trichosporonales	Saprotrophic	Yes	82508.K1WI38	2.6e-131	475.7	COG1228@1|root,2QRDE@2759|Eukaryota,38P80@33154|Opisthokonta,3NXY9@4751|Fungi,3UZDP@5204|Basidiomycota,3VGR3@5234|Tremellales	3VGR3@5234|Tremellales	Amidohydrolase family	-	-	-	-	-	-	-	-	-	-	-	-	Amidohydro_1,Amidohydro_3	Carbohydrate transport and metabolism	METABOLISM	1467
Apiotrichum_akiyoshidainum_HP2023|6155	G	Apiotrichum_akiyoshidainum_HP2023	0.322189	Trichosporonales	Saprotrophic	Yes	310453.XP_007580272.1	1.3e-162	579.7	COG0402@1|root,KOG3968@2759|Eukaryota,38GFE@33154|Opisthokonta,3NWPH@4751|Fungi,3QPW3@4890|Ascomycota,1ZZ8Y@147541|Dothideomycetes	1ZZ8Y@147541|Dothideomycetes	Amidohydrolase family	-	-	-	-	-	-	-	-	-	-	-	-	Amidohydro_1,Amidohydro_3	Carbohydrate transport and metabolism	METABOLISM	1545
Apiotrichum_akiyoshidainum_HP2023|616	G	Apiotrichum_akiyoshidainum_HP2023	0.26968	Trichosporonales	Saprotrophic	Yes	5217.XP_007005977.1	1e-139	503.4	COG0366@1|root,KOG0471@2759|Eukaryota,38EYC@33154|Opisthokonta,3NV3E@4751|Fungi,3VBFG@5204|Basidiomycota,3VEGC@5234|Tremellales	3VEGC@5234|Tremellales	Domain of unknown function (DUF1966)	-	-	3.2.1.1	ko:K01176	ko00500,ko01100,ko04973,map00500,map01100,map04973	-	R02108,R02112,R11262	-	ko00000,ko00001,ko01000	-	GH13	-	Alpha-amylase,CBM_20,DUF1966	Carbohydrate transport and metabolism	METABOLISM	1326
Apiotrichum_akiyoshidainum_HP2023|6173	G	Apiotrichum_akiyoshidainum_HP2023	0.387155	Trichosporonales	Saprotrophic	Yes	318829.MGG_17622T0	9.5e-116	424.1	COG0477@1|root,KOG2533@2759|Eukaryota,38FD5@33154|Opisthokonta,3NU7U@4751|Fungi,3QM8V@4890|Ascomycota,214YQ@147550|Sordariomycetes,41MFH@639021|Magnaporthales	41MFH@639021|Magnaporthales	Major Facilitator Superfamily	-	-	-	-	-	-	-	-	-	-	-	-	MFS_1	Carbohydrate transport and metabolism	METABOLISM	1560
Apiotrichum_akiyoshidainum_HP2023|6215	G	Apiotrichum_akiyoshidainum_HP2023	0.445408	Trichosporonales	Saprotrophic	Yes	82508.K1V4H7	8.3e-138	496.5	COG0363@1|root,KOG3148@2759|Eukaryota,38G53@33154|Opisthokonta,3NVFS@4751|Fungi,3UZN0@5204|Basidiomycota,3VFK1@5234|Tremellales	3VFK1@5234|Tremellales	Glucosamine-6-phosphate isomerases/6-phosphogluconolactonase	NAG1	GO:0003674,GO:0003824,GO:0004342,GO:0006040,GO:0006041,GO:0006043,GO:0006044,GO:0006046,GO:0008150,GO:0008152,GO:0009056,GO:0009405,GO:0009607,GO:0016787,GO:0016853,GO:0016860,GO:0016861,GO:0019239,GO:0030447,GO:0036180,GO:0040007,GO:0044182,GO:0044419,GO:0046348,GO:0050896,GO:0051704,GO:0071704,GO:1901071,GO:1901072,GO:1901135,GO:1901136,GO:1901575	3.5.99.6	ko:K02564	ko00520,ko01100,map00520,map01100	-	R00765	RC00163	ko00000,ko00001,ko01000	-	-	-	Glucosamine_iso	Carbohydrate transport and metabolism	METABOLISM	861
Apiotrichum_akiyoshidainum_HP2023|6216	G	Apiotrichum_akiyoshidainum_HP2023	0.430462	Trichosporonales	Saprotrophic	Yes	82508.K1VDG6	1.6e-188	665.6	COG1820@1|root,KOG3892@2759|Eukaryota,38BYR@33154|Opisthokonta,3NXV2@4751|Fungi,3UZUH@5204|Basidiomycota,3VEYJ@5234|Tremellales	3VEYJ@5234|Tremellales	Amidohydrolase family	NAG2	-	3.5.1.25	ko:K01443	ko00520,ko01130,map00520,map01130	-	R02059	RC00166,RC00300	ko00000,ko00001,ko01000	-	-	-	Amidohydro_1,Amidohydro_3,IBR,NDT80_PhoG	Carbohydrate transport and metabolism	METABOLISM	1308
Apiotrichum_akiyoshidainum_HP2023|6221	G	Apiotrichum_akiyoshidainum_HP2023	0.303691	Trichosporonales	Saprotrophic	Yes	82508.K1VK11	2.2e-231	808.9	COG3669@1|root,KOG3340@2759|Eukaryota,38H5D@33154|Opisthokonta,3NWGI@4751|Fungi,3V3KU@5204|Basidiomycota	3V3KU@5204|Basidiomycota	Glycoside hydrolase family 29 protein	-	-	3.2.1.51	ko:K01206	ko00511,map00511	-	-	-	ko00000,ko00001,ko01000,ko04147	-	GH29	-	ADH_N,ADH_zinc_N_2,Alpha_L_fucos,Fucosidase_C,Methyltransf_2	Carbohydrate transport and metabolism	METABOLISM	2511
Apiotrichum_akiyoshidainum_HP2023|6230	G	Apiotrichum_akiyoshidainum_HP2023	0.366319	Trichosporonales	Saprotrophic	Yes	82508.K1VSC3	1.9e-117	429.5	KOG2754@1|root,KOG2754@2759|Eukaryota,38ERA@33154|Opisthokonta,3NWIM@4751|Fungi,3V0EZ@5204|Basidiomycota,3VDWW@5234|Tremellales	3VDWW@5234|Tremellales	Essential subunit of the N-oligosaccharyl transferase (OST) complex which catalyzes the transfer of a high mannose oligosaccharide from a lipid-linked oligosaccharide donor to an asparagine residue within an Asn-X-Ser Thr consensus motif in nascent polypeptide chains	WBP1	GO:0005575,GO:0005622,GO:0005623,GO:0005634,GO:0005635,GO:0005737,GO:0005783,GO:0005789,GO:0006464,GO:0006486,GO:0006487,GO:0006807,GO:0008150,GO:0008152,GO:0008250,GO:0009058,GO:0009059,GO:0009100,GO:0009101,GO:0009987,GO:0012505,GO:0016020,GO:0019538,GO:0031967,GO:0031975,GO:0031984,GO:0032991,GO:0034645,GO:0036211,GO:0042175,GO:0043170,GO:0043226,GO:0043227,GO:0043229,GO:0043231,GO:0043412,GO:…	-	ko:K12670	ko00510,ko00513,ko01100,ko04141,map00510,map00513,map01100,map04141	M00072	-	-	ko00000,ko00001,ko00002	-	-	-	DDOST_48kD,Pyr_redox_2	Carbohydrate transport and metabolism	METABOLISM	1335
Apiotrichum_akiyoshidainum_HP2023|6235	G	Apiotrichum_akiyoshidainum_HP2023	0.474089	Trichosporonales	Saprotrophic	Yes	5217.XP_007006730.1	4.5e-95	354.4	COG0149@1|root,KOG1643@2759|Eukaryota,38ETQ@33154|Opisthokonta,3NW35@4751|Fungi,3UY92@5204|Basidiomycota,3VEHP@5234|Tremellales	3VEHP@5234|Tremellales	Triosephosphate isomerase	TPI1	GO:0001968,GO:0003674,GO:0003824,GO:0004807,GO:0005488,GO:0005515,GO:0005575,GO:0005576,GO:0005618,GO:0005622,GO:0005623,GO:0005737,GO:0005739,GO:0005829,GO:0005886,GO:0005975,GO:0005996,GO:0006006,GO:0006007,GO:0006066,GO:0006071,GO:0006081,GO:0006082,GO:0006090,GO:0006091,GO:0006094,GO:0006096,GO:0006139,GO:0006163,GO:0006164,GO:0006165,GO:0006725,GO:0006732,GO:0006733,GO:0006734,GO:0006735,GO:…	5.3.1.1	ko:K01803	ko00010,ko00051,ko00562,ko00710,ko01100,ko01110,ko01120,ko01130,ko01200,ko01230,map00010,map00051,map00562,map00710,map01100,map01110,map01120,map01130,map01200,map01230	M00001,M00002,M00003	R01015	RC00423	ko00000,ko00001,ko00002,ko01000,ko04147	-	-	-	TIM	Carbohydrate transport and metabolism	METABOLISM	759
Apiotrichum_akiyoshidainum_HP2023|6238	G	Apiotrichum_akiyoshidainum_HP2023	0.458948	Trichosporonales	Saprotrophic	Yes	5217.XP_007006729.1	9.9e-135	486.5	KOG1441@1|root,KOG1441@2759|Eukaryota,38H04@33154|Opisthokonta,3NVXV@4751|Fungi,3UYRY@5204|Basidiomycota,3VDRQ@5234|Tremellales	3VDRQ@5234|Tremellales	tpt-domain-containing protein	-	-	-	-	-	-	-	-	-	-	-	-	DUF3431,TPT,UAA	Carbohydrate transport and metabolism	METABOLISM	999
Apiotrichum_akiyoshidainum_HP2023|6266	G	Apiotrichum_akiyoshidainum_HP2023	0.431653	Trichosporonales	Saprotrophic	Yes	82508.K1WK98	7.1e-171	607.1	COG0477@1|root,KOG2533@2759|Eukaryota,39K3V@33154|Opisthokonta,3NWTF@4751|Fungi,3UYPY@5204|Basidiomycota,3VHII@5234|Tremellales	3VHII@5234|Tremellales	Major Facilitator Superfamily	-	-	-	-	-	-	-	-	-	-	-	-	ADP_ribosyl_GH,MFS_1	Carbohydrate transport and metabolism	METABOLISM	1407
Apiotrichum_akiyoshidainum_HP2023|6276	G	Apiotrichum_akiyoshidainum_HP2023	0.332208	Trichosporonales	Saprotrophic	Yes	5217.XP_007004975.1	0	1212.6	COG0567@1|root,KOG0451@2759|Eukaryota,39KPS@33154|Opisthokonta,3NZ7K@4751|Fungi,3UY22@5204|Basidiomycota,3VGUF@5234|Tremellales	3VGUF@5234|Tremellales	2-oxoglutarate dehydrogenase C-terminal	-	-	1.2.4.2	ko:K15791	-	-	-	-	ko00000,ko01000,ko03029	-	-	-	E1_dh,OxoGdeHyase_C,Transket_pyr	Carbohydrate transport and metabolism	METABOLISM	2688
Apiotrichum_akiyoshidainum_HP2023|6320	G	Apiotrichum_akiyoshidainum_HP2023	0.393542	Trichosporonales	Saprotrophic	Yes	82508.K1W094	6.2e-24	118.2	COG2730@1|root,2QXN4@2759|Eukaryota,39KTT@33154|Opisthokonta,3Q571@4751|Fungi,3V5C3@5204|Basidiomycota	3V5C3@5204|Basidiomycota	Cellulase (glycosyl hydrolase family 5)	-	-	3.2.1.4	ko:K01179	ko00500,ko01100,map00500,map01100	-	R06200,R11307,R11308	-	ko00000,ko00001,ko01000	-	GH5,GH9	-	CBM_1,Cellulase	Carbohydrate transport and metabolism	METABOLISM	867
Apiotrichum_akiyoshidainum_HP2023|6321	G	Apiotrichum_akiyoshidainum_HP2023	0.31073	Trichosporonales	Saprotrophic	Yes	80637.XP_007769881.1	6.2e-109	401.4	COG2723@1|root,KOG0626@2759|Eukaryota,38CCU@33154|Opisthokonta,3NYFB@4751|Fungi,3UZJ4@5204|Basidiomycota,224VI@155619|Agaricomycetes	224VI@155619|Agaricomycetes	Belongs to the glycosyl hydrolase 1 family	-	-	3.2.1.21	ko:K01188	ko00460,ko00500,ko00940,ko01100,ko01110,map00460,map00500,map00940,map01100,map01110	-	R00026,R02558,R02887,R02985,R03527,R04949,R04998,R10035,R10039,R10040	RC00049,RC00059,RC00171,RC00262,RC00397,RC00451,RC00714,RC00746,RC01248	ko00000,ko00001,ko01000	-	GH1	-	Glyco_hydro_1	Carbohydrate transport and metabolism	METABOLISM	1473
Apiotrichum_akiyoshidainum_HP2023|6332	G	Apiotrichum_akiyoshidainum_HP2023	0.420653	Trichosporonales	Saprotrophic	Yes	82508.K1V348	1.1e-209	735.7	COG0451@1|root,KOG1429@2759|Eukaryota,38E6E@33154|Opisthokonta,3NW3G@4751|Fungi,3V00C@5204|Basidiomycota,3VER2@5234|Tremellales	3VER2@5234|Tremellales	RmlD substrate binding domain	-	-	4.1.1.35	ko:K08678	ko00520,ko01100,map00520,map01100	M00361	R01384	RC00508	ko00000,ko00001,ko00002,ko01000	-	-	-	3Beta_HSD,Epimerase,GDP_Man_Dehyd,NAD_binding_10,NAD_binding_4,NmrA,Nucleotid_trans,Polysacc_synt_2,RmlD_sub_bind,UXS1_N,adh_short	Carbohydrate transport and metabolism	METABOLISM	1221
Apiotrichum_akiyoshidainum_HP2023|6351	G	Apiotrichum_akiyoshidainum_HP2023	0.338347	Trichosporonales	Saprotrophic	Yes	5207.AAW46018	3.5e-119	435.3	KOG2504@1|root,KOG2504@2759|Eukaryota,39S9J@33154|Opisthokonta,3NWXD@4751|Fungi,3UZWD@5204|Basidiomycota,3VFAF@5234|Tremellales	3VFAF@5234|Tremellales	Major Facilitator Superfamily	-	-	-	-	-	-	-	-	-	-	-	-	MFS_1,MFS_2	Carbohydrate transport and metabolism	METABOLISM	1344
Apiotrichum_akiyoshidainum_HP2023|6371	G	Apiotrichum_akiyoshidainum_HP2023	0.349911	Trichosporonales	Saprotrophic	Yes	552467.XP_003197389.1	1.5e-112	413.3	KOG1441@1|root,KOG1441@2759|Eukaryota,39VMA@33154|Opisthokonta,3NWUM@4751|Fungi,3UYHE@5204|Basidiomycota,3VDVS@5234|Tremellales	3VDVS@5234|Tremellales	Triose-phosphate Transporter family	-	-	-	-	-	-	-	-	-	-	-	-	ArfGap,EamA,TPT,UAA	Carbohydrate transport and metabolism	METABOLISM	1392
Apiotrichum_akiyoshidainum_HP2023|6395	G	Apiotrichum_akiyoshidainum_HP2023	0.379458	Trichosporonales	Saprotrophic	Yes	82508.K1VR75	2.7e-88	332	COG0296@1|root,COG0500@1|root,KOG0470@2759|Eukaryota,KOG4300@2759|Eukaryota,3AV51@33154|Opisthokonta,3Q3MX@4751|Fungi,3UYM2@5204|Basidiomycota,3VDV1@5234|Tremellales	3VDV1@5234|Tremellales	Carbohydrate-binding module 48 (Isoamylase N-terminal domain)	GLC3	GO:0000271,GO:0003674,GO:0003824,GO:0003844,GO:0005575,GO:0005622,GO:0005623,GO:0005737,GO:0005975,GO:0005976,GO:0005977,GO:0005978,GO:0006073,GO:0006091,GO:0006112,GO:0008150,GO:0008152,GO:0009058,GO:0009059,GO:0009250,GO:0009987,GO:0015980,GO:0016051,GO:0016740,GO:0016757,GO:0016758,GO:0033692,GO:0034637,GO:0034645,GO:0043170,GO:0044042,GO:0044237,GO:0044238,GO:0044249,GO:0044260,GO:0044262,GO:…	2.4.1.18	ko:K00700	ko00500,ko01100,ko01110,map00500,map01100,map01110	M00565	R02110	-	ko00000,ko00001,ko00002,ko01000,ko04147	-	CBM48,GH13	-	AA_permease,AA_permease_2,Alpha-amylase,Alpha-amylase_C,CBM_48,Methyltransf_11,Methyltransf_23,RRM_1	Carbohydrate transport and metabolism	METABOLISM	870
Apiotrichum_akiyoshidainum_HP2023|6399	G	Apiotrichum_akiyoshidainum_HP2023	0.327773	Trichosporonales	Saprotrophic	Yes	82508.K1VC26	8.1e-158	563.9	COG1574@1|root,2QWA6@2759|Eukaryota,39TKV@33154|Opisthokonta,3NUE4@4751|Fungi,3V02K@5204|Basidiomycota	3V02K@5204|Basidiomycota	Amidohydrolase family	-	-	-	-	-	-	-	-	-	-	-	-	Amidohydro_1,Amidohydro_3,Cutinase	Carbohydrate transport and metabolism	METABOLISM	1656
Apiotrichum_akiyoshidainum_HP2023|6410	G	Apiotrichum_akiyoshidainum_HP2023	0.362433	Trichosporonales	Saprotrophic	Yes	5207.AAW43512	1.3e-175	622.9	COG0477@1|root,KOG2533@2759|Eukaryota,38EC0@33154|Opisthokonta,3NUF0@4751|Fungi,3UZNW@5204|Basidiomycota,3VF0C@5234|Tremellales	3VF0C@5234|Tremellales	Major Facilitator Superfamily	-	GO:0000322,GO:0000323,GO:0000324,GO:0000329,GO:0003674,GO:0005215,GO:0005342,GO:0005575,GO:0005622,GO:0005623,GO:0005737,GO:0005773,GO:0005774,GO:0005886,GO:0006810,GO:0006811,GO:0006820,GO:0006855,GO:0006897,GO:0008028,GO:0008150,GO:0008509,GO:0008514,GO:0015075,GO:0015233,GO:0015238,GO:0015318,GO:0015711,GO:0015718,GO:0015849,GO:0015887,GO:0015893,GO:0016020,GO:0016021,GO:0016192,GO:0022857,GO:…	-	ko:K03448	-	-	-	-	ko00000,ko02000	2.A.1.14.17,2.A.1.14.18	-	-	DUF3792,Fungal_trans,MFS_1,MFS_4	Carbohydrate transport and metabolism	METABOLISM	1464
Apiotrichum_akiyoshidainum_HP2023|6420	G	Apiotrichum_akiyoshidainum_HP2023	0.333037	Trichosporonales	Saprotrophic	Yes	82508.K1VS37	1.9e-271	941.8	2CMAY@1|root,2QPU8@2759|Eukaryota,38EXZ@33154|Opisthokonta,3NUZ4@4751|Fungi,3UYYP@5204|Basidiomycota,3VE3Z@5234|Tremellales	3VE3Z@5234|Tremellales	Cytoplasm protein	-	-	-	-	-	-	-	-	-	-	-	-	Cellulase,Nup96,Peptidase_S8	Carbohydrate transport and metabolism	METABOLISM	2238
Apiotrichum_akiyoshidainum_HP2023|644	G	Apiotrichum_akiyoshidainum_HP2023	0.37967	Trichosporonales	Saprotrophic	Yes	552467.XP_003197534.1	2.1e-104	386.7	28NR4@1|root,2QVB5@2759|Eukaryota,39T7K@33154|Opisthokonta,3NVTC@4751|Fungi,3V3BQ@5204|Basidiomycota,3VGAA@5234|Tremellales	3VGAA@5234|Tremellales	Glycosyl hydrolase family 71	-	-	3.2.1.59	ko:K08254	-	-	-	-	ko00000,ko01000	-	-	-	Glyco_hydro_71	Carbohydrate transport and metabolism	METABOLISM	1989
Apiotrichum_akiyoshidainum_HP2023|645	G	Apiotrichum_akiyoshidainum_HP2023	0.377571	Trichosporonales	Saprotrophic	Yes	82508.K1V1A3	6.5e-152	543.9	COG0697@1|root,KOG3912@2759|Eukaryota,38ED4@33154|Opisthokonta,3NV5U@4751|Fungi,3UYNH@5204|Basidiomycota,3VD22@5234|Tremellales	3VD22@5234|Tremellales	integral membrane protein	-	GO:0000139,GO:0003674,GO:0005215,GO:0005338,GO:0005459,GO:0005575,GO:0005622,GO:0005623,GO:0005737,GO:0005794,GO:0006810,GO:0006811,GO:0006820,GO:0008150,GO:0012505,GO:0015165,GO:0015711,GO:0015780,GO:0015931,GO:0015932,GO:0016020,GO:0022857,GO:0031090,GO:0031984,GO:0034220,GO:0043226,GO:0043227,GO:0043229,GO:0043231,GO:0044422,GO:0044424,GO:0044431,GO:0044444,GO:0044446,GO:0044464,GO:0051179,GO:…	-	-	-	-	-	-	-	-	-	-	EamA,Nuc_sug_transp,SLC35F,TPT,UAA	Carbohydrate transport and metabolism	METABOLISM	1236
Apiotrichum_akiyoshidainum_HP2023|6505	G	Apiotrichum_akiyoshidainum_HP2023	0.384228	Trichosporonales	Saprotrophic	Yes	5217.XP_007005631.1	2.2e-124	452.6	COG2730@1|root,2QPYU@2759|Eukaryota,38DPE@33154|Opisthokonta,3NV8Y@4751|Fungi,3UXUZ@5204|Basidiomycota,3VESV@5234|Tremellales	3VESV@5234|Tremellales	Belongs to the glycosyl hydrolase 5 (cellulase A) family	exgA	GO:0000003,GO:0000272,GO:0000322,GO:0000323,GO:0000324,GO:0000746,GO:0000747,GO:0000935,GO:0003006,GO:0003674,GO:0003824,GO:0004338,GO:0004553,GO:0005488,GO:0005515,GO:0005575,GO:0005576,GO:0005618,GO:0005619,GO:0005622,GO:0005623,GO:0005628,GO:0005737,GO:0005773,GO:0005856,GO:0005886,GO:0005937,GO:0005975,GO:0005976,GO:0006073,GO:0007049,GO:0007155,GO:0008150,GO:0008152,GO:0008422,GO:0009056,GO:…	3.2.1.58	ko:K01210	ko00500,map00500	-	R00308,R03115	RC00467	ko00000,ko00001,ko01000	-	-	-	Cellulase	Carbohydrate transport and metabolism	METABOLISM	1371
Apiotrichum_akiyoshidainum_HP2023|6514	G	Apiotrichum_akiyoshidainum_HP2023	0.342745	Trichosporonales	Saprotrophic	Yes	82508.K1W3K3	9.8e-137	493.4	COG0697@1|root,KOG2765@2759|Eukaryota,38EPP@33154|Opisthokonta,3NXNP@4751|Fungi,3UXWT@5204|Basidiomycota,3VE27@5234|Tremellales	3VE27@5234|Tremellales	Vacuolar membrane protein	-	GO:0000322,GO:0000323,GO:0000324,GO:0000329,GO:0003674,GO:0005215,GO:0005575,GO:0005622,GO:0005623,GO:0005737,GO:0005739,GO:0005773,GO:0005774,GO:0006810,GO:0008150,GO:0016020,GO:0016021,GO:0022857,GO:0031090,GO:0031224,GO:0043226,GO:0043227,GO:0043229,GO:0043231,GO:0044422,GO:0044424,GO:0044425,GO:0044437,GO:0044444,GO:0044446,GO:0044464,GO:0051179,GO:0051234,GO:0055085,GO:0098588,GO:0098805,GO:…	-	ko:K15289	-	-	-	-	ko00000,ko02000	2.A.7.24.1,2.A.7.24.4,2.A.7.24.6	-	-	Arf,DUF3955,EF_TS,EamA,Gtr1_RagA,MMR_HSR1,PUNUT,Ras,Roc,SLC35F,SLX9,TPT,UAA	Carbohydrate transport and metabolism	METABOLISM	1206
Apiotrichum_akiyoshidainum_HP2023|6521	G	Apiotrichum_akiyoshidainum_HP2023	0.321796	Trichosporonales	Saprotrophic	Yes	82508.K1VYK9	1.5e-240	839	COG1409@1|root,KOG1378@2759|Eukaryota,39VU8@33154|Opisthokonta,3NXPJ@4751|Fungi,3V3TY@5204|Basidiomycota,3VGQ1@5234|Tremellales	3VGQ1@5234|Tremellales	Purple acid Phosphatase, N-terminal domain	-	-	3.1.3.2	ko:K01078,ko:K22390	ko00730,ko00740,ko01100,map00730,map00740,map01100	-	R00548,R02135	RC00017	ko00000,ko00001,ko01000	-	-	-	Metallophos,Metallophos_C,Pur_ac_phosph_N	Carbohydrate transport and metabolism	METABOLISM	1869
Apiotrichum_akiyoshidainum_HP2023|6541	G	Apiotrichum_akiyoshidainum_HP2023	0.418948	Trichosporonales	Saprotrophic	Yes	5207.AAW46090	3.3e-174	618.2	COG0477@1|root,KOG2533@2759|Eukaryota,38EDR@33154|Opisthokonta,3NU3S@4751|Fungi,3UZ75@5204|Basidiomycota	3UZ75@5204|Basidiomycota	mfs general substrate transporter	-	-	-	-	-	-	-	-	-	-	-	-	MFS_1,MFS_4	Carbohydrate transport and metabolism	METABOLISM	1509
Apiotrichum_akiyoshidainum_HP2023|6568	G	Apiotrichum_akiyoshidainum_HP2023	0.297243	Trichosporonales	Saprotrophic	Yes	5207.AAW45383	1.9e-88	332.4	2AHRJ@1|root,2RZ2Z@2759|Eukaryota,3A33U@33154|Opisthokonta,3P3KD@4751|Fungi,3VC7W@5204|Basidiomycota,3VCRI@5234|Tremellales	3VCRI@5234|Tremellales	Trehalose utilisation	-	-	-	-	-	-	-	-	-	-	-	-	ThuA	Carbohydrate transport and metabolism	METABOLISM	807
Apiotrichum_akiyoshidainum_HP2023|6610	G	Apiotrichum_akiyoshidainum_HP2023	0.338886	Trichosporonales	Saprotrophic	Yes	552467.XP_003194237.1	2.6e-45	190.7	2BKV3@1|root,2S1JC@2759|Eukaryota,38UBG@33154|Opisthokonta,3PVYD@4751|Fungi,3V440@5204|Basidiomycota,3VG91@5234|Tremellales	3VG91@5234|Tremellales	Glycosyl hydrolases family 18	-	-	-	-	-	-	-	-	-	-	-	-	Glyco_hydro_18	Carbohydrate transport and metabolism	METABOLISM	2337
Apiotrichum_akiyoshidainum_HP2023|6640	G	Apiotrichum_akiyoshidainum_HP2023	0.262278	Trichosporonales	Saprotrophic	Yes	474922.ELA35710	3.6e-246	857.8	2CMG6@1|root,2QQ9E@2759|Eukaryota,39RHY@33154|Opisthokonta,3NW9C@4751|Fungi,3QNNR@4890|Ascomycota,212XW@147550|Sordariomycetes,1EURT@1028384|Glomerellales	1EURT@1028384|Glomerellales	Alpha-l-fucosidase	-	-	-	-	-	-	-	-	-	-	-	-	Glyco_hyd_65N_2	Carbohydrate transport and metabolism	METABOLISM	2169
Apiotrichum_akiyoshidainum_HP2023|6643	G	Apiotrichum_akiyoshidainum_HP2023	0.317489	Trichosporonales	Saprotrophic	Yes	82508.K1VL01	2.4e-101	375.6	COG0524@1|root,KOG2855@2759|Eukaryota,38FCH@33154|Opisthokonta,3NX2B@4751|Fungi,3V0UP@5204|Basidiomycota,3VF8G@5234|Tremellales	3VF8G@5234|Tremellales	Catalyzes the phosphorylation of ribose at O-5 in a reaction requiring ATP and magnesium. The resulting D-ribose-5- phosphate can then be used either for sythesis of nucleotides, histidine, and tryptophan, or as a component of the pentose phosphate pathway	RBK1	GO:0000166,GO:0003674,GO:0003824,GO:0004747,GO:0005488,GO:0005524,GO:0005575,GO:0005622,GO:0005623,GO:0005634,GO:0005737,GO:0005975,GO:0005996,GO:0006014,GO:0006793,GO:0006796,GO:0008144,GO:0008150,GO:0008152,GO:0009987,GO:0016301,GO:0016310,GO:0016740,GO:0016772,GO:0016773,GO:0017076,GO:0019200,GO:0019321,GO:0030554,GO:0032553,GO:0032555,GO:0032559,GO:0035639,GO:0036094,GO:0043167,GO:0043168,GO:…	2.7.1.15	ko:K00852	ko00030,map00030	-	R01051,R02750	RC00002,RC00017	ko00000,ko00001,ko01000	-	-	-	ECH_1,ECH_2,PfkB,Phos_pyr_kin	Carbohydrate transport and metabolism	METABOLISM	984
Apiotrichum_akiyoshidainum_HP2023|6705	G	Apiotrichum_akiyoshidainum_HP2023	0.389388	Trichosporonales	Saprotrophic	Yes	5217.XP_007000863.1	3.6e-128	464.5	COG0388@1|root,KOG0806@2759|Eukaryota,38TQE@33154|Opisthokonta,3NTXY@4751|Fungi,3UZMF@5204|Basidiomycota,3VCW0@5234|Tremellales	3VCW0@5234|Tremellales	Carbon-nitrogen hydrolase	NIT3	GO:0003674,GO:0003824,GO:0005575,GO:0005622,GO:0005623,GO:0005737,GO:0005739,GO:0006082,GO:0006107,GO:0008150,GO:0008152,GO:0009636,GO:0009987,GO:0016787,GO:0016810,GO:0016811,GO:0019752,GO:0042221,GO:0043226,GO:0043227,GO:0043229,GO:0043231,GO:0043436,GO:0043648,GO:0044237,GO:0044281,GO:0044424,GO:0044444,GO:0044464,GO:0050152,GO:0050896,GO:0051716,GO:0070887,GO:0071704,GO:0097237,GO:0098754,GO:…	3.5.1.3	ko:K13566	ko00250,map00250	-	R00269,R00348	RC00010	ko00000,ko00001,ko01000	-	-	-	CN_hydrolase,Exo_endo_phos,F-box,F-box-like,Ribosomal_L31e	Carbohydrate transport and metabolism	METABOLISM	897
Apiotrichum_akiyoshidainum_HP2023|6719	G	Apiotrichum_akiyoshidainum_HP2023	0.423627	Trichosporonales	Saprotrophic	Yes	82508.K1VN43	1.4e-164	586.3	COG0477@1|root,KOG2533@2759|Eukaryota,38FD5@33154|Opisthokonta,3NU7U@4751|Fungi,3UYFG@5204|Basidiomycota,3VGK0@5234|Tremellales	3VGK0@5234|Tremellales	Major Facilitator Superfamily	-	-	-	-	-	-	-	-	-	-	-	-	MFS_1,Sugar_tr	Carbohydrate transport and metabolism	METABOLISM	1527
Apiotrichum_akiyoshidainum_HP2023|6758	G	Apiotrichum_akiyoshidainum_HP2023	0.37069	Trichosporonales	Saprotrophic	Yes	5217.XP_007004030.1	2.9e-83	315.5	COG0483@1|root,KOG2951@2759|Eukaryota,38E7R@33154|Opisthokonta,3NW73@4751|Fungi,3UZ3V@5204|Basidiomycota,3VGJK@5234|Tremellales	3VGJK@5234|Tremellales	Inositol monophosphatase family	-	GO:0003674,GO:0003824,GO:0005575,GO:0005622,GO:0005623,GO:0005634,GO:0005737,GO:0005975,GO:0006020,GO:0006066,GO:0006793,GO:0006796,GO:0007154,GO:0007165,GO:0008150,GO:0008152,GO:0008934,GO:0009056,GO:0009987,GO:0016311,GO:0016787,GO:0016788,GO:0016791,GO:0019637,GO:0019751,GO:0023052,GO:0042578,GO:0043226,GO:0043227,GO:0043229,GO:0043231,GO:0043647,GO:0044237,GO:0044238,GO:0044262,GO:0044281,GO:…	3.1.3.25	ko:K01092	ko00521,ko00562,ko01100,ko04070,map00521,map00562,map01100,map04070	M00131	R01185,R01186,R01187	RC00078	ko00000,ko00001,ko00002,ko01000	-	-	-	Inositol_P,RRM_5,RSB_motif	Carbohydrate transport and metabolism	METABOLISM	965
Apiotrichum_akiyoshidainum_HP2023|6762	G	Apiotrichum_akiyoshidainum_HP2023	0.328604	Trichosporonales	Saprotrophic	Yes	5286.M7WSA1	2.8e-109	402.5	COG0477@1|root,KOG2533@2759|Eukaryota,38EDR@33154|Opisthokonta,3NU3S@4751|Fungi,3UZ75@5204|Basidiomycota,2YFKS@29000|Pucciniomycotina	2YFKS@29000|Pucciniomycotina	Major Facilitator Superfamily	-	-	-	ko:K08192	-	-	-	-	ko00000,ko02000	2.A.1.14.4	-	-	MFS_1,MFS_4	Carbohydrate transport and metabolism	METABOLISM	1485
Apiotrichum_akiyoshidainum_HP2023|6765	G	Apiotrichum_akiyoshidainum_HP2023	0.383523	Trichosporonales	Saprotrophic	Yes	5207.AAW44364	4.8e-269	933.7	KOG2515@1|root,KOG2515@2759|Eukaryota,38CWJ@33154|Opisthokonta,3NV47@4751|Fungi,3UYKJ@5204|Basidiomycota,3VCTN@5234|Tremellales	3VCTN@5234|Tremellales	Alg9-like mannosyltransferase family	ALG9	GO:0000030,GO:0003674,GO:0003824,GO:0004376,GO:0005575,GO:0005622,GO:0005623,GO:0005737,GO:0005783,GO:0005789,GO:0006464,GO:0006486,GO:0006487,GO:0006488,GO:0006490,GO:0006629,GO:0006807,GO:0008150,GO:0008152,GO:0009058,GO:0009059,GO:0009100,GO:0009101,GO:0009987,GO:0012505,GO:0016020,GO:0016021,GO:0016740,GO:0016757,GO:0016758,GO:0019538,GO:0030176,GO:0031224,GO:0031227,GO:0031984,GO:0034645,GO:…	2.4.1.259,2.4.1.261	ko:K03846	ko00510,ko00513,ko01100,map00510,map00513,map01100	M00055	R06259,R06261	-	ko00000,ko00001,ko00002,ko01000,ko01003	-	GT22	-	Glyco_transf_22	Carbohydrate transport and metabolism	METABOLISM	2049
Apiotrichum_akiyoshidainum_HP2023|68	G	Apiotrichum_akiyoshidainum_HP2023	0.411362	Trichosporonales	Saprotrophic	Yes	82508.K1VYI5	3.6e-162	578.2	COG0738@1|root,2QPVD@2759|Eukaryota,38F9Q@33154|Opisthokonta,3NX5J@4751|Fungi,3V3KZ@5204|Basidiomycota,3VHGD@5234|Tremellales	3VHGD@5234|Tremellales	Major Facilitator Superfamily	-	-	-	ko:K02429	-	-	-	-	ko00000,ko02000	2.A.1.7	-	-	MFS_1,MFS_2,Sugar_tr	Carbohydrate transport and metabolism	METABOLISM	1419
Apiotrichum_akiyoshidainum_HP2023|6805	G	Apiotrichum_akiyoshidainum_HP2023	0.377779	Trichosporonales	Saprotrophic	Yes	5217.XP_007002492.1	2.5e-75	289.7	2CKE7@1|root,2RZ0M@2759|Eukaryota,3A0QR@33154|Opisthokonta,3P3H3@4751|Fungi,3V0I0@5204|Basidiomycota,3VFFX@5234|Tremellales	3VFFX@5234|Tremellales	Alginate lyase	-	-	-	-	-	-	-	-	-	-	-	-	-	Carbohydrate transport and metabolism	METABOLISM	1386
Apiotrichum_akiyoshidainum_HP2023|6811	G	Apiotrichum_akiyoshidainum_HP2023	0.356487	Trichosporonales	Saprotrophic	Yes	552467.XP_003191310.1	5.5e-121	441.4	KOG2504@1|root,KOG2504@2759|Eukaryota,39S9J@33154|Opisthokonta,3NWXD@4751|Fungi,3V83W@5204|Basidiomycota,3VGAJ@5234|Tremellales	3VGAJ@5234|Tremellales	Major Facilitator Superfamily	-	-	-	-	-	-	-	-	-	-	-	-	MFS_1,MFS_2,Sugar_tr	Carbohydrate transport and metabolism	METABOLISM	1509
Apiotrichum_akiyoshidainum_HP2023|6849	G	Apiotrichum_akiyoshidainum_HP2023	0.413186	Trichosporonales	Saprotrophic	Yes	82508.K1VQR2	2.5e-185	655.2	COG0477@1|root,KOG2533@2759|Eukaryota,39K3V@33154|Opisthokonta,3NWTF@4751|Fungi,3UYPY@5204|Basidiomycota,3VHII@5234|Tremellales	3VHII@5234|Tremellales	Major Facilitator Superfamily	-	-	-	-	-	-	-	-	-	-	-	-	ADP_ribosyl_GH,MFS_1	Carbohydrate transport and metabolism	METABOLISM	1521
Apiotrichum_akiyoshidainum_HP2023|6856	G	Apiotrichum_akiyoshidainum_HP2023	0.336423	Trichosporonales	Saprotrophic	Yes	749414.SBI_02285	5e-304	1050.4	COG3250@1|root,COG3250@2|Bacteria,2GMAT@201174|Actinobacteria	2GMAT@201174|Actinobacteria	Belongs to the glycosyl hydrolase 2 family	lacZ	-	3.2.1.23	ko:K01190	ko00052,ko00511,ko00600,ko01100,map00052,map00511,map00600,map01100	-	R01105,R01678,R03355,R04783,R06114	RC00049,RC00452	ko00000,ko00001,ko01000	-	-	-	Bgal_small_N,DUF4981,Glyco_hydro_2_C,Glyco_hydro_2_N	Carbohydrate transport and metabolism	METABOLISM	2868
Apiotrichum_akiyoshidainum_HP2023|6867	G	Apiotrichum_akiyoshidainum_HP2023	0.360961	Trichosporonales	Saprotrophic	Yes	221103.XP_007855727.1	3.8e-142	511.5	COG0477@1|root,KOG2533@2759|Eukaryota,38FD5@33154|Opisthokonta,3NU7U@4751|Fungi,3UYSX@5204|Basidiomycota	3UYSX@5204|Basidiomycota	Major Facilitator Superfamily	-	-	-	-	-	-	-	-	-	-	-	-	MFS_1	Carbohydrate transport and metabolism	METABOLISM	1317
Apiotrichum_akiyoshidainum_HP2023|6874	G	Apiotrichum_akiyoshidainum_HP2023	0.385593	Trichosporonales	Saprotrophic	Yes	552467.XP_003193594.1	2.1e-103	382.1	COG3836@1|root,2RMPQ@2759|Eukaryota,39TK4@33154|Opisthokonta,3P26E@4751|Fungi,3V1FE@5204|Basidiomycota,3VHGY@5234|Tremellales	3VHGY@5234|Tremellales	HpcH/HpaI aldolase/citrate lyase family	-	-	4.1.2.52	ko:K02510	ko00350,ko01120,map00350,map01120	-	R01645,R01647	RC00307,RC00572,RC00574,RC03057	ko00000,ko00001,ko01000	-	-	-	HpcH_HpaI	Carbohydrate transport and metabolism	METABOLISM	789
Apiotrichum_akiyoshidainum_HP2023|6879	G	Apiotrichum_akiyoshidainum_HP2023	0.437275	Trichosporonales	Saprotrophic	Yes	82508.K1VDS1	2.6e-200	704.9	COG0477@1|root,KOG2533@2759|Eukaryota,38FD5@33154|Opisthokonta,3NU7U@4751|Fungi,3UYTK@5204|Basidiomycota,3VG8K@5234|Tremellales	3VG8K@5234|Tremellales	Major Facilitator Superfamily	-	-	-	-	-	-	-	-	-	-	-	-	MFS_1,Sugar_tr	Carbohydrate transport and metabolism	METABOLISM	1479
Apiotrichum_akiyoshidainum_HP2023|6890	G	Apiotrichum_akiyoshidainum_HP2023	0.394688	Trichosporonales	Saprotrophic	Yes	82508.K1WDX2	4.3e-17	93.6	COG0366@1|root,KOG0471@2759|Eukaryota,38EYC@33154|Opisthokonta,3NYFV@4751|Fungi,3UXW2@5204|Basidiomycota,3VD4Z@5234|Tremellales	3VD4Z@5234|Tremellales	Alpha-amylase domain	-	-	3.2.1.1	ko:K01176	ko00500,ko01100,ko04973,map00500,map01100,map04973	-	R02108,R02112,R11262	-	ko00000,ko00001,ko01000	-	GH13	-	Alpha-amylase,DUF1966	Carbohydrate transport and metabolism	METABOLISM	231
Apiotrichum_akiyoshidainum_HP2023|6940	G	Apiotrichum_akiyoshidainum_HP2023	0.379314	Trichosporonales	Saprotrophic	Yes	97096.XP_007798455.1	9.3e-95	353.6	COG0702@1|root,2RXC9@2759|Eukaryota,39S0P@33154|Opisthokonta,3NXRK@4751|Fungi,3QQMI@4890|Ascomycota,21414@147550|Sordariomycetes	21414@147550|Sordariomycetes	Nucleoside-diphosphate-sugar epimerase family protein	-	-	-	-	-	-	-	-	-	-	-	-	3Beta_HSD,Epimerase,KR,NAD_binding_10,NmrA	Carbohydrate transport and metabolism	METABOLISM	921
Apiotrichum_akiyoshidainum_HP2023|695	G	Apiotrichum_akiyoshidainum_HP2023	0.313371	Trichosporonales	Saprotrophic	Yes	80637.XP_007765053.1	5e-162	578.9	COG5043@1|root,KOG1192@1|root,KOG1192@2759|Eukaryota,KOG1809@2759|Eukaryota,39FX6@33154|Opisthokonta,3NU1I@4751|Fungi,3UZDU@5204|Basidiomycota,226US@155619|Agaricomycetes	226US@155619|Agaricomycetes	Glycosyltransferase family 1 protein	-	-	-	-	-	-	-	-	-	-	-	-	Glyco_transf_28,UDPGT	Carbohydrate transport and metabolism	METABOLISM	3378
Apiotrichum_akiyoshidainum_HP2023|6974	G	Apiotrichum_akiyoshidainum_HP2023	0.361126	Trichosporonales	Saprotrophic	Yes	82508.K1VF12	8.9e-116	423.7	COG0451@1|root,KOG1502@2759|Eukaryota,39SZR@33154|Opisthokonta,3NWIF@4751|Fungi,3V20T@5204|Basidiomycota,3VGGP@5234|Tremellales	3VGGP@5234|Tremellales	nad-p-binding protein	-	-	-	-	-	-	-	-	-	-	-	-	3Beta_HSD,Epimerase,NAD_binding_10,NAD_binding_4,NmrA,Polysacc_synt_2,Sacchrp_dh_NADP,Semialdhyde_dh	Carbohydrate transport and metabolism	METABOLISM	1119
Apiotrichum_akiyoshidainum_HP2023|6981	G	Apiotrichum_akiyoshidainum_HP2023	0.335119	Trichosporonales	Saprotrophic	Yes	82508.K1VW38	2.8e-104	385.2	COG0702@1|root,KOG4288@2759|Eukaryota,39UV3@33154|Opisthokonta,3NVV8@4751|Fungi,3V106@5204|Basidiomycota,3VENV@5234|Tremellales	3VENV@5234|Tremellales	Mitochondrial protein	-	GO:0003674,GO:0003824,GO:0003954,GO:0005575,GO:0005622,GO:0005623,GO:0005737,GO:0005739,GO:0006732,GO:0006733,GO:0006743,GO:0006744,GO:0008150,GO:0008152,GO:0009058,GO:0009108,GO:0009987,GO:0016491,GO:0016651,GO:0042180,GO:0042181,GO:0043226,GO:0043227,GO:0043229,GO:0043231,GO:0044237,GO:0044249,GO:0044281,GO:0044283,GO:0044424,GO:0044444,GO:0044464,GO:0051186,GO:0051188,GO:0055114,GO:0071704,GO:…	-	-	-	-	-	-	-	-	-	-	3Beta_HSD,Epimerase,NAD_binding_10,NAD_binding_4,NmrA,Polyketide_cyc,Polyketide_cyc2,adh_short	Carbohydrate transport and metabolism	METABOLISM	912
Apiotrichum_akiyoshidainum_HP2023|6994	G	Apiotrichum_akiyoshidainum_HP2023	0.297129	Trichosporonales	Saprotrophic	Yes	5207.AAW41592	4.2e-149	534.3	COG5020@1|root,KOG4472@2759|Eukaryota,38CI7@33154|Opisthokonta,3NUKP@4751|Fungi,3UXV5@5204|Basidiomycota,3VDMV@5234|Tremellales	3VDMV@5234|Tremellales	Glycolipid 2-alpha-mannosyltransferase	-	-	-	ko:K10967	ko00514,map00514	-	R09300,R09301	-	ko00000,ko00001,ko01000,ko01003	-	GT15	-	Glyco_transf_15	Carbohydrate transport and metabolism	METABOLISM	1020
Apiotrichum_akiyoshidainum_HP2023|7011	G	Apiotrichum_akiyoshidainum_HP2023	0.298194	Trichosporonales	Saprotrophic	Yes	5217.XP_007001602.1	2e-31	142.5	2CN98@1|root,2QUM3@2759|Eukaryota,39HXV@33154|Opisthokonta,3NYDY@4751|Fungi,3V3RR@5204|Basidiomycota,3VEG8@5234|Tremellales	3VEG8@5234|Tremellales	glycoside hydrolase family 16 protein	-	-	-	-	-	-	-	-	-	-	-	-	Glyco_hydro_16	Carbohydrate transport and metabolism	METABOLISM	567
Apiotrichum_akiyoshidainum_HP2023|7012	G	Apiotrichum_akiyoshidainum_HP2023	0.30272	Trichosporonales	Saprotrophic	Yes	5207.AAW42717	2e-149	536.6	KOG1771@1|root,KOG1771@2759|Eukaryota,38BUT@33154|Opisthokonta,3NV7H@4751|Fungi,3UZPI@5204|Basidiomycota,3VEFT@5234|Tremellales	3VEFT@5234|Tremellales	Alg9-like mannosyltransferase family	GPI10	GO:0000030,GO:0003674,GO:0003824,GO:0004584,GO:0005488,GO:0005575,GO:0005622,GO:0005623,GO:0005737,GO:0005783,GO:0005789,GO:0006464,GO:0006497,GO:0006505,GO:0006506,GO:0006629,GO:0006643,GO:0006644,GO:0006650,GO:0006661,GO:0006664,GO:0006793,GO:0006796,GO:0006807,GO:0008150,GO:0008152,GO:0008610,GO:0008654,GO:0009058,GO:0009059,GO:0009247,GO:0009987,GO:0012505,GO:0016020,GO:0016021,GO:0016740,GO:…	-	ko:K05286	ko00563,ko01100,map00563,map01100	M00065	R05922	-	ko00000,ko00001,ko00002,ko01000,ko01003	-	GT22	-	Glyco_transf_22,PMT_2	Carbohydrate transport and metabolism	METABOLISM	2403
Apiotrichum_akiyoshidainum_HP2023|7036	G	Apiotrichum_akiyoshidainum_HP2023	0.393932	Trichosporonales	Saprotrophic	Yes	82508.K1VDY4	7.3e-174	616.7	COG0673@1|root,KOG2741@2759|Eukaryota,38I4R@33154|Opisthokonta,3NVRV@4751|Fungi,3V064@5204|Basidiomycota,3VE0Q@5234|Tremellales	3VE0Q@5234|Tremellales	to TIGR gene model, INSD accession	-	GO:0003674,GO:0003824,GO:0005975,GO:0005996,GO:0008150,GO:0008152,GO:0009056,GO:0016052,GO:0016491,GO:0016614,GO:0016616,GO:0019321,GO:0019323,GO:0042732,GO:0042843,GO:0044238,GO:0044281,GO:0044282,GO:0046365,GO:0047837,GO:0055114,GO:0071704,GO:1901575	-	-	-	-	-	-	-	-	-	-	F420_oxidored,GFO_IDH_MocA	Carbohydrate transport and metabolism	METABOLISM	1140
Apiotrichum_akiyoshidainum_HP2023|7040	G	Apiotrichum_akiyoshidainum_HP2023	0.293338	Trichosporonales	Saprotrophic	Yes	82508.K1W084	4.7e-117	428.3	28J03@1|root,2QRBX@2759|Eukaryota,39SI0@33154|Opisthokonta,3NZ6P@4751|Fungi,3VC8A@5204|Basidiomycota,3VEFK@5234|Tremellales	3VEFK@5234|Tremellales	Cryptococcal mannosyltransferase 1	-	-	-	ko:K13690	-	-	-	-	ko00000,ko01000,ko01003	-	GT69	-	CAP59_mtransfer	Carbohydrate transport and metabolism	METABOLISM	1476
Apiotrichum_akiyoshidainum_HP2023|7043	G	Apiotrichum_akiyoshidainum_HP2023	0.350681	Trichosporonales	Saprotrophic	Yes	82508.K1VV47	3.3e-232	811.2	COG0477@1|root,COG2072@1|root,KOG1399@2759|Eukaryota,KOG2533@2759|Eukaryota,38EDR@33154|Opisthokonta,3NU3S@4751|Fungi,3V425@5204|Basidiomycota,3VGS2@5234|Tremellales	3VGS2@5234|Tremellales	Major Facilitator Superfamily	-	-	-	-	-	-	-	-	-	-	-	-	FMO-like,MFS_1,MFS_4,Pyr_redox_2,Pyr_redox_3	Carbohydrate transport and metabolism	METABOLISM	1845
Apiotrichum_akiyoshidainum_HP2023|7055	G	Apiotrichum_akiyoshidainum_HP2023	0.332893	Trichosporonales	Saprotrophic	Yes	82508.K1VV47	4.9e-162	578.2	COG0477@1|root,COG2072@1|root,KOG1399@2759|Eukaryota,KOG2533@2759|Eukaryota,38EDR@33154|Opisthokonta,3NU3S@4751|Fungi,3V425@5204|Basidiomycota,3VGS2@5234|Tremellales	3VGS2@5234|Tremellales	Major Facilitator Superfamily	-	-	-	-	-	-	-	-	-	-	-	-	FMO-like,MFS_1,MFS_4,Pyr_redox_2,Pyr_redox_3	Carbohydrate transport and metabolism	METABOLISM	1944
Apiotrichum_akiyoshidainum_HP2023|7068	G	Apiotrichum_akiyoshidainum_HP2023	0.325298	Trichosporonales	Saprotrophic	Yes	5217.XP_007005423.1	2.3e-89	336.3	KOG1616@1|root,KOG1616@2759|Eukaryota,38HM7@33154|Opisthokonta,3NZ3J@4751|Fungi,3V119@5204|Basidiomycota,3VF0V@5234|Tremellales	3VF0V@5234|Tremellales	5'-AMP-activated protein kinase beta subunit, interation domain	GAL83	GO:0001302,GO:0001403,GO:0001932,GO:0003674,GO:0005575,GO:0005622,GO:0005623,GO:0005634,GO:0005635,GO:0005641,GO:0005737,GO:0005886,GO:0006464,GO:0006468,GO:0006793,GO:0006796,GO:0006807,GO:0006950,GO:0007154,GO:0007155,GO:0007165,GO:0007568,GO:0007569,GO:0008150,GO:0008152,GO:0009267,GO:0009605,GO:0009987,GO:0009991,GO:0012505,GO:0016020,GO:0016310,GO:0019207,GO:0019220,GO:0019222,GO:0019538,GO:…	-	ko:K07199	ko04068,ko04152,ko04211,ko04213,ko04371,ko04530,ko04710,ko04714,ko04910,ko04920,ko04921,ko04922,ko04931,ko04932,ko05410,map04068,map04152,map04211,map04213,map04371,map04530,map04710,map04714,map04910,map04920,map04921,map04922,map04931,map04932,map05410	-	-	-	ko00000,ko00001	-	-	-	AMPK1_CBM,AMPKBI	Carbohydrate transport and metabolism	METABOLISM	1359
Apiotrichum_akiyoshidainum_HP2023|7079	G	Apiotrichum_akiyoshidainum_HP2023	0.339645	Trichosporonales	Saprotrophic	Yes	552467.XP_003195553.1	2.7e-165	588.6	COG0477@1|root,KOG2533@2759|Eukaryota,38FD5@33154|Opisthokonta,3NU7U@4751|Fungi,3UYFG@5204|Basidiomycota,3VGSI@5234|Tremellales	3VGSI@5234|Tremellales	Major Facilitator Superfamily	-	-	-	-	-	-	-	-	-	-	-	-	MFS_1,Sugar_tr	Carbohydrate transport and metabolism	METABOLISM	1461
Apiotrichum_akiyoshidainum_HP2023|7108	G	Apiotrichum_akiyoshidainum_HP2023	0.438225	Trichosporonales	Saprotrophic	Yes	82508.K1VTE4	1.6e-82	312.4	KOG3221@1|root,KOG3221@2759|Eukaryota,392MM@33154|Opisthokonta,3NWPX@4751|Fungi,3V0JW@5204|Basidiomycota,3VEZX@5234|Tremellales	3VEZX@5234|Tremellales	Glycolipid transfer protein (GLTP)	-	-	-	-	-	-	-	-	-	-	-	-	GLTP	Carbohydrate transport and metabolism	METABOLISM	609
Apiotrichum_akiyoshidainum_HP2023|7125	G	Apiotrichum_akiyoshidainum_HP2023	0.299626	Trichosporonales	Saprotrophic	Yes	5207.AAW46052	1.7e-170	606.3	2CNBN@1|root,2QV1P@2759|Eukaryota,39Z3T@33154|Opisthokonta,3Q365@4751|Fungi,3V07Z@5204|Basidiomycota,3VCS6@5234|Tremellales	3VCS6@5234|Tremellales	Xylosylphosphotransferase that is specific for UDP- xylose as a donor and mannose as an acceptor to form a xylose- alpha-1-phosphate-6-mannose linkage. Functions in the O- glycosylation of proteins en route through the secretory pathway (By similarity)	XPT1	-	2.7.8.32	ko:K18706	-	-	-	-	ko00000,ko01000,ko01003	-	-	-	Stealth_CR1,Stealth_CR2,Stealth_CR3,Stealth_CR4	Carbohydrate transport and metabolism	METABOLISM	1983
Apiotrichum_akiyoshidainum_HP2023|7127	G	Apiotrichum_akiyoshidainum_HP2023	0.40133	Trichosporonales	Saprotrophic	Yes	552467.XP_003194644.1	1.1e-166	593.6	COG3525@1|root,KOG2499@2759|Eukaryota,38D1Y@33154|Opisthokonta,3NUJ9@4751|Fungi,3UZ5M@5204|Basidiomycota,3VE6Y@5234|Tremellales	3VE6Y@5234|Tremellales	Glycosyl hydrolase family 20, catalytic domain	NAG1	-	3.2.1.52	ko:K12373	ko00511,ko00513,ko00520,ko00531,ko00603,ko00604,ko01100,ko04142,map00511,map00513,map00520,map00531,map00603,map00604,map01100,map04142	M00079	R00022,R06004,R11316	RC00049	ko00000,ko00001,ko00002,ko01000,ko03110	-	GH20	-	Glyco_hydro_20,Glyco_hydro_20b,Glycohydro_20b2	Carbohydrate transport and metabolism	METABOLISM	1830
Apiotrichum_akiyoshidainum_HP2023|7131	G	Apiotrichum_akiyoshidainum_HP2023	0.301759	Trichosporonales	Saprotrophic	Yes	1123504.JQKD01000007_gene3511	5.6e-50	206.1	COG0406@1|root,COG0406@2|Bacteria,1N83T@1224|Proteobacteria,2VY3M@28216|Betaproteobacteria,4AG7M@80864|Comamonadaceae	4AG7M@80864|Comamonadaceae	Phosphoglycerate mutase family	-	-	-	-	-	-	-	-	-	-	-	-	His_Phos_1	Carbohydrate transport and metabolism	METABOLISM	2139
Apiotrichum_akiyoshidainum_HP2023|7149	G	Apiotrichum_akiyoshidainum_HP2023	0.286306	Trichosporonales	Saprotrophic	Yes	82508.K1VIU6	7.7e-13	79.3	KOG4754@1|root,KOG4754@2759|Eukaryota,3A15C@33154|Opisthokonta,3P375@4751|Fungi,3V0C4@5204|Basidiomycota,3VHGZ@5234|Tremellales	3VHGZ@5234|Tremellales	Phosphoglycerate mutase family	-	-	-	-	-	-	-	-	-	-	-	-	His_Phos_1	Carbohydrate transport and metabolism	METABOLISM	210
Apiotrichum_akiyoshidainum_HP2023|7167	G	Apiotrichum_akiyoshidainum_HP2023	0.365128	Trichosporonales	Saprotrophic	Yes	552467.XP_003195790.1	1.8e-139	502.7	COG1482@1|root,KOG2757@2759|Eukaryota,38C6R@33154|Opisthokonta,3NVQ2@4751|Fungi,3UZ5D@5204|Basidiomycota,3VD9N@5234|Tremellales	3VD9N@5234|Tremellales	Mannose-6-phosphate isomerase	PMI1	GO:0000032,GO:0003674,GO:0003824,GO:0004476,GO:0005575,GO:0005622,GO:0005623,GO:0005634,GO:0005737,GO:0005975,GO:0005996,GO:0006013,GO:0006056,GO:0006057,GO:0006139,GO:0006464,GO:0006486,GO:0006725,GO:0006807,GO:0008150,GO:0008152,GO:0009058,GO:0009059,GO:0009100,GO:0009101,GO:0009225,GO:0009226,GO:0009298,GO:0009987,GO:0016043,GO:0016853,GO:0016860,GO:0016861,GO:0018130,GO:0019318,GO:0019438,GO:…	5.3.1.8	ko:K01809	ko00051,ko00520,ko01100,ko01110,ko01130,map00051,map00520,map01100,map01110,map01130	M00114	R01819	RC00376	ko00000,ko00001,ko00002,ko01000	-	-	-	AraC_binding,PMI_typeI	Carbohydrate transport and metabolism	METABOLISM	1317
Apiotrichum_akiyoshidainum_HP2023|7181	G	Apiotrichum_akiyoshidainum_HP2023	0.243043	Trichosporonales	Saprotrophic	Yes	117187.FVEG_08584T0	1.2e-101	377.5	COG1621@1|root,KOG0228@2759|Eukaryota,39SMU@33154|Opisthokonta,3P07G@4751|Fungi,3QR80@4890|Ascomycota,218E8@147550|Sordariomycetes,3TMHQ@5125|Hypocreales,1FT4J@110618|Nectriaceae	1FT4J@110618|Nectriaceae	Belongs to the glycosyl hydrolase 32 family	-	-	3.2.1.26	ko:K01193	ko00052,ko00500,ko01100,map00052,map00500,map01100	-	R00801,R00802,R02410,R03635,R03921,R06088	RC00028,RC00077	ko00000,ko00001,ko01000	-	GH32	-	Glyco_hydro_32C,Glyco_hydro_32N	Carbohydrate transport and metabolism	METABOLISM	1815
Apiotrichum_akiyoshidainum_HP2023|7190	G	Apiotrichum_akiyoshidainum_HP2023	0.454754	Trichosporonales	Saprotrophic	Yes	29875.EHK15719	3.1e-10	71.6	KOG4157@1|root,KOG4157@2759|Eukaryota,38SZJ@33154|Opisthokonta,3NZH6@4751|Fungi,3QPTP@4890|Ascomycota,211TA@147550|Sordariomycetes,3TGV9@5125|Hypocreales,3U017@5129|Hypocreaceae	3U017@5129|Hypocreaceae	Domain of unknown function (DUF1929)	-	-	1.2.3.15	ko:K20929	-	-	-	-	ko00000,ko01000	-	-	-	DUF1929,Glyoxal_oxid_N,WSC,peroxidase	Carbohydrate transport and metabolism	METABOLISM	408
Apiotrichum_akiyoshidainum_HP2023|7212	G	Apiotrichum_akiyoshidainum_HP2023	0.298737	Trichosporonales	Saprotrophic	Yes	82508.K1V1M7	1.7e-50	206.8	COG0580@1|root,KOG0224@2759|Eukaryota,392UK@33154|Opisthokonta,3NZK7@4751|Fungi,3UZH1@5204|Basidiomycota	3UZH1@5204|Basidiomycota	Belongs to the MIP aquaporin (TC 1.A.8) family	-	-	-	ko:K03441	-	-	-	-	ko00000,ko02000	1.A.8	-	-	MIP,Mis12	Carbohydrate transport and metabolism	METABOLISM	1134
Apiotrichum_akiyoshidainum_HP2023|7220	G	Apiotrichum_akiyoshidainum_HP2023	0.372116	Trichosporonales	Saprotrophic	Yes	84751.XP_007880177.1	1.7e-124	453	COG0477@1|root,KOG2533@2759|Eukaryota,38SI3@33154|Opisthokonta,3NYP7@4751|Fungi,3UY3J@5204|Basidiomycota,3N5YV@452284|Ustilaginomycotina	3N5YV@452284|Ustilaginomycotina	Major Facilitator Superfamily	-	-	-	-	-	-	-	-	-	-	-	-	MFS_1,Sugar_tr	Carbohydrate transport and metabolism	METABOLISM	1389
Apiotrichum_akiyoshidainum_HP2023|7235	G	Apiotrichum_akiyoshidainum_HP2023	0.274227	Trichosporonales	Saprotrophic	Yes	5217.XP_007006073.1	7.2e-214	750.7	KOG2429@1|root,KOG2429@2759|Eukaryota,38CUF@33154|Opisthokonta,3NU24@4751|Fungi,3UZ22@5204|Basidiomycota,3VES9@5234|Tremellales	3VES9@5234|Tremellales	Belongs to the glycosyl hydrolase 47 family	-	GO:0000139,GO:0003674,GO:0003824,GO:0004553,GO:0004559,GO:0004571,GO:0005488,GO:0005575,GO:0005622,GO:0005623,GO:0005737,GO:0005783,GO:0005788,GO:0005794,GO:0006464,GO:0006491,GO:0006508,GO:0006511,GO:0006516,GO:0006517,GO:0006807,GO:0006950,GO:0008150,GO:0008152,GO:0009056,GO:0009057,GO:0009100,GO:0009987,GO:0010033,GO:0010243,GO:0010498,GO:0012505,GO:0015923,GO:0015924,GO:0016020,GO:0016787,GO:…	3.2.1.24	ko:K01191,ko:K10084	ko00511,ko04141,map00511,map04141	-	-	-	ko00000,ko00001,ko01000,ko04091,ko04131	-	GH38	-	Glyco_hydro_47,PA	Carbohydrate transport and metabolism	METABOLISM	2541
Apiotrichum_akiyoshidainum_HP2023|7237	G	Apiotrichum_akiyoshidainum_HP2023	0.450902	Trichosporonales	Saprotrophic	Yes	5217.XP_007006036.1	6.3e-142	510.4	COG0176@1|root,KOG2772@2759|Eukaryota,38BFF@33154|Opisthokonta,3NUE1@4751|Fungi,3UY32@5204|Basidiomycota,3VF6Z@5234|Tremellales	3VF6Z@5234|Tremellales	Transaldolase is important for the balance of metabolites in the pentose-phosphate pathway	-	-	2.2.1.2	ko:K00616	ko00030,ko01100,ko01110,ko01120,ko01130,ko01200,ko01230,map00030,map01100,map01110,map01120,map01130,map01200,map01230	M00004,M00007	R01827	RC00439,RC00604	ko00000,ko00001,ko00002,ko01000	-	-	-	TAL_FSA,Transaldolase	Carbohydrate transport and metabolism	METABOLISM	972
Apiotrichum_akiyoshidainum_HP2023|7266	G	Apiotrichum_akiyoshidainum_HP2023	0.349052	Trichosporonales	Saprotrophic	Yes	5217.XP_007006970.1	2.8e-145	522.3	KOG1441@1|root,KOG1441@2759|Eukaryota,38CDQ@33154|Opisthokonta,3NUBJ@4751|Fungi,3UZP7@5204|Basidiomycota,3VDBF@5234|Tremellales	3VDBF@5234|Tremellales	Triose-phosphate Transporter family	-	GO:0000139,GO:0003674,GO:0005215,GO:0005342,GO:0005575,GO:0005622,GO:0005623,GO:0005737,GO:0005783,GO:0005794,GO:0006810,GO:0006811,GO:0006820,GO:0006888,GO:0008028,GO:0008150,GO:0008509,GO:0008514,GO:0012505,GO:0015075,GO:0015318,GO:0015605,GO:0015711,GO:0015714,GO:0015717,GO:0015718,GO:0015748,GO:0015849,GO:0016020,GO:0016021,GO:0016192,GO:0022857,GO:0031090,GO:0031224,GO:0031984,GO:0034220,GO:…	-	ko:K15283	-	-	-	-	ko00000,ko02000	2.A.7.9	-	-	EamA,TPT,UAA	Carbohydrate transport and metabolism	METABOLISM	1740
Apiotrichum_akiyoshidainum_HP2023|7269	G	Apiotrichum_akiyoshidainum_HP2023	0.45458	Trichosporonales	Saprotrophic	Yes	5217.XP_007006049.1	6.6e-244	849.7	COG0362@1|root,KOG2653@2759|Eukaryota,38BP7@33154|Opisthokonta,3NVGP@4751|Fungi,3UYMC@5204|Basidiomycota,3VDD5@5234|Tremellales	3VDD5@5234|Tremellales	Catalyzes the oxidative decarboxylation of 6- phosphogluconate to ribulose 5-phosphate and CO(2), with concomitant reduction of NADP to NADPH	GND1	GO:0000166,GO:0003674,GO:0003824,GO:0004616,GO:0005488,GO:0005575,GO:0005622,GO:0005623,GO:0005737,GO:0005739,GO:0005829,GO:0005886,GO:0005975,GO:0006081,GO:0006082,GO:0006090,GO:0006091,GO:0006096,GO:0006098,GO:0006139,GO:0006163,GO:0006164,GO:0006165,GO:0006725,GO:0006732,GO:0006733,GO:0006739,GO:0006753,GO:0006754,GO:0006757,GO:0006793,GO:0006796,GO:0006807,GO:0006950,GO:0006979,GO:0008150,GO:…	1.1.1.343,1.1.1.44	ko:K00033	ko00030,ko00480,ko01100,ko01110,ko01120,ko01130,ko01200,map00030,map00480,map01100,map01110,map01120,map01130,map01200	M00004,M00006	R01528,R10221	RC00001,RC00539	ko00000,ko00001,ko00002,ko01000	-	-	iMM904.YHR183W,iND750.YHR183W	6PGD,F420_oxidored,Fer4,Fer4_10,Fer4_4,Fer4_7,Fer4_9,NAD_binding_2	Carbohydrate transport and metabolism	METABOLISM	1473
Apiotrichum_akiyoshidainum_HP2023|7285	G	Apiotrichum_akiyoshidainum_HP2023	0.302993	Trichosporonales	Saprotrophic	Yes	82508.K1VMK4	2e-125	456.1	KOG2504@1|root,KOG2504@2759|Eukaryota,38DIR@33154|Opisthokonta,3NZKN@4751|Fungi,3V59E@5204|Basidiomycota,3VGPS@5234|Tremellales	3VGPS@5234|Tremellales	to TIGR gene model, INSD accession	-	-	-	-	-	-	-	-	-	-	-	-	MFS_1,MFS_4,Sugar_tr	Carbohydrate transport and metabolism	METABOLISM	1356
Apiotrichum_akiyoshidainum_HP2023|7290	G	Apiotrichum_akiyoshidainum_HP2023	0.378851	Trichosporonales	Saprotrophic	Yes	82508.K1VK47	1.4e-220	772.3	COG0477@1|root,KOG2533@2759|Eukaryota,38FD5@33154|Opisthokonta,3NU7U@4751|Fungi,3UYTK@5204|Basidiomycota,3VG8K@5234|Tremellales	3VG8K@5234|Tremellales	Major Facilitator Superfamily	-	-	-	-	-	-	-	-	-	-	-	-	MFS_1	Carbohydrate transport and metabolism	METABOLISM	1560
Apiotrichum_akiyoshidainum_HP2023|7298	G	Apiotrichum_akiyoshidainum_HP2023	0.303806	Trichosporonales	Saprotrophic	Yes	82508.K1VJX5	2e-226	792	COG0406@1|root,KOG0234@2759|Eukaryota,38C8I@33154|Opisthokonta,3NTVY@4751|Fungi,3UZYU@5204|Basidiomycota,3VEMF@5234|Tremellales	3VEMF@5234|Tremellales	6-phosphofructo-2-kinase	FBP26	GO:0003674,GO:0003824,GO:0004331,GO:0005575,GO:0005622,GO:0005623,GO:0005737,GO:0005829,GO:0005975,GO:0005996,GO:0006006,GO:0006793,GO:0006796,GO:0008150,GO:0008152,GO:0009987,GO:0016311,GO:0016787,GO:0016788,GO:0016791,GO:0019203,GO:0019318,GO:0042578,GO:0044237,GO:0044238,GO:0044281,GO:0044424,GO:0044444,GO:0044464,GO:0050308,GO:0071704	2.7.1.105,3.1.3.46	ko:K19029	ko00051,ko04152,ko04919,map00051,map04152,map04919	-	-	-	ko00000,ko00001,ko01000	-	-	iMM904.YJL155C,iND750.YJL155C	6PF2K,AAA_33,His_Phos_1,KTI12	Carbohydrate transport and metabolism	METABOLISM	1836
Apiotrichum_akiyoshidainum_HP2023|7325	G	Apiotrichum_akiyoshidainum_HP2023	0.337633	Trichosporonales	Saprotrophic	Yes	82508.K1VSR4	3.1e-159	567.8	COG0726@1|root,2QU9T@2759|Eukaryota,38MRM@33154|Opisthokonta,3NVA5@4751|Fungi,3UZFU@5204|Basidiomycota	3UZFU@5204|Basidiomycota	Polysaccharide deacetylase	-	-	-	-	-	-	-	-	-	-	-	-	DUF2334,Polysacc_deac_1	Carbohydrate transport and metabolism	METABOLISM	912
Apiotrichum_akiyoshidainum_HP2023|7338	G	Apiotrichum_akiyoshidainum_HP2023	0.365385	Trichosporonales	Saprotrophic	Yes	710243.XP_007601981.1	2.7e-54	219.2	2CB7R@1|root,2S39Y@2759|Eukaryota,39RKC@33154|Opisthokonta,3P0XT@4751|Fungi,3QQWQ@4890|Ascomycota,21Q3P@147550|Sordariomycetes,1EY8H@1028384|Glomerellales	1EY8H@1028384|Glomerellales	Chitosanase catalyzing the endo-type cleavage of chitosan, the deacylated form of chitin. Chitosanase may be crucial in the degradation of the deacetylated portion of chitin in the fungal cell wall	-	-	3.2.1.132	ko:K01233	ko00520,ko01100,map00520,map01100	-	R02833	-	ko00000,ko00001,ko01000	-	-	-	Glyco_hydro_75	Carbohydrate transport and metabolism	METABOLISM	909
Apiotrichum_akiyoshidainum_HP2023|7360	G	Apiotrichum_akiyoshidainum_HP2023	0.373187	Trichosporonales	Saprotrophic	Yes	82508.K1VDC2	3.4e-205	721.1	COG0477@1|root,KOG2533@2759|Eukaryota,38FD5@33154|Opisthokonta,3NU7U@4751|Fungi,3UYTK@5204|Basidiomycota,3VG8K@5234|Tremellales	3VG8K@5234|Tremellales	Major Facilitator Superfamily	-	-	-	-	-	-	-	-	-	-	-	-	MFS_1	Carbohydrate transport and metabolism	METABOLISM	1398
Apiotrichum_akiyoshidainum_HP2023|7367	G	Apiotrichum_akiyoshidainum_HP2023	0.343103	Trichosporonales	Saprotrophic	Yes	552467.XP_003191449.1	1.8e-84	319.3	KOG2504@1|root,KOG2504@2759|Eukaryota,38GSY@33154|Opisthokonta,3PDJE@4751|Fungi,3V1HH@5204|Basidiomycota,3VED7@5234|Tremellales	3VED7@5234|Tremellales	Major Facilitator Superfamily	-	-	-	-	-	-	-	-	-	-	-	-	MFS_1	Carbohydrate transport and metabolism	METABOLISM	879
Apiotrichum_akiyoshidainum_HP2023|7375	G	Apiotrichum_akiyoshidainum_HP2023	0.353226	Trichosporonales	Saprotrophic	Yes	82508.K1VYK9	1.1e-235	822.8	COG1409@1|root,KOG1378@2759|Eukaryota,39VU8@33154|Opisthokonta,3NXPJ@4751|Fungi,3V3TY@5204|Basidiomycota,3VGQ1@5234|Tremellales	3VGQ1@5234|Tremellales	Purple acid Phosphatase, N-terminal domain	-	-	3.1.3.2	ko:K01078,ko:K22390	ko00730,ko00740,ko01100,map00730,map00740,map01100	-	R00548,R02135	RC00017	ko00000,ko00001,ko01000	-	-	-	Metallophos,Metallophos_C,Pur_ac_phosph_N	Carbohydrate transport and metabolism	METABOLISM	1866
Apiotrichum_akiyoshidainum_HP2023|7376	G	Apiotrichum_akiyoshidainum_HP2023	0.348999	Trichosporonales	Saprotrophic	Yes	82508.K1VGK3	8.2e-141	507.3	COG0477@1|root,KOG2533@2759|Eukaryota,38FD5@33154|Opisthokonta,3NU7U@4751|Fungi,3UYFG@5204|Basidiomycota,3VGSI@5234|Tremellales	3VGSI@5234|Tremellales	Major Facilitator Superfamily	-	-	-	-	-	-	-	-	-	-	-	-	MFS_1,Sugar_tr	Carbohydrate transport and metabolism	METABOLISM	1500
Apiotrichum_akiyoshidainum_HP2023|7394	G	Apiotrichum_akiyoshidainum_HP2023	0.337578	Trichosporonales	Saprotrophic	Yes	82508.K1VTC5	2e-111	409.5	COG0697@1|root,KOG4510@2759|Eukaryota,395GA@33154|Opisthokonta,3NUM2@4751|Fungi,3V0T6@5204|Basidiomycota,3VFGQ@5234|Tremellales	3VFGQ@5234|Tremellales	integral to membrane protein	-	GO:0005575,GO:0005622,GO:0005623,GO:0005737,GO:0016020,GO:0016021,GO:0031224,GO:0044424,GO:0044425,GO:0044464	-	-	-	-	-	-	-	-	-	-	CRT-like,EamA,SLC35F	Carbohydrate transport and metabolism	METABOLISM	1317
Apiotrichum_akiyoshidainum_HP2023|7454	G	Apiotrichum_akiyoshidainum_HP2023	0.333836	Trichosporonales	Saprotrophic	Yes	5217.XP_007004442.1	1.6e-45	190.3	COG2706@1|root,2S0CU@2759|Eukaryota,3A1RI@33154|Opisthokonta,3P2YP@4751|Fungi,3VCAR@5204|Basidiomycota,3VGCG@5234|Tremellales	3VGCG@5234|Tremellales	Lactonase, 7-bladed beta-propeller	-	-	-	-	-	-	-	-	-	-	-	-	Lactonase	Carbohydrate transport and metabolism	METABOLISM	1053
Apiotrichum_akiyoshidainum_HP2023|7456	G	Apiotrichum_akiyoshidainum_HP2023	0.369753	Trichosporonales	Saprotrophic	Yes	82508.K1VC26	7.4e-183	647.1	COG1574@1|root,2QWA6@2759|Eukaryota,39TKV@33154|Opisthokonta,3NUE4@4751|Fungi,3V02K@5204|Basidiomycota	3V02K@5204|Basidiomycota	Amidohydrolase family	-	-	-	-	-	-	-	-	-	-	-	-	Amidohydro_1,Amidohydro_3,Cutinase	Carbohydrate transport and metabolism	METABOLISM	1668
Apiotrichum_akiyoshidainum_HP2023|7458	G	Apiotrichum_akiyoshidainum_HP2023	0.305654	Trichosporonales	Saprotrophic	Yes	82508.K1VWY3	7.3e-109	401	KOG3893@1|root,KOG3893@2759|Eukaryota,38CA7@33154|Opisthokonta,3NU0H@4751|Fungi,3UXX4@5204|Basidiomycota,3VDKJ@5234|Tremellales	3VDKJ@5234|Tremellales	Mannosyltransferase (PIG-M)	GPI14	GO:0000030,GO:0003674,GO:0003824,GO:0005575,GO:0005622,GO:0005623,GO:0005737,GO:0005783,GO:0005789,GO:0006464,GO:0006497,GO:0006505,GO:0006506,GO:0006629,GO:0006643,GO:0006644,GO:0006650,GO:0006661,GO:0006664,GO:0006793,GO:0006796,GO:0006807,GO:0008150,GO:0008152,GO:0008610,GO:0008654,GO:0009058,GO:0009059,GO:0009247,GO:0009987,GO:0012505,GO:0016020,GO:0016021,GO:0016043,GO:0016740,GO:0016757,GO:…	-	ko:K05284	ko00563,ko01100,map00563,map01100	M00065	R05919	-	ko00000,ko00001,ko00002,ko01000,ko01003	-	GT50	-	Arf,DUF2029,GT87,MMR_HSR1,Mannosyl_trans,PIG-H,PIG-U,Ras,Roc,SQS_PSY,SRPRB	Carbohydrate transport and metabolism	METABOLISM	1320
Apiotrichum_akiyoshidainum_HP2023|7464	G	Apiotrichum_akiyoshidainum_HP2023	0.338728	Trichosporonales	Saprotrophic	Yes	82508.K1VA33	2.3e-167	595.9	28PCU@1|root,2QTN4@2759|Eukaryota,38HCR@33154|Opisthokonta,3P0MR@4751|Fungi,3UYYA@5204|Basidiomycota,3VENK@5234|Tremellales	3VENK@5234|Tremellales	glycoside hydrolase family 79 protein	-	-	-	-	-	-	-	-	-	-	-	-	Glyco_hydro_79C	Carbohydrate transport and metabolism	METABOLISM	1980
Apiotrichum_akiyoshidainum_HP2023|7480	G	Apiotrichum_akiyoshidainum_HP2023	0.264833	Trichosporonales	Saprotrophic	Yes	378753.KRH_18770	2.1e-89	335.5	COG0588@1|root,COG0588@2|Bacteria,2GK8F@201174|Actinobacteria,1W7PI@1268|Micrococcaceae	1W7PI@1268|Micrococcaceae	Catalyzes the interconversion of 2-phosphoglycerate and 3-phosphoglycerate	gpmA	GO:0003674,GO:0003824,GO:0004619,GO:0005488,GO:0005515,GO:0005575,GO:0005622,GO:0005623,GO:0005737,GO:0005829,GO:0005886,GO:0005975,GO:0005996,GO:0006006,GO:0006082,GO:0006090,GO:0006091,GO:0006094,GO:0006096,GO:0006109,GO:0006139,GO:0006140,GO:0006163,GO:0006164,GO:0006165,GO:0006725,GO:0006732,GO:0006733,GO:0006753,GO:0006754,GO:0006757,GO:0006793,GO:0006796,GO:0006807,GO:0008150,GO:0008152,GO:…	5.4.2.11	ko:K01834	ko00010,ko00260,ko00680,ko01100,ko01110,ko01120,ko01130,ko01200,ko01230,ko04922,ko05230,map00010,map00260,map00680,map01100,map01110,map01120,map01130,map01200,map01230,map04922,map05230	M00001,M00002,M00003	R01518	RC00536	ko00000,ko00001,ko00002,ko01000,ko04131,ko04147	-	-	-	ESX-1_EspG,His_Phos_1,YbjN	Carbohydrate transport and metabolism	METABOLISM	732
Apiotrichum_akiyoshidainum_HP2023|7501	G	Apiotrichum_akiyoshidainum_HP2023	0.360147	Trichosporonales	Saprotrophic	Yes	82508.K1VMK4	8.1e-127	460.7	KOG2504@1|root,KOG2504@2759|Eukaryota,38DIR@33154|Opisthokonta,3NZKN@4751|Fungi,3V59E@5204|Basidiomycota,3VGPS@5234|Tremellales	3VGPS@5234|Tremellales	to TIGR gene model, INSD accession	-	-	-	-	-	-	-	-	-	-	-	-	MFS_1,MFS_4,Sugar_tr	Carbohydrate transport and metabolism	METABOLISM	1380
Apiotrichum_akiyoshidainum_HP2023|751	G	Apiotrichum_akiyoshidainum_HP2023	0.356353	Trichosporonales	Saprotrophic	Yes	5207.AAW43524	4.2e-151	541.6	COG0477@1|root,KOG2533@2759|Eukaryota,38EDR@33154|Opisthokonta,3NU3S@4751|Fungi,3V425@5204|Basidiomycota,3VGS2@5234|Tremellales	3VGS2@5234|Tremellales	Major Facilitator Superfamily	-	-	-	-	-	-	-	-	-	-	-	-	MFS_1	Carbohydrate transport and metabolism	METABOLISM	1602
Apiotrichum_akiyoshidainum_HP2023|7510	G	Apiotrichum_akiyoshidainum_HP2023	0.39544	Trichosporonales	Saprotrophic	Yes	364733.XP_007786458.1	1.5e-211	742.3	COG0477@1|root,KOG2533@2759|Eukaryota,39TRT@33154|Opisthokonta,3NUZJ@4751|Fungi,3QP9Z@4890|Ascomycota,20F56@147545|Eurotiomycetes,3MRV4@451870|Chaetothyriomycetidae	3MRV4@451870|Chaetothyriomycetidae	Major Facilitator Superfamily	-	-	-	-	-	-	-	-	-	-	-	-	MFS_1	Carbohydrate transport and metabolism	METABOLISM	1503
Apiotrichum_akiyoshidainum_HP2023|7511	G	Apiotrichum_akiyoshidainum_HP2023	0.391749	Trichosporonales	Saprotrophic	Yes	82508.K1VKD3	1.5e-89	335.9	COG0477@1|root,KOG2533@2759|Eukaryota,39TRT@33154|Opisthokonta,3NUZJ@4751|Fungi,3VACI@5204|Basidiomycota,3VGAV@5234|Tremellales	3VGAV@5234|Tremellales	Major Facilitator Superfamily	-	-	-	-	-	-	-	-	-	-	-	-	MFS_1	Carbohydrate transport and metabolism	METABOLISM	705
Apiotrichum_akiyoshidainum_HP2023|7553	G	Apiotrichum_akiyoshidainum_HP2023	0.291974	Trichosporonales	Saprotrophic	Yes	5465.ENH86241	5.1e-112	411.8	COG3507@1|root,2QQH8@2759|Eukaryota,3903N@33154|Opisthokonta,3NWVE@4751|Fungi,3QSX3@4890|Ascomycota,2154R@147550|Sordariomycetes,1EVTK@1028384|Glomerellales	1EVTK@1028384|Glomerellales	Belongs to the glycosyl hydrolase 43 family	-	-	-	-	-	-	-	-	-	-	-	-	Glyco_hydro_43	Carbohydrate transport and metabolism	METABOLISM	1629
Apiotrichum_akiyoshidainum_HP2023|7558	G	Apiotrichum_akiyoshidainum_HP2023	0.389606	Trichosporonales	Saprotrophic	Yes	82508.K1VLH5	2.6e-139	502.3	COG0477@1|root,KOG2533@2759|Eukaryota,39K3V@33154|Opisthokonta,3NWTF@4751|Fungi,3UYPY@5204|Basidiomycota,3VHII@5234|Tremellales	3VHII@5234|Tremellales	Major Facilitator Superfamily	-	-	-	-	-	-	-	-	-	-	-	-	ADP_ribosyl_GH,MFS_1	Carbohydrate transport and metabolism	METABOLISM	1476
Apiotrichum_akiyoshidainum_HP2023|7559	G	Apiotrichum_akiyoshidainum_HP2023	0.322523	Trichosporonales	Saprotrophic	Yes	710696.Intca_0332	5.1e-114	417.5	COG3386@1|root,COG3386@2|Bacteria,2GNV1@201174|Actinobacteria,4FGI6@85021|Intrasporangiaceae	4FGI6@85021|Intrasporangiaceae	SMP-30/Gluconolaconase/LRE-like region	-	-	-	-	-	-	-	-	-	-	-	-	SGL,Str_synth	Carbohydrate transport and metabolism	METABOLISM	900
Apiotrichum_akiyoshidainum_HP2023|763	G	Apiotrichum_akiyoshidainum_HP2023	0.408751	Trichosporonales	Saprotrophic	Yes	82508.K1W0M1	2.8e-103	381.7	COG3836@1|root,2QR7H@2759|Eukaryota,39SIK@33154|Opisthokonta,3P00T@4751|Fungi,3VBGI@5204|Basidiomycota,3VCPT@5234|Tremellales	3VCPT@5234|Tremellales	HpcH/HpaI aldolase/citrate lyase family	-	-	4.1.2.52	ko:K02510	ko00350,ko01120,map00350,map01120	-	R01645,R01647	RC00307,RC00572,RC00574,RC03057	ko00000,ko00001,ko01000	-	-	-	HpcH_HpaI	Carbohydrate transport and metabolism	METABOLISM	810
Apiotrichum_akiyoshidainum_HP2023|7635	G	Apiotrichum_akiyoshidainum_HP2023	0.310914	Trichosporonales	Saprotrophic	Yes	474922.ELA24773	8.1e-68	264.2	COG2159@1|root,KOG4245@2759|Eukaryota,38KTN@33154|Opisthokonta,3PATY@4751|Fungi,3QS6A@4890|Ascomycota,21883@147550|Sordariomycetes,1F0BY@1028384|Glomerellales	1F0BY@1028384|Glomerellales	Amidohydrolase	-	-	4.1.1.52	ko:K22213	-	-	-	-	ko00000,ko01000	-	-	-	Amidohydro_2	Carbohydrate transport and metabolism	METABOLISM	1008
Apiotrichum_akiyoshidainum_HP2023|7645	G	Apiotrichum_akiyoshidainum_HP2023	0.297607	Trichosporonales	Saprotrophic	Yes	82508.K1VMI1	9.4e-58	231.1	28HI1@1|root,2QPVW@2759|Eukaryota,39WVW@33154|Opisthokonta,3NUGT@4751|Fungi,3V0HU@5204|Basidiomycota	3V0HU@5204|Basidiomycota	Glycosyltransferase family 17	-	-	2.4.1.144	ko:K00737	ko00510,ko01100,map00510,map01100	M00075	R05986	-	ko00000,ko00001,ko00002,ko01000,ko01003	-	GT17	-	Glyco_transf_17	Carbohydrate transport and metabolism	METABOLISM	1242
Apiotrichum_akiyoshidainum_HP2023|7685	G	Apiotrichum_akiyoshidainum_HP2023	0.308836	Trichosporonales	Saprotrophic	Yes	552467.XP_003192696.1	0	1152.1	COG1501@1|root,KOG1066@2759|Eukaryota,38BK6@33154|Opisthokonta,3NXTH@4751|Fungi,3V48X@5204|Basidiomycota,3VGAW@5234|Tremellales	3VGAW@5234|Tremellales	Belongs to the glycosyl hydrolase 31 family	-	-	-	-	-	-	-	-	-	-	-	-	Gal_mutarotas_2,Glyco_hydro_31	Carbohydrate transport and metabolism	METABOLISM	2664
Apiotrichum_akiyoshidainum_HP2023|7730	G	Apiotrichum_akiyoshidainum_HP2023	0.363114	Trichosporonales	Saprotrophic	Yes	82508.K1WV28	1.9e-202	712.2	COG2273@1|root,2QR13@2759|Eukaryota,38E3H@33154|Opisthokonta,3NUWF@4751|Fungi,3V3IN@5204|Basidiomycota,3VCYK@5234|Tremellales	3VCYK@5234|Tremellales	Beta-glucan synthesis-associated protein	-	-	-	ko:K21850	-	-	-	-	ko00000,ko04131	-	GH16	-	SKN1	Carbohydrate transport and metabolism	METABOLISM	1719
Apiotrichum_akiyoshidainum_HP2023|7751	G	Apiotrichum_akiyoshidainum_HP2023	0.310185	Trichosporonales	Saprotrophic	Yes	82508.K1V2T3	3.5e-122	445.7	2CW4T@1|root,2RTMK@2759|Eukaryota,39X87@33154|Opisthokonta,3Q0CT@4751|Fungi,3VACV@5204|Basidiomycota,3VDKD@5234|Tremellales	3VDKD@5234|Tremellales	Glycosyl hydrolase family 71	-	-	3.2.1.59	ko:K08254	-	-	-	-	ko00000,ko01000	-	-	-	Glyco_hydro_71	Carbohydrate transport and metabolism	METABOLISM	1773
Apiotrichum_akiyoshidainum_HP2023|7785	G	Apiotrichum_akiyoshidainum_HP2023	0.35456	Trichosporonales	Saprotrophic	Yes	552467.XP_003192928.1	3.3e-75	288.5	COG0299@1|root,KOG3076@2759|Eukaryota,39ZXG@33154|Opisthokonta,3P2A1@4751|Fungi,3V0NK@5204|Basidiomycota,3VD8E@5234|Tremellales	3VD8E@5234|Tremellales	Formyl transferase	ade5	GO:0003674,GO:0003824,GO:0004644,GO:0005575,GO:0005622,GO:0005623,GO:0005634,GO:0005737,GO:0006139,GO:0006144,GO:0006163,GO:0006164,GO:0006188,GO:0006189,GO:0006725,GO:0006753,GO:0006793,GO:0006796,GO:0006807,GO:0008150,GO:0008152,GO:0009058,GO:0009112,GO:0009113,GO:0009117,GO:0009123,GO:0009124,GO:0009126,GO:0009127,GO:0009150,GO:0009152,GO:0009156,GO:0009161,GO:0009165,GO:0009167,GO:0009168,GO:…	2.1.2.2	ko:K00601	ko00230,ko00670,ko01100,ko01110,ko01130,map00230,map00670,map01100,map01110,map01130	M00048	R04325,R04326	RC00026,RC00197,RC01128	ko00000,ko00001,ko00002,ko01000	-	-	-	Formyl_trans_N,Kelch_3,Kelch_4	Carbohydrate transport and metabolism	METABOLISM	837
Apiotrichum_akiyoshidainum_HP2023|7791	G	Apiotrichum_akiyoshidainum_HP2023	0.463047	Trichosporonales	Saprotrophic	Yes	552467.XP_003192809.1	2.5e-255	887.9	COG0469@1|root,KOG2323@2759|Eukaryota,38BPM@33154|Opisthokonta,3NUBE@4751|Fungi,3UZ5S@5204|Basidiomycota,3VE7Q@5234|Tremellales	3VE7Q@5234|Tremellales	Pyruvate kinase, barrel domain	PYK1	GO:0003674,GO:0003824,GO:0004743,GO:0005575,GO:0005618,GO:0005622,GO:0005623,GO:0005737,GO:0005739,GO:0005829,GO:0005886,GO:0005975,GO:0005996,GO:0006006,GO:0006007,GO:0006082,GO:0006090,GO:0006091,GO:0006096,GO:0006139,GO:0006163,GO:0006164,GO:0006165,GO:0006725,GO:0006732,GO:0006733,GO:0006734,GO:0006735,GO:0006753,GO:0006754,GO:0006757,GO:0006793,GO:0006796,GO:0006807,GO:0006950,GO:0007154,GO:…	2.7.1.40	ko:K00873	ko00010,ko00230,ko00620,ko01100,ko01110,ko01120,ko01130,ko01200,ko01230,ko04922,ko04930,ko05165,ko05203,ko05230,map00010,map00230,map00620,map01100,map01110,map01120,map01130,map01200,map01230,map04922,map04930,map05165,map05203,map05230	M00001,M00002,M00049,M00050	R00200,R00430,R01138,R01858,R02320	RC00002,RC00015	ko00000,ko00001,ko00002,ko01000,ko04131,ko04147	-	-	-	HpcH_HpaI,PK,PK_C	Carbohydrate transport and metabolism	METABOLISM	1692
Apiotrichum_akiyoshidainum_HP2023|7795	G	Apiotrichum_akiyoshidainum_HP2023	0.389846	Trichosporonales	Saprotrophic	Yes	40559.M7UGX9	6e-100	371.3	2D1HS@1|root,2SI66@2759|Eukaryota,39RX1@33154|Opisthokonta,3P0HC@4751|Fungi,3QPMZ@4890|Ascomycota	3QPMZ@4890|Ascomycota	Belongs to the glycosyl hydrolase 28 family	pgxC	GO:0000272,GO:0003674,GO:0003824,GO:0004553,GO:0004650,GO:0005575,GO:0005576,GO:0005975,GO:0005976,GO:0008150,GO:0008152,GO:0009056,GO:0009057,GO:0009987,GO:0010393,GO:0016052,GO:0016787,GO:0016798,GO:0017144,GO:0042737,GO:0043170,GO:0044237,GO:0044238,GO:0044248,GO:0045488,GO:0045490,GO:0071704,GO:1901575	3.2.1.67	ko:K01213	ko00040,ko01100,map00040,map01100	M00081	R01982,R07413	RC00049	ko00000,ko00001,ko00002,ko01000	-	-	-	Beta_helix,Glyco_hydro_28,Pectate_lyase_3	Carbohydrate transport and metabolism	METABOLISM	1290
Apiotrichum_akiyoshidainum_HP2023|7825	G	Apiotrichum_akiyoshidainum_HP2023	0.355733	Trichosporonales	Saprotrophic	Yes	82508.K1VLZ7	7.6e-92	344.4	COG5309@1|root,2QTKT@2759|Eukaryota,39SDA@33154|Opisthokonta,3NZAJ@4751|Fungi,3UZPG@5204|Basidiomycota,3VEZF@5234|Tremellales	3VEZF@5234|Tremellales	Glucan 1,3 beta-glucosidase protein	btgC	GO:0000272,GO:0003674,GO:0003824,GO:0004553,GO:0005575,GO:0005618,GO:0005623,GO:0005975,GO:0005976,GO:0008150,GO:0008152,GO:0008422,GO:0009056,GO:0009057,GO:0009251,GO:0009277,GO:0015926,GO:0016052,GO:0016787,GO:0016798,GO:0030312,GO:0042973,GO:0043170,GO:0044042,GO:0044238,GO:0044464,GO:0071704,GO:0071944,GO:1901575	3.2.1.58	ko:K01210	ko00500,map00500	-	R00308,R03115	RC00467	ko00000,ko00001,ko01000	-	-	-	Glyco_hydro_17	Carbohydrate transport and metabolism	METABOLISM	1245
Apiotrichum_akiyoshidainum_HP2023|7837	G	Apiotrichum_akiyoshidainum_HP2023	0.330958	Trichosporonales	Saprotrophic	Yes	140110.NechaP96655	4.2e-108	398.3	KOG2504@1|root,KOG2504@2759|Eukaryota,38Z9V@33154|Opisthokonta,3P1EX@4751|Fungi,3QNYD@4890|Ascomycota,211WK@147550|Sordariomycetes,3TPN4@5125|Hypocreales,1FXCW@110618|Nectriaceae	1FXCW@110618|Nectriaceae	Major Facilitator Superfamily	-	-	-	-	-	-	-	-	-	-	-	-	MFS_1	Carbohydrate transport and metabolism	METABOLISM	1176
Apiotrichum_akiyoshidainum_HP2023|7847	G	Apiotrichum_akiyoshidainum_HP2023	0.358594	Trichosporonales	Saprotrophic	Yes	711393.AYRX01000037_gene331	3.3e-175	621.7	COG1196@1|root,COG1196@2|Bacteria,2GNKF@201174|Actinobacteria	2GNKF@201174|Actinobacteria	Ricin-type beta-trefoil	-	-	-	-	-	-	-	-	-	-	-	-	F5_F8_type_C,He_PIG,RicinB_lectin_2,Ricin_B_lectin	Carbohydrate transport and metabolism	METABOLISM	1671
Apiotrichum_akiyoshidainum_HP2023|7864	G	Apiotrichum_akiyoshidainum_HP2023	0.419918	Trichosporonales	Saprotrophic	Yes	82508.K1VYW6	1.2e-252	879	COG0366@1|root,KOG0471@2759|Eukaryota,38GYD@33154|Opisthokonta,3NU69@4751|Fungi,3UYBQ@5204|Basidiomycota,3VGPK@5234|Tremellales	3VGPK@5234|Tremellales	Alpha-amylase domain	MAL6	GO:0000023,GO:0000025,GO:0003674,GO:0003824,GO:0004553,GO:0004558,GO:0004564,GO:0004574,GO:0004575,GO:0005575,GO:0005622,GO:0005623,GO:0005737,GO:0005739,GO:0005886,GO:0005975,GO:0005984,GO:0005985,GO:0005987,GO:0008150,GO:0008152,GO:0009056,GO:0009311,GO:0009313,GO:0009987,GO:0015926,GO:0016020,GO:0016052,GO:0016787,GO:0016798,GO:0032450,GO:0033934,GO:0043226,GO:0043227,GO:0043229,GO:0043231,GO:…	3.2.1.10,3.2.1.20	ko:K01182,ko:K01187	ko00052,ko00500,ko01100,map00052,map00500,map01100	-	R00028,R00801,R00802,R01718,R01791,R06087,R06088,R06199	RC00028,RC00049,RC00059,RC00077,RC00451	ko00000,ko00001,ko01000	-	GH13,GH31	iMM904.YGR292W,iND750.YGR292W	AA_kinase,Alpha-amylase,Malt_amylase_C,PUA,Vps39_2,hDGE_amylase	Carbohydrate transport and metabolism	METABOLISM	1728
Apiotrichum_akiyoshidainum_HP2023|7869	G	Apiotrichum_akiyoshidainum_HP2023	0.356422	Trichosporonales	Saprotrophic	Yes	5207.AAW45795	0	1286.2	COG0438@1|root,KOG3742@2759|Eukaryota,38BSH@33154|Opisthokonta,3NU8X@4751|Fungi,3UY37@5204|Basidiomycota,3VDM1@5234|Tremellales	3VDM1@5234|Tremellales	Transfers the glycosyl residue from UDP-Glc to the non- reducing end of alpha-1,4-glucan	GSY1	GO:0000271,GO:0003674,GO:0003824,GO:0004373,GO:0005575,GO:0005622,GO:0005623,GO:0005634,GO:0005737,GO:0005739,GO:0005975,GO:0005976,GO:0005977,GO:0005978,GO:0006073,GO:0006091,GO:0006112,GO:0008150,GO:0008152,GO:0008194,GO:0009058,GO:0009059,GO:0009250,GO:0009987,GO:0015980,GO:0016051,GO:0016740,GO:0016757,GO:0016758,GO:0033692,GO:0034637,GO:0034645,GO:0035251,GO:0043170,GO:0043226,GO:0043227,GO:…	2.4.1.11	ko:K00693	ko00500,ko01100,ko04151,ko04152,ko04910,ko04922,ko04931,map00500,map01100,map04151,map04152,map04910,map04922,map04931	-	R00292	RC00005	ko00000,ko00001,ko01000,ko01003	-	GT3	-	DAO,Glyco_trans_4_4,Glyco_transf_4,Glyco_transf_5,Glycogen_syn,Glycos_transf_1,HATPase_c,HATPase_c_3,MutL_C	Carbohydrate transport and metabolism	METABOLISM	2250
Apiotrichum_akiyoshidainum_HP2023|7876	G	Apiotrichum_akiyoshidainum_HP2023	0.351445	Trichosporonales	Saprotrophic	Yes	82508.K1VMK4	3.4e-141	508.4	KOG2504@1|root,KOG2504@2759|Eukaryota,38DIR@33154|Opisthokonta,3NZKN@4751|Fungi,3V59E@5204|Basidiomycota,3VGPS@5234|Tremellales	3VGPS@5234|Tremellales	to TIGR gene model, INSD accession	-	-	-	-	-	-	-	-	-	-	-	-	MFS_1,MFS_4,Sugar_tr	Carbohydrate transport and metabolism	METABOLISM	1404
Apiotrichum_akiyoshidainum_HP2023|7879	G	Apiotrichum_akiyoshidainum_HP2023	0.434527	Trichosporonales	Saprotrophic	Yes	82508.K1V2X5	4.2e-188	664.5	COG0477@1|root,KOG2533@2759|Eukaryota,38FD5@33154|Opisthokonta,3NU7U@4751|Fungi,3UYTK@5204|Basidiomycota,3VG8K@5234|Tremellales	3VG8K@5234|Tremellales	Major Facilitator Superfamily	-	-	-	-	-	-	-	-	-	-	-	-	MFS_1	Carbohydrate transport and metabolism	METABOLISM	1563
Apiotrichum_akiyoshidainum_HP2023|7900	G	Apiotrichum_akiyoshidainum_HP2023	0.312027	Trichosporonales	Saprotrophic	Yes	82508.K1V6I1	2.2e-211	742.7	COG0061@1|root,KOG2178@2759|Eukaryota,38C2Y@33154|Opisthokonta,3NUE8@4751|Fungi,3UYG2@5204|Basidiomycota,3VE4Q@5234|Tremellales	3VE4Q@5234|Tremellales	ATP-NAD kinase	-	GO:0003674,GO:0003824,GO:0003951,GO:0006139,GO:0006725,GO:0006732,GO:0006733,GO:0006739,GO:0006741,GO:0006753,GO:0006793,GO:0006796,GO:0006807,GO:0008150,GO:0008152,GO:0009058,GO:0009108,GO:0009117,GO:0009165,GO:0009987,GO:0016301,GO:0016310,GO:0016740,GO:0016772,GO:0016773,GO:0018130,GO:0019359,GO:0019362,GO:0019363,GO:0019438,GO:0019637,GO:0019674,GO:0034641,GO:0034654,GO:0042736,GO:0044237,GO:…	2.7.1.23	ko:K00858	ko00760,ko01100,map00760,map01100	-	R00104	RC00002,RC00078	ko00000,ko00001,ko01000	-	-	-	HAGH_C,Lactamase_B,Las1,NAD_kinase	Carbohydrate transport and metabolism	METABOLISM	2913
Apiotrichum_akiyoshidainum_HP2023|7952	G	Apiotrichum_akiyoshidainum_HP2023	0.373967	Trichosporonales	Saprotrophic	Yes	552467.XP_003192928.1	7.4e-38	163.3	COG0299@1|root,KOG3076@2759|Eukaryota,39ZXG@33154|Opisthokonta,3P2A1@4751|Fungi,3V0NK@5204|Basidiomycota,3VD8E@5234|Tremellales	3VD8E@5234|Tremellales	Formyl transferase	ade5	GO:0003674,GO:0003824,GO:0004644,GO:0005575,GO:0005622,GO:0005623,GO:0005634,GO:0005737,GO:0006139,GO:0006144,GO:0006163,GO:0006164,GO:0006188,GO:0006189,GO:0006725,GO:0006753,GO:0006793,GO:0006796,GO:0006807,GO:0008150,GO:0008152,GO:0009058,GO:0009112,GO:0009113,GO:0009117,GO:0009123,GO:0009124,GO:0009126,GO:0009127,GO:0009150,GO:0009152,GO:0009156,GO:0009161,GO:0009165,GO:0009167,GO:0009168,GO:…	2.1.2.2	ko:K00601	ko00230,ko00670,ko01100,ko01110,ko01130,map00230,map00670,map01100,map01110,map01130	M00048	R04325,R04326	RC00026,RC00197,RC01128	ko00000,ko00001,ko00002,ko01000	-	-	-	Formyl_trans_N,Kelch_3,Kelch_4	Carbohydrate transport and metabolism	METABOLISM	384
Apiotrichum_akiyoshidainum_HP2023|7983	G	Apiotrichum_akiyoshidainum_HP2023	0.331577	Trichosporonales	Saprotrophic	Yes	5286.M7WSA1	9.9e-96	357.5	COG0477@1|root,KOG2533@2759|Eukaryota,38EDR@33154|Opisthokonta,3NU3S@4751|Fungi,3UZ75@5204|Basidiomycota,2YFKS@29000|Pucciniomycotina	2YFKS@29000|Pucciniomycotina	Major Facilitator Superfamily	-	-	-	ko:K08192	-	-	-	-	ko00000,ko02000	2.A.1.14.4	-	-	MFS_1,MFS_4	Carbohydrate transport and metabolism	METABOLISM	1419
Apiotrichum_akiyoshidainum_HP2023|7997	G	Apiotrichum_akiyoshidainum_HP2023	0.260815	Trichosporonales	Saprotrophic	Yes	552467.XP_003191687.1	3e-116	425.6	KOG2798@1|root,KOG2798@2759|Eukaryota,38H1C@33154|Opisthokonta,3NWES@4751|Fungi,3UZ5H@5204|Basidiomycota,3VCNE@5234|Tremellales	3VCNE@5234|Tremellales	N2227	-	-	2.1.1.22	ko:K19787	ko00340,map00340	-	R02144	RC00003,RC00333	ko00000,ko00001,ko01000	-	-	-	Methyltransf_11,N2227	Carbohydrate transport and metabolism	METABOLISM	1443
Apiotrichum_akiyoshidainum_HP2023|8008	G	Apiotrichum_akiyoshidainum_HP2023	0.342723	Trichosporonales	Saprotrophic	Yes	82508.K1VVY8	2.2e-244	851.7	COG0554@1|root,KOG2517@2759|Eukaryota,39S19@33154|Opisthokonta,3NWD0@4751|Fungi,3UZI7@5204|Basidiomycota,3VDCP@5234|Tremellales	3VDCP@5234|Tremellales	FGGY family of carbohydrate kinases, C-terminal domain	-	GO:0003674,GO:0003824,GO:0005975,GO:0005996,GO:0006793,GO:0006796,GO:0008150,GO:0008152,GO:0009987,GO:0016301,GO:0016310,GO:0016740,GO:0016772,GO:0016773,GO:0019150,GO:0019200,GO:0019321,GO:0044237,GO:0044238,GO:0044262,GO:0044281,GO:0046835,GO:0071704	-	-	-	-	-	-	-	-	-	-	FGGY_C,FGGY_N,RRM_1	Carbohydrate transport and metabolism	METABOLISM	1893
Apiotrichum_akiyoshidainum_HP2023|8059	G	Apiotrichum_akiyoshidainum_HP2023	0.295146	Trichosporonales	Saprotrophic	Yes	5217.XP_007005708.1	8.5e-181	640.6	KOG0637@1|root,KOG0637@2759|Eukaryota,38C87@33154|Opisthokonta,3NU40@4751|Fungi,3UZ4C@5204|Basidiomycota,3VEYA@5234|Tremellales	3VEYA@5234|Tremellales	mfs general substrate transporter	-	GO:0003674,GO:0005215,GO:0005351,GO:0005363,GO:0005364,GO:0005402,GO:0005575,GO:0005623,GO:0005886,GO:0005887,GO:0006810,GO:0006811,GO:0006812,GO:0008150,GO:0008324,GO:0008506,GO:0008515,GO:0008643,GO:0009669,GO:0015075,GO:0015077,GO:0015078,GO:0015144,GO:0015154,GO:0015157,GO:0015291,GO:0015293,GO:0015294,GO:0015295,GO:0015318,GO:0015672,GO:0015766,GO:0015768,GO:0015770,GO:0015772,GO:0016020,GO:…	-	ko:K15378	-	-	-	-	ko00000,ko02000	2.A.2.4,2.A.2.6	-	-	BT1,Dioxygenase_C,G6PD_C,MFS_1,MFS_1_like,MFS_2,PUCC	Carbohydrate transport and metabolism	METABOLISM	2070
Apiotrichum_akiyoshidainum_HP2023|806	G	Apiotrichum_akiyoshidainum_HP2023	0.371959	Trichosporonales	Saprotrophic	Yes	82508.K1VF57	5e-143	513.8	COG0363@1|root,KOG3147@2759|Eukaryota,39U1J@33154|Opisthokonta,3NY1P@4751|Fungi,3UYNM@5204|Basidiomycota,3VEMA@5234|Tremellales	3VEMA@5234|Tremellales	Glucosamine-6-phosphate isomerases/6-phosphogluconolactonase	SOL1	GO:0003674,GO:0003824,GO:0005575,GO:0005622,GO:0005623,GO:0005634,GO:0005737,GO:0005829,GO:0006081,GO:0006098,GO:0006139,GO:0006403,GO:0006405,GO:0006409,GO:0006611,GO:0006725,GO:0006732,GO:0006733,GO:0006739,GO:0006753,GO:0006793,GO:0006796,GO:0006807,GO:0006810,GO:0006886,GO:0006913,GO:0008104,GO:0008150,GO:0008152,GO:0009051,GO:0009117,GO:0009987,GO:0015031,GO:0015833,GO:0015931,GO:0016787,GO:…	3.1.1.31	ko:K01057	ko00030,ko01100,ko01110,ko01120,ko01130,ko01200,map00030,map01100,map01110,map01120,map01130,map01200	M00004,M00006,M00008	R02035	RC00537	ko00000,ko00001,ko00002,ko01000	-	-	-	DUF1524,G-gamma,Glucosamine_iso	Carbohydrate transport and metabolism	METABOLISM	852
Apiotrichum_akiyoshidainum_HP2023|811	G	Apiotrichum_akiyoshidainum_HP2023	0.400845	Trichosporonales	Saprotrophic	Yes	82508.K1VB36	0	1188.3	COG3250@1|root,KOG2230@2759|Eukaryota,38CZF@33154|Opisthokonta,3NYVS@4751|Fungi,3UZJ0@5204|Basidiomycota,3VGRH@5234|Tremellales	3VGRH@5234|Tremellales	Glycosyl hydrolases family 2	-	-	3.2.1.25	ko:K01192	ko00511,ko04142,map00511,map04142	-	-	-	ko00000,ko00001,ko01000	-	-	-	Arf,Glyco_hydro_2,Glyco_hydro_2_C,Glyco_hydro_2_N,Ras,Roc	Carbohydrate transport and metabolism	METABOLISM	2634
Apiotrichum_akiyoshidainum_HP2023|8118	G	Apiotrichum_akiyoshidainum_HP2023	0.336813	Trichosporonales	Saprotrophic	Yes	5217.XP_007000946.1	1.5e-25	122.1	COG1472@1|root,2QR4D@2759|Eukaryota,38FS1@33154|Opisthokonta,3NVBN@4751|Fungi,3UZ4U@5204|Basidiomycota,3VD2I@5234|Tremellales	3VD2I@5234|Tremellales	Fibronectin type III-like domain	-	-	3.2.1.21	ko:K05349	ko00460,ko00500,ko00940,ko01100,ko01110,map00460,map00500,map00940,map01100,map01110	-	R00026,R02558,R02887,R02985,R03527,R04949,R04998,R10035,R10039,R10040	RC00049,RC00059,RC00171,RC00262,RC00397,RC00451,RC00714,RC00746,RC01248	ko00000,ko00001,ko01000	-	GH3	-	CBM_1,Fn3-like,Glyco_hydro_3,Glyco_hydro_3_C	Carbohydrate transport and metabolism	METABOLISM	315
Apiotrichum_akiyoshidainum_HP2023|8158	G	Apiotrichum_akiyoshidainum_HP2023	0.446648	Trichosporonales	Saprotrophic	Yes	552467.XP_003192886.1	2.5e-254	884.4	COG4284@1|root,KOG2638@2759|Eukaryota,38CTH@33154|Opisthokonta,3NWDG@4751|Fungi,3UY6T@5204|Basidiomycota,3VCSZ@5234|Tremellales	3VCSZ@5234|Tremellales	UTP--glucose-1-phosphate uridylyltransferase	UGP1	GO:0000271,GO:0003674,GO:0003824,GO:0003983,GO:0005575,GO:0005618,GO:0005622,GO:0005623,GO:0005737,GO:0005886,GO:0005975,GO:0005976,GO:0005977,GO:0005978,GO:0005984,GO:0005991,GO:0005992,GO:0006011,GO:0006073,GO:0006077,GO:0006078,GO:0006091,GO:0006112,GO:0006139,GO:0006464,GO:0006486,GO:0006725,GO:0006793,GO:0006807,GO:0008150,GO:0008152,GO:0009058,GO:0009059,GO:0009100,GO:0009101,GO:0009225,GO:…	2.7.7.9	ko:K00963	ko00040,ko00052,ko00500,ko00520,ko01100,ko01130,map00040,map00052,map00500,map00520,map01100,map01130	M00129,M00361,M00362,M00549	R00289	RC00002	ko00000,ko00001,ko00002,ko01000	-	-	-	UDPGP	Carbohydrate transport and metabolism	METABOLISM	1503
Apiotrichum_akiyoshidainum_HP2023|8164	G	Apiotrichum_akiyoshidainum_HP2023	0.269011	Trichosporonales	Saprotrophic	Yes	82508.K1VIU6	1.5e-46	193.4	KOG4754@1|root,KOG4754@2759|Eukaryota,3A15C@33154|Opisthokonta,3P375@4751|Fungi,3V0C4@5204|Basidiomycota,3VHGZ@5234|Tremellales	3VHGZ@5234|Tremellales	Phosphoglycerate mutase family	-	-	-	-	-	-	-	-	-	-	-	-	His_Phos_1	Carbohydrate transport and metabolism	METABOLISM	888
Apiotrichum_akiyoshidainum_HP2023|8166	G	Apiotrichum_akiyoshidainum_HP2023	0.452203	Trichosporonales	Saprotrophic	Yes	5217.XP_007003336.1	7.7e-46	190.3	COG2009@1|root,KOG0449@2759|Eukaryota,3A54B@33154|Opisthokonta,3P4H8@4751|Fungi,3V1X1@5204|Basidiomycota,3VFNJ@5234|Tremellales	3VFNJ@5234|Tremellales	Succinate dehydrogenase/Fumarate reductase transmembrane subunit	SDH3	GO:0000104,GO:0003674,GO:0003824,GO:0005575,GO:0005622,GO:0005623,GO:0005737,GO:0005739,GO:0005740,GO:0005743,GO:0005746,GO:0005749,GO:0006082,GO:0006091,GO:0006105,GO:0006119,GO:0006121,GO:0006139,GO:0006163,GO:0006605,GO:0006626,GO:0006725,GO:0006753,GO:0006793,GO:0006796,GO:0006807,GO:0006810,GO:0006839,GO:0006886,GO:0006996,GO:0007005,GO:0007006,GO:0007007,GO:0008104,GO:0008150,GO:0008152,GO:…	-	ko:K00236	ko00020,ko00190,ko01100,ko01110,ko01120,ko01130,ko01200,ko04714,ko04932,ko05010,ko05012,ko05016,map00020,map00190,map01100,map01110,map01120,map01130,map01200,map04714,map04932,map05010,map05012,map05016	M00009,M00011,M00148	R02164	RC00045	ko00000,ko00001,ko00002	-	-	iMM904.YMR118C,iND750.YMR118C	Sdh_cyt	Carbohydrate transport and metabolism	METABOLISM	522
Apiotrichum_akiyoshidainum_HP2023|8186	G	Apiotrichum_akiyoshidainum_HP2023	0.286801	Trichosporonales	Saprotrophic	Yes	552467.XP_003194820.1	1.2e-149	537	COG2273@1|root,2QR13@2759|Eukaryota,38E3H@33154|Opisthokonta,3NUWF@4751|Fungi,3UYZU@5204|Basidiomycota,3VGDX@5234|Tremellales	3VGDX@5234|Tremellales	Beta-glucan synthesis-associated protein (SKN1)	-	-	-	ko:K21850	-	-	-	-	ko00000,ko04131	-	GH16	-	SKN1	Carbohydrate transport and metabolism	METABOLISM	1809
Apiotrichum_akiyoshidainum_HP2023|8219	G	Apiotrichum_akiyoshidainum_HP2023	0.394355	Trichosporonales	Saprotrophic	Yes	80637.XP_007771028.1	9.8e-51	207.6	2D2EG@1|root,2SMK5@2759|Eukaryota,3AI4K@33154|Opisthokonta,3PBI1@4751|Fungi,3V3QV@5204|Basidiomycota,224X8@155619|Agaricomycetes	224X8@155619|Agaricomycetes	Belongs to the glycosyl hydrolase 18 family	-	-	-	-	-	-	-	-	-	-	-	-	CBM_5_12,Glyco_hydro_18	Carbohydrate transport and metabolism	METABOLISM	1098
Apiotrichum_akiyoshidainum_HP2023|8233	G	Apiotrichum_akiyoshidainum_HP2023	0.335686	Trichosporonales	Saprotrophic	Yes	82508.K1VRU9	1.5e-135	489.6	28J03@1|root,2QRBX@2759|Eukaryota,39SI0@33154|Opisthokonta,3NZ6P@4751|Fungi,3VA0Q@5204|Basidiomycota,3VCT8@5234|Tremellales	3VCT8@5234|Tremellales	Cryptococcal mannosyltransferase 1	-	-	-	ko:K13690	-	-	-	-	ko00000,ko01000,ko01003	-	GT69	-	CAP59_mtransfer	Carbohydrate transport and metabolism	METABOLISM	1261
Apiotrichum_akiyoshidainum_HP2023|8237	G	Apiotrichum_akiyoshidainum_HP2023	0.277967	Trichosporonales	Saprotrophic	Yes	1304876.AZVC01000009_gene3367	1.3e-15	89	COG0662@1|root,COG0662@2|Bacteria,2IHU8@201174|Actinobacteria	2IHU8@201174|Actinobacteria	PFAM Cupin 2, conserved barrel domain protein	-	-	-	-	-	-	-	-	-	-	-	-	3-HAO,AraC_binding,Cupin_1,Cupin_2,Cupin_3,Cupin_6,Cupin_7	Carbohydrate transport and metabolism	METABOLISM	282
Apiotrichum_akiyoshidainum_HP2023|824	G	Apiotrichum_akiyoshidainum_HP2023	0.429922	Trichosporonales	Saprotrophic	Yes	82508.K1WQH6	4.2e-109	401.7	299WK@1|root,2RGZ1@2759|Eukaryota,39JPT@33154|Opisthokonta,3Q41Q@4751|Fungi,3V02D@5204|Basidiomycota,3VHJC@5234|Tremellales	3VHJC@5234|Tremellales	glycoside hydrolase family 16 protein	-	-	-	-	-	-	-	-	-	-	-	-	Glyco_hydro_16	Carbohydrate transport and metabolism	METABOLISM	1299
Apiotrichum_akiyoshidainum_HP2023|8246	G	Apiotrichum_akiyoshidainum_HP2023	0.336613	Trichosporonales	Saprotrophic	Yes	5217.XP_007004975.1	0	1268.4	COG0567@1|root,KOG0451@2759|Eukaryota,39KPS@33154|Opisthokonta,3NZ7K@4751|Fungi,3UY22@5204|Basidiomycota,3VGUF@5234|Tremellales	3VGUF@5234|Tremellales	2-oxoglutarate dehydrogenase C-terminal	-	-	1.2.4.2	ko:K15791	-	-	-	-	ko00000,ko01000,ko03029	-	-	-	E1_dh,OxoGdeHyase_C,Transket_pyr	Carbohydrate transport and metabolism	METABOLISM	2808
Apiotrichum_akiyoshidainum_HP2023|8250	G	Apiotrichum_akiyoshidainum_HP2023	0.387155	Trichosporonales	Saprotrophic	Yes	318829.MGG_17622T0	9.5e-116	424.1	COG0477@1|root,KOG2533@2759|Eukaryota,38FD5@33154|Opisthokonta,3NU7U@4751|Fungi,3QM8V@4890|Ascomycota,214YQ@147550|Sordariomycetes,41MFH@639021|Magnaporthales	41MFH@639021|Magnaporthales	Major Facilitator Superfamily	-	-	-	-	-	-	-	-	-	-	-	-	MFS_1	Carbohydrate transport and metabolism	METABOLISM	1560
Apiotrichum_akiyoshidainum_HP2023|8270	G	Apiotrichum_akiyoshidainum_HP2023	0.332416	Trichosporonales	Saprotrophic	Yes	552467.XP_003195781.1	5e-64	251.5	2AHRJ@1|root,2RZ2Z@2759|Eukaryota,3A33U@33154|Opisthokonta,3P3KD@4751|Fungi,3VC7W@5204|Basidiomycota,3VCRI@5234|Tremellales	3VCRI@5234|Tremellales	Trehalose utilisation	-	-	-	-	-	-	-	-	-	-	-	-	ThuA	Carbohydrate transport and metabolism	METABOLISM	930
Apiotrichum_akiyoshidainum_HP2023|8285	G	Apiotrichum_akiyoshidainum_HP2023	0.341994	Trichosporonales	Saprotrophic	Yes	5217.XP_007004531.1	0	1399.8	KOG1879@1|root,KOG1879@2759|Eukaryota,38FK5@33154|Opisthokonta,3NVVK@4751|Fungi,3UZTZ@5204|Basidiomycota,3VDFA@5234|Tremellales	3VDFA@5234|Tremellales	UDP-glucose:Glycoprotein Glucosyltransferase	KRE5	GO:0000271,GO:0003674,GO:0003824,GO:0003980,GO:0005488,GO:0005509,GO:0005515,GO:0005537,GO:0005575,GO:0005622,GO:0005623,GO:0005737,GO:0005783,GO:0005788,GO:0005975,GO:0005976,GO:0006011,GO:0006073,GO:0006139,GO:0006457,GO:0006458,GO:0006464,GO:0006486,GO:0006487,GO:0006491,GO:0006508,GO:0006515,GO:0006725,GO:0006793,GO:0006807,GO:0006950,GO:0006986,GO:0007154,GO:0007165,GO:0008150,GO:0008152,GO:…	-	ko:K11718	ko04141,map04141	-	-	-	ko00000,ko00001,ko01000,ko01003	-	GT24	-	Acyl-CoA_dh_1,Acyl-CoA_dh_2,Glyco_transf_8,UDP-g_GGTase	Carbohydrate transport and metabolism	METABOLISM	4641
Apiotrichum_akiyoshidainum_HP2023|8291	G	Apiotrichum_akiyoshidainum_HP2023	0.317948	Trichosporonales	Saprotrophic	Yes	1122927.KB895419_gene2345	5e-110	405.6	COG2366@1|root,COG3525@1|root,COG4099@1|root,COG5492@1|root,COG2366@2|Bacteria,COG3525@2|Bacteria,COG4099@2|Bacteria,COG5492@2|Bacteria,1TQ3T@1239|Firmicutes,4IQDX@91061|Bacilli,276CY@186822|Paenibacillaceae	276CY@186822|Paenibacillaceae	Glycosyl hydrolase family 20, domain 2	-	-	3.2.1.52	ko:K12373	ko00511,ko00513,ko00520,ko00531,ko00603,ko00604,ko01100,ko04142,map00511,map00513,map00520,map00531,map00603,map00604,map01100,map04142	M00079	R00022,R06004,R11316	RC00049	ko00000,ko00001,ko00002,ko01000,ko03110	-	GH20	-	Big_2,Big_4,Cohesin,DUF4982,F5_F8_type_C,Glyco_hydro_2,Glyco_hydro_20,Glyco_hydro_20b,Glyco_hydro_2_C,Glyco_hydro_2_N,Laminin_G_3,YSIRK_signal	Carbohydrate transport and metabolism	METABOLISM	2259
Apiotrichum_akiyoshidainum_HP2023|8303	G	Apiotrichum_akiyoshidainum_HP2023	0.363951	Trichosporonales	Saprotrophic	Yes	5207.AAW44866	1.5e-227	795.4	COG0366@1|root,KOG0471@2759|Eukaryota,38EZJ@33154|Opisthokonta,3NV4Y@4751|Fungi,3UZAE@5204|Basidiomycota,3VDIU@5234|Tremellales	3VDIU@5234|Tremellales	Alpha amylase, C-terminal all-beta domain	-	-	3.2.1.1	ko:K01176	ko00500,ko01100,ko04973,map00500,map01100,map04973	-	R02108,R02112,R11262	-	ko00000,ko00001,ko01000	-	GH13	-	Alpha-amylase,Alpha-amylase_C,DUF1939,Glyco_hydro_70	Carbohydrate transport and metabolism	METABOLISM	1509
Apiotrichum_akiyoshidainum_HP2023|831	G	Apiotrichum_akiyoshidainum_HP2023	0.314554	Trichosporonales	Saprotrophic	Yes	5207.AAW46018	1.1e-88	334	KOG2504@1|root,KOG2504@2759|Eukaryota,39S9J@33154|Opisthokonta,3NWXD@4751|Fungi,3UZWD@5204|Basidiomycota,3VFAF@5234|Tremellales	3VFAF@5234|Tremellales	Major Facilitator Superfamily	-	-	-	-	-	-	-	-	-	-	-	-	MFS_1,MFS_2	Carbohydrate transport and metabolism	METABOLISM	1308
Apiotrichum_akiyoshidainum_HP2023|8350	G	Apiotrichum_akiyoshidainum_HP2023	0.360219	Trichosporonales	Saprotrophic	Yes	5217.XP_007005678.1	2.7e-155	555.1	COG1208@1|root,KOG1460@2759|Eukaryota,38DS2@33154|Opisthokonta,3NTWK@4751|Fungi,3UYJF@5204|Basidiomycota,3VEF5@5234|Tremellales	3VEF5@5234|Tremellales	Nucleotidyl transferase	-	GO:0003674,GO:0003824,GO:0004475,GO:0006139,GO:0006464,GO:0006486,GO:0006725,GO:0006807,GO:0008150,GO:0008152,GO:0008905,GO:0009058,GO:0009059,GO:0009100,GO:0009101,GO:0009225,GO:0009226,GO:0009298,GO:0009987,GO:0016740,GO:0016772,GO:0016779,GO:0018130,GO:0019438,GO:0019538,GO:0019673,GO:0034641,GO:0034645,GO:0034654,GO:0036211,GO:0043170,GO:0043412,GO:0043413,GO:0044237,GO:0044238,GO:0044249,GO:…	2.7.7.13	ko:K00966	ko00051,ko00520,ko01100,ko01110,map00051,map00520,map01100,map01110	M00114,M00361,M00362	R00885	RC00002	ko00000,ko00001,ko00002,ko01000	-	-	-	ADH_N_2,ADH_zinc_N,Hexapep,Hexapep_2,NTP_transf_3,NTP_transferase,RPE65	Carbohydrate transport and metabolism	METABOLISM	1206
Apiotrichum_akiyoshidainum_HP2023|8417	G	Apiotrichum_akiyoshidainum_HP2023	0.331289	Trichosporonales	Saprotrophic	Yes	552467.XP_003195202.1	9.5e-103	380.2	COG0483@1|root,KOG2951@2759|Eukaryota,38E7R@33154|Opisthokonta,3NW73@4751|Fungi,3UZ3V@5204|Basidiomycota,3VGVM@5234|Tremellales	3VGVM@5234|Tremellales	Inositol monophosphatase family	-	GO:0003674,GO:0003824,GO:0005575,GO:0005622,GO:0005623,GO:0005634,GO:0005737,GO:0005975,GO:0006020,GO:0006066,GO:0006793,GO:0006796,GO:0007154,GO:0007165,GO:0008150,GO:0008152,GO:0008934,GO:0009056,GO:0009987,GO:0016311,GO:0016787,GO:0016788,GO:0016791,GO:0019637,GO:0019751,GO:0023052,GO:0042578,GO:0043226,GO:0043227,GO:0043229,GO:0043231,GO:0043647,GO:0044237,GO:0044238,GO:0044262,GO:0044281,GO:…	3.1.3.25	ko:K01092	ko00521,ko00562,ko01100,ko04070,map00521,map00562,map01100,map04070	M00131	R01185,R01186,R01187	RC00078	ko00000,ko00001,ko00002,ko01000	-	-	-	Inositol_P,RRM_5,RSB_motif	Carbohydrate transport and metabolism	METABOLISM	951
Apiotrichum_akiyoshidainum_HP2023|8432	G	Apiotrichum_akiyoshidainum_HP2023	0.359278	Trichosporonales	Saprotrophic	Yes	82508.K1VIA6	3e-202	711.4	COG0477@1|root,KOG2533@2759|Eukaryota,38HSW@33154|Opisthokonta,3NXBD@4751|Fungi,3V05S@5204|Basidiomycota,3VHIR@5234|Tremellales	3VHIR@5234|Tremellales	Major Facilitator Superfamily	-	-	-	-	-	-	-	-	-	-	-	-	MFS_1,Sugar_tr	Carbohydrate transport and metabolism	METABOLISM	1590
Apiotrichum_akiyoshidainum_HP2023|8457	G	Apiotrichum_akiyoshidainum_HP2023	0.320702	Trichosporonales	Saprotrophic	Yes	82508.K1VY27	4.5e-57	228.8	COG2272@1|root,KOG1516@2759|Eukaryota,38D2A@33154|Opisthokonta,3NZME@4751|Fungi,3VCCM@5204|Basidiomycota,3VHJI@5234|Tremellales	3VHJI@5234|Tremellales	Carboxylesterase family	-	-	3.1.1.1,3.1.1.56,3.1.1.84	ko:K03927	ko00983,map00983	-	R08220,R08255,R08258	RC00041,RC00475,RC00476,RC02264	ko00000,ko00001,ko01000	-	CE10	-	Abhydrolase_3,COesterase,Peptidase_S9	Carbohydrate transport and metabolism	METABOLISM	1194
Apiotrichum_akiyoshidainum_HP2023|846	G	Apiotrichum_akiyoshidainum_HP2023	0.318956	Trichosporonales	Saprotrophic	Yes	5207.AAW43249	6.9e-182	644	COG2273@1|root,2QR13@2759|Eukaryota,38E3H@33154|Opisthokonta,3NUWF@4751|Fungi,3UZ7I@5204|Basidiomycota,3VDXC@5234|Tremellales	3VDXC@5234|Tremellales	Beta-glucan synthesis-associated protein (SKN1)	-	-	-	ko:K21850	-	-	-	-	ko00000,ko04131	-	GH16	-	SKN1	Carbohydrate transport and metabolism	METABOLISM	1839
Apiotrichum_akiyoshidainum_HP2023|8469	G	Apiotrichum_akiyoshidainum_HP2023	0.415944	Trichosporonales	Saprotrophic	Yes	82508.K1W7C7	6.2e-132	477.6	COG0726@1|root,2QRIP@2759|Eukaryota,39UFN@33154|Opisthokonta,3NWJ2@4751|Fungi,3UXVS@5204|Basidiomycota,3VEAN@5234|Tremellales	3VEAN@5234|Tremellales	Chitin deacetylase	CDA2	GO:0000003,GO:0003006,GO:0003674,GO:0003824,GO:0004099,GO:0005575,GO:0005618,GO:0005619,GO:0005623,GO:0005628,GO:0005631,GO:0007049,GO:0008150,GO:0009272,GO:0009277,GO:0009653,GO:0009987,GO:0010927,GO:0016020,GO:0016043,GO:0016787,GO:0016810,GO:0016811,GO:0019213,GO:0019953,GO:0022402,GO:0022413,GO:0022414,GO:0022607,GO:0030154,GO:0030312,GO:0030435,GO:0030437,GO:0030476,GO:0031160,GO:0031505,GO:…	3.5.1.41	ko:K01452	ko00520,ko01100,map00520,map01100	-	R02333	RC00166,RC00300	ko00000,ko00001,ko01000	-	-	-	Glyco_hydro_57,Polysacc_deac_1	Carbohydrate transport and metabolism	METABOLISM	1335
Apiotrichum_akiyoshidainum_HP2023|8528	G	Apiotrichum_akiyoshidainum_HP2023	0.275256	Trichosporonales	Saprotrophic	Yes	82508.K1V9A8	2e-161	575.1	COG0639@1|root,KOG0372@2759|Eukaryota,38D1F@33154|Opisthokonta,3NVGA@4751|Fungi,3UZIH@5204|Basidiomycota,3VEJ2@5234|Tremellales	3VEJ2@5234|Tremellales	Calcineurin-like phosphoesterase	PPH3	GO:0000003,GO:0000075,GO:0000724,GO:0000725,GO:0003674,GO:0003824,GO:0004721,GO:0004722,GO:0005575,GO:0005622,GO:0005623,GO:0005634,GO:0005737,GO:0006139,GO:0006259,GO:0006281,GO:0006282,GO:0006302,GO:0006310,GO:0006464,GO:0006470,GO:0006725,GO:0006793,GO:0006796,GO:0006807,GO:0006950,GO:0006974,GO:0007049,GO:0007063,GO:0007154,GO:0007165,GO:0008150,GO:0008152,GO:0008287,GO:0009893,GO:0009966,GO:…	3.1.3.16	ko:K15423	ko04922,map04922	-	-	-	ko00000,ko00001,ko01000,ko01009,ko03400	-	-	-	Metallophos	Carbohydrate transport and metabolism	METABOLISM	921
Apiotrichum_akiyoshidainum_HP2023|8557	G	Apiotrichum_akiyoshidainum_HP2023	0.431653	Trichosporonales	Saprotrophic	Yes	82508.K1WK98	7.1e-171	607.1	COG0477@1|root,KOG2533@2759|Eukaryota,39K3V@33154|Opisthokonta,3NWTF@4751|Fungi,3UYPY@5204|Basidiomycota,3VHII@5234|Tremellales	3VHII@5234|Tremellales	Major Facilitator Superfamily	-	-	-	-	-	-	-	-	-	-	-	-	ADP_ribosyl_GH,MFS_1	Carbohydrate transport and metabolism	METABOLISM	1407
Apiotrichum_akiyoshidainum_HP2023|8565	G	Apiotrichum_akiyoshidainum_HP2023	0.395433	Trichosporonales	Saprotrophic	Yes	82508.K1VU90	1.2e-160	573.2	COG0477@1|root,KOG2533@2759|Eukaryota,39K3V@33154|Opisthokonta,3NWTF@4751|Fungi,3UYPY@5204|Basidiomycota,3VHII@5234|Tremellales	3VHII@5234|Tremellales	Major Facilitator Superfamily	-	-	-	-	-	-	-	-	-	-	-	-	ADP_ribosyl_GH,MFS_1	Carbohydrate transport and metabolism	METABOLISM	1497
Apiotrichum_akiyoshidainum_HP2023|8578	G	Apiotrichum_akiyoshidainum_HP2023	0.459753	Trichosporonales	Saprotrophic	Yes	82508.K1VJC3	4.5e-47	193.7	COG0158@1|root,KOG1458@2759|Eukaryota,38D1X@33154|Opisthokonta,3NUA1@4751|Fungi,3UZ5J@5204|Basidiomycota,3VE19@5234|Tremellales	3VE19@5234|Tremellales	Fructose-1-6-bisphosphatase, N-terminal domain	FBP1	GO:0000166,GO:0001558,GO:0003674,GO:0003824,GO:0005488,GO:0005575,GO:0005622,GO:0005623,GO:0005737,GO:0005829,GO:0005975,GO:0005984,GO:0005985,GO:0005986,GO:0005996,GO:0006000,GO:0006002,GO:0006006,GO:0006094,GO:0006109,GO:0006110,GO:0006111,GO:0006140,GO:0006793,GO:0006796,GO:0006950,GO:0007154,GO:0008144,GO:0008150,GO:0008152,GO:0009058,GO:0009267,GO:0009311,GO:0009312,GO:0009605,GO:0009889,GO:…	3.1.3.11	ko:K03841	ko00010,ko00030,ko00051,ko00680,ko00710,ko01100,ko01110,ko01120,ko01130,ko01200,ko04152,ko04910,map00010,map00030,map00051,map00680,map00710,map01100,map01110,map01120,map01130,map01200,map04152,map04910	M00003,M00165,M00167,M00344	R00762,R04780	RC00017	ko00000,ko00001,ko00002,ko01000,ko04147	-	-	iMM904.YLR377C,iND750.YLR377C	FBPase,Inositol_P,Zn_clus	Carbohydrate transport and metabolism	METABOLISM	342
Apiotrichum_akiyoshidainum_HP2023|8579	G	Apiotrichum_akiyoshidainum_HP2023	0.406711	Trichosporonales	Saprotrophic	Yes	552467.XP_003191893.1	2e-111	408.7	COG0158@1|root,KOG1458@2759|Eukaryota,38D1X@33154|Opisthokonta,3NUA1@4751|Fungi,3UZ5J@5204|Basidiomycota,3VE19@5234|Tremellales	3VE19@5234|Tremellales	Fructose-1-6-bisphosphatase, N-terminal domain	FBP1	GO:0000166,GO:0001558,GO:0003674,GO:0003824,GO:0005488,GO:0005575,GO:0005622,GO:0005623,GO:0005737,GO:0005829,GO:0005975,GO:0005984,GO:0005985,GO:0005986,GO:0005996,GO:0006000,GO:0006002,GO:0006006,GO:0006094,GO:0006109,GO:0006110,GO:0006111,GO:0006140,GO:0006793,GO:0006796,GO:0006950,GO:0007154,GO:0008144,GO:0008150,GO:0008152,GO:0009058,GO:0009267,GO:0009311,GO:0009312,GO:0009605,GO:0009889,GO:…	3.1.3.11	ko:K03841	ko00010,ko00030,ko00051,ko00680,ko00710,ko01100,ko01110,ko01120,ko01130,ko01200,ko04152,ko04910,map00010,map00030,map00051,map00680,map00710,map01100,map01110,map01120,map01130,map01200,map04152,map04910	M00003,M00165,M00167,M00344	R00762,R04780	RC00017	ko00000,ko00001,ko00002,ko01000,ko04147	-	-	iMM904.YLR377C,iND750.YLR377C	FBPase,Inositol_P,Zn_clus	Carbohydrate transport and metabolism	METABOLISM	768
Apiotrichum_akiyoshidainum_HP2023|859	G	Apiotrichum_akiyoshidainum_HP2023	0.356262	Trichosporonales	Saprotrophic	Yes	82508.K1VYD8	0	2464.1	COG3408@1|root,KOG3625@2759|Eukaryota,38BRH@33154|Opisthokonta,3NU7F@4751|Fungi,3UYFD@5204|Basidiomycota,3VE4M@5234|Tremellales	3VE4M@5234|Tremellales	Glycogen debranching enzyme, glucanotransferase domain	GDB1	GO:0000272,GO:0003674,GO:0003824,GO:0004133,GO:0004134,GO:0004135,GO:0004553,GO:0005575,GO:0005622,GO:0005623,GO:0005737,GO:0005739,GO:0005975,GO:0005976,GO:0005977,GO:0005980,GO:0006073,GO:0006091,GO:0006112,GO:0008150,GO:0008152,GO:0009056,GO:0009057,GO:0009251,GO:0009987,GO:0015926,GO:0015980,GO:0016052,GO:0016740,GO:0016757,GO:0016758,GO:0016787,GO:0016798,GO:0043170,GO:0043226,GO:0043227,GO:…	2.4.1.25,3.2.1.33	ko:K01196	ko00500,ko01100,ko01110,map00500,map01100,map01110	-	R02109,R02111	RC00049	ko00000,ko00001,ko01000	-	GH13	-	Alpha-amylase,Cytochrom_C1,GDE_C,Pkinase,Pkinase_Tyr,hDGE_amylase,hGDE_N,hGDE_central	Carbohydrate transport and metabolism	METABOLISM	4794
Apiotrichum_akiyoshidainum_HP2023|8643	G	Apiotrichum_akiyoshidainum_HP2023	0.325569	Trichosporonales	Saprotrophic	Yes	82508.K1WJN4	0	1139	COG1626@1|root,KOG0602@2759|Eukaryota,38CKH@33154|Opisthokonta,3NXP5@4751|Fungi,3UZRT@5204|Basidiomycota,3VEG1@5234|Tremellales	3VEG1@5234|Tremellales	Neutral trehalase Ca2+ binding domain	NTH1	GO:0001101,GO:0003674,GO:0003824,GO:0004553,GO:0004555,GO:0005575,GO:0005622,GO:0005623,GO:0005737,GO:0005739,GO:0005975,GO:0005984,GO:0005991,GO:0005993,GO:0006950,GO:0007154,GO:0008150,GO:0008152,GO:0009056,GO:0009269,GO:0009311,GO:0009313,GO:0009414,GO:0009415,GO:0009605,GO:0009628,GO:0009987,GO:0009991,GO:0010035,GO:0015927,GO:0016052,GO:0016787,GO:0016798,GO:0031668,GO:0033554,GO:0042221,GO:…	3.2.1.28	ko:K01194	ko00500,ko01100,map00500,map01100	-	R00010	RC00049	ko00000,ko00001,ko00537,ko01000	-	GH37	-	GDPD,Trehalase,Trehalase_Ca-bi	Carbohydrate transport and metabolism	METABOLISM	2436
Apiotrichum_akiyoshidainum_HP2023|8647	G	Apiotrichum_akiyoshidainum_HP2023	0.395371	Trichosporonales	Saprotrophic	Yes	5207.AAW47197	6.9e-165	587.4	28HEQ@1|root,2QPST@2759|Eukaryota,38D0H@33154|Opisthokonta,3NX0F@4751|Fungi,3UZR8@5204|Basidiomycota,3VDKN@5234|Tremellales	3VDKN@5234|Tremellales	Splits internally a 1,3-beta-glucan molecule and transfers the newly generated reducing end (the donor) to the non- reducing end of another 1,3-beta-glucan molecule (the acceptor) forming a 1,3-beta linkage, resulting in the elongation of 1,3- beta-glucan chains in the cell wall	PHR2	GO:0000271,GO:0000278,GO:0000281,GO:0000902,GO:0000910,GO:0000917,GO:0000935,GO:0000936,GO:0003674,GO:0003824,GO:0005575,GO:0005576,GO:0005618,GO:0005621,GO:0005622,GO:0005623,GO:0005634,GO:0005737,GO:0005739,GO:0005798,GO:0005886,GO:0005933,GO:0005975,GO:0005976,GO:0006073,GO:0006074,GO:0006075,GO:0006325,GO:0006342,GO:0006355,GO:0006996,GO:0007049,GO:0007155,GO:0007163,GO:0008150,GO:0008152,GO:…	-	-	-	-	-	-	-	-	-	-	Cellulase,Glyco_hydro_2_C,Glyco_hydro_72,X8	Carbohydrate transport and metabolism	METABOLISM	1665
Apiotrichum_akiyoshidainum_HP2023|8678	G	Apiotrichum_akiyoshidainum_HP2023	0.295739	Trichosporonales	Saprotrophic	Yes	5217.XP_007004134.1	2.9e-112	412.5	COG3774@1|root,2QW2I@2759|Eukaryota,39T08@33154|Opisthokonta,3NUUF@4751|Fungi,3V1YE@5204|Basidiomycota,3VF20@5234|Tremellales	3VF20@5234|Tremellales	to TIGR gene model, INSD accession	-	-	2.4.1.232	ko:K05528	ko00513,ko01100,map00513,map01100	M00074	R08599	-	ko00000,ko00001,ko00002,ko01000,ko01003	-	GT32	-	Gly_transf_sug	Carbohydrate transport and metabolism	METABOLISM	1602
Apiotrichum_akiyoshidainum_HP2023|8724	G	Apiotrichum_akiyoshidainum_HP2023	0.39357	Trichosporonales	Saprotrophic	Yes	5207.AAW44124	0	1323.1	COG0058@1|root,KOG2099@2759|Eukaryota,38F0I@33154|Opisthokonta,3NVUR@4751|Fungi,3V38G@5204|Basidiomycota,3VDRI@5234|Tremellales	3VDRI@5234|Tremellales	Phosphorylase is an important allosteric enzyme in carbohydrate metabolism. Enzymes from different sources differ in their regulatory mechanisms and in their natural substrates. However, all known phosphorylases share catalytic and structural properties	GPH1	GO:0000272,GO:0003674,GO:0003824,GO:0004645,GO:0005488,GO:0005575,GO:0005622,GO:0005623,GO:0005737,GO:0005975,GO:0005976,GO:0005977,GO:0005980,GO:0006073,GO:0006091,GO:0006112,GO:0008144,GO:0008150,GO:0008152,GO:0008184,GO:0009056,GO:0009057,GO:0009251,GO:0009987,GO:0015980,GO:0016052,GO:0016740,GO:0016757,GO:0016758,GO:0019842,GO:0030170,GO:0036094,GO:0043167,GO:0043168,GO:0043170,GO:0044042,GO:…	2.4.1.1	ko:K00688	ko00500,ko01100,ko01110,ko02026,ko04217,ko04910,ko04922,ko04931,map00500,map01100,map01110,map02026,map04217,map04910,map04922,map04931	-	R02111	-	ko00000,ko00001,ko01000	-	GT35	-	HET,Phosphorylase	Carbohydrate transport and metabolism	METABOLISM	2661
Apiotrichum_akiyoshidainum_HP2023|873	G	Apiotrichum_akiyoshidainum_HP2023	0.480422	Trichosporonales	Saprotrophic	Yes	29850.GGTG_05711T0	1.2e-172	613.2	2C38W@1|root,2QPHV@2759|Eukaryota,38HWR@33154|Opisthokonta,3NVUF@4751|Fungi,3QQ4I@4890|Ascomycota,215HC@147550|Sordariomycetes,41MG9@639021|Magnaporthales	41MG9@639021|Magnaporthales	Belongs to the glycosyl hydrolase 7 (cellulase C) family	cbhA	GO:0000272,GO:0003674,GO:0003824,GO:0004553,GO:0005575,GO:0005576,GO:0005975,GO:0005976,GO:0008150,GO:0008152,GO:0009056,GO:0009057,GO:0009251,GO:0016052,GO:0016162,GO:0016787,GO:0016798,GO:0043170,GO:0044042,GO:0044238,GO:0071704,GO:1901575	3.2.1.91	ko:K01225	ko00500,ko01100,map00500,map01100	-	R02886,R06200,R11308	RC00799	ko00000,ko00001,ko01000	-	GH7	-	CBM_1,Glyco_hydro_7	Carbohydrate transport and metabolism	METABOLISM	1671
Apiotrichum_akiyoshidainum_HP2023|8734	G	Apiotrichum_akiyoshidainum_HP2023	0.284572	Trichosporonales	Saprotrophic	Yes	552467.XP_003191965.1	6.5e-98	364.8	COG3774@1|root,2QW2I@2759|Eukaryota,39T08@33154|Opisthokonta,3NUUF@4751|Fungi,3V1YE@5204|Basidiomycota	3V1YE@5204|Basidiomycota	to TIGR gene model, INSD accession	-	-	2.4.1.232	ko:K05528	ko00513,ko01100,map00513,map01100	M00074	R08599	-	ko00000,ko00001,ko00002,ko01000,ko01003	-	GT32	-	Gly_transf_sug	Carbohydrate transport and metabolism	METABOLISM	1491
Apiotrichum_akiyoshidainum_HP2023|8736	G	Apiotrichum_akiyoshidainum_HP2023	0.41281	Trichosporonales	Saprotrophic	Yes	82508.K1V9D6	2.5e-24	117.9	COG0451@1|root,KOG2774@2759|Eukaryota,39CSF@33154|Opisthokonta,3NYXP@4751|Fungi,3V09P@5204|Basidiomycota,3VE3G@5234|Tremellales	3VE3G@5234|Tremellales	GDP-mannose 4,6 dehydratase	-	-	-	-	-	-	-	-	-	-	-	-	3Beta_HSD,Epimerase,GDP_Man_Dehyd,KR,Ldh_1_N,NAD_binding_10,NAD_binding_4,RmlD_sub_bind,adh_short	Carbohydrate transport and metabolism	METABOLISM	266
Apiotrichum_akiyoshidainum_HP2023|8762	G	Apiotrichum_akiyoshidainum_HP2023	0.287879	Trichosporonales	Saprotrophic	Yes	5465.ENH86241	3.7e-16	92.8	COG3507@1|root,2QQH8@2759|Eukaryota,3903N@33154|Opisthokonta,3NWVE@4751|Fungi,3QSX3@4890|Ascomycota,2154R@147550|Sordariomycetes,1EVTK@1028384|Glomerellales	1EVTK@1028384|Glomerellales	Belongs to the glycosyl hydrolase 43 family	-	-	-	-	-	-	-	-	-	-	-	-	Glyco_hydro_43	Carbohydrate transport and metabolism	METABOLISM	1150
Apiotrichum_akiyoshidainum_HP2023|8811	G	Apiotrichum_akiyoshidainum_HP2023	0.33574	Trichosporonales	Saprotrophic	Yes	82508.K1VSU2	2.5e-156	559.3	COG4282@1|root,2QTAZ@2759|Eukaryota,38EZ3@33154|Opisthokonta,3NV8B@4751|Fungi,3V0VH@5204|Basidiomycota,3VCXW@5234|Tremellales	3VCXW@5234|Tremellales	SMI1 / KNR4 family	SMI1	GO:0000131,GO:0005575,GO:0005622,GO:0005623,GO:0005933,GO:0005935,GO:0005937,GO:0007346,GO:0008150,GO:0030427,GO:0032995,GO:0042995,GO:0043332,GO:0044087,GO:0044424,GO:0044463,GO:0044464,GO:0050789,GO:0050794,GO:0051286,GO:0051726,GO:0065007,GO:0120025,GO:0120038,GO:1903338	2.4.1.34	ko:K00706	ko00500,ko04011,map00500,map04011	-	R03118	RC00005	ko00000,ko00001,ko01000,ko01003	-	GT48	-	SMI1_KNR4	Carbohydrate transport and metabolism	METABOLISM	2067
Apiotrichum_akiyoshidainum_HP2023|8816	G	Apiotrichum_akiyoshidainum_HP2023	0.240051	Trichosporonales	Saprotrophic	Yes	552467.XP_003194104.1	9e-61	240.7	COG3001@1|root,KOG3021@2759|Eukaryota,38F6U@33154|Opisthokonta,3NXP0@4751|Fungi,3V0WI@5204|Basidiomycota,3VFCK@5234|Tremellales	3VFCK@5234|Tremellales	Fructosamine kinase	-	-	2.7.1.172	ko:K15523	-	-	-	-	ko00000,ko01000	-	-	-	APH,EcKinase,Fructosamin_kin,GST_N_3	Carbohydrate transport and metabolism	METABOLISM	945
Apiotrichum_akiyoshidainum_HP2023|8825	G	Apiotrichum_akiyoshidainum_HP2023	0.406817	Trichosporonales	Saprotrophic	Yes	5217.XP_007007242.1	2.7e-112	411.8	COG0058@1|root,KOG2099@2759|Eukaryota,38F0I@33154|Opisthokonta,3NVUR@4751|Fungi,3V38G@5204|Basidiomycota,3VDRI@5234|Tremellales	3VDRI@5234|Tremellales	Phosphorylase is an important allosteric enzyme in carbohydrate metabolism. Enzymes from different sources differ in their regulatory mechanisms and in their natural substrates. However, all known phosphorylases share catalytic and structural properties	GPH1	GO:0000272,GO:0003674,GO:0003824,GO:0004645,GO:0005488,GO:0005575,GO:0005622,GO:0005623,GO:0005737,GO:0005975,GO:0005976,GO:0005977,GO:0005980,GO:0006073,GO:0006091,GO:0006112,GO:0008144,GO:0008150,GO:0008152,GO:0008184,GO:0009056,GO:0009057,GO:0009251,GO:0009987,GO:0015980,GO:0016052,GO:0016740,GO:0016757,GO:0016758,GO:0019842,GO:0030170,GO:0036094,GO:0043167,GO:0043168,GO:0043170,GO:0044042,GO:…	2.4.1.1	ko:K00688	ko00500,ko01100,ko01110,ko02026,ko04217,ko04910,ko04922,ko04931,map00500,map01100,map01110,map02026,map04217,map04910,map04922,map04931	-	R02111	-	ko00000,ko00001,ko01000	-	GT35	-	HET,Phosphorylase	Carbohydrate transport and metabolism	METABOLISM	878
Apiotrichum_akiyoshidainum_HP2023|8878	G	Apiotrichum_akiyoshidainum_HP2023	0.350692	Trichosporonales	Saprotrophic	Yes	82508.K1WY68	3.7e-74	284.3	COG0366@1|root,KOG0471@2759|Eukaryota,38EZJ@33154|Opisthokonta,3NV4Y@4751|Fungi,3UZAE@5204|Basidiomycota,3VDIU@5234|Tremellales	3VDIU@5234|Tremellales	Alpha amylase, C-terminal all-beta domain	-	-	3.2.1.1	ko:K01176	ko00500,ko01100,ko04973,map00500,map01100,map04973	-	R02108,R02112,R11262	-	ko00000,ko00001,ko01000	-	GH13	-	Alpha-amylase,Alpha-amylase_C,DUF1939,Glyco_hydro_70	Carbohydrate transport and metabolism	METABOLISM	501
Apiotrichum_akiyoshidainum_HP2023|8922	G	Apiotrichum_akiyoshidainum_HP2023	0.269872	Trichosporonales	Saprotrophic	Yes	27337.EGY20150	2.4e-11	76.3	COG3507@1|root,2SIVT@2759|Eukaryota,38I26@33154|Opisthokonta,3NY3G@4751|Fungi,3QS8M@4890|Ascomycota,211ZY@147550|Sordariomycetes,1EU5F@1028384|Glomerellales	1EU5F@1028384|Glomerellales	Belongs to the glycosyl hydrolase 43 family	-	-	-	-	-	-	-	-	-	-	-	-	Glyco_hydro_43	Carbohydrate transport and metabolism	METABOLISM	759
Apiotrichum_akiyoshidainum_HP2023|8931	G	Apiotrichum_akiyoshidainum_HP2023	0.3267	Trichosporonales	Saprotrophic	Yes	552467.XP_003191310.1	1.8e-33	149.4	KOG2504@1|root,KOG2504@2759|Eukaryota,39S9J@33154|Opisthokonta,3NWXD@4751|Fungi,3V83W@5204|Basidiomycota,3VGAJ@5234|Tremellales	3VGAJ@5234|Tremellales	Major Facilitator Superfamily	-	-	-	-	-	-	-	-	-	-	-	-	MFS_1,MFS_2,Sugar_tr	Carbohydrate transport and metabolism	METABOLISM	621
Apiotrichum_akiyoshidainum_HP2023|9013	G	Apiotrichum_akiyoshidainum_HP2023	0.308148	Trichosporonales	Saprotrophic	Yes	82508.K1VVJ4	4.1e-22	110.9	COG1501@1|root,KOG1066@2759|Eukaryota,38BK6@33154|Opisthokonta,3NXTH@4751|Fungi,3V48X@5204|Basidiomycota,3VGAW@5234|Tremellales	3VGAW@5234|Tremellales	Belongs to the glycosyl hydrolase 31 family	-	-	-	-	-	-	-	-	-	-	-	-	Gal_mutarotas_2,Glyco_hydro_31	Carbohydrate transport and metabolism	METABOLISM	360
Apiotrichum_akiyoshidainum_HP2023|9024	G	Apiotrichum_akiyoshidainum_HP2023	0.41281	Trichosporonales	Saprotrophic	Yes	82508.K1V9D6	2.5e-24	117.9	COG0451@1|root,KOG2774@2759|Eukaryota,39CSF@33154|Opisthokonta,3NYXP@4751|Fungi,3V09P@5204|Basidiomycota,3VE3G@5234|Tremellales	3VE3G@5234|Tremellales	GDP-mannose 4,6 dehydratase	-	-	-	-	-	-	-	-	-	-	-	-	3Beta_HSD,Epimerase,GDP_Man_Dehyd,KR,Ldh_1_N,NAD_binding_10,NAD_binding_4,RmlD_sub_bind,adh_short	Carbohydrate transport and metabolism	METABOLISM	266
Apiotrichum_akiyoshidainum_HP2023|9026	G	Apiotrichum_akiyoshidainum_HP2023	0.287895	Trichosporonales	Saprotrophic	Yes	5207.AAW40799	6.2e-43	181	COG3774@1|root,2QW2I@2759|Eukaryota,39T08@33154|Opisthokonta,3NUUF@4751|Fungi,3V1YE@5204|Basidiomycota	3V1YE@5204|Basidiomycota	to TIGR gene model, INSD accession	-	-	2.4.1.232	ko:K05528	ko00513,ko01100,map00513,map01100	M00074	R08599	-	ko00000,ko00001,ko00002,ko01000,ko01003	-	GT32	-	Gly_transf_sug	Carbohydrate transport and metabolism	METABOLISM	696
Apiotrichum_akiyoshidainum_HP2023|9046	G	Apiotrichum_akiyoshidainum_HP2023	0.312768	Trichosporonales	Saprotrophic	Yes	82508.K1VL01	6.7e-38	163.3	COG0524@1|root,KOG2855@2759|Eukaryota,38FCH@33154|Opisthokonta,3NX2B@4751|Fungi,3V0UP@5204|Basidiomycota,3VF8G@5234|Tremellales	3VF8G@5234|Tremellales	Catalyzes the phosphorylation of ribose at O-5 in a reaction requiring ATP and magnesium. The resulting D-ribose-5- phosphate can then be used either for sythesis of nucleotides, histidine, and tryptophan, or as a component of the pentose phosphate pathway	RBK1	GO:0000166,GO:0003674,GO:0003824,GO:0004747,GO:0005488,GO:0005524,GO:0005575,GO:0005622,GO:0005623,GO:0005634,GO:0005737,GO:0005975,GO:0005996,GO:0006014,GO:0006793,GO:0006796,GO:0008144,GO:0008150,GO:0008152,GO:0009987,GO:0016301,GO:0016310,GO:0016740,GO:0016772,GO:0016773,GO:0017076,GO:0019200,GO:0019321,GO:0030554,GO:0032553,GO:0032555,GO:0032559,GO:0035639,GO:0036094,GO:0043167,GO:0043168,GO:…	2.7.1.15	ko:K00852	ko00030,map00030	-	R01051,R02750	RC00002,RC00017	ko00000,ko00001,ko01000	-	-	-	ECH_1,ECH_2,PfkB,Phos_pyr_kin	Carbohydrate transport and metabolism	METABOLISM	348
Apiotrichum_akiyoshidainum_HP2023|9049	G	Apiotrichum_akiyoshidainum_HP2023	0.310852	Trichosporonales	Saprotrophic	Yes	5207.AAW43512	2.2e-157	562.4	COG0477@1|root,KOG2533@2759|Eukaryota,38EC0@33154|Opisthokonta,3NUF0@4751|Fungi,3UZNW@5204|Basidiomycota,3VF0C@5234|Tremellales	3VF0C@5234|Tremellales	Major Facilitator Superfamily	-	GO:0000322,GO:0000323,GO:0000324,GO:0000329,GO:0003674,GO:0005215,GO:0005342,GO:0005575,GO:0005622,GO:0005623,GO:0005737,GO:0005773,GO:0005774,GO:0005886,GO:0006810,GO:0006811,GO:0006820,GO:0006855,GO:0006897,GO:0008028,GO:0008150,GO:0008509,GO:0008514,GO:0015075,GO:0015233,GO:0015238,GO:0015318,GO:0015711,GO:0015718,GO:0015849,GO:0015887,GO:0015893,GO:0016020,GO:0016021,GO:0016192,GO:0022857,GO:…	-	ko:K03448	-	-	-	-	ko00000,ko02000	2.A.1.14.17,2.A.1.14.18	-	-	DUF3792,Fungal_trans,MFS_1,MFS_4	Carbohydrate transport and metabolism	METABOLISM	1512
Apiotrichum_akiyoshidainum_HP2023|905	G	Apiotrichum_akiyoshidainum_HP2023	0.333992	Trichosporonales	Saprotrophic	Yes	82508.K1VTN1	1.5e-150	539.7	COG0477@1|root,KOG2533@2759|Eukaryota,39S9F@33154|Opisthokonta,3NUGM@4751|Fungi,3V3I5@5204|Basidiomycota,3VGC2@5234|Tremellales	3VGC2@5234|Tremellales	Major Facilitator Superfamily	-	-	-	-	-	-	-	-	-	-	-	-	MFS_1	Carbohydrate transport and metabolism	METABOLISM	1536
Apiotrichum_akiyoshidainum_HP2023|9058	G	Apiotrichum_akiyoshidainum_HP2023	0.372595	Trichosporonales	Saprotrophic	Yes	82508.K1VC26	4.7e-45	188	COG1574@1|root,2QWA6@2759|Eukaryota,39TKV@33154|Opisthokonta,3NUE4@4751|Fungi,3V02K@5204|Basidiomycota	3V02K@5204|Basidiomycota	Amidohydrolase family	-	-	-	-	-	-	-	-	-	-	-	-	Amidohydro_1,Amidohydro_3,Cutinase	Carbohydrate transport and metabolism	METABOLISM	642
Apiotrichum_akiyoshidainum_HP2023|907	G	Apiotrichum_akiyoshidainum_HP2023	0.374905	Trichosporonales	Saprotrophic	Yes	82508.K1W624	7e-101	374	COG0524@1|root,KOG2855@2759|Eukaryota,38FCH@33154|Opisthokonta,3NX2B@4751|Fungi,3V0UP@5204|Basidiomycota,3VF8G@5234|Tremellales	3VF8G@5234|Tremellales	Catalyzes the phosphorylation of ribose at O-5 in a reaction requiring ATP and magnesium. The resulting D-ribose-5- phosphate can then be used either for sythesis of nucleotides, histidine, and tryptophan, or as a component of the pentose phosphate pathway	RBK1	GO:0000166,GO:0003674,GO:0003824,GO:0004747,GO:0005488,GO:0005524,GO:0005575,GO:0005622,GO:0005623,GO:0005634,GO:0005737,GO:0005975,GO:0005996,GO:0006014,GO:0006793,GO:0006796,GO:0008144,GO:0008150,GO:0008152,GO:0009987,GO:0016301,GO:0016310,GO:0016740,GO:0016772,GO:0016773,GO:0017076,GO:0019200,GO:0019321,GO:0030554,GO:0032553,GO:0032555,GO:0032559,GO:0035639,GO:0036094,GO:0043167,GO:0043168,GO:…	2.7.1.15	ko:K00852	ko00030,map00030	-	R01051,R02750	RC00002,RC00017	ko00000,ko00001,ko01000	-	-	-	ECH_1,ECH_2,PfkB,Phos_pyr_kin	Carbohydrate transport and metabolism	METABOLISM	975
Apiotrichum_akiyoshidainum_HP2023|9075	G	Apiotrichum_akiyoshidainum_HP2023	0.393932	Trichosporonales	Saprotrophic	Yes	82508.K1VDY4	7.3e-174	616.7	COG0673@1|root,KOG2741@2759|Eukaryota,38I4R@33154|Opisthokonta,3NVRV@4751|Fungi,3V064@5204|Basidiomycota,3VE0Q@5234|Tremellales	3VE0Q@5234|Tremellales	to TIGR gene model, INSD accession	-	GO:0003674,GO:0003824,GO:0005975,GO:0005996,GO:0008150,GO:0008152,GO:0009056,GO:0016052,GO:0016491,GO:0016614,GO:0016616,GO:0019321,GO:0019323,GO:0042732,GO:0042843,GO:0044238,GO:0044281,GO:0044282,GO:0046365,GO:0047837,GO:0055114,GO:0071704,GO:1901575	-	-	-	-	-	-	-	-	-	-	F420_oxidored,GFO_IDH_MocA	Carbohydrate transport and metabolism	METABOLISM	1140
Apiotrichum_akiyoshidainum_HP2023|9111	G	Apiotrichum_akiyoshidainum_HP2023	0.44787	Trichosporonales	Saprotrophic	Yes	82508.K1VXB4	3.5e-229	800.8	COG0033@1|root,KOG0625@2759|Eukaryota,38BW9@33154|Opisthokonta,3NV3F@4751|Fungi,3UY05@5204|Basidiomycota,3VD4K@5234|Tremellales	3VD4K@5234|Tremellales	Phosphoglucomutase/phosphomannomutase, alpha/beta/alpha domain III	PGM2	GO:0000271,GO:0003674,GO:0003824,GO:0004614,GO:0005575,GO:0005622,GO:0005623,GO:0005737,GO:0005829,GO:0005975,GO:0005976,GO:0005977,GO:0005978,GO:0005984,GO:0005991,GO:0005992,GO:0005996,GO:0006006,GO:0006011,GO:0006012,GO:0006073,GO:0006091,GO:0006112,GO:0006139,GO:0006725,GO:0006793,GO:0006796,GO:0006807,GO:0006873,GO:0006874,GO:0006875,GO:0008150,GO:0008152,GO:0009056,GO:0009058,GO:0009059,GO:…	5.4.2.2	ko:K01835	ko00010,ko00030,ko00052,ko00230,ko00500,ko00520,ko00521,ko01100,ko01110,ko01120,ko01130,map00010,map00030,map00052,map00230,map00500,map00520,map00521,map01100,map01110,map01120,map01130	M00549	R00959,R01057,R08639	RC00408	ko00000,ko00001,ko00002,ko01000	-	-	-	Oxysterol_BP,PGM_PMM_I,PGM_PMM_II,PGM_PMM_III,PGM_PMM_IV,RNase_T	Carbohydrate transport and metabolism	METABOLISM	1476
Apiotrichum_akiyoshidainum_HP2023|9114	G	Apiotrichum_akiyoshidainum_HP2023	0.267381	Trichosporonales	Saprotrophic	Yes	5217.XP_007005543.1	8e-40	170.6	COG0588@1|root,KOG0235@2759|Eukaryota,38MRY@33154|Opisthokonta,3P6MM@4751|Fungi,3V27B@5204|Basidiomycota,3VH1Q@5234|Tremellales	3VH1Q@5234|Tremellales	Phosphoglycerate mutase family	-	GO:0003674,GO:0003824,GO:0004083,GO:0004331,GO:0005575,GO:0005622,GO:0005623,GO:0005634,GO:0005737,GO:0005829,GO:0006109,GO:0006110,GO:0006140,GO:0006793,GO:0006796,GO:0008150,GO:0008152,GO:0009889,GO:0009890,GO:0009892,GO:0009893,GO:0009894,GO:0009895,GO:0009987,GO:0010562,GO:0010563,GO:0010675,GO:0010677,GO:0016311,GO:0016787,GO:0016788,GO:0016791,GO:0019203,GO:0019219,GO:0019220,GO:0019222,GO:…	5.4.2.12	ko:K15634	ko00010,ko00260,ko00680,ko01100,ko01110,ko01120,ko01130,ko01200,ko01230,map00010,map00260,map00680,map01100,map01110,map01120,map01130,map01200,map01230	M00001,M00002,M00003	R01518	RC00536	ko00000,ko00001,ko00002,ko01000	-	-	-	His_Phos_1	Carbohydrate transport and metabolism	METABOLISM	663
Apiotrichum_akiyoshidainum_HP2023|959	G	Apiotrichum_akiyoshidainum_HP2023	0.347424	Trichosporonales	Saprotrophic	Yes	82508.K1VMK4	1e-80	307.4	KOG2504@1|root,KOG2504@2759|Eukaryota,38DIR@33154|Opisthokonta,3NZKN@4751|Fungi,3V59E@5204|Basidiomycota,3VGPS@5234|Tremellales	3VGPS@5234|Tremellales	to TIGR gene model, INSD accession	-	-	-	-	-	-	-	-	-	-	-	-	MFS_1,MFS_4,Sugar_tr	Carbohydrate transport and metabolism	METABOLISM	1260
Apiotrichum_akiyoshidainum_HP2023|964	G	Apiotrichum_akiyoshidainum_HP2023	0.34694	Trichosporonales	Saprotrophic	Yes	82508.K1VTM9	4.7e-181	641	KOG2504@1|root,KOG2504@2759|Eukaryota,38I0V@33154|Opisthokonta,3NUX4@4751|Fungi,3UY4D@5204|Basidiomycota,3VGAG@5234|Tremellales	3VGAG@5234|Tremellales	MFS/sugar transport protein	-	-	-	-	-	-	-	-	-	-	-	-	MFS_1,MFS_1_like,MFS_2,Sugar_tr	Carbohydrate transport and metabolism	METABOLISM	1479
Apiotrichum_akiyoshidainum_HP2023|977	G	Apiotrichum_akiyoshidainum_HP2023	0.419743	Trichosporonales	Saprotrophic	Yes	5217.XP_007006272.1	3.9e-226	790.8	COG0696@1|root,KOG4513@2759|Eukaryota,38EUC@33154|Opisthokonta,3NV3T@4751|Fungi,3UZ1N@5204|Basidiomycota,3VEMC@5234|Tremellales	3VEMC@5234|Tremellales	Metalloenzyme superfamily	-	-	5.4.2.12	ko:K15633	ko00010,ko00260,ko00680,ko01100,ko01110,ko01120,ko01130,ko01200,ko01230,map00010,map00260,map00680,map01100,map01110,map01120,map01130,map01200,map01230	M00001,M00002,M00003	R01518	RC00536	ko00000,ko00001,ko00002,ko01000	-	-	-	Metalloenzyme,Phosphodiest,Sulfatase,iPGM_N	Carbohydrate transport and metabolism	METABOLISM	1578
Apiotrichum_akiyoshidainum_HP2023|991	G	Apiotrichum_akiyoshidainum_HP2023	0.345592	Trichosporonales	Saprotrophic	Yes	82508.K1WUP2	8.6e-108	396.7	COG0676@1|root,KOG1594@2759|Eukaryota,39SA3@33154|Opisthokonta,3NX4X@4751|Fungi,3V1D1@5204|Basidiomycota,3VDPW@5234|Tremellales	3VDPW@5234|Tremellales	Catalyzes the interconversion between the alpha and beta anomers from at least three hexose 6-phosphate sugars (Glc6P, Gal6P, and Man6P)	YMR099C	GO:0003674,GO:0003824,GO:0005575,GO:0005622,GO:0005623,GO:0005634,GO:0005737,GO:0005975,GO:0008150,GO:0008152,GO:0009987,GO:0016853,GO:0016854,GO:0016857,GO:0043226,GO:0043227,GO:0043229,GO:0043231,GO:0044237,GO:0044238,GO:0044262,GO:0044424,GO:0044464,GO:0047938,GO:0071704	5.1.3.15	ko:K01792	ko00010,ko01100,ko01110,ko01120,ko01130,map00010,map01100,map01110,map01120,map01130	-	R02739	RC00563	ko00000,ko00001,ko01000	-	-	-	Aldo_ket_red,Aldose_epim,Med14	Carbohydrate transport and metabolism	METABOLISM	834
Apiotrichum_brassicae_JCM_1599|100	G	Apiotrichum_brassicae_JCM_1599	0.323259	Trichosporonales	Saprotrophic	Yes	82508.K1VXR7	0	1104.7	2CMAY@1|root,2QPU8@2759|Eukaryota,38EXZ@33154|Opisthokonta,3NUZ4@4751|Fungi,3UY6J@5204|Basidiomycota,3VEFC@5234|Tremellales	3VEFC@5234|Tremellales	Cellulase (glycosyl hydrolase family 5)	-	-	-	-	-	-	-	-	-	-	-	-	Cellulase,Glyco_hydro_35	Carbohydrate transport and metabolism	METABOLISM	2511
Apiotrichum_brassicae_JCM_1599|1024	G	Apiotrichum_brassicae_JCM_1599	0.289243	Trichosporonales	Saprotrophic	Yes	82508.K1W6J8	1.8e-79	302.8	COG0451@1|root,2SHNF@2759|Eukaryota,39JZI@33154|Opisthokonta,3Q4CA@4751|Fungi	3Q4CA@4751|Fungi	NAD dependent epimerase/dehydratase family	-	-	-	-	-	-	-	-	-	-	-	-	3Beta_HSD,Epimerase,GDP_Man_Dehyd,NAD_binding_10,NmrA,RmlD_sub_bind	Carbohydrate transport and metabolism	METABOLISM	906
Apiotrichum_brassicae_JCM_1599|103	G	Apiotrichum_brassicae_JCM_1599	0.341505	Trichosporonales	Saprotrophic	Yes	5207.AAW46059	3.5e-105	389.8	COG2272@1|root,KOG1516@2759|Eukaryota,38D2A@33154|Opisthokonta,3NZME@4751|Fungi,3VCCM@5204|Basidiomycota,3VHJI@5234|Tremellales	3VHJI@5234|Tremellales	Carboxylesterase family	-	-	3.1.1.1,3.1.1.56,3.1.1.84	ko:K03927	ko00983,map00983	-	R08220,R08255,R08258	RC00041,RC00475,RC00476,RC02264	ko00000,ko00001,ko01000	-	CE10	-	Abhydrolase_3,COesterase,Peptidase_S9	Carbohydrate transport and metabolism	METABOLISM	2724
Apiotrichum_brassicae_JCM_1599|1043	G	Apiotrichum_brassicae_JCM_1599	0.359081	Trichosporonales	Saprotrophic	Yes	82508.K1VQ12	4.1e-100	371.7	KOG4754@1|root,KOG4754@2759|Eukaryota,38T15@33154|Opisthokonta,3NWTI@4751|Fungi,3V0JK@5204|Basidiomycota,3VEY8@5234|Tremellales	3VEY8@5234|Tremellales	Histidine phosphatase superfamily (branch 1)	PMU1	GO:0005575,GO:0005622,GO:0005623,GO:0005634,GO:0005737,GO:0043226,GO:0043227,GO:0043229,GO:0043231,GO:0044424,GO:0044464	-	-	-	-	-	-	-	-	-	-	His_Phos_1	Carbohydrate transport and metabolism	METABOLISM	1146
Apiotrichum_brassicae_JCM_1599|1057	G	Apiotrichum_brassicae_JCM_1599	0.42745	Trichosporonales	Saprotrophic	Yes	552467.XP_003192809.1	8.9e-255	885.9	COG0469@1|root,KOG2323@2759|Eukaryota,38BPM@33154|Opisthokonta,3NUBE@4751|Fungi,3UZ5S@5204|Basidiomycota,3VE7Q@5234|Tremellales	3VE7Q@5234|Tremellales	Pyruvate kinase, barrel domain	PYK1	GO:0003674,GO:0003824,GO:0004743,GO:0005575,GO:0005618,GO:0005622,GO:0005623,GO:0005737,GO:0005739,GO:0005829,GO:0005886,GO:0005975,GO:0005996,GO:0006006,GO:0006007,GO:0006082,GO:0006090,GO:0006091,GO:0006096,GO:0006139,GO:0006163,GO:0006164,GO:0006165,GO:0006725,GO:0006732,GO:0006733,GO:0006734,GO:0006735,GO:0006753,GO:0006754,GO:0006757,GO:0006793,GO:0006796,GO:0006807,GO:0006950,GO:0007154,GO:…	2.7.1.40	ko:K00873	ko00010,ko00230,ko00620,ko01100,ko01110,ko01120,ko01130,ko01200,ko01230,ko04922,ko04930,ko05165,ko05203,ko05230,map00010,map00230,map00620,map01100,map01110,map01120,map01130,map01200,map01230,map04922,map04930,map05165,map05203,map05230	M00001,M00002,M00049,M00050	R00200,R00430,R01138,R01858,R02320	RC00002,RC00015	ko00000,ko00001,ko00002,ko01000,ko04131,ko04147	-	-	-	HpcH_HpaI,PK,PK_C	Carbohydrate transport and metabolism	METABOLISM	1587
Apiotrichum_brassicae_JCM_1599|1061	G	Apiotrichum_brassicae_JCM_1599	0.318278	Trichosporonales	Saprotrophic	Yes	552467.XP_003192928.1	1.3e-74	286.6	COG0299@1|root,KOG3076@2759|Eukaryota,39ZXG@33154|Opisthokonta,3P2A1@4751|Fungi,3V0NK@5204|Basidiomycota,3VD8E@5234|Tremellales	3VD8E@5234|Tremellales	Formyl transferase	ade5	GO:0003674,GO:0003824,GO:0004644,GO:0005575,GO:0005622,GO:0005623,GO:0005634,GO:0005737,GO:0006139,GO:0006144,GO:0006163,GO:0006164,GO:0006188,GO:0006189,GO:0006725,GO:0006753,GO:0006793,GO:0006796,GO:0006807,GO:0008150,GO:0008152,GO:0009058,GO:0009112,GO:0009113,GO:0009117,GO:0009123,GO:0009124,GO:0009126,GO:0009127,GO:0009150,GO:0009152,GO:0009156,GO:0009161,GO:0009165,GO:0009167,GO:0009168,GO:…	2.1.2.2	ko:K00601	ko00230,ko00670,ko01100,ko01110,ko01130,map00230,map00670,map01100,map01110,map01130	M00048	R04325,R04326	RC00026,RC00197,RC01128	ko00000,ko00001,ko00002,ko01000	-	-	-	Formyl_trans_N,Kelch_3,Kelch_4	Carbohydrate transport and metabolism	METABOLISM	840
Apiotrichum_brassicae_JCM_1599|1071	G	Apiotrichum_brassicae_JCM_1599	0.370021	Trichosporonales	Saprotrophic	Yes	82508.K1VF57	1.1e-145	522.7	COG0363@1|root,KOG3147@2759|Eukaryota,39U1J@33154|Opisthokonta,3NY1P@4751|Fungi,3UYNM@5204|Basidiomycota,3VEMA@5234|Tremellales	3VEMA@5234|Tremellales	Glucosamine-6-phosphate isomerases/6-phosphogluconolactonase	SOL1	GO:0003674,GO:0003824,GO:0005575,GO:0005622,GO:0005623,GO:0005634,GO:0005737,GO:0005829,GO:0006081,GO:0006098,GO:0006139,GO:0006403,GO:0006405,GO:0006409,GO:0006611,GO:0006725,GO:0006732,GO:0006733,GO:0006739,GO:0006753,GO:0006793,GO:0006796,GO:0006807,GO:0006810,GO:0006886,GO:0006913,GO:0008104,GO:0008150,GO:0008152,GO:0009051,GO:0009117,GO:0009987,GO:0015031,GO:0015833,GO:0015931,GO:0016787,GO:…	3.1.1.31	ko:K01057	ko00030,ko01100,ko01110,ko01120,ko01130,ko01200,map00030,map01100,map01110,map01120,map01130,map01200	M00004,M00006,M00008	R02035	RC00537	ko00000,ko00001,ko00002,ko01000	-	-	-	DUF1524,G-gamma,Glucosamine_iso	Carbohydrate transport and metabolism	METABOLISM	855
Apiotrichum_brassicae_JCM_1599|1075	G	Apiotrichum_brassicae_JCM_1599	0.280926	Trichosporonales	Saprotrophic	Yes	82508.K1VB36	3.8e-156	558.1	COG3250@1|root,KOG2230@2759|Eukaryota,38CZF@33154|Opisthokonta,3NYVS@4751|Fungi,3UZJ0@5204|Basidiomycota,3VGRH@5234|Tremellales	3VGRH@5234|Tremellales	Glycosyl hydrolases family 2	-	-	3.2.1.25	ko:K01192	ko00511,ko04142,map00511,map04142	-	-	-	ko00000,ko00001,ko01000	-	-	-	Arf,Glyco_hydro_2,Glyco_hydro_2_C,Glyco_hydro_2_N,Ras,Roc	Carbohydrate transport and metabolism	METABOLISM	1422
Apiotrichum_brassicae_JCM_1599|1076	G	Apiotrichum_brassicae_JCM_1599	0.284722	Trichosporonales	Saprotrophic	Yes	82508.K1VB36	8.6e-102	376.7	COG3250@1|root,KOG2230@2759|Eukaryota,38CZF@33154|Opisthokonta,3NYVS@4751|Fungi,3UZJ0@5204|Basidiomycota,3VGRH@5234|Tremellales	3VGRH@5234|Tremellales	Glycosyl hydrolases family 2	-	-	3.2.1.25	ko:K01192	ko00511,ko04142,map00511,map04142	-	-	-	ko00000,ko00001,ko01000	-	-	-	Arf,Glyco_hydro_2,Glyco_hydro_2_C,Glyco_hydro_2_N,Ras,Roc	Carbohydrate transport and metabolism	METABOLISM	774
Apiotrichum_brassicae_JCM_1599|1140	G	Apiotrichum_brassicae_JCM_1599	0.380007	Trichosporonales	Saprotrophic	Yes	82508.K1W0E1	1.4e-172	612.8	COG0477@1|root,KOG2533@2759|Eukaryota,39K3V@33154|Opisthokonta,3NWTF@4751|Fungi,3UYPY@5204|Basidiomycota,3VHII@5234|Tremellales	3VHII@5234|Tremellales	Major Facilitator Superfamily	-	-	-	-	-	-	-	-	-	-	-	-	ADP_ribosyl_GH,MFS_1	Carbohydrate transport and metabolism	METABOLISM	1494
Apiotrichum_brassicae_JCM_1599|1155	G	Apiotrichum_brassicae_JCM_1599	0.332497	Trichosporonales	Saprotrophic	Yes	82508.K1W9K4	3.8e-135	488.4	COG0477@1|root,KOG4686@2759|Eukaryota,38NCS@33154|Opisthokonta,3P42S@4751|Fungi,3V29E@5204|Basidiomycota,3VG9V@5234|Tremellales	3VG9V@5234|Tremellales	Major Facilitator Superfamily	-	-	-	-	-	-	-	-	-	-	-	-	MFS_1,Sugar_tr	Carbohydrate transport and metabolism	METABOLISM	1437
Apiotrichum_brassicae_JCM_1599|1167	G	Apiotrichum_brassicae_JCM_1599	0.313314	Trichosporonales	Saprotrophic	Yes	5207.AAW43249	7.5e-162	577	COG2273@1|root,2QR13@2759|Eukaryota,38E3H@33154|Opisthokonta,3NUWF@4751|Fungi,3UZ7I@5204|Basidiomycota,3VDXC@5234|Tremellales	3VDXC@5234|Tremellales	Beta-glucan synthesis-associated protein (SKN1)	-	-	-	ko:K21850	-	-	-	-	ko00000,ko04131	-	GH16	-	SKN1	Carbohydrate transport and metabolism	METABOLISM	1338
Apiotrichum_brassicae_JCM_1599|1178	G	Apiotrichum_brassicae_JCM_1599	0.325722	Trichosporonales	Saprotrophic	Yes	82508.K1VFI5	2.6e-93	349.4	KOG1616@1|root,KOG1616@2759|Eukaryota,38HM7@33154|Opisthokonta,3NZ3J@4751|Fungi,3V119@5204|Basidiomycota,3VF0V@5234|Tremellales	3VF0V@5234|Tremellales	5'-AMP-activated protein kinase beta subunit, interation domain	GAL83	GO:0001302,GO:0001403,GO:0001932,GO:0003674,GO:0005575,GO:0005622,GO:0005623,GO:0005634,GO:0005635,GO:0005641,GO:0005737,GO:0005886,GO:0006464,GO:0006468,GO:0006793,GO:0006796,GO:0006807,GO:0006950,GO:0007154,GO:0007155,GO:0007165,GO:0007568,GO:0007569,GO:0008150,GO:0008152,GO:0009267,GO:0009605,GO:0009987,GO:0009991,GO:0012505,GO:0016020,GO:0016310,GO:0019207,GO:0019220,GO:0019222,GO:0019538,GO:…	-	ko:K07199	ko04068,ko04152,ko04211,ko04213,ko04371,ko04530,ko04710,ko04714,ko04910,ko04920,ko04921,ko04922,ko04931,ko04932,ko05410,map04068,map04152,map04211,map04213,map04371,map04530,map04710,map04714,map04910,map04920,map04921,map04922,map04931,map04932,map05410	-	-	-	ko00000,ko00001	-	-	-	AMPK1_CBM,AMPKBI	Carbohydrate transport and metabolism	METABOLISM	1386
Apiotrichum_brassicae_JCM_1599|1193	G	Apiotrichum_brassicae_JCM_1599	0.268284	Trichosporonales	Saprotrophic	Yes	552467.XP_003193688.1	1.7e-25	122.9	COG0524@1|root,2RXN8@2759|Eukaryota,39JB0@33154|Opisthokonta,3Q3MV@4751|Fungi,3VCBC@5204|Basidiomycota,3VF32@5234|Tremellales	3VF32@5234|Tremellales	pfkB family carbohydrate kinase	MAK32	GO:0003674,GO:0003824,GO:0005575,GO:0005622,GO:0005623,GO:0005737,GO:0005975,GO:0006793,GO:0006796,GO:0008150,GO:0008152,GO:0009987,GO:0016301,GO:0016310,GO:0016740,GO:0016772,GO:0019200,GO:0044237,GO:0044238,GO:0044262,GO:0044419,GO:0044424,GO:0044464,GO:0046835,GO:0051704,GO:0071704	-	-	-	-	-	-	-	-	-	-	PfkB,Phos_pyr_kin	Carbohydrate transport and metabolism	METABOLISM	600
Apiotrichum_brassicae_JCM_1599|1208	G	Apiotrichum_brassicae_JCM_1599	0.317997	Trichosporonales	Saprotrophic	Yes	82508.K1V1V2	1.8e-190	672.5	COG1574@1|root,2QSHE@2759|Eukaryota,390UK@33154|Opisthokonta,3NXIW@4751|Fungi,3UZCZ@5204|Basidiomycota,3VCTH@5234|Tremellales	3VCTH@5234|Tremellales	Amidohydrolase family	-	-	-	-	-	-	-	-	-	-	-	-	Amidohydro_1,Amidohydro_3,CMAS,Methyltransf_11,Methyltransf_18,Methyltransf_23,Methyltransf_25,Methyltransf_31	Carbohydrate transport and metabolism	METABOLISM	1797
Apiotrichum_brassicae_JCM_1599|1224	G	Apiotrichum_brassicae_JCM_1599	0.446402	Trichosporonales	Saprotrophic	Yes	318829.MGG_11335T0	1.3e-08	66.2	KOG4157@1|root,KOG4157@2759|Eukaryota,39W0F@33154|Opisthokonta,3NYWS@4751|Fungi,3QR98@4890|Ascomycota,2169K@147550|Sordariomycetes,41JVJ@639021|Magnaporthales	41JVJ@639021|Magnaporthales	WSC domain	-	-	-	-	-	-	-	-	-	-	-	-	WSC	Carbohydrate transport and metabolism	METABOLISM	417
Apiotrichum_brassicae_JCM_1599|1317	G	Apiotrichum_brassicae_JCM_1599	0.314928	Trichosporonales	Saprotrophic	Yes	5207.AAW41645	1.2e-20	108.2	COG0702@1|root,2RG69@2759|Eukaryota,39JWY@33154|Opisthokonta,3Q498@4751|Fungi,3VCAQ@5204|Basidiomycota,3VHIW@5234|Tremellales	3VHIW@5234|Tremellales	NmrA-like family	-	-	-	-	-	-	-	-	-	-	-	-	3Beta_HSD,Epimerase,NAD_binding_10,NmrA,TrkA_N	Carbohydrate transport and metabolism	METABOLISM	1584
Apiotrichum_brassicae_JCM_1599|1342	G	Apiotrichum_brassicae_JCM_1599	0.439741	Trichosporonales	Saprotrophic	Yes	82508.K1VRA9	6.7e-238	829.7	COG1004@1|root,KOG2666@2759|Eukaryota,38BE6@33154|Opisthokonta,3NWU3@4751|Fungi,3UY9J@5204|Basidiomycota,3VCXI@5234|Tremellales	3VCXI@5234|Tremellales	UDP binding domain	-	-	1.1.1.22	ko:K00012	ko00040,ko00053,ko00520,ko01100,map00040,map00053,map00520,map01100	M00014,M00129,M00361,M00362	R00286	RC00291	ko00000,ko00001,ko00002,ko01000	-	-	-	UDPG_MGDP_dh,UDPG_MGDP_dh_C,UDPG_MGDP_dh_N	Carbohydrate transport and metabolism	METABOLISM	1404
Apiotrichum_brassicae_JCM_1599|1428	G	Apiotrichum_brassicae_JCM_1599	0.382271	Trichosporonales	Saprotrophic	Yes	34349.G7DT63	1.4e-199	702.6	COG0554@1|root,KOG2517@2759|Eukaryota,38DGY@33154|Opisthokonta,3NUT5@4751|Fungi,3UZ5G@5204|Basidiomycota,2YD64@29000|Pucciniomycotina	2YD64@29000|Pucciniomycotina	FGGY family of carbohydrate kinases, C-terminal domain	GUT1	GO:0003674,GO:0003824,GO:0004370,GO:0005575,GO:0005622,GO:0005623,GO:0005737,GO:0005739,GO:0005975,GO:0006066,GO:0006071,GO:0006072,GO:0006629,GO:0006638,GO:0006639,GO:0006641,GO:0006793,GO:0006796,GO:0008150,GO:0008152,GO:0009058,GO:0009987,GO:0016301,GO:0016310,GO:0016740,GO:0016772,GO:0016773,GO:0019400,GO:0019637,GO:0019751,GO:0043226,GO:0043227,GO:0043229,GO:0043231,GO:0044237,GO:0044238,GO:…	2.7.1.30	ko:K00864	ko00561,ko01100,ko03320,ko04626,map00561,map01100,map03320,map04626	-	R00847	RC00002,RC00017	ko00000,ko00001,ko01000,ko04147	-	-	-	FGGY_C,FGGY_N,WD40	Carbohydrate transport and metabolism	METABOLISM	1626
Apiotrichum_brassicae_JCM_1599|1429	G	Apiotrichum_brassicae_JCM_1599	0.344442	Trichosporonales	Saprotrophic	Yes	34349.G7DSW4	2.9e-81	309.3	COG0580@1|root,KOG0224@2759|Eukaryota,392UK@33154|Opisthokonta,3NZK7@4751|Fungi,3UZH1@5204|Basidiomycota,2YDVG@29000|Pucciniomycotina	2YDVG@29000|Pucciniomycotina	Major intrinsic protein	-	-	-	ko:K03441	-	-	-	-	ko00000,ko02000	1.A.8	-	-	MIP,Mis12	Carbohydrate transport and metabolism	METABOLISM	1320
Apiotrichum_brassicae_JCM_1599|1440	G	Apiotrichum_brassicae_JCM_1599	0.40163	Trichosporonales	Saprotrophic	Yes	430498.S8A4M5	6.8e-07	60.5	KOG4157@1|root,KOG4157@2759|Eukaryota,3APYJ@33154|Opisthokonta,3PFV1@4751|Fungi,3R2NW@4890|Ascomycota	3R2NW@4890|Ascomycota	WSC domain	-	-	-	-	-	-	-	-	-	-	-	-	Chitin_bind_1,WSC	Carbohydrate transport and metabolism	METABOLISM	387
Apiotrichum_brassicae_JCM_1599|1448	G	Apiotrichum_brassicae_JCM_1599	0.29422	Trichosporonales	Saprotrophic	Yes	82508.K1VXU2	1.4e-170	605.9	COG3525@1|root,KOG2499@2759|Eukaryota,3A3QY@33154|Opisthokonta	3A3QY@33154|Opisthokonta	Glycosyl hydrolase family 20, catalytic domain	-	-	3.2.1.52	ko:K12373	ko00511,ko00513,ko00520,ko00531,ko00603,ko00604,ko01100,ko04142,map00511,map00513,map00520,map00531,map00603,map00604,map01100,map04142	M00079	R00022,R06004,R11316	RC00049	ko00000,ko00001,ko00002,ko01000,ko03110	-	GH20	-	CHB_HEX,CHB_HEX_C,EGF,Glyco_hydro_20,Glyco_hydro_20b	Carbohydrate transport and metabolism	METABOLISM	1233
Apiotrichum_brassicae_JCM_1599|1449	G	Apiotrichum_brassicae_JCM_1599	0.35716	Trichosporonales	Saprotrophic	Yes	310453.XP_007589083.1	5.8e-206	723.8	COG0477@1|root,KOG2533@2759|Eukaryota,38FX7@33154|Opisthokonta,3NYRW@4751|Fungi,3QQA4@4890|Ascomycota,2009K@147541|Dothideomycetes	2009K@147541|Dothideomycetes	Major Facilitator Superfamily	-	-	-	-	-	-	-	-	-	-	-	-	MFS_1,Sugar_tr	Carbohydrate transport and metabolism	METABOLISM	1566
Apiotrichum_brassicae_JCM_1599|1451	G	Apiotrichum_brassicae_JCM_1599	0.307584	Trichosporonales	Saprotrophic	Yes	552467.XP_003196794.1	3.8e-22	110.9	COG0477@1|root,KOG2533@2759|Eukaryota,39UM5@33154|Opisthokonta,3NYYP@4751|Fungi	3NYYP@4751|Fungi	Major Facilitator Superfamily	-	-	-	-	-	-	-	-	-	-	-	-	MFS_1	Carbohydrate transport and metabolism	METABOLISM	339
Apiotrichum_brassicae_JCM_1599|1485	G	Apiotrichum_brassicae_JCM_1599	0.383229	Trichosporonales	Saprotrophic	Yes	82508.K1WQM7	2.6e-137	495.4	COG0477@1|root,KOG2533@2759|Eukaryota,38CS2@33154|Opisthokonta,3NUXZ@4751|Fungi,3V3C0@5204|Basidiomycota,3VGFI@5234|Tremellales	3VGFI@5234|Tremellales	Major Facilitator Superfamily	-	-	-	-	-	-	-	-	-	-	-	-	MFS_1	Carbohydrate transport and metabolism	METABOLISM	1206
Apiotrichum_brassicae_JCM_1599|1487	G	Apiotrichum_brassicae_JCM_1599	0.317126	Trichosporonales	Saprotrophic	Yes	82508.K1VCD3	1.8e-86	326.2	COG1472@1|root,2QTNX@2759|Eukaryota,39UHS@33154|Opisthokonta,3NWI4@4751|Fungi	3NWI4@4751|Fungi	Glycoside hydrolase family 3	-	-	3.2.1.52	ko:K01207	ko00520,ko00531,ko01100,ko01501,map00520,map00531,map01100,map01501	M00628	R00022,R05963,R07809,R07810,R10831	RC00049	ko00000,ko00001,ko00002,ko01000	-	-	-	Acetyltransf_1,Acetyltransf_10,Acetyltransf_7,Glyco_hydro_3	Carbohydrate transport and metabolism	METABOLISM	1056
Apiotrichum_brassicae_JCM_1599|1502	G	Apiotrichum_brassicae_JCM_1599	0.36736	Trichosporonales	Saprotrophic	Yes	82508.K1W957	2e-162	578.6	COG0083@1|root,KOG1537@2759|Eukaryota,39J8X@33154|Opisthokonta,3NVIX@4751|Fungi,3UYCW@5204|Basidiomycota,3VEA7@5234|Tremellales	3VEA7@5234|Tremellales	GHMP kinases N terminal domain	THR1	GO:0000096,GO:0000097,GO:0003674,GO:0003824,GO:0004413,GO:0006082,GO:0006520,GO:0006549,GO:0006555,GO:0006566,GO:0006790,GO:0006793,GO:0006796,GO:0006807,GO:0008150,GO:0008152,GO:0008652,GO:0009058,GO:0009066,GO:0009067,GO:0009069,GO:0009081,GO:0009086,GO:0009088,GO:0009092,GO:0009987,GO:0016053,GO:0016301,GO:0016310,GO:0016740,GO:0016772,GO:0016773,GO:0019202,GO:0019752,GO:0043436,GO:0044237,GO:…	2.7.1.39	ko:K00872	ko00260,ko01100,ko01110,ko01120,ko01230,map00260,map01100,map01110,map01120,map01230	M00018	R01771	RC00002,RC00017	ko00000,ko00001,ko00002,ko01000	-	-	-	Arf,GHMP_kinases_C,GHMP_kinases_N,MFS_2	Carbohydrate transport and metabolism	METABOLISM	1065
Apiotrichum_brassicae_JCM_1599|1512	G	Apiotrichum_brassicae_JCM_1599	0.379141	Trichosporonales	Saprotrophic	Yes	5207.AAW42237	1.4e-281	975.7	COG1472@1|root,2QR4D@2759|Eukaryota,38FS1@33154|Opisthokonta,3NVBN@4751|Fungi,3UZ4U@5204|Basidiomycota,3VD2I@5234|Tremellales	3VD2I@5234|Tremellales	Fibronectin type III-like domain	-	-	3.2.1.21	ko:K05349	ko00460,ko00500,ko00940,ko01100,ko01110,map00460,map00500,map00940,map01100,map01110	-	R00026,R02558,R02887,R02985,R03527,R04949,R04998,R10035,R10039,R10040	RC00049,RC00059,RC00171,RC00262,RC00397,RC00451,RC00714,RC00746,RC01248	ko00000,ko00001,ko01000	-	GH3	-	CBM_1,Fn3-like,Glyco_hydro_3,Glyco_hydro_3_C	Carbohydrate transport and metabolism	METABOLISM	2664
Apiotrichum_brassicae_JCM_1599|1517	G	Apiotrichum_brassicae_JCM_1599	0.333643	Trichosporonales	Saprotrophic	Yes	5217.XP_007004030.1	2.7e-56	224.9	COG0483@1|root,KOG2951@2759|Eukaryota,38E7R@33154|Opisthokonta,3NW73@4751|Fungi,3UZ3V@5204|Basidiomycota,3VGJK@5234|Tremellales	3VGJK@5234|Tremellales	Inositol monophosphatase family	-	GO:0003674,GO:0003824,GO:0005575,GO:0005622,GO:0005623,GO:0005634,GO:0005737,GO:0005975,GO:0006020,GO:0006066,GO:0006793,GO:0006796,GO:0007154,GO:0007165,GO:0008150,GO:0008152,GO:0008934,GO:0009056,GO:0009987,GO:0016311,GO:0016787,GO:0016788,GO:0016791,GO:0019637,GO:0019751,GO:0023052,GO:0042578,GO:0043226,GO:0043227,GO:0043229,GO:0043231,GO:0043647,GO:0044237,GO:0044238,GO:0044262,GO:0044281,GO:…	3.1.3.25	ko:K01092	ko00521,ko00562,ko01100,ko04070,map00521,map00562,map01100,map04070	M00131	R01185,R01186,R01187	RC00078	ko00000,ko00001,ko00002,ko01000	-	-	-	Inositol_P,RRM_5,RSB_motif	Carbohydrate transport and metabolism	METABOLISM	504
Apiotrichum_brassicae_JCM_1599|1521	G	Apiotrichum_brassicae_JCM_1599	0.329194	Trichosporonales	Saprotrophic	Yes	5207.AAW41198	8.3e-207	726.5	28JAD@1|root,2QRP7@2759|Eukaryota,39FS3@33154|Opisthokonta,3NVDW@4751|Fungi,3UY4X@5204|Basidiomycota,3VDZ5@5234|Tremellales	3VDZ5@5234|Tremellales	Cryptococcal mannosyltransferase 1	-	-	-	ko:K13690	-	-	-	-	ko00000,ko01000,ko01003	-	GT69	-	CAP59_mtransfer	Carbohydrate transport and metabolism	METABOLISM	1452
Apiotrichum_brassicae_JCM_1599|1563	G	Apiotrichum_brassicae_JCM_1599	0.33691	Trichosporonales	Saprotrophic	Yes	202698.XP_007386060.1	2.6e-123	449.1	KOG2504@1|root,KOG2504@2759|Eukaryota,38Z9V@33154|Opisthokonta,3P1EX@4751|Fungi,3V3DK@5204|Basidiomycota,2287D@155619|Agaricomycetes,3H1FZ@355688|Agaricomycetes incertae sedis	3H1FZ@355688|Agaricomycetes incertae sedis	MFS general substrate transporter	-	-	-	-	-	-	-	-	-	-	-	-	MFS_1	Carbohydrate transport and metabolism	METABOLISM	1455
Apiotrichum_brassicae_JCM_1599|1615	G	Apiotrichum_brassicae_JCM_1599	0.284093	Trichosporonales	Saprotrophic	Yes	5207.AAW42619	8.5e-209	733.4	COG3119@1|root,KOG3731@2759|Eukaryota,38E91@33154|Opisthokonta,3NVCA@4751|Fungi,3UZSY@5204|Basidiomycota,3VGKD@5234|Tremellales	3VGKD@5234|Tremellales	Sulfatase	-	-	-	-	-	-	-	-	-	-	-	-	Sulfatase	Carbohydrate transport and metabolism	METABOLISM	1827
Apiotrichum_brassicae_JCM_1599|1623	G	Apiotrichum_brassicae_JCM_1599	0.311487	Trichosporonales	Saprotrophic	Yes	82508.K1VQR2	2.2e-45	188.7	COG0477@1|root,KOG2533@2759|Eukaryota,39K3V@33154|Opisthokonta,3NWTF@4751|Fungi,3UYPY@5204|Basidiomycota,3VHII@5234|Tremellales	3VHII@5234|Tremellales	Major Facilitator Superfamily	-	-	-	-	-	-	-	-	-	-	-	-	ADP_ribosyl_GH,MFS_1	Carbohydrate transport and metabolism	METABOLISM	510
Apiotrichum_brassicae_JCM_1599|1624	G	Apiotrichum_brassicae_JCM_1599	0.325069	Trichosporonales	Saprotrophic	Yes	82508.K1VQR2	1.1e-112	413.3	COG0477@1|root,KOG2533@2759|Eukaryota,39K3V@33154|Opisthokonta,3NWTF@4751|Fungi,3UYPY@5204|Basidiomycota,3VHII@5234|Tremellales	3VHII@5234|Tremellales	Major Facilitator Superfamily	-	-	-	-	-	-	-	-	-	-	-	-	ADP_ribosyl_GH,MFS_1	Carbohydrate transport and metabolism	METABOLISM	1017
Apiotrichum_brassicae_JCM_1599|1654	G	Apiotrichum_brassicae_JCM_1599	0.311133	Trichosporonales	Saprotrophic	Yes	5207.AAW45039	5.9e-195	687.6	KOG0637@1|root,KOG0637@2759|Eukaryota,38C87@33154|Opisthokonta,3NU40@4751|Fungi,3UXTN@5204|Basidiomycota,3VEAB@5234|Tremellales	3VEAB@5234|Tremellales	mfs general substrate transporter	-	GO:0003674,GO:0005215,GO:0005351,GO:0005363,GO:0005364,GO:0005402,GO:0005575,GO:0005623,GO:0005886,GO:0005887,GO:0006810,GO:0006811,GO:0006812,GO:0008150,GO:0008324,GO:0008506,GO:0008515,GO:0008643,GO:0009669,GO:0015075,GO:0015077,GO:0015078,GO:0015144,GO:0015154,GO:0015157,GO:0015291,GO:0015293,GO:0015294,GO:0015295,GO:0015318,GO:0015672,GO:0015766,GO:0015768,GO:0015770,GO:0015772,GO:0016020,GO:…	-	ko:K15378	-	-	-	-	ko00000,ko02000	2.A.2.4,2.A.2.6	-	-	BT1,MFS_1,MFS_2,PUCC	Carbohydrate transport and metabolism	METABOLISM	1989
Apiotrichum_brassicae_JCM_1599|1657	G	Apiotrichum_brassicae_JCM_1599	0.300519	Trichosporonales	Saprotrophic	Yes	552467.XP_003191125.1	2.2e-71	276.2	COG0176@1|root,KOG2772@2759|Eukaryota,38E11@33154|Opisthokonta,3NUGW@4751|Fungi,3V5ED@5204|Basidiomycota,3VGCC@5234|Tremellales	3VGCC@5234|Tremellales	Transaldolase/Fructose-6-phosphate aldolase	-	-	2.2.1.2	ko:K00616	ko00030,ko01100,ko01110,ko01120,ko01130,ko01200,ko01230,map00030,map01100,map01110,map01120,map01130,map01200,map01230	M00004,M00007	R01827	RC00439,RC00604	ko00000,ko00001,ko00002,ko01000	-	-	-	TAL_FSA,Transaldolase	Carbohydrate transport and metabolism	METABOLISM	1092
Apiotrichum_brassicae_JCM_1599|1663	G	Apiotrichum_brassicae_JCM_1599	0.411774	Trichosporonales	Saprotrophic	Yes	5207.AAW42072	8.8e-208	729.6	COG0148@1|root,KOG2670@2759|Eukaryota,38C66@33154|Opisthokonta,3NXC1@4751|Fungi,3UXWY@5204|Basidiomycota,3VDYZ@5234|Tremellales	3VDYZ@5234|Tremellales	Enolase, N-terminal domain	ENO1	GO:0000015,GO:0000322,GO:0000323,GO:0000324,GO:0003674,GO:0003810,GO:0003824,GO:0004634,GO:0005488,GO:0005515,GO:0005575,GO:0005576,GO:0005618,GO:0005622,GO:0005623,GO:0005634,GO:0005737,GO:0005739,GO:0005773,GO:0005829,GO:0005886,GO:0005975,GO:0005996,GO:0006006,GO:0006007,GO:0006082,GO:0006090,GO:0006091,GO:0006094,GO:0006096,GO:0006139,GO:0006163,GO:0006164,GO:0006165,GO:0006725,GO:0006732,GO:…	4.2.1.11	ko:K01689	ko00010,ko00680,ko01100,ko01110,ko01120,ko01130,ko01200,ko01230,ko03018,ko04066,map00010,map00680,map01100,map01110,map01120,map01130,map01200,map01230,map03018,map04066	M00001,M00002,M00003,M00346,M00394	R00658	RC00349	ko00000,ko00001,ko00002,ko01000,ko03019,ko04147	-	-	iMM904.YHR174W,iND750.YHR174W	Enolase_C,Enolase_N,MAAL_C,MR_MLE_C,eIF3_subunit	Carbohydrate transport and metabolism	METABOLISM	1299
Apiotrichum_brassicae_JCM_1599|1665	G	Apiotrichum_brassicae_JCM_1599	0.32301	Trichosporonales	Saprotrophic	Yes	5217.XP_007007718.1	4.4e-125	454.9	KOG2504@1|root,KOG2504@2759|Eukaryota,38CM9@33154|Opisthokonta,3P029@4751|Fungi,3V061@5204|Basidiomycota,3VGFK@5234|Tremellales	3VGFK@5234|Tremellales	Major Facilitator Superfamily	-	-	-	-	-	-	-	-	-	-	-	-	MFS_1	Carbohydrate transport and metabolism	METABOLISM	1356
Apiotrichum_brassicae_JCM_1599|1689	G	Apiotrichum_brassicae_JCM_1599	0.316957	Trichosporonales	Saprotrophic	Yes	5127.CCT75183	1.2e-64	253.4	COG3772@1|root,2S6UW@2759|Eukaryota,3A2UF@33154|Opisthokonta,3P2E0@4751|Fungi,3QU3D@4890|Ascomycota,218H2@147550|Sordariomycetes,3TKGH@5125|Hypocreales,1FW2M@110618|Nectriaceae	1FW2M@110618|Nectriaceae	Phage lysozyme	-	-	3.2.1.17	ko:K01185	-	-	-	-	ko00000,ko01000	-	-	-	Phage_lysozyme,SH3_3	Carbohydrate transport and metabolism	METABOLISM	822
Apiotrichum_brassicae_JCM_1599|1692	G	Apiotrichum_brassicae_JCM_1599	0.4279	Trichosporonales	Saprotrophic	Yes	5207.AAW45523	8.7e-175	620.2	COG0477@1|root,KOG2533@2759|Eukaryota,38FD5@33154|Opisthokonta,3NU7U@4751|Fungi,3UYFG@5204|Basidiomycota,3VGK0@5234|Tremellales	3VGK0@5234|Tremellales	Major Facilitator Superfamily	-	-	-	-	-	-	-	-	-	-	-	-	MFS_1,Sugar_tr	Carbohydrate transport and metabolism	METABOLISM	1509
Apiotrichum_brassicae_JCM_1599|1748	G	Apiotrichum_brassicae_JCM_1599	0.453842	Trichosporonales	Saprotrophic	Yes	82508.K1WQY3	1.5e-73	283.1	COG0580@1|root,KOG0223@2759|Eukaryota,398Y2@33154|Opisthokonta,3NV37@4751|Fungi,3V0ZF@5204|Basidiomycota,3VF91@5234|Tremellales	3VF91@5234|Tremellales	Belongs to the MIP aquaporin (TC 1.A.8) family	-	-	-	ko:K09885	-	-	-	-	ko00000,ko02000	1.A.8	-	-	COesterase,MIP	Carbohydrate transport and metabolism	METABOLISM	924
Apiotrichum_brassicae_JCM_1599|1796	G	Apiotrichum_brassicae_JCM_1599	0.333695	Trichosporonales	Saprotrophic	Yes	5217.XP_007004975.1	0	1233.4	COG0567@1|root,KOG0451@2759|Eukaryota,39KPS@33154|Opisthokonta,3NZ7K@4751|Fungi,3UY22@5204|Basidiomycota,3VGUF@5234|Tremellales	3VGUF@5234|Tremellales	2-oxoglutarate dehydrogenase C-terminal	-	-	1.2.4.2	ko:K15791	-	-	-	-	ko00000,ko01000,ko03029	-	-	-	E1_dh,OxoGdeHyase_C,Transket_pyr	Carbohydrate transport and metabolism	METABOLISM	2766
Apiotrichum_brassicae_JCM_1599|1928	G	Apiotrichum_brassicae_JCM_1599	0.343834	Trichosporonales	Saprotrophic	Yes	552467.XP_003194389.1	0	1212.6	COG3957@1|root,2QUUF@2759|Eukaryota,39R9S@33154|Opisthokonta,3NWRX@4751|Fungi,3UZC7@5204|Basidiomycota,3VEQA@5234|Tremellales	3VEQA@5234|Tremellales	D-xylulose 5-phosphate/D-fructose 6-phosphate phosphoketolase	-	-	4.1.2.22,4.1.2.9	ko:K01621	ko00030,ko00710,ko01100,ko01120,map00030,map00710,map01100,map01120	-	R00761,R01621	RC00032,RC00226	ko00000,ko00001,ko01000	-	-	-	XFP,XFP_C,XFP_N	Carbohydrate transport and metabolism	METABOLISM	2529
Apiotrichum_brassicae_JCM_1599|1956	G	Apiotrichum_brassicae_JCM_1599	0.371693	Trichosporonales	Saprotrophic	Yes	327079.R9PEL5	9e-126	457.2	COG0477@1|root,KOG2533@2759|Eukaryota,38SI3@33154|Opisthokonta,3NYP7@4751|Fungi,3UY3J@5204|Basidiomycota,3N5YV@452284|Ustilaginomycotina	3N5YV@452284|Ustilaginomycotina	Major Facilitator Superfamily	-	-	-	-	-	-	-	-	-	-	-	-	MFS_1,Sugar_tr	Carbohydrate transport and metabolism	METABOLISM	1392
Apiotrichum_brassicae_JCM_1599|1974	G	Apiotrichum_brassicae_JCM_1599	0.387305	Trichosporonales	Saprotrophic	Yes	5207.AAW44209	4.5e-96	358.6	COG0726@1|root,2QRIP@2759|Eukaryota,39UFN@33154|Opisthokonta,3NWJ2@4751|Fungi,3UXVS@5204|Basidiomycota,3VEAN@5234|Tremellales	3VEAN@5234|Tremellales	Chitin deacetylase	CDA2	GO:0000003,GO:0003006,GO:0003674,GO:0003824,GO:0004099,GO:0005575,GO:0005618,GO:0005619,GO:0005623,GO:0005628,GO:0005631,GO:0007049,GO:0008150,GO:0009272,GO:0009277,GO:0009653,GO:0009987,GO:0010927,GO:0016020,GO:0016043,GO:0016787,GO:0016810,GO:0016811,GO:0019213,GO:0019953,GO:0022402,GO:0022413,GO:0022414,GO:0022607,GO:0030154,GO:0030312,GO:0030435,GO:0030437,GO:0030476,GO:0031160,GO:0031505,GO:…	3.5.1.41	ko:K01452	ko00520,ko01100,map00520,map01100	-	R02333	RC00166,RC00300	ko00000,ko00001,ko01000	-	-	-	Glyco_hydro_57,Polysacc_deac_1	Carbohydrate transport and metabolism	METABOLISM	1434
Apiotrichum_brassicae_JCM_1599|2012	G	Apiotrichum_brassicae_JCM_1599	0.353865	Trichosporonales	Saprotrophic	Yes	5207.AAW45021	6.3e-224	783.5	COG5026@1|root,KOG1369@2759|Eukaryota,38DFC@33154|Opisthokonta,3NW32@4751|Fungi,3UZJZ@5204|Basidiomycota,3VEIT@5234|Tremellales	3VEIT@5234|Tremellales	Hexokinase	hxk1	GO:0000166,GO:0001302,GO:0001678,GO:0003674,GO:0003824,GO:0004340,GO:0004396,GO:0005488,GO:0005524,GO:0005575,GO:0005622,GO:0005623,GO:0005634,GO:0005737,GO:0005739,GO:0005829,GO:0005975,GO:0005996,GO:0006000,GO:0006002,GO:0006006,GO:0006007,GO:0006013,GO:0006081,GO:0006082,GO:0006090,GO:0006091,GO:0006096,GO:0006098,GO:0006139,GO:0006163,GO:0006164,GO:0006165,GO:0006355,GO:0006725,GO:0006732,GO:…	2.7.1.1	ko:K00844	ko00010,ko00051,ko00052,ko00500,ko00520,ko00521,ko00524,ko01100,ko01110,ko01120,ko01130,ko01200,ko04066,ko04910,ko04930,ko04973,ko05230,map00010,map00051,map00052,map00500,map00520,map00521,map00524,map01100,map01110,map01120,map01130,map01200,map04066,map04910,map04930,map04973,map05230	M00001,M00549	R00299,R00760,R00867,R01326,R01600,R01786,R01961,R03920	RC00002,RC00017	ko00000,ko00001,ko00002,ko01000,ko04131	-	-	iMM904.YFR053C,iND750.YFR053C	Aldo_ket_red,Hexokinase_1,Hexokinase_2,Hus1,Ribosomal_L19e	Carbohydrate transport and metabolism	METABOLISM	1599
Apiotrichum_brassicae_JCM_1599|2043	G	Apiotrichum_brassicae_JCM_1599	0.292244	Trichosporonales	Saprotrophic	Yes	82508.K1VHY0	1.3e-138	500	COG5153@1|root,KOG4540@2759|Eukaryota,38GNK@33154|Opisthokonta,3NWX1@4751|Fungi,3UY47@5204|Basidiomycota,3VEPG@5234|Tremellales	3VEPG@5234|Tremellales	Lipase (class 3)	ATG15	GO:0000322,GO:0000323,GO:0000324,GO:0000328,GO:0003674,GO:0003824,GO:0004620,GO:0004622,GO:0005575,GO:0005622,GO:0005623,GO:0005737,GO:0005773,GO:0005775,GO:0005783,GO:0006508,GO:0006575,GO:0006624,GO:0006629,GO:0006638,GO:0006644,GO:0006650,GO:0006658,GO:0006660,GO:0006793,GO:0006796,GO:0006807,GO:0006914,GO:0006996,GO:0007032,GO:0008150,GO:0008152,GO:0009056,GO:0009395,GO:0009987,GO:0010256,GO:…	3.1.1.3	ko:K17900	ko00561,ko01100,ko04138,map00561,map01100,map04138	M00098	R02250,R02687	RC00020,RC00037,RC00041,RC00094	ko00000,ko00001,ko00002,ko01000,ko03029,ko04131	-	-	-	Acetyltransf_1,Acetyltransf_3,FR47,Lipase_3,zf-C3HC4,zf-C3HC4_3,zf-CCCH	Carbohydrate transport and metabolism	METABOLISM	1524
Apiotrichum_brassicae_JCM_1599|205	G	Apiotrichum_brassicae_JCM_1599	0.289859	Trichosporonales	Saprotrophic	Yes	5217.XP_007006073.1	8.3e-223	780.4	KOG2429@1|root,KOG2429@2759|Eukaryota,38CUF@33154|Opisthokonta,3NU24@4751|Fungi,3UZ22@5204|Basidiomycota,3VES9@5234|Tremellales	3VES9@5234|Tremellales	Belongs to the glycosyl hydrolase 47 family	-	GO:0000139,GO:0003674,GO:0003824,GO:0004553,GO:0004559,GO:0004571,GO:0005488,GO:0005575,GO:0005622,GO:0005623,GO:0005737,GO:0005783,GO:0005788,GO:0005794,GO:0006464,GO:0006491,GO:0006508,GO:0006511,GO:0006516,GO:0006517,GO:0006807,GO:0006950,GO:0008150,GO:0008152,GO:0009056,GO:0009057,GO:0009100,GO:0009987,GO:0010033,GO:0010243,GO:0010498,GO:0012505,GO:0015923,GO:0015924,GO:0016020,GO:0016787,GO:…	3.2.1.24	ko:K01191,ko:K10084	ko00511,ko04141,map00511,map04141	-	-	-	ko00000,ko00001,ko01000,ko04091,ko04131	-	GH38	-	Glyco_hydro_47,PA	Carbohydrate transport and metabolism	METABOLISM	2478
Apiotrichum_brassicae_JCM_1599|206	G	Apiotrichum_brassicae_JCM_1599	0.429451	Trichosporonales	Saprotrophic	Yes	5217.XP_007006036.1	9e-141	506.5	COG0176@1|root,KOG2772@2759|Eukaryota,38BFF@33154|Opisthokonta,3NUE1@4751|Fungi,3UY32@5204|Basidiomycota,3VF6Z@5234|Tremellales	3VF6Z@5234|Tremellales	Transaldolase is important for the balance of metabolites in the pentose-phosphate pathway	-	-	2.2.1.2	ko:K00616	ko00030,ko01100,ko01110,ko01120,ko01130,ko01200,ko01230,map00030,map01100,map01110,map01120,map01130,map01200,map01230	M00004,M00007	R01827	RC00439,RC00604	ko00000,ko00001,ko00002,ko01000	-	-	-	TAL_FSA,Transaldolase	Carbohydrate transport and metabolism	METABOLISM	972
Apiotrichum_brassicae_JCM_1599|2061	G	Apiotrichum_brassicae_JCM_1599	0.285703	Trichosporonales	Saprotrophic	Yes	552467.XP_003192696.1	0	1104	COG1501@1|root,KOG1066@2759|Eukaryota,38BK6@33154|Opisthokonta,3NXTH@4751|Fungi,3V48X@5204|Basidiomycota,3VGAW@5234|Tremellales	3VGAW@5234|Tremellales	Belongs to the glycosyl hydrolase 31 family	-	-	-	-	-	-	-	-	-	-	-	-	Gal_mutarotas_2,Glyco_hydro_31	Carbohydrate transport and metabolism	METABOLISM	2733
Apiotrichum_brassicae_JCM_1599|2124	G	Apiotrichum_brassicae_JCM_1599	0.330815	Trichosporonales	Saprotrophic	Yes	5207.AAW44965	2.8e-167	595.1	2CMQJ@1|root,2QRF6@2759|Eukaryota,39RE5@33154|Opisthokonta,3NVPZ@4751|Fungi,3UZAT@5204|Basidiomycota,3VDX3@5234|Tremellales	3VDX3@5234|Tremellales	Glycosyl hydrolase family 9	-	-	3.2.1.4	ko:K01179	ko00500,ko01100,map00500,map01100	-	R06200,R11307,R11308	-	ko00000,ko00001,ko01000	-	GH5,GH9	-	Glyco_hydro_9	Carbohydrate transport and metabolism	METABOLISM	1419
Apiotrichum_brassicae_JCM_1599|2133	G	Apiotrichum_brassicae_JCM_1599	0.363834	Trichosporonales	Saprotrophic	Yes	82508.K1VIB4	4.6e-139	501.1	COG0477@1|root,KOG2533@2759|Eukaryota,38FD5@33154|Opisthokonta,3NU7U@4751|Fungi,3UYTK@5204|Basidiomycota,3VG8K@5234|Tremellales	3VG8K@5234|Tremellales	Major Facilitator Superfamily	-	-	-	-	-	-	-	-	-	-	-	-	AAA,AAA_14,MFS_1,RuvB_N,Sugar_tr	Carbohydrate transport and metabolism	METABOLISM	1170
Apiotrichum_brassicae_JCM_1599|2144	G	Apiotrichum_brassicae_JCM_1599	0.299824	Trichosporonales	Saprotrophic	Yes	82508.K1WQL3	1.6e-197	696.8	KOG1021@1|root,KOG1021@2759|Eukaryota,38MD3@33154|Opisthokonta,3P20A@4751|Fungi,3V0ME@5204|Basidiomycota,3VCS5@5234|Tremellales	3VCS5@5234|Tremellales	Exostosin family	-	-	-	-	-	-	-	-	-	-	-	-	3Beta_HSD,Epimerase,Exostosin,GDP_Man_Dehyd,Polysacc_synt_2,RmlD_sub_bind	Carbohydrate transport and metabolism	METABOLISM	3312
Apiotrichum_brassicae_JCM_1599|2167	G	Apiotrichum_brassicae_JCM_1599	0.291462	Trichosporonales	Saprotrophic	Yes	552467.XP_003194826.1	2.7e-61	242.7	COG3774@1|root,2QW2I@2759|Eukaryota,39T08@33154|Opisthokonta,3NUUF@4751|Fungi,3V1YE@5204|Basidiomycota,3VEY1@5234|Tremellales	3VEY1@5234|Tremellales	Glycosyltransferase sugar-binding region containing DXD motif	-	-	2.4.1.232	ko:K05528	ko00513,ko01100,map00513,map01100	M00074	R08599	-	ko00000,ko00001,ko00002,ko01000,ko01003	-	GT32	-	Gly_transf_sug	Carbohydrate transport and metabolism	METABOLISM	1098
Apiotrichum_brassicae_JCM_1599|2173	G	Apiotrichum_brassicae_JCM_1599	0.359596	Trichosporonales	Saprotrophic	Yes	82508.K1WR04	9.8e-143	513.5	COG2730@1|root,2QPYU@2759|Eukaryota,38DPE@33154|Opisthokonta,3NV8Y@4751|Fungi,3UXUZ@5204|Basidiomycota,3VESV@5234|Tremellales	3VESV@5234|Tremellales	Belongs to the glycosyl hydrolase 5 (cellulase A) family	exgA	GO:0000003,GO:0000272,GO:0000322,GO:0000323,GO:0000324,GO:0000746,GO:0000747,GO:0000935,GO:0003006,GO:0003674,GO:0003824,GO:0004338,GO:0004553,GO:0005488,GO:0005515,GO:0005575,GO:0005576,GO:0005618,GO:0005619,GO:0005622,GO:0005623,GO:0005628,GO:0005737,GO:0005773,GO:0005856,GO:0005886,GO:0005937,GO:0005975,GO:0005976,GO:0006073,GO:0007049,GO:0007155,GO:0008150,GO:0008152,GO:0008422,GO:0009056,GO:…	3.2.1.58	ko:K01210	ko00500,map00500	-	R00308,R03115	RC00467	ko00000,ko00001,ko01000	-	-	-	Cellulase	Carbohydrate transport and metabolism	METABOLISM	1293
Apiotrichum_brassicae_JCM_1599|2175	G	Apiotrichum_brassicae_JCM_1599	0.456995	Trichosporonales	Saprotrophic	Yes	82508.K1VDS1	4.5e-208	730.7	COG0477@1|root,KOG2533@2759|Eukaryota,38FD5@33154|Opisthokonta,3NU7U@4751|Fungi,3UYTK@5204|Basidiomycota,3VG8K@5234|Tremellales	3VG8K@5234|Tremellales	Major Facilitator Superfamily	-	-	-	-	-	-	-	-	-	-	-	-	MFS_1,Sugar_tr	Carbohydrate transport and metabolism	METABOLISM	1497
Apiotrichum_brassicae_JCM_1599|2201	G	Apiotrichum_brassicae_JCM_1599	0.343655	Trichosporonales	Saprotrophic	Yes	5207.AAW43512	1e-172	613.2	COG0477@1|root,KOG2533@2759|Eukaryota,38EC0@33154|Opisthokonta,3NUF0@4751|Fungi,3UZNW@5204|Basidiomycota,3VF0C@5234|Tremellales	3VF0C@5234|Tremellales	Major Facilitator Superfamily	-	GO:0000322,GO:0000323,GO:0000324,GO:0000329,GO:0003674,GO:0005215,GO:0005342,GO:0005575,GO:0005622,GO:0005623,GO:0005737,GO:0005773,GO:0005774,GO:0005886,GO:0006810,GO:0006811,GO:0006820,GO:0006855,GO:0006897,GO:0008028,GO:0008150,GO:0008509,GO:0008514,GO:0015075,GO:0015233,GO:0015238,GO:0015318,GO:0015711,GO:0015718,GO:0015849,GO:0015887,GO:0015893,GO:0016020,GO:0016021,GO:0016192,GO:0022857,GO:…	-	ko:K03448	-	-	-	-	ko00000,ko02000	2.A.1.14.17,2.A.1.14.18	-	-	DUF3792,Fungal_trans,MFS_1,MFS_4	Carbohydrate transport and metabolism	METABOLISM	1473
Apiotrichum_brassicae_JCM_1599|226	G	Apiotrichum_brassicae_JCM_1599	0.370608	Trichosporonales	Saprotrophic	Yes	82508.K1V5Y9	1.2e-190	673.3	KOG1325@1|root,KOG1325@2759|Eukaryota,38GBY@33154|Opisthokonta,3NUWK@4751|Fungi,3UYSM@5204|Basidiomycota,3VCY4@5234|Tremellales	3VCY4@5234|Tremellales	Cytoplasmic phospholipase A2, catalytic subunit	-	-	3.1.1.5	ko:K13333	ko00564,map00564	-	-	-	ko00000,ko00001,ko01000	-	-	-	PLA2_B	Carbohydrate transport and metabolism	METABOLISM	2031
Apiotrichum_brassicae_JCM_1599|232	G	Apiotrichum_brassicae_JCM_1599	0.301485	Trichosporonales	Saprotrophic	Yes	552467.XP_003191566.1	2.1e-222	778.5	COG0406@1|root,KOG0234@2759|Eukaryota,38CZA@33154|Opisthokonta,3NUAZ@4751|Fungi,3UYHV@5204|Basidiomycota,3VDHI@5234|Tremellales	3VDHI@5234|Tremellales	Cytoplasm protein	-	GO:0003674,GO:0003824,GO:0003873,GO:0004331,GO:0005575,GO:0005622,GO:0005623,GO:0005737,GO:0005975,GO:0006003,GO:0006109,GO:0006110,GO:0006140,GO:0006793,GO:0006796,GO:0008150,GO:0008152,GO:0008443,GO:0009889,GO:0009894,GO:0009987,GO:0016301,GO:0016310,GO:0016311,GO:0016740,GO:0016772,GO:0016773,GO:0016787,GO:0016788,GO:0016791,GO:0019200,GO:0019203,GO:0019219,GO:0019220,GO:0019222,GO:0019637,GO:…	2.7.1.105,3.1.3.46	ko:K19030	ko00051,ko04152,map00051,map04152	-	-	-	ko00000,ko00001,ko01000	-	-	-	6PF2K,AAA_33,APS_kinase,His_Phos_1,KTI12	Carbohydrate transport and metabolism	METABOLISM	1665
Apiotrichum_brassicae_JCM_1599|2335	G	Apiotrichum_brassicae_JCM_1599	0.335624	Trichosporonales	Saprotrophic	Yes	82508.K1WMN1	0	1395.2	COG1501@1|root,KOG1066@2759|Eukaryota,3AJSB@33154|Opisthokonta,3NUB9@4751|Fungi,3UXW4@5204|Basidiomycota,3VCSW@5234|Tremellales	3VCSW@5234|Tremellales	alpha glucosidase	ROT2	GO:0000271,GO:0003674,GO:0003824,GO:0004553,GO:0005575,GO:0005622,GO:0005623,GO:0005737,GO:0005739,GO:0005783,GO:0005788,GO:0005975,GO:0005976,GO:0006073,GO:0006464,GO:0006486,GO:0006487,GO:0006491,GO:0006807,GO:0008150,GO:0008152,GO:0009058,GO:0009059,GO:0009100,GO:0009101,GO:0009250,GO:0009272,GO:0009987,GO:0010383,GO:0012505,GO:0015926,GO:0016051,GO:0016787,GO:0016798,GO:0017177,GO:0019538,GO:…	3.2.1.84	ko:K05546	ko00510,ko01100,ko04141,map00510,map01100,map04141	M00073,M00074	R05980,R05981	-	ko00000,ko00001,ko00002,ko01000	-	-	-	DUF5110,Gal_mutarotas_2,Glyco_hydro_31,HLH,PQ-loop,PRKCSH,PRKCSH-like,PRKCSH_1,Pkinase	Carbohydrate transport and metabolism	METABOLISM	2901
Apiotrichum_brassicae_JCM_1599|238	G	Apiotrichum_brassicae_JCM_1599	0.272428	Trichosporonales	Saprotrophic	Yes	5207.AAW42342	3.3e-106	391.7	COG5597@1|root,KOG1950@2759|Eukaryota,39TYB@33154|Opisthokonta,3NVI2@4751|Fungi,3V0DQ@5204|Basidiomycota,3VF7E@5234|Tremellales	3VF7E@5234|Tremellales	Glycosyl transferase family 8	-	-	-	-	-	-	-	-	-	-	-	-	Glutaredoxin,Glyco_transf_8,Mannosyl_trans3	Carbohydrate transport and metabolism	METABOLISM	996
Apiotrichum_brassicae_JCM_1599|2380	G	Apiotrichum_brassicae_JCM_1599	0.334082	Trichosporonales	Saprotrophic	Yes	82508.K1VYD8	0	2431.8	COG3408@1|root,KOG3625@2759|Eukaryota,38BRH@33154|Opisthokonta,3NU7F@4751|Fungi,3UYFD@5204|Basidiomycota,3VE4M@5234|Tremellales	3VE4M@5234|Tremellales	Glycogen debranching enzyme, glucanotransferase domain	GDB1	GO:0000272,GO:0003674,GO:0003824,GO:0004133,GO:0004134,GO:0004135,GO:0004553,GO:0005575,GO:0005622,GO:0005623,GO:0005737,GO:0005739,GO:0005975,GO:0005976,GO:0005977,GO:0005980,GO:0006073,GO:0006091,GO:0006112,GO:0008150,GO:0008152,GO:0009056,GO:0009057,GO:0009251,GO:0009987,GO:0015926,GO:0015980,GO:0016052,GO:0016740,GO:0016757,GO:0016758,GO:0016787,GO:0016798,GO:0043170,GO:0043226,GO:0043227,GO:…	2.4.1.25,3.2.1.33	ko:K01196	ko00500,ko01100,ko01110,map00500,map01100,map01110	-	R02109,R02111	RC00049	ko00000,ko00001,ko01000	-	GH13	-	Alpha-amylase,Cytochrom_C1,GDE_C,Pkinase,Pkinase_Tyr,hDGE_amylase,hGDE_N,hGDE_central	Carbohydrate transport and metabolism	METABOLISM	4746
Apiotrichum_brassicae_JCM_1599|2392	G	Apiotrichum_brassicae_JCM_1599	0.370505	Trichosporonales	Saprotrophic	Yes	78579.XP_003663688.1	3.4e-239	834.3	COG2272@1|root,KOG4389@2759|Eukaryota,38BW2@33154|Opisthokonta,3NXKD@4751|Fungi,3QN3A@4890|Ascomycota,2129Q@147550|Sordariomycetes,3U5X8@5139|Sordariales,3H9HZ@35718|Chaetomiaceae	3H9HZ@35718|Chaetomiaceae	Belongs to the type-B carboxylesterase lipase family	-	-	-	-	-	-	-	-	-	-	-	-	Abhydrolase_3,COesterase	Carbohydrate transport and metabolism	METABOLISM	1749
Apiotrichum_brassicae_JCM_1599|2403	G	Apiotrichum_brassicae_JCM_1599	0.434045	Trichosporonales	Saprotrophic	Yes	82508.K1V195	1.8e-185	655.6	COG0126@1|root,KOG1367@2759|Eukaryota,38EF9@33154|Opisthokonta,3NVNN@4751|Fungi,3UYZI@5204|Basidiomycota,3VEQ3@5234|Tremellales	3VEQ3@5234|Tremellales	Phosphoglycerate kinase	PGK1	GO:0000166,GO:0003674,GO:0003824,GO:0004618,GO:0005488,GO:0005524,GO:0005575,GO:0005622,GO:0005623,GO:0005737,GO:0005739,GO:0005829,GO:0005886,GO:0005975,GO:0005996,GO:0006006,GO:0006007,GO:0006082,GO:0006090,GO:0006091,GO:0006094,GO:0006096,GO:0006139,GO:0006163,GO:0006164,GO:0006165,GO:0006725,GO:0006732,GO:0006733,GO:0006734,GO:0006735,GO:0006753,GO:0006754,GO:0006757,GO:0006793,GO:0006796,GO:…	2.7.2.3	ko:K00927	ko00010,ko00710,ko01100,ko01110,ko01120,ko01130,ko01200,ko01230,map00010,map00710,map01100,map01110,map01120,map01130,map01200,map01230	M00001,M00002,M00003,M00165,M00166,M00308,M00552	R01512	RC00002,RC00043	ko00000,ko00001,ko00002,ko01000,ko04147	-	-	-	ING,PGK	Carbohydrate transport and metabolism	METABOLISM	1413
Apiotrichum_brassicae_JCM_1599|2417	G	Apiotrichum_brassicae_JCM_1599	0.370101	Trichosporonales	Saprotrophic	Yes	552467.XP_003195489.1	2.6e-235	822	COG1626@1|root,KOG0602@2759|Eukaryota,38CKH@33154|Opisthokonta,3NTZ8@4751|Fungi,3UZYH@5204|Basidiomycota,3VDZ9@5234|Tremellales	3VDZ9@5234|Tremellales	Trehalase	-	-	3.2.1.28	ko:K01194	ko00500,ko01100,map00500,map01100	-	R00010	RC00049	ko00000,ko00001,ko00537,ko01000	-	GH37	-	GDE_C,Trehalase	Carbohydrate transport and metabolism	METABOLISM	2556
Apiotrichum_brassicae_JCM_1599|2422	G	Apiotrichum_brassicae_JCM_1599	0.292725	Trichosporonales	Saprotrophic	Yes	5217.XP_007000903.1	1e-106	394	2CW4T@1|root,2RTMK@2759|Eukaryota,39X87@33154|Opisthokonta,3Q0CT@4751|Fungi,3VACV@5204|Basidiomycota,3VDKD@5234|Tremellales	3VDKD@5234|Tremellales	Glycosyl hydrolase family 71	-	-	3.2.1.59	ko:K08254	-	-	-	-	ko00000,ko01000	-	-	-	Glyco_hydro_71	Carbohydrate transport and metabolism	METABOLISM	1497
Apiotrichum_brassicae_JCM_1599|2456	G	Apiotrichum_brassicae_JCM_1599	0.364077	Trichosporonales	Saprotrophic	Yes	5207.AAW42929	1.4e-105	390.2	COG0477@1|root,KOG0569@2759|Eukaryota,38DNJ@33154|Opisthokonta,3NWPR@4751|Fungi,3UZNF@5204|Basidiomycota,3VEMJ@5234|Tremellales	3VEMJ@5234|Tremellales	Belongs to the major facilitator superfamily. Sugar transporter (TC 2.A.1.1) family	HGT20	GO:0000322,GO:0000323,GO:0000324,GO:0000329,GO:0005575,GO:0005622,GO:0005623,GO:0005737,GO:0005773,GO:0005774,GO:0006810,GO:0008150,GO:0016020,GO:0016021,GO:0031090,GO:0031224,GO:0043226,GO:0043227,GO:0043229,GO:0043231,GO:0044422,GO:0044424,GO:0044425,GO:0044437,GO:0044444,GO:0044446,GO:0044464,GO:0051179,GO:0051234,GO:0055085,GO:0098588,GO:0098805,GO:0098852	-	-	-	-	-	-	-	-	-	-	3Beta_HSD,BT1,CMS1,Epimerase,MFS_1,MFS_2,MFS_4,MFS_5,NAD_binding_10,NmrA,Sugar_tr,TRI12	Carbohydrate transport and metabolism	METABOLISM	1395
Apiotrichum_brassicae_JCM_1599|250	G	Apiotrichum_brassicae_JCM_1599	0.342588	Trichosporonales	Saprotrophic	Yes	552467.XP_003191657.1	8.6e-98	363.2	COG0036@1|root,KOG3111@2759|Eukaryota,38G6J@33154|Opisthokonta,3NX48@4751|Fungi,3UZH7@5204|Basidiomycota,3VEZE@5234|Tremellales	3VEZE@5234|Tremellales	Ribulose-phosphate 3 epimerase family	RPE1	GO:0003674,GO:0003824,GO:0004750,GO:0005488,GO:0005575,GO:0005622,GO:0005623,GO:0005737,GO:0005829,GO:0005975,GO:0005996,GO:0006081,GO:0006098,GO:0006139,GO:0006725,GO:0006732,GO:0006733,GO:0006739,GO:0006753,GO:0006793,GO:0006796,GO:0006807,GO:0008150,GO:0008152,GO:0009052,GO:0009056,GO:0009117,GO:0009987,GO:0016052,GO:0016853,GO:0016854,GO:0016857,GO:0019321,GO:0019323,GO:0019362,GO:0019637,GO:…	5.1.3.1	ko:K01783	ko00030,ko00040,ko00710,ko01100,ko01110,ko01120,ko01130,ko01200,ko01230,map00030,map00040,map00710,map01100,map01110,map01120,map01130,map01200,map01230	M00004,M00007	R01529	RC00540	ko00000,ko00001,ko00002,ko01000	-	-	-	Pkinase,Pkinase_Tyr,Ribul_P_3_epim	Carbohydrate transport and metabolism	METABOLISM	675
Apiotrichum_brassicae_JCM_1599|2504	G	Apiotrichum_brassicae_JCM_1599	0.38888	Trichosporonales	Saprotrophic	Yes	82508.K1VC59	8.1e-160	570.5	COG0477@1|root,KOG2533@2759|Eukaryota,38CS2@33154|Opisthokonta,3NUXZ@4751|Fungi,3V3C0@5204|Basidiomycota,3VGFI@5234|Tremellales	3VGFI@5234|Tremellales	Major Facilitator Superfamily	-	-	-	-	-	-	-	-	-	-	-	-	MFS_1	Carbohydrate transport and metabolism	METABOLISM	1542
Apiotrichum_brassicae_JCM_1599|2508	G	Apiotrichum_brassicae_JCM_1599	0.295058	Trichosporonales	Saprotrophic	Yes	82508.K1W678	1.3e-14	86.7	2E7XP@1|root,2SEFT@2759|Eukaryota,3ABST@33154|Opisthokonta,3P969@4751|Fungi,3V2YG@5204|Basidiomycota,3VFKY@5234|Tremellales	3VFKY@5234|Tremellales	Sgf11 (transcriptional regulation protein)	-	-	-	-	-	-	-	-	-	-	-	-	Sgf11	Carbohydrate transport and metabolism	METABOLISM	561
Apiotrichum_brassicae_JCM_1599|2541	G	Apiotrichum_brassicae_JCM_1599	0.403678	Trichosporonales	Saprotrophic	Yes	552467.XP_003197534.1	2.5e-106	392.9	28NR4@1|root,2QVB5@2759|Eukaryota,39T7K@33154|Opisthokonta,3NVTC@4751|Fungi,3V3BQ@5204|Basidiomycota,3VGAA@5234|Tremellales	3VGAA@5234|Tremellales	Glycosyl hydrolase family 71	-	-	3.2.1.59	ko:K08254	-	-	-	-	ko00000,ko01000	-	-	-	Glyco_hydro_71	Carbohydrate transport and metabolism	METABOLISM	1695
Apiotrichum_brassicae_JCM_1599|2563	G	Apiotrichum_brassicae_JCM_1599	0.311325	Trichosporonales	Saprotrophic	Yes	82508.K1V444	4e-64	251.9	COG2017@1|root,KOG1604@2759|Eukaryota,39TA3@33154|Opisthokonta,3NW79@4751|Fungi,3UYUU@5204|Basidiomycota	3UYUU@5204|Basidiomycota	galactose mutarotase-like protein	-	-	5.1.3.3	ko:K01785	ko00010,ko00052,ko01100,ko01110,ko01120,ko01130,map00010,map00052,map01100,map01110,map01120,map01130	M00632	R01602,R10619	RC00563	ko00000,ko00001,ko00002,ko01000	-	-	-	Aldose_epim	Carbohydrate transport and metabolism	METABOLISM	972
Apiotrichum_brassicae_JCM_1599|259	G	Apiotrichum_brassicae_JCM_1599	0.3033	Trichosporonales	Saprotrophic	Yes	5217.XP_007004609.1	3.1e-32	144.4	28J03@1|root,2QRBX@2759|Eukaryota,39SI0@33154|Opisthokonta,3NZ6P@4751|Fungi,3VA0Q@5204|Basidiomycota,3VCT8@5234|Tremellales	3VCT8@5234|Tremellales	Cryptococcal mannosyltransferase 1	-	-	-	ko:K13690	-	-	-	-	ko00000,ko01000,ko01003	-	GT69	-	CAP59_mtransfer	Carbohydrate transport and metabolism	METABOLISM	336
Apiotrichum_brassicae_JCM_1599|2590	G	Apiotrichum_brassicae_JCM_1599	0.293327	Trichosporonales	Saprotrophic	Yes	82508.K1VSR4	3.2e-148	531.2	COG0726@1|root,2QU9T@2759|Eukaryota,38MRM@33154|Opisthokonta,3NVA5@4751|Fungi,3UZFU@5204|Basidiomycota	3UZFU@5204|Basidiomycota	Polysaccharide deacetylase	-	-	-	-	-	-	-	-	-	-	-	-	DUF2334,Polysacc_deac_1	Carbohydrate transport and metabolism	METABOLISM	903
Apiotrichum_brassicae_JCM_1599|260	G	Apiotrichum_brassicae_JCM_1599	0.296689	Trichosporonales	Saprotrophic	Yes	82508.K1VRU9	1.8e-132	478.8	28J03@1|root,2QRBX@2759|Eukaryota,39SI0@33154|Opisthokonta,3NZ6P@4751|Fungi,3VA0Q@5204|Basidiomycota,3VCT8@5234|Tremellales	3VCT8@5234|Tremellales	Cryptococcal mannosyltransferase 1	-	-	-	ko:K13690	-	-	-	-	ko00000,ko01000,ko01003	-	GT69	-	CAP59_mtransfer	Carbohydrate transport and metabolism	METABOLISM	876
Apiotrichum_brassicae_JCM_1599|2631	G	Apiotrichum_brassicae_JCM_1599	0.371262	Trichosporonales	Saprotrophic	Yes	5286.M7WRS1	3.9e-86	325.5	COG0477@1|root,KOG2533@2759|Eukaryota,38EDR@33154|Opisthokonta,3NU3S@4751|Fungi,3UZ75@5204|Basidiomycota,2YFKS@29000|Pucciniomycotina	2YFKS@29000|Pucciniomycotina	Major Facilitator Superfamily	-	-	-	ko:K08192	-	-	-	-	ko00000,ko02000	2.A.1.14.4	-	-	MFS_1,MFS_4	Carbohydrate transport and metabolism	METABOLISM	1323
Apiotrichum_brassicae_JCM_1599|269	G	Apiotrichum_brassicae_JCM_1599	0.281508	Trichosporonales	Saprotrophic	Yes	552467.XP_003192988.1	4.6e-34	151	KOG4754@1|root,KOG4754@2759|Eukaryota,38KTQ@33154|Opisthokonta,3PNPM@4751|Fungi,3V80W@5204|Basidiomycota,3VG0P@5234|Tremellales	3VG0P@5234|Tremellales	isomerase activity	-	-	-	-	-	-	-	-	-	-	-	-	His_Phos_1	Carbohydrate transport and metabolism	METABOLISM	471
Apiotrichum_brassicae_JCM_1599|2694	G	Apiotrichum_brassicae_JCM_1599	0.318108	Trichosporonales	Saprotrophic	Yes	97096.XP_007798455.1	1.5e-97	362.8	COG0702@1|root,2RXC9@2759|Eukaryota,39S0P@33154|Opisthokonta,3NXRK@4751|Fungi,3QQMI@4890|Ascomycota,21414@147550|Sordariomycetes	21414@147550|Sordariomycetes	Nucleoside-diphosphate-sugar epimerase family protein	-	-	-	-	-	-	-	-	-	-	-	-	3Beta_HSD,Epimerase,KR,NAD_binding_10,NmrA	Carbohydrate transport and metabolism	METABOLISM	918
Apiotrichum_brassicae_JCM_1599|2728	G	Apiotrichum_brassicae_JCM_1599	0.41313	Trichosporonales	Saprotrophic	Yes	5207.AAW42292	6.7e-252	876.3	COG4284@1|root,KOG2638@2759|Eukaryota,38CTH@33154|Opisthokonta,3NWDG@4751|Fungi,3UY6T@5204|Basidiomycota,3VCSZ@5234|Tremellales	3VCSZ@5234|Tremellales	UTP--glucose-1-phosphate uridylyltransferase	UGP1	GO:0000271,GO:0003674,GO:0003824,GO:0003983,GO:0005575,GO:0005618,GO:0005622,GO:0005623,GO:0005737,GO:0005886,GO:0005975,GO:0005976,GO:0005977,GO:0005978,GO:0005984,GO:0005991,GO:0005992,GO:0006011,GO:0006073,GO:0006077,GO:0006078,GO:0006091,GO:0006112,GO:0006139,GO:0006464,GO:0006486,GO:0006725,GO:0006793,GO:0006807,GO:0008150,GO:0008152,GO:0009058,GO:0009059,GO:0009100,GO:0009101,GO:0009225,GO:…	2.7.7.9	ko:K00963	ko00040,ko00052,ko00500,ko00520,ko01100,ko01130,map00040,map00052,map00500,map00520,map01100,map01130	M00129,M00361,M00362,M00549	R00289	RC00002	ko00000,ko00001,ko00002,ko01000	-	-	-	UDPGP	Carbohydrate transport and metabolism	METABOLISM	1506
Apiotrichum_brassicae_JCM_1599|2738	G	Apiotrichum_brassicae_JCM_1599	0.324603	Trichosporonales	Saprotrophic	Yes	82508.K1WCF2	1.4e-55	224.2	2CYIJ@1|root,2S4MX@2759|Eukaryota,3A7PU@33154|Opisthokonta,3P4AW@4751|Fungi,3VCAM@5204|Basidiomycota,3VER1@5234|Tremellales	3VER1@5234|Tremellales	Mannosyltransferase putative	-	-	-	ko:K05535	ko00513,ko01100,map00513,map01100	M00074	-	-	ko00000,ko00001,ko00002,ko01000,ko01003	-	GT71	-	Mannosyl_trans3	Carbohydrate transport and metabolism	METABOLISM	1500
Apiotrichum_brassicae_JCM_1599|2739	G	Apiotrichum_brassicae_JCM_1599	0.332258	Trichosporonales	Saprotrophic	Yes	5207.AAW44475	3.4e-294	1018.1	COG1087@1|root,KOG1021@1|root,KOG1021@2759|Eukaryota,KOG1371@2759|Eukaryota,38MD3@33154|Opisthokonta,3P20A@4751|Fungi,3V0ME@5204|Basidiomycota,3VCS5@5234|Tremellales	3VCS5@5234|Tremellales	Exostosin family	-	-	-	-	-	-	-	-	-	-	-	-	3Beta_HSD,Epimerase,Exostosin,GDP_Man_Dehyd,Polysacc_synt_2,RmlD_sub_bind	Carbohydrate transport and metabolism	METABOLISM	3534
Apiotrichum_brassicae_JCM_1599|2758	G	Apiotrichum_brassicae_JCM_1599	0.378005	Trichosporonales	Saprotrophic	Yes	82508.K1W613	9.5e-147	527.3	KOG1325@1|root,KOG1325@2759|Eukaryota,38GBY@33154|Opisthokonta,3NUWK@4751|Fungi,3UYSM@5204|Basidiomycota,3VCY4@5234|Tremellales	3VCY4@5234|Tremellales	Cytoplasmic phospholipase A2, catalytic subunit	-	-	3.1.1.5	ko:K13333	ko00564,map00564	-	-	-	ko00000,ko00001,ko01000	-	-	-	PLA2_B	Carbohydrate transport and metabolism	METABOLISM	1872
Apiotrichum_brassicae_JCM_1599|2761	G	Apiotrichum_brassicae_JCM_1599	0.27818	Trichosporonales	Saprotrophic	Yes	82508.K1WS07	7e-219	767.3	COG0652@1|root,COG5371@1|root,KOG0546@2759|Eukaryota,KOG1386@2759|Eukaryota,38FYH@33154|Opisthokonta,3NV3I@4751|Fungi,3UY2Z@5204|Basidiomycota,3VDVI@5234|Tremellales	3VDVI@5234|Tremellales	Belongs to the GDA1 CD39 NTPase family	YND1	GO:0000139,GO:0003674,GO:0003824,GO:0003924,GO:0004382,GO:0005575,GO:0005622,GO:0005623,GO:0005737,GO:0005794,GO:0006464,GO:0006486,GO:0006807,GO:0008150,GO:0008152,GO:0009058,GO:0009059,GO:0009100,GO:0009101,GO:0009987,GO:0012505,GO:0016020,GO:0016462,GO:0016787,GO:0016817,GO:0016818,GO:0016887,GO:0017110,GO:0017111,GO:0019538,GO:0031090,GO:0031984,GO:0034645,GO:0036211,GO:0036384,GO:0043170,GO:…	3.6.1.5	ko:K14642	ko00230,ko00240,map00230,map00240	-	R00086,R00122,R00155,R00159,R00328,R00335,R00514,R00569,R00719,R00961,R02092,R02095	RC00002	ko00000,ko00001,ko01000	-	-	-	DUF775,FNIP_N,GDA1_CD39,Pro_isomerase,TPR_1,TPR_2	Carbohydrate transport and metabolism	METABOLISM	2397
Apiotrichum_brassicae_JCM_1599|2775	G	Apiotrichum_brassicae_JCM_1599	0.312044	Trichosporonales	Saprotrophic	Yes	82508.K1VZV4	1.9e-186	658.7	KOG2504@1|root,KOG2504@2759|Eukaryota,38I0V@33154|Opisthokonta,3NUX4@4751|Fungi,3UY4D@5204|Basidiomycota	3UY4D@5204|Basidiomycota	Major Facilitator Superfamily	-	-	-	-	-	-	-	-	-	-	-	-	MFS_1,MFS_1_like,MFS_2,Sugar_tr	Carbohydrate transport and metabolism	METABOLISM	1326
Apiotrichum_brassicae_JCM_1599|2830	G	Apiotrichum_brassicae_JCM_1599	0.306406	Trichosporonales	Saprotrophic	Yes	552467.XP_003194833.1	5e-79	302.4	COG5037@1|root,KOG4476@2759|Eukaryota,397HU@33154|Opisthokonta,3NXQ1@4751|Fungi,3V2IW@5204|Basidiomycota,3VF3Y@5234|Tremellales	3VF3Y@5234|Tremellales	Gti1/Pac2 family	-	-	-	ko:K21631	-	-	-	-	ko00000,ko03000	-	-	-	Gti1_Pac2	Carbohydrate transport and metabolism	METABOLISM	1875
Apiotrichum_brassicae_JCM_1599|2868	G	Apiotrichum_brassicae_JCM_1599	0.354955	Trichosporonales	Saprotrophic	Yes	552467.XP_003194889.1	3.8e-282	977.2	KOG2515@1|root,KOG2515@2759|Eukaryota,38CWJ@33154|Opisthokonta,3NV47@4751|Fungi,3UYKJ@5204|Basidiomycota,3VCTN@5234|Tremellales	3VCTN@5234|Tremellales	Alg9-like mannosyltransferase family	ALG9	GO:0000030,GO:0003674,GO:0003824,GO:0004376,GO:0005575,GO:0005622,GO:0005623,GO:0005737,GO:0005783,GO:0005789,GO:0006464,GO:0006486,GO:0006487,GO:0006488,GO:0006490,GO:0006629,GO:0006807,GO:0008150,GO:0008152,GO:0009058,GO:0009059,GO:0009100,GO:0009101,GO:0009987,GO:0012505,GO:0016020,GO:0016021,GO:0016740,GO:0016757,GO:0016758,GO:0019538,GO:0030176,GO:0031224,GO:0031227,GO:0031984,GO:0034645,GO:…	2.4.1.259,2.4.1.261	ko:K03846	ko00510,ko00513,ko01100,map00510,map00513,map01100	M00055	R06259,R06261	-	ko00000,ko00001,ko00002,ko01000,ko01003	-	GT22	-	Glyco_transf_22	Carbohydrate transport and metabolism	METABOLISM	2052
Apiotrichum_brassicae_JCM_1599|2907	G	Apiotrichum_brassicae_JCM_1599	0.404938	Trichosporonales	Saprotrophic	Yes	84751.XP_007876246.1	1.4e-55	224.2	COG2730@1|root,2QPYU@2759|Eukaryota,38DPE@33154|Opisthokonta,3NV8Y@4751|Fungi,3UXUZ@5204|Basidiomycota,3N4BD@452284|Ustilaginomycotina	3N4BD@452284|Ustilaginomycotina	Belongs to the glycosyl hydrolase 5 (cellulase A) family	exgA	GO:0000003,GO:0000272,GO:0000322,GO:0000323,GO:0000324,GO:0000746,GO:0000747,GO:0000935,GO:0003006,GO:0003674,GO:0003824,GO:0004338,GO:0004553,GO:0005488,GO:0005515,GO:0005575,GO:0005576,GO:0005618,GO:0005619,GO:0005622,GO:0005623,GO:0005628,GO:0005737,GO:0005773,GO:0005856,GO:0005886,GO:0005937,GO:0005975,GO:0005976,GO:0006073,GO:0007049,GO:0007155,GO:0008150,GO:0008152,GO:0008422,GO:0009056,GO:…	3.2.1.58	ko:K01210	ko00500,map00500	-	R00308,R03115	RC00467	ko00000,ko00001,ko01000	-	-	-	Cellulase	Carbohydrate transport and metabolism	METABOLISM	1548
Apiotrichum_brassicae_JCM_1599|2908	G	Apiotrichum_brassicae_JCM_1599	0.400859	Trichosporonales	Saprotrophic	Yes	552467.XP_003193870.1	1.8e-162	579.3	COG0477@1|root,2QPK1@2759|Eukaryota,38CZY@33154|Opisthokonta,3NXDP@4751|Fungi,3UY80@5204|Basidiomycota,3VDDZ@5234|Tremellales	3VDDZ@5234|Tremellales	Sugar (and other) transporter	-	-	-	ko:K08178	-	-	-	-	ko00000,ko02000	2.A.1.12	-	-	LacY_symp,MFS_1,Sugar_tr	Carbohydrate transport and metabolism	METABOLISM	1578
Apiotrichum_brassicae_JCM_1599|2925	G	Apiotrichum_brassicae_JCM_1599	0.360034	Trichosporonales	Saprotrophic	Yes	82508.K1WTU2	4.5e-127	461.8	KOG2516@1|root,KOG2516@2759|Eukaryota,38BVA@33154|Opisthokonta,3NYGI@4751|Fungi,3V0FZ@5204|Basidiomycota,3VDFX@5234|Tremellales	3VDFX@5234|Tremellales	Alg9-like mannosyltransferase family	ECM39	GO:0000009,GO:0000030,GO:0003674,GO:0003824,GO:0005575,GO:0005622,GO:0005623,GO:0005737,GO:0005783,GO:0006464,GO:0006486,GO:0006487,GO:0006488,GO:0006490,GO:0006629,GO:0006807,GO:0008150,GO:0008152,GO:0009058,GO:0009059,GO:0009100,GO:0009101,GO:0009987,GO:0012505,GO:0016020,GO:0016021,GO:0016740,GO:0016757,GO:0016758,GO:0019538,GO:0031224,GO:0034645,GO:0036211,GO:0043170,GO:0043226,GO:0043227,GO:…	2.4.1.260	ko:K03847	ko00510,ko00513,ko01100,map00510,map00513,map01100	M00055	R06260	-	ko00000,ko00001,ko00002,ko01000,ko01003	-	GT22	-	Glutaredoxin,Glyco_transf_22,Inhibitor_I78,XAP5	Carbohydrate transport and metabolism	METABOLISM	1719
Apiotrichum_brassicae_JCM_1599|2932	G	Apiotrichum_brassicae_JCM_1599	0.353212	Trichosporonales	Saprotrophic	Yes	82508.K1VU90	2e-19	102.1	COG0477@1|root,KOG2533@2759|Eukaryota,39K3V@33154|Opisthokonta,3NWTF@4751|Fungi,3UYPY@5204|Basidiomycota,3VHII@5234|Tremellales	3VHII@5234|Tremellales	Major Facilitator Superfamily	-	-	-	-	-	-	-	-	-	-	-	-	ADP_ribosyl_GH,MFS_1	Carbohydrate transport and metabolism	METABOLISM	372
Apiotrichum_brassicae_JCM_1599|2935	G	Apiotrichum_brassicae_JCM_1599	0.339297	Trichosporonales	Saprotrophic	Yes	51453.EGR46961	7.1e-91	340.5	COG3772@1|root,2S6UW@2759|Eukaryota,3A2UF@33154|Opisthokonta,3P2E0@4751|Fungi,3QU3D@4890|Ascomycota,218H2@147550|Sordariomycetes,3TKGH@5125|Hypocreales,3U3YF@5129|Hypocreaceae	3U3YF@5129|Hypocreaceae	Glycoside hydrolase family 24	-	-	3.2.1.17	ko:K01185	-	-	-	-	ko00000,ko01000	-	-	-	Phage_lysozyme,SH3_3	Carbohydrate transport and metabolism	METABOLISM	801
Apiotrichum_brassicae_JCM_1599|2957	G	Apiotrichum_brassicae_JCM_1599	0.337425	Trichosporonales	Saprotrophic	Yes	552467.XP_003194820.1	3e-167	595.5	COG2273@1|root,2QR13@2759|Eukaryota,38E3H@33154|Opisthokonta,3NUWF@4751|Fungi,3UYZU@5204|Basidiomycota,3VGDX@5234|Tremellales	3VGDX@5234|Tremellales	Beta-glucan synthesis-associated protein (SKN1)	-	-	-	ko:K21850	-	-	-	-	ko00000,ko04131	-	GH16	-	SKN1	Carbohydrate transport and metabolism	METABOLISM	1938
Apiotrichum_brassicae_JCM_1599|2967	G	Apiotrichum_brassicae_JCM_1599	0.383044	Trichosporonales	Saprotrophic	Yes	82508.K1VQR2	9.1e-172	610.1	COG0477@1|root,KOG2533@2759|Eukaryota,39K3V@33154|Opisthokonta,3NWTF@4751|Fungi,3UYPY@5204|Basidiomycota,3VHII@5234|Tremellales	3VHII@5234|Tremellales	Major Facilitator Superfamily	-	-	-	-	-	-	-	-	-	-	-	-	ADP_ribosyl_GH,MFS_1	Carbohydrate transport and metabolism	METABOLISM	1521
Apiotrichum_brassicae_JCM_1599|3026	G	Apiotrichum_brassicae_JCM_1599	0.329953	Trichosporonales	Saprotrophic	Yes	5207.AAW41515	0	1382.5	KOG1879@1|root,KOG1879@2759|Eukaryota,38FK5@33154|Opisthokonta,3NVVK@4751|Fungi,3UZTZ@5204|Basidiomycota,3VDFA@5234|Tremellales	3VDFA@5234|Tremellales	UDP-glucose:Glycoprotein Glucosyltransferase	KRE5	GO:0000271,GO:0003674,GO:0003824,GO:0003980,GO:0005488,GO:0005509,GO:0005515,GO:0005537,GO:0005575,GO:0005622,GO:0005623,GO:0005737,GO:0005783,GO:0005788,GO:0005975,GO:0005976,GO:0006011,GO:0006073,GO:0006139,GO:0006457,GO:0006458,GO:0006464,GO:0006486,GO:0006487,GO:0006491,GO:0006508,GO:0006515,GO:0006725,GO:0006793,GO:0006807,GO:0006950,GO:0006986,GO:0007154,GO:0007165,GO:0008150,GO:0008152,GO:…	-	ko:K11718	ko04141,map04141	-	-	-	ko00000,ko00001,ko01000,ko01003	-	GT24	-	Acyl-CoA_dh_1,Acyl-CoA_dh_2,Glyco_transf_8,UDP-g_GGTase	Carbohydrate transport and metabolism	METABOLISM	4671
Apiotrichum_brassicae_JCM_1599|303	G	Apiotrichum_brassicae_JCM_1599	0.358281	Trichosporonales	Saprotrophic	Yes	5207.AAW42412	8.8e-127	459.9	COG0388@1|root,KOG0806@2759|Eukaryota,38TQE@33154|Opisthokonta,3NTXY@4751|Fungi,3UZMF@5204|Basidiomycota,3VCW0@5234|Tremellales	3VCW0@5234|Tremellales	Carbon-nitrogen hydrolase	NIT3	GO:0003674,GO:0003824,GO:0005575,GO:0005622,GO:0005623,GO:0005737,GO:0005739,GO:0006082,GO:0006107,GO:0008150,GO:0008152,GO:0009636,GO:0009987,GO:0016787,GO:0016810,GO:0016811,GO:0019752,GO:0042221,GO:0043226,GO:0043227,GO:0043229,GO:0043231,GO:0043436,GO:0043648,GO:0044237,GO:0044281,GO:0044424,GO:0044444,GO:0044464,GO:0050152,GO:0050896,GO:0051716,GO:0070887,GO:0071704,GO:0097237,GO:0098754,GO:…	3.5.1.3	ko:K13566	ko00250,map00250	-	R00269,R00348	RC00010	ko00000,ko00001,ko01000	-	-	-	CN_hydrolase,Exo_endo_phos,F-box,F-box-like,Ribosomal_L31e	Carbohydrate transport and metabolism	METABOLISM	879
Apiotrichum_brassicae_JCM_1599|3058	G	Apiotrichum_brassicae_JCM_1599	0.270093	Trichosporonales	Saprotrophic	Yes	82508.K1VUY3	1e-123	449.9	KOG4754@1|root,KOG4754@2759|Eukaryota,38T15@33154|Opisthokonta,3NWTI@4751|Fungi,3V0JK@5204|Basidiomycota,3VEY8@5234|Tremellales	3VEY8@5234|Tremellales	Histidine phosphatase superfamily (branch 1)	PMU1	GO:0005575,GO:0005622,GO:0005623,GO:0005634,GO:0005737,GO:0043226,GO:0043227,GO:0043229,GO:0043231,GO:0044424,GO:0044464	-	-	-	-	-	-	-	-	-	-	His_Phos_1	Carbohydrate transport and metabolism	METABOLISM	990
Apiotrichum_brassicae_JCM_1599|3130	G	Apiotrichum_brassicae_JCM_1599	0.294201	Trichosporonales	Saprotrophic	Yes	82508.K1WM19	3.9e-167	594.7	COG2730@1|root,2QVVM@2759|Eukaryota,38F6I@33154|Opisthokonta,3NW6K@4751|Fungi,3UZ7N@5204|Basidiomycota,3VDEA@5234|Tremellales	3VDEA@5234|Tremellales	Belongs to the glycosyl hydrolase 5 (cellulase A) family	EXG3	GO:0000003,GO:0000272,GO:0000746,GO:0000747,GO:0003674,GO:0003824,GO:0004553,GO:0005575,GO:0005576,GO:0005622,GO:0005623,GO:0005737,GO:0005739,GO:0005740,GO:0005758,GO:0005829,GO:0005856,GO:0005937,GO:0005975,GO:0005976,GO:0006073,GO:0008150,GO:0008152,GO:0008422,GO:0009056,GO:0009057,GO:0009251,GO:0009272,GO:0009986,GO:0009987,GO:0010383,GO:0015629,GO:0015926,GO:0016043,GO:0016052,GO:0016787,GO:…	3.2.1.58	ko:K01210	ko00500,map00500	-	R00308,R03115	RC00467	ko00000,ko00001,ko01000	-	-	-	Abhydrolase_3,Abhydrolase_5,Cellulase	Carbohydrate transport and metabolism	METABOLISM	1512
Apiotrichum_brassicae_JCM_1599|3168	G	Apiotrichum_brassicae_JCM_1599	0.405905	Trichosporonales	Saprotrophic	Yes	82508.K1VX47	3.6e-154	551.2	COG0191@1|root,KOG4153@2759|Eukaryota,38EK5@33154|Opisthokonta,3NVQC@4751|Fungi,3UXTW@5204|Basidiomycota,3VCXA@5234|Tremellales	3VCXA@5234|Tremellales	Fructose-bisphosphate aldolase class-II	FBA1	GO:0003674,GO:0003824,GO:0004332,GO:0005488,GO:0005575,GO:0005618,GO:0005622,GO:0005623,GO:0005737,GO:0005739,GO:0005829,GO:0005886,GO:0005975,GO:0005996,GO:0006006,GO:0006007,GO:0006082,GO:0006090,GO:0006091,GO:0006094,GO:0006096,GO:0006139,GO:0006163,GO:0006164,GO:0006165,GO:0006725,GO:0006732,GO:0006733,GO:0006734,GO:0006735,GO:0006753,GO:0006754,GO:0006757,GO:0006793,GO:0006796,GO:0006807,GO:…	3.2.1.25,4.1.2.13	ko:K01192,ko:K01624	ko00010,ko00030,ko00051,ko00511,ko00680,ko00710,ko01100,ko01110,ko01120,ko01130,ko01200,ko01230,ko04142,map00010,map00030,map00051,map00511,map00680,map00710,map01100,map01110,map01120,map01130,map01200,map01230,map04142	M00001,M00003,M00165,M00167,M00344,M00345	R01068,R01070,R01829,R02568	RC00438,RC00439,RC00603,RC00604	ko00000,ko00001,ko00002,ko01000	-	-	-	F_bP_aldolase,Ribosomal_L9_N,Thioredoxin	Carbohydrate transport and metabolism	METABOLISM	1098
Apiotrichum_brassicae_JCM_1599|3182	G	Apiotrichum_brassicae_JCM_1599	0.378169	Trichosporonales	Saprotrophic	Yes	82508.K1WQM7	9.5e-148	530.4	COG0477@1|root,KOG2533@2759|Eukaryota,38CS2@33154|Opisthokonta,3NUXZ@4751|Fungi,3V3C0@5204|Basidiomycota,3VGFI@5234|Tremellales	3VGFI@5234|Tremellales	Major Facilitator Superfamily	-	-	-	-	-	-	-	-	-	-	-	-	MFS_1	Carbohydrate transport and metabolism	METABOLISM	1575
Apiotrichum_brassicae_JCM_1599|3194	G	Apiotrichum_brassicae_JCM_1599	0.314034	Trichosporonales	Saprotrophic	Yes	82508.K1VDL2	4.6e-104	386	KOG2504@1|root,KOG2504@2759|Eukaryota,39S9J@33154|Opisthokonta,3NWXD@4751|Fungi,3V83W@5204|Basidiomycota,3VGAJ@5234|Tremellales	3VGAJ@5234|Tremellales	Major Facilitator Superfamily	-	-	-	-	-	-	-	-	-	-	-	-	MFS_1,MFS_2,Sugar_tr	Carbohydrate transport and metabolism	METABOLISM	2520
Apiotrichum_brassicae_JCM_1599|3195	G	Apiotrichum_brassicae_JCM_1599	0.373014	Trichosporonales	Saprotrophic	Yes	552467.XP_003194644.1	4.4e-158	565.1	COG3525@1|root,KOG2499@2759|Eukaryota,38D1Y@33154|Opisthokonta,3NUJ9@4751|Fungi,3UZ5M@5204|Basidiomycota,3VE6Y@5234|Tremellales	3VE6Y@5234|Tremellales	Glycosyl hydrolase family 20, catalytic domain	NAG1	-	3.2.1.52	ko:K12373	ko00511,ko00513,ko00520,ko00531,ko00603,ko00604,ko01100,ko04142,map00511,map00513,map00520,map00531,map00603,map00604,map01100,map04142	M00079	R00022,R06004,R11316	RC00049	ko00000,ko00001,ko00002,ko01000,ko03110	-	GH20	-	Glyco_hydro_20,Glyco_hydro_20b,Glycohydro_20b2	Carbohydrate transport and metabolism	METABOLISM	1998
Apiotrichum_brassicae_JCM_1599|3197	G	Apiotrichum_brassicae_JCM_1599	0.344001	Trichosporonales	Saprotrophic	Yes	1123504.JQKD01000007_gene3511	8.4e-47	193.7	COG0406@1|root,COG0406@2|Bacteria,1N83T@1224|Proteobacteria,2VY3M@28216|Betaproteobacteria,4AG7M@80864|Comamonadaceae	4AG7M@80864|Comamonadaceae	Phosphoglycerate mutase family	-	-	-	-	-	-	-	-	-	-	-	-	His_Phos_1	Carbohydrate transport and metabolism	METABOLISM	630
Apiotrichum_brassicae_JCM_1599|3203	G	Apiotrichum_brassicae_JCM_1599	0.405012	Trichosporonales	Saprotrophic	Yes	82508.K1VLH5	1.9e-177	629	COG0477@1|root,KOG2533@2759|Eukaryota,39K3V@33154|Opisthokonta,3NWTF@4751|Fungi,3UYPY@5204|Basidiomycota,3VHII@5234|Tremellales	3VHII@5234|Tremellales	Major Facilitator Superfamily	-	-	-	-	-	-	-	-	-	-	-	-	ADP_ribosyl_GH,MFS_1	Carbohydrate transport and metabolism	METABOLISM	1494
Apiotrichum_brassicae_JCM_1599|3215	G	Apiotrichum_brassicae_JCM_1599	0.331166	Trichosporonales	Saprotrophic	Yes	552467.XP_003191310.1	1.4e-124	453.4	KOG2504@1|root,KOG2504@2759|Eukaryota,39S9J@33154|Opisthokonta,3NWXD@4751|Fungi,3V83W@5204|Basidiomycota,3VGAJ@5234|Tremellales	3VGAJ@5234|Tremellales	Major Facilitator Superfamily	-	-	-	-	-	-	-	-	-	-	-	-	MFS_1,MFS_2,Sugar_tr	Carbohydrate transport and metabolism	METABOLISM	1506
Apiotrichum_brassicae_JCM_1599|3253	G	Apiotrichum_brassicae_JCM_1599	0.38176	Trichosporonales	Saprotrophic	Yes	5217.XP_007004464.1	3.3e-102	378.6	KOG1441@1|root,KOG1441@2759|Eukaryota,38H04@33154|Opisthokonta,3NVXV@4751|Fungi,3UYRY@5204|Basidiomycota,3VDRQ@5234|Tremellales	3VDRQ@5234|Tremellales	tpt-domain-containing protein	-	-	-	-	-	-	-	-	-	-	-	-	TPT	Carbohydrate transport and metabolism	METABOLISM	1119
Apiotrichum_brassicae_JCM_1599|3292	G	Apiotrichum_brassicae_JCM_1599	0.355828	Trichosporonales	Saprotrophic	Yes	5286.M7WJV6	3e-106	392.5	COG1574@1|root,2QSHE@2759|Eukaryota,390UK@33154|Opisthokonta,3NXIW@4751|Fungi,3UZCZ@5204|Basidiomycota,2YCZF@29000|Pucciniomycotina	2YCZF@29000|Pucciniomycotina	Amidohydrolase family	-	-	-	-	-	-	-	-	-	-	-	-	Amidohydro_1,Amidohydro_3	Carbohydrate transport and metabolism	METABOLISM	1515
Apiotrichum_brassicae_JCM_1599|3337	G	Apiotrichum_brassicae_JCM_1599	0.296969	Trichosporonales	Saprotrophic	Yes	5217.XP_007002483.1	2.7e-234	818.1	COG0554@1|root,KOG2517@2759|Eukaryota,39S19@33154|Opisthokonta,3NWD0@4751|Fungi,3UZI7@5204|Basidiomycota,3VDCP@5234|Tremellales	3VDCP@5234|Tremellales	FGGY family of carbohydrate kinases, C-terminal domain	-	GO:0003674,GO:0003824,GO:0005975,GO:0005996,GO:0006793,GO:0006796,GO:0008150,GO:0008152,GO:0009987,GO:0016301,GO:0016310,GO:0016740,GO:0016772,GO:0016773,GO:0019150,GO:0019200,GO:0019321,GO:0044237,GO:0044238,GO:0044262,GO:0044281,GO:0046835,GO:0071704	-	-	-	-	-	-	-	-	-	-	FGGY_C,FGGY_N,RRM_1	Carbohydrate transport and metabolism	METABOLISM	1890
Apiotrichum_brassicae_JCM_1599|3342	G	Apiotrichum_brassicae_JCM_1599	0.376451	Trichosporonales	Saprotrophic	Yes	82508.K1VC59	3e-159	568.5	COG0477@1|root,KOG2533@2759|Eukaryota,38CS2@33154|Opisthokonta,3NUXZ@4751|Fungi,3V3C0@5204|Basidiomycota,3VGFI@5234|Tremellales	3VGFI@5234|Tremellales	Major Facilitator Superfamily	-	-	-	-	-	-	-	-	-	-	-	-	MFS_1	Carbohydrate transport and metabolism	METABOLISM	1506
Apiotrichum_brassicae_JCM_1599|3352	G	Apiotrichum_brassicae_JCM_1599	0.330909	Trichosporonales	Saprotrophic	Yes	82508.K1VYW6	2.3e-256	891.3	COG0366@1|root,KOG0471@2759|Eukaryota,38GYD@33154|Opisthokonta,3NU69@4751|Fungi,3UYBQ@5204|Basidiomycota,3VGPK@5234|Tremellales	3VGPK@5234|Tremellales	Alpha-amylase domain	MAL6	GO:0000023,GO:0000025,GO:0003674,GO:0003824,GO:0004553,GO:0004558,GO:0004564,GO:0004574,GO:0004575,GO:0005575,GO:0005622,GO:0005623,GO:0005737,GO:0005739,GO:0005886,GO:0005975,GO:0005984,GO:0005985,GO:0005987,GO:0008150,GO:0008152,GO:0009056,GO:0009311,GO:0009313,GO:0009987,GO:0015926,GO:0016020,GO:0016052,GO:0016787,GO:0016798,GO:0032450,GO:0033934,GO:0043226,GO:0043227,GO:0043229,GO:0043231,GO:…	3.2.1.10,3.2.1.20	ko:K01182,ko:K01187	ko00052,ko00500,ko01100,map00052,map00500,map01100	-	R00028,R00801,R00802,R01718,R01791,R06087,R06088,R06199	RC00028,RC00049,RC00059,RC00077,RC00451	ko00000,ko00001,ko01000	-	GH13,GH31	iMM904.YGR292W,iND750.YGR292W	AA_kinase,Alpha-amylase,Malt_amylase_C,PUA,Vps39_2,hDGE_amylase	Carbohydrate transport and metabolism	METABOLISM	1683
Apiotrichum_brassicae_JCM_1599|3358	G	Apiotrichum_brassicae_JCM_1599	0.373049	Trichosporonales	Saprotrophic	Yes	552467.XP_003194005.1	0	1294.6	COG0438@1|root,KOG3742@2759|Eukaryota,38BSH@33154|Opisthokonta,3NU8X@4751|Fungi,3UY37@5204|Basidiomycota,3VDM1@5234|Tremellales	3VDM1@5234|Tremellales	Transfers the glycosyl residue from UDP-Glc to the non- reducing end of alpha-1,4-glucan	GSY1	GO:0000271,GO:0003674,GO:0003824,GO:0004373,GO:0005575,GO:0005622,GO:0005623,GO:0005634,GO:0005737,GO:0005739,GO:0005975,GO:0005976,GO:0005977,GO:0005978,GO:0006073,GO:0006091,GO:0006112,GO:0008150,GO:0008152,GO:0008194,GO:0009058,GO:0009059,GO:0009250,GO:0009987,GO:0015980,GO:0016051,GO:0016740,GO:0016757,GO:0016758,GO:0033692,GO:0034637,GO:0034645,GO:0035251,GO:0043170,GO:0043226,GO:0043227,GO:…	2.4.1.11	ko:K00693	ko00500,ko01100,ko04151,ko04152,ko04910,ko04922,ko04931,map00500,map01100,map04151,map04152,map04910,map04922,map04931	-	R00292	RC00005	ko00000,ko00001,ko01000,ko01003	-	GT3	-	DAO,Glyco_trans_4_4,Glyco_transf_4,Glyco_transf_5,Glycogen_syn,Glycos_transf_1,HATPase_c,HATPase_c_3,MutL_C	Carbohydrate transport and metabolism	METABOLISM	2196
Apiotrichum_brassicae_JCM_1599|3368	G	Apiotrichum_brassicae_JCM_1599	0.336036	Trichosporonales	Saprotrophic	Yes	5286.M7WJV6	2.3e-130	472.6	COG1574@1|root,2QSHE@2759|Eukaryota,390UK@33154|Opisthokonta,3NXIW@4751|Fungi,3UZCZ@5204|Basidiomycota,2YCZF@29000|Pucciniomycotina	2YCZF@29000|Pucciniomycotina	Amidohydrolase family	-	-	-	-	-	-	-	-	-	-	-	-	Amidohydro_1,Amidohydro_3	Carbohydrate transport and metabolism	METABOLISM	1554
Apiotrichum_brassicae_JCM_1599|3370	G	Apiotrichum_brassicae_JCM_1599	0.30014	Trichosporonales	Saprotrophic	Yes	552467.XP_003196444.1	4.5e-194	684.5	COG1070@1|root,KOG2531@2759|Eukaryota,38EEF@33154|Opisthokonta,3NUTT@4751|Fungi,3V04I@5204|Basidiomycota,3VGK2@5234|Tremellales	3VGK2@5234|Tremellales	FGGY family of carbohydrate kinases, C-terminal domain	xkiA	GO:0003674,GO:0003824,GO:0004856,GO:0005575,GO:0005622,GO:0005623,GO:0005737,GO:0005975,GO:0005996,GO:0005997,GO:0005998,GO:0006793,GO:0006796,GO:0008150,GO:0008152,GO:0009056,GO:0009987,GO:0016052,GO:0016301,GO:0016310,GO:0016740,GO:0016772,GO:0016773,GO:0019200,GO:0019321,GO:0019323,GO:0044237,GO:0044238,GO:0044262,GO:0044281,GO:0044282,GO:0044424,GO:0044464,GO:0046365,GO:0046835,GO:0071704,GO:…	2.7.1.17	ko:K00854	ko00040,ko01100,map00040,map01100	M00014	R01639	RC00002,RC00538	ko00000,ko00001,ko00002,ko01000	-	-	-	Abhydrolase_3,Cation_efflux,DUF2424,FGGY_C,FGGY_N,Say1_Mug180	Carbohydrate transport and metabolism	METABOLISM	1800
Apiotrichum_brassicae_JCM_1599|3398	G	Apiotrichum_brassicae_JCM_1599	0.370233	Trichosporonales	Saprotrophic	Yes	552467.XP_003197355.1	1.2e-186	659.4	COG0477@1|root,KOG2533@2759|Eukaryota,38HSW@33154|Opisthokonta,3NXBD@4751|Fungi,3V09K@5204|Basidiomycota,3VGN2@5234|Tremellales	3VGN2@5234|Tremellales	Major Facilitator Superfamily	-	-	-	-	-	-	-	-	-	-	-	-	MFS_1,Sugar_tr	Carbohydrate transport and metabolism	METABOLISM	1368
Apiotrichum_brassicae_JCM_1599|3430	G	Apiotrichum_brassicae_JCM_1599	0.389565	Trichosporonales	Saprotrophic	Yes	82508.K1V975	8.9e-209	733.8	COG2730@1|root,2QRG8@2759|Eukaryota,38M6K@33154|Opisthokonta,3NUQG@4751|Fungi,3UZG0@5204|Basidiomycota,3VDW6@5234|Tremellales	3VDW6@5234|Tremellales	Cellulase (glycosyl hydrolase family 5)	exgD	GO:0000003,GO:0000272,GO:0000746,GO:0000747,GO:0000935,GO:0003674,GO:0003824,GO:0004338,GO:0004553,GO:0005575,GO:0005576,GO:0005622,GO:0005623,GO:0005856,GO:0005886,GO:0005937,GO:0005975,GO:0005976,GO:0006073,GO:0008150,GO:0008152,GO:0008422,GO:0009056,GO:0009057,GO:0009251,GO:0009986,GO:0009987,GO:0015629,GO:0015926,GO:0016020,GO:0016021,GO:0016043,GO:0016052,GO:0016787,GO:0016798,GO:0019953,GO:…	3.2.1.58	ko:K01210	ko00500,map00500	-	R00308,R03115	RC00467	ko00000,ko00001,ko01000	-	-	-	Cellulase	Carbohydrate transport and metabolism	METABOLISM	2496
Apiotrichum_brassicae_JCM_1599|3442	G	Apiotrichum_brassicae_JCM_1599	0.383707	Trichosporonales	Saprotrophic	Yes	5207.AAW43747	1.6e-90	339.3	COG0363@1|root,KOG3147@2759|Eukaryota,39U1J@33154|Opisthokonta,3NY1P@4751|Fungi,3UYNM@5204|Basidiomycota,3VDU6@5234|Tremellales	3VDU6@5234|Tremellales	Glucosamine-6-phosphate isomerases/6-phosphogluconolactonase	SOL1	GO:0003674,GO:0003824,GO:0005575,GO:0005622,GO:0005623,GO:0005634,GO:0005737,GO:0005829,GO:0006081,GO:0006098,GO:0006139,GO:0006403,GO:0006405,GO:0006409,GO:0006611,GO:0006725,GO:0006732,GO:0006733,GO:0006739,GO:0006753,GO:0006793,GO:0006796,GO:0006807,GO:0006810,GO:0006886,GO:0006913,GO:0008104,GO:0008150,GO:0008152,GO:0009051,GO:0009117,GO:0009987,GO:0015031,GO:0015833,GO:0015931,GO:0016787,GO:…	3.1.1.31	ko:K01057	ko00030,ko01100,ko01110,ko01120,ko01130,ko01200,map00030,map01100,map01110,map01120,map01130,map01200	M00004,M00006,M00008	R02035	RC00537	ko00000,ko00001,ko00002,ko01000	-	-	-	DUF1524,G-gamma,Glucosamine_iso	Carbohydrate transport and metabolism	METABOLISM	798
Apiotrichum_brassicae_JCM_1599|3491	G	Apiotrichum_brassicae_JCM_1599	0.400163	Trichosporonales	Saprotrophic	Yes	82508.K1VTE4	8e-87	326.6	KOG3221@1|root,KOG3221@2759|Eukaryota,392MM@33154|Opisthokonta,3NWPX@4751|Fungi,3V0JW@5204|Basidiomycota,3VEZX@5234|Tremellales	3VEZX@5234|Tremellales	Glycolipid transfer protein (GLTP)	-	-	-	-	-	-	-	-	-	-	-	-	GLTP	Carbohydrate transport and metabolism	METABOLISM	609
Apiotrichum_brassicae_JCM_1599|3522	G	Apiotrichum_brassicae_JCM_1599	0.353686	Trichosporonales	Saprotrophic	Yes	82508.K1WR04	1.2e-115	424.1	COG2730@1|root,2QPYU@2759|Eukaryota,38DPE@33154|Opisthokonta,3NV8Y@4751|Fungi,3UXUZ@5204|Basidiomycota,3VESV@5234|Tremellales	3VESV@5234|Tremellales	Belongs to the glycosyl hydrolase 5 (cellulase A) family	exgA	GO:0000003,GO:0000272,GO:0000322,GO:0000323,GO:0000324,GO:0000746,GO:0000747,GO:0000935,GO:0003006,GO:0003674,GO:0003824,GO:0004338,GO:0004553,GO:0005488,GO:0005515,GO:0005575,GO:0005576,GO:0005618,GO:0005619,GO:0005622,GO:0005623,GO:0005628,GO:0005737,GO:0005773,GO:0005856,GO:0005886,GO:0005937,GO:0005975,GO:0005976,GO:0006073,GO:0007049,GO:0007155,GO:0008150,GO:0008152,GO:0008422,GO:0009056,GO:…	3.2.1.58	ko:K01210	ko00500,map00500	-	R00308,R03115	RC00467	ko00000,ko00001,ko01000	-	-	-	Cellulase	Carbohydrate transport and metabolism	METABOLISM	1983
Apiotrichum_brassicae_JCM_1599|3529	G	Apiotrichum_brassicae_JCM_1599	0.258556	Trichosporonales	Saprotrophic	Yes	82508.K1VI88	2.9e-173	614.4	COG0639@1|root,KOG0372@2759|Eukaryota,38BRC@33154|Opisthokonta,3NUI4@4751|Fungi,3UY42@5204|Basidiomycota,3VDQ8@5234|Tremellales	3VDQ8@5234|Tremellales	Protein phosphatase 2A homologues, catalytic domain.	PPG1	GO:0000910,GO:0003674,GO:0003824,GO:0004721,GO:0004722,GO:0005575,GO:0005622,GO:0005623,GO:0005634,GO:0005737,GO:0005815,GO:0005816,GO:0005856,GO:0005975,GO:0005976,GO:0005977,GO:0006073,GO:0006091,GO:0006112,GO:0006464,GO:0006470,GO:0006793,GO:0006796,GO:0006807,GO:0007049,GO:0007088,GO:0007096,GO:0007346,GO:0008104,GO:0008150,GO:0008152,GO:0009405,GO:0009966,GO:0009968,GO:0009987,GO:0010564,GO:…	3.1.3.16	ko:K17615	-	-	-	-	ko00000,ko01000,ko01009	-	-	-	Cation_efflux,Metallophos	Carbohydrate transport and metabolism	METABOLISM	933
Apiotrichum_brassicae_JCM_1599|355	G	Apiotrichum_brassicae_JCM_1599	0.394104	Trichosporonales	Saprotrophic	Yes	82508.K1VQR2	5.5e-177	627.5	COG0477@1|root,KOG2533@2759|Eukaryota,39K3V@33154|Opisthokonta,3NWTF@4751|Fungi,3UYPY@5204|Basidiomycota,3VHII@5234|Tremellales	3VHII@5234|Tremellales	Major Facilitator Superfamily	-	-	-	-	-	-	-	-	-	-	-	-	ADP_ribosyl_GH,MFS_1	Carbohydrate transport and metabolism	METABOLISM	1515
Apiotrichum_brassicae_JCM_1599|3556	G	Apiotrichum_brassicae_JCM_1599	0.297657	Trichosporonales	Saprotrophic	Yes	82508.K1V5M0	3.2e-97	362.1	COG3568@1|root,2S5BH@2759|Eukaryota,39RG3@33154|Opisthokonta,3P5XB@4751|Fungi,3V1KA@5204|Basidiomycota,3VD1R@5234|Tremellales	3VD1R@5234|Tremellales	Endonuclease/Exonuclease/phosphatase family	-	-	-	-	-	-	-	-	-	-	-	-	Exo_endo_phos,Exo_endo_phos_2	Carbohydrate transport and metabolism	METABOLISM	1137
Apiotrichum_brassicae_JCM_1599|3575	G	Apiotrichum_brassicae_JCM_1599	0.319912	Trichosporonales	Saprotrophic	Yes	82508.K1VA71	1.1e-74	286.6	KOG2762@1|root,KOG2762@2759|Eukaryota,38BSJ@33154|Opisthokonta,3NW6D@4751|Fungi,3UXWZ@5204|Basidiomycota,3VEBI@5234|Tremellales	3VEBI@5234|Tremellales	Adds the first Dol-P-Man derived mannose in an alpha-1,3 linkage to Man(5)GlcNAc(2)-PP-Dol	ALG3	GO:0000030,GO:0000033,GO:0003674,GO:0003824,GO:0004584,GO:0005575,GO:0005622,GO:0005623,GO:0005737,GO:0005783,GO:0005789,GO:0006464,GO:0006486,GO:0006487,GO:0006488,GO:0006490,GO:0006629,GO:0006807,GO:0008150,GO:0008152,GO:0009058,GO:0009059,GO:0009100,GO:0009101,GO:0009987,GO:0012505,GO:0016020,GO:0016021,GO:0016740,GO:0016757,GO:0016758,GO:0019538,GO:0030176,GO:0031224,GO:0031227,GO:0031984,GO:…	2.4.1.258	ko:K03845	ko00510,ko00513,ko01100,map00510,map00513,map01100	M00055	R06258	-	ko00000,ko00001,ko00002,ko01000,ko01003	-	GT58	-	2OG-FeII_Oxy_3,2OG-FeII_Oxy_4,ALG3,Cellulase,DAO,Gaa1,PMT_2	Carbohydrate transport and metabolism	METABOLISM	744
Apiotrichum_brassicae_JCM_1599|3591	G	Apiotrichum_brassicae_JCM_1599	0.271714	Trichosporonales	Saprotrophic	Yes	5207.AAW46485	2.2e-73	283.1	COG0122@1|root,KOG1918@2759|Eukaryota,39SJ6@33154|Opisthokonta,3NXJZ@4751|Fungi,3V0MD@5204|Basidiomycota,3VEXV@5234|Tremellales	3VEXV@5234|Tremellales	endonuclease III	-	GO:0003674,GO:0003676,GO:0003677,GO:0003684,GO:0003824,GO:0003905,GO:0005488,GO:0005575,GO:0006139,GO:0006259,GO:0006281,GO:0006284,GO:0006285,GO:0006304,GO:0006307,GO:0006725,GO:0006807,GO:0006950,GO:0006974,GO:0008150,GO:0008152,GO:0008725,GO:0009987,GO:0016787,GO:0016798,GO:0016799,GO:0019104,GO:0032131,GO:0032991,GO:0032993,GO:0033554,GO:0034641,GO:0035510,GO:0043170,GO:0043412,GO:0043733,GO:…	3.2.2.21	ko:K01247	ko03410,map03410	-	-	-	ko00000,ko00001,ko01000,ko03400	-	-	-	HhH-GPD	Carbohydrate transport and metabolism	METABOLISM	1302
Apiotrichum_brassicae_JCM_1599|3652	G	Apiotrichum_brassicae_JCM_1599	0.396453	Trichosporonales	Saprotrophic	Yes	5207.AAW46081	1.1e-228	799.3	COG0696@1|root,KOG4513@2759|Eukaryota,38EUC@33154|Opisthokonta,3NV3T@4751|Fungi,3UZ1N@5204|Basidiomycota,3VEMC@5234|Tremellales	3VEMC@5234|Tremellales	Metalloenzyme superfamily	-	-	5.4.2.12	ko:K15633	ko00010,ko00260,ko00680,ko01100,ko01110,ko01120,ko01130,ko01200,ko01230,map00010,map00260,map00680,map01100,map01110,map01120,map01130,map01200,map01230	M00001,M00002,M00003	R01518	RC00536	ko00000,ko00001,ko00002,ko01000	-	-	-	Metalloenzyme,Phosphodiest,Sulfatase,iPGM_N	Carbohydrate transport and metabolism	METABOLISM	1578
Apiotrichum_brassicae_JCM_1599|3655	G	Apiotrichum_brassicae_JCM_1599	0.41611	Trichosporonales	Saprotrophic	Yes	82508.K1VK91	4e-249	867.1	COG0362@1|root,KOG2653@2759|Eukaryota,38BP7@33154|Opisthokonta,3NVGP@4751|Fungi,3UYMC@5204|Basidiomycota,3VDD5@5234|Tremellales	3VDD5@5234|Tremellales	Catalyzes the oxidative decarboxylation of 6- phosphogluconate to ribulose 5-phosphate and CO(2), with concomitant reduction of NADP to NADPH	GND1	GO:0000166,GO:0003674,GO:0003824,GO:0004616,GO:0005488,GO:0005575,GO:0005622,GO:0005623,GO:0005737,GO:0005739,GO:0005829,GO:0005886,GO:0005975,GO:0006081,GO:0006082,GO:0006090,GO:0006091,GO:0006096,GO:0006098,GO:0006139,GO:0006163,GO:0006164,GO:0006165,GO:0006725,GO:0006732,GO:0006733,GO:0006739,GO:0006753,GO:0006754,GO:0006757,GO:0006793,GO:0006796,GO:0006807,GO:0006950,GO:0006979,GO:0008150,GO:…	1.1.1.343,1.1.1.44	ko:K00033	ko00030,ko00480,ko01100,ko01110,ko01120,ko01130,ko01200,map00030,map00480,map01100,map01110,map01120,map01130,map01200	M00004,M00006	R01528,R10221	RC00001,RC00539	ko00000,ko00001,ko00002,ko01000	-	-	iMM904.YHR183W,iND750.YHR183W	6PGD,F420_oxidored,Fer4,Fer4_10,Fer4_4,Fer4_7,Fer4_9,NAD_binding_2	Carbohydrate transport and metabolism	METABOLISM	1467
Apiotrichum_brassicae_JCM_1599|3656	G	Apiotrichum_brassicae_JCM_1599	0.340859	Trichosporonales	Saprotrophic	Yes	82508.K1WUP2	3.3e-102	378.3	COG0676@1|root,KOG1594@2759|Eukaryota,39SA3@33154|Opisthokonta,3NX4X@4751|Fungi,3V1D1@5204|Basidiomycota,3VDPW@5234|Tremellales	3VDPW@5234|Tremellales	Catalyzes the interconversion between the alpha and beta anomers from at least three hexose 6-phosphate sugars (Glc6P, Gal6P, and Man6P)	YMR099C	GO:0003674,GO:0003824,GO:0005575,GO:0005622,GO:0005623,GO:0005634,GO:0005737,GO:0005975,GO:0008150,GO:0008152,GO:0009987,GO:0016853,GO:0016854,GO:0016857,GO:0043226,GO:0043227,GO:0043229,GO:0043231,GO:0044237,GO:0044238,GO:0044262,GO:0044424,GO:0044464,GO:0047938,GO:0071704	5.1.3.15	ko:K01792	ko00010,ko01100,ko01110,ko01120,ko01130,map00010,map01100,map01110,map01120,map01130	-	R02739	RC00563	ko00000,ko00001,ko01000	-	-	-	Aldo_ket_red,Aldose_epim,Med14	Carbohydrate transport and metabolism	METABOLISM	855
Apiotrichum_brassicae_JCM_1599|3666	G	Apiotrichum_brassicae_JCM_1599	0.376504	Trichosporonales	Saprotrophic	Yes	552467.XP_003192994.1	1.3e-110	406.8	299WK@1|root,2RGZ1@2759|Eukaryota,39JPT@33154|Opisthokonta,3Q41Q@4751|Fungi,3V02D@5204|Basidiomycota,3VHJC@5234|Tremellales	3VHJC@5234|Tremellales	glycoside hydrolase family 16 protein	-	-	-	-	-	-	-	-	-	-	-	-	Glyco_hydro_16	Carbohydrate transport and metabolism	METABOLISM	1338
Apiotrichum_brassicae_JCM_1599|3680	G	Apiotrichum_brassicae_JCM_1599	0.293483	Trichosporonales	Saprotrophic	Yes	5217.XP_007002209.1	4.1e-155	555.4	COG5597@1|root,KOG1950@2759|Eukaryota,38HKS@33154|Opisthokonta,3NX5G@4751|Fungi,3V0N2@5204|Basidiomycota,3VEUP@5234|Tremellales	3VEUP@5234|Tremellales	Glycosyl transferase family 8	GLG2	GO:0000271,GO:0003674,GO:0003824,GO:0005575,GO:0005622,GO:0005623,GO:0005737,GO:0005975,GO:0005976,GO:0005977,GO:0005978,GO:0006073,GO:0006091,GO:0006112,GO:0008150,GO:0008152,GO:0008194,GO:0008466,GO:0009058,GO:0009059,GO:0009250,GO:0009987,GO:0015980,GO:0016051,GO:0016740,GO:0016757,GO:0016758,GO:0033692,GO:0034637,GO:0034645,GO:0035251,GO:0043170,GO:0044042,GO:0044237,GO:0044238,GO:0044249,GO:…	2.4.1.186	ko:K00750	ko00500,ko01100,map00500,map01100	-	R00292,R03681	RC00005,RC00171	ko00000,ko00001,ko01000,ko01003	-	GT8	-	Glyco_transf_8,Mannosyl_trans3,Nucleotid_trans,PI-PLC-X	Carbohydrate transport and metabolism	METABOLISM	2361
Apiotrichum_brassicae_JCM_1599|3681	G	Apiotrichum_brassicae_JCM_1599	0.315762	Trichosporonales	Saprotrophic	Yes	552467.XP_003196266.1	1.2e-258	899	COG1877@1|root,KOG1050@2759|Eukaryota,38EGS@33154|Opisthokonta,3NUM3@4751|Fungi,3UXV8@5204|Basidiomycota,3VCYW@5234|Tremellales	3VCYW@5234|Tremellales	Glycosyltransferase family 20	TPS1	GO:0000003,GO:0000302,GO:0001101,GO:0003006,GO:0003674,GO:0003824,GO:0003825,GO:0005575,GO:0005622,GO:0005623,GO:0005737,GO:0005829,GO:0005946,GO:0005975,GO:0005984,GO:0005991,GO:0005992,GO:0006793,GO:0006796,GO:0006950,GO:0006970,GO:0006974,GO:0006979,GO:0007049,GO:0007154,GO:0008150,GO:0008152,GO:0008194,GO:0009058,GO:0009266,GO:0009269,GO:0009311,GO:0009312,GO:0009405,GO:0009408,GO:0009409,GO:…	2.4.1.15,2.4.1.347	ko:K00697	ko00500,ko01100,map00500,map01100	-	R02737	RC00005,RC00049,RC02748	ko00000,ko00001,ko01000,ko01003	-	GT20	-	Glyco_transf_20,Hydrolase_3,Trehalose_PPase	Carbohydrate transport and metabolism	METABOLISM	1854
Apiotrichum_brassicae_JCM_1599|3715	G	Apiotrichum_brassicae_JCM_1599	0.334229	Trichosporonales	Saprotrophic	Yes	5217.XP_007000940.1	3.3e-150	538.9	28PCU@1|root,2QTN4@2759|Eukaryota,38HCR@33154|Opisthokonta,3P0MR@4751|Fungi,3UYYA@5204|Basidiomycota,3VENK@5234|Tremellales	3VENK@5234|Tremellales	glycoside hydrolase family 79 protein	-	-	-	-	-	-	-	-	-	-	-	-	Glyco_hydro_79C	Carbohydrate transport and metabolism	METABOLISM	1974
Apiotrichum_brassicae_JCM_1599|3725	G	Apiotrichum_brassicae_JCM_1599	0.344055	Trichosporonales	Saprotrophic	Yes	5217.XP_007000674.1	1.9e-150	539.3	KOG1441@1|root,KOG1441@2759|Eukaryota,39VMA@33154|Opisthokonta,3NWUM@4751|Fungi,3UYHE@5204|Basidiomycota,3VDVS@5234|Tremellales	3VDVS@5234|Tremellales	Triose-phosphate Transporter family	-	-	-	-	-	-	-	-	-	-	-	-	ArfGap,EamA,TPT,UAA	Carbohydrate transport and metabolism	METABOLISM	1506
Apiotrichum_brassicae_JCM_1599|3762	G	Apiotrichum_brassicae_JCM_1599	0.323806	Trichosporonales	Saprotrophic	Yes	82508.K1V9D6	7.4e-160	570.1	COG0451@1|root,KOG2774@2759|Eukaryota,39CSF@33154|Opisthokonta,3NYXP@4751|Fungi,3V09P@5204|Basidiomycota,3VE3G@5234|Tremellales	3VE3G@5234|Tremellales	GDP-mannose 4,6 dehydratase	-	-	-	-	-	-	-	-	-	-	-	-	3Beta_HSD,Epimerase,GDP_Man_Dehyd,KR,Ldh_1_N,NAD_binding_10,NAD_binding_4,RmlD_sub_bind,adh_short	Carbohydrate transport and metabolism	METABOLISM	1080
Apiotrichum_brassicae_JCM_1599|3787	G	Apiotrichum_brassicae_JCM_1599	0.387794	Trichosporonales	Saprotrophic	Yes	82508.K1VZJ9	3.6e-123	448.7	COG0477@1|root,KOG4686@2759|Eukaryota,38NCS@33154|Opisthokonta,3NYNM@4751|Fungi,3UZAD@5204|Basidiomycota,3VGKH@5234|Tremellales	3VGKH@5234|Tremellales	Major Facilitator Superfamily	-	-	-	-	-	-	-	-	-	-	-	-	Fn3-like,MFS_1,Sugar_tr	Carbohydrate transport and metabolism	METABOLISM	1569
Apiotrichum_brassicae_JCM_1599|3829	G	Apiotrichum_brassicae_JCM_1599	0.318317	Trichosporonales	Saprotrophic	Yes	5217.XP_007005708.1	2.7e-187	662.1	KOG0637@1|root,KOG0637@2759|Eukaryota,38C87@33154|Opisthokonta,3NU40@4751|Fungi,3UZ4C@5204|Basidiomycota,3VEYA@5234|Tremellales	3VEYA@5234|Tremellales	mfs general substrate transporter	-	GO:0003674,GO:0005215,GO:0005351,GO:0005363,GO:0005364,GO:0005402,GO:0005575,GO:0005623,GO:0005886,GO:0005887,GO:0006810,GO:0006811,GO:0006812,GO:0008150,GO:0008324,GO:0008506,GO:0008515,GO:0008643,GO:0009669,GO:0015075,GO:0015077,GO:0015078,GO:0015144,GO:0015154,GO:0015157,GO:0015291,GO:0015293,GO:0015294,GO:0015295,GO:0015318,GO:0015672,GO:0015766,GO:0015768,GO:0015770,GO:0015772,GO:0016020,GO:…	-	ko:K15378	-	-	-	-	ko00000,ko02000	2.A.2.4,2.A.2.6	-	-	BT1,Dioxygenase_C,G6PD_C,MFS_1,MFS_1_like,MFS_2,PUCC	Carbohydrate transport and metabolism	METABOLISM	2052
Apiotrichum_brassicae_JCM_1599|3840	G	Apiotrichum_brassicae_JCM_1599	0.345446	Trichosporonales	Saprotrophic	Yes	5217.XP_007005678.1	1.2e-153	549.7	COG1208@1|root,KOG1460@2759|Eukaryota,38DS2@33154|Opisthokonta,3NTWK@4751|Fungi,3UYJF@5204|Basidiomycota,3VEF5@5234|Tremellales	3VEF5@5234|Tremellales	Nucleotidyl transferase	-	GO:0003674,GO:0003824,GO:0004475,GO:0006139,GO:0006464,GO:0006486,GO:0006725,GO:0006807,GO:0008150,GO:0008152,GO:0008905,GO:0009058,GO:0009059,GO:0009100,GO:0009101,GO:0009225,GO:0009226,GO:0009298,GO:0009987,GO:0016740,GO:0016772,GO:0016779,GO:0018130,GO:0019438,GO:0019538,GO:0019673,GO:0034641,GO:0034645,GO:0034654,GO:0036211,GO:0043170,GO:0043412,GO:0043413,GO:0044237,GO:0044238,GO:0044249,GO:…	2.7.7.13	ko:K00966	ko00051,ko00520,ko01100,ko01110,map00051,map00520,map01100,map01110	M00114,M00361,M00362	R00885	RC00002	ko00000,ko00001,ko00002,ko01000	-	-	-	ADH_N_2,ADH_zinc_N,Hexapep,Hexapep_2,NTP_transf_3,NTP_transferase,RPE65	Carbohydrate transport and metabolism	METABOLISM	1206
Apiotrichum_brassicae_JCM_1599|3861	G	Apiotrichum_brassicae_JCM_1599	0.295122	Trichosporonales	Saprotrophic	Yes	5217.XP_007005977.1	3.8e-134	485	COG0366@1|root,KOG0471@2759|Eukaryota,38EYC@33154|Opisthokonta,3NV3E@4751|Fungi,3VBFG@5204|Basidiomycota,3VEGC@5234|Tremellales	3VEGC@5234|Tremellales	Domain of unknown function (DUF1966)	-	-	3.2.1.1	ko:K01176	ko00500,ko01100,ko04973,map00500,map01100,map04973	-	R02108,R02112,R11262	-	ko00000,ko00001,ko01000	-	GH13	-	Alpha-amylase,CBM_20,DUF1966	Carbohydrate transport and metabolism	METABOLISM	1299
Apiotrichum_brassicae_JCM_1599|3866	G	Apiotrichum_brassicae_JCM_1599	0.273338	Trichosporonales	Saprotrophic	Yes	82508.K1V9A8	9.7e-161	572.8	COG0639@1|root,KOG0372@2759|Eukaryota,38D1F@33154|Opisthokonta,3NVGA@4751|Fungi,3UZIH@5204|Basidiomycota,3VEJ2@5234|Tremellales	3VEJ2@5234|Tremellales	Calcineurin-like phosphoesterase	PPH3	GO:0000003,GO:0000075,GO:0000724,GO:0000725,GO:0003674,GO:0003824,GO:0004721,GO:0004722,GO:0005575,GO:0005622,GO:0005623,GO:0005634,GO:0005737,GO:0006139,GO:0006259,GO:0006281,GO:0006282,GO:0006302,GO:0006310,GO:0006464,GO:0006470,GO:0006725,GO:0006793,GO:0006796,GO:0006807,GO:0006950,GO:0006974,GO:0007049,GO:0007063,GO:0007154,GO:0007165,GO:0008150,GO:0008152,GO:0008287,GO:0009893,GO:0009966,GO:…	3.1.3.16	ko:K15423	ko04922,map04922	-	-	-	ko00000,ko00001,ko01000,ko01009,ko03400	-	-	-	Metallophos	Carbohydrate transport and metabolism	METABOLISM	918
Apiotrichum_brassicae_JCM_1599|389	G	Apiotrichum_brassicae_JCM_1599	0.298473	Trichosporonales	Saprotrophic	Yes	552467.XP_003194820.1	4.8e-180	638.3	COG2273@1|root,2QR13@2759|Eukaryota,38E3H@33154|Opisthokonta,3NUWF@4751|Fungi,3UYZU@5204|Basidiomycota,3VGDX@5234|Tremellales	3VGDX@5234|Tremellales	Beta-glucan synthesis-associated protein (SKN1)	-	-	-	ko:K21850	-	-	-	-	ko00000,ko04131	-	GH16	-	SKN1	Carbohydrate transport and metabolism	METABOLISM	2349
Apiotrichum_brassicae_JCM_1599|3958	G	Apiotrichum_brassicae_JCM_1599	0.3924	Trichosporonales	Saprotrophic	Yes	82508.K1WAU6	4.3e-183	647.5	COG0179@1|root,KOG2843@2759|Eukaryota,38HPV@33154|Opisthokonta,3NTZ2@4751|Fungi,3V3V0@5204|Basidiomycota	3V3V0@5204|Basidiomycota	Fumarylacetoacetase N-terminal	-	GO:0003674,GO:0003824,GO:0004334,GO:0005575,GO:0005622,GO:0005623,GO:0006082,GO:0006520,GO:0006558,GO:0006559,GO:0006725,GO:0006807,GO:0008150,GO:0008152,GO:0009056,GO:0009063,GO:0009072,GO:0009074,GO:0009987,GO:0016054,GO:0016787,GO:0016822,GO:0016823,GO:0017144,GO:0019439,GO:0019752,GO:0042737,GO:0043436,GO:0044237,GO:0044238,GO:0044248,GO:0044281,GO:0044282,GO:0044464,GO:0046395,GO:0071704,GO:…	3.7.1.2	ko:K01555	ko00350,ko00643,ko01100,ko01120,map00350,map00643,map01100,map01120	M00044	R01364	RC00326,RC00446	ko00000,ko00001,ko00002,ko01000,ko04147	-	-	-	Acetyltransf_1,Acetyltransf_10,Acetyltransf_7,Cupin_2,FAA_hydrolase,FAA_hydrolase_N,GST_C,GST_C_3,GST_N,GST_N_2,GST_N_3	Carbohydrate transport and metabolism	METABOLISM	1266
Apiotrichum_brassicae_JCM_1599|3987	G	Apiotrichum_brassicae_JCM_1599	0.323371	Trichosporonales	Saprotrophic	Yes	568076.XP_007821718.1	7.5e-196	690.6	2E2SU@1|root,2S9ZG@2759|Eukaryota,3A7AH@33154|Opisthokonta,3PAG7@4751|Fungi,3RCK6@4890|Ascomycota,2150N@147550|Sordariomycetes,3TF0Q@5125|Hypocreales,3G5YU@34397|Clavicipitaceae	3G5YU@34397|Clavicipitaceae	Polysaccharide lyase family 8 protein	-	-	-	-	-	-	-	-	-	-	-	-	Lyase_8,Lyase_8_C,Lyase_8_N	Carbohydrate transport and metabolism	METABOLISM	2157
Apiotrichum_brassicae_JCM_1599|4042	G	Apiotrichum_brassicae_JCM_1599	0.355968	Trichosporonales	Saprotrophic	Yes	5217.XP_007003783.1	7.9e-193	680.2	COG0366@1|root,KOG0471@2759|Eukaryota,38EYC@33154|Opisthokonta,3NYFV@4751|Fungi,3UXW2@5204|Basidiomycota,3VD4Z@5234|Tremellales	3VD4Z@5234|Tremellales	Alpha-amylase domain	-	-	3.2.1.1	ko:K01176	ko00500,ko01100,ko04973,map00500,map01100,map04973	-	R02108,R02112,R11262	-	ko00000,ko00001,ko01000	-	GH13	-	Alpha-amylase,DUF1966	Carbohydrate transport and metabolism	METABOLISM	1674
Apiotrichum_brassicae_JCM_1599|4074	G	Apiotrichum_brassicae_JCM_1599	0.329019	Trichosporonales	Saprotrophic	Yes	82508.K1VMK4	1.9e-125	456.1	KOG2504@1|root,KOG2504@2759|Eukaryota,38DIR@33154|Opisthokonta,3NZKN@4751|Fungi,3V59E@5204|Basidiomycota,3VGPS@5234|Tremellales	3VGPS@5234|Tremellales	to TIGR gene model, INSD accession	-	-	-	-	-	-	-	-	-	-	-	-	MFS_1,MFS_4,Sugar_tr	Carbohydrate transport and metabolism	METABOLISM	1314
Apiotrichum_brassicae_JCM_1599|4079	G	Apiotrichum_brassicae_JCM_1599	0.306755	Trichosporonales	Saprotrophic	Yes	82508.K1VML7	5.2e-69	267.7	COG0702@1|root,KOG1203@2759|Eukaryota,3A4ZW@33154|Opisthokonta,3P46B@4751|Fungi,3V1BC@5204|Basidiomycota,3VGXH@5234|Tremellales	3VGXH@5234|Tremellales	NAD(P)H-binding	-	GO:0005575,GO:0005622,GO:0005623,GO:0005737,GO:0044424,GO:0044464	-	-	-	-	-	-	-	-	-	-	3Beta_HSD,DapB_N,Epimerase,F420_oxidored,Ldh_1_N,NAD_binding_10,NAD_binding_4,NmrA,Pectinesterase,Sacchrp_dh_NADP,Semialdhyde_dh	Carbohydrate transport and metabolism	METABOLISM	723
Apiotrichum_brassicae_JCM_1599|4090	G	Apiotrichum_brassicae_JCM_1599	0.265292	Trichosporonales	Saprotrophic	Yes	93612.XP_008026266.1	2e-28	134	COG3507@1|root,2QQH8@2759|Eukaryota,3903N@33154|Opisthokonta,3NWVE@4751|Fungi,3QSX3@4890|Ascomycota,204ND@147541|Dothideomycetes	204ND@147541|Dothideomycetes	Belongs to the glycosyl hydrolase 43 family	-	-	-	-	-	-	-	-	-	-	-	-	Glyco_hydro_43	Carbohydrate transport and metabolism	METABOLISM	1590
Apiotrichum_brassicae_JCM_1599|4100	G	Apiotrichum_brassicae_JCM_1599	0.28503	Trichosporonales	Saprotrophic	Yes	140110.NechaP66818	2.3e-129	469.2	COG2133@1|root,2QPZ1@2759|Eukaryota,39SSC@33154|Opisthokonta,3NVWQ@4751|Fungi,3QKJP@4890|Ascomycota,215B1@147550|Sordariomycetes,3TEDU@5125|Hypocreales,1FM3H@110618|Nectriaceae	1FM3H@110618|Nectriaceae	Glucose sorbosone dehydrogenase	-	-	-	-	-	-	-	-	-	-	-	-	GSDH,SBBP	Carbohydrate transport and metabolism	METABOLISM	1371
Apiotrichum_brassicae_JCM_1599|4106	G	Apiotrichum_brassicae_JCM_1599	0.396495	Trichosporonales	Saprotrophic	Yes	82508.K1VAQ3	4.9e-192	677.6	COG0477@1|root,KOG2533@2759|Eukaryota,39UKJ@33154|Opisthokonta,3NX4R@4751|Fungi,3V3GI@5204|Basidiomycota,3VGAC@5234|Tremellales	3VGAC@5234|Tremellales	Major Facilitator Superfamily	-	-	-	-	-	-	-	-	-	-	-	-	MFS_1	Carbohydrate transport and metabolism	METABOLISM	1617
Apiotrichum_brassicae_JCM_1599|4114	G	Apiotrichum_brassicae_JCM_1599	0.299653	Trichosporonales	Saprotrophic	Yes	82508.K1VC02	3.9e-151	541.6	KOG2504@1|root,KOG2504@2759|Eukaryota,39S9J@33154|Opisthokonta,3NWXD@4751|Fungi,3UZWU@5204|Basidiomycota	3UZWU@5204|Basidiomycota	mfs general substrate transporter	-	-	-	-	-	-	-	-	-	-	-	-	MFS_1	Carbohydrate transport and metabolism	METABOLISM	1485
Apiotrichum_brassicae_JCM_1599|4125	G	Apiotrichum_brassicae_JCM_1599	0.32358	Trichosporonales	Saprotrophic	Yes	552467.XP_003197467.1	1.3e-34	153.3	COG0477@1|root,KOG2533@2759|Eukaryota,38EDR@33154|Opisthokonta,3NU3S@4751|Fungi,3V425@5204|Basidiomycota,3VGS2@5234|Tremellales	3VGS2@5234|Tremellales	Major Facilitator Superfamily	-	-	-	-	-	-	-	-	-	-	-	-	MFS_1	Carbohydrate transport and metabolism	METABOLISM	669
Apiotrichum_brassicae_JCM_1599|4126	G	Apiotrichum_brassicae_JCM_1599	0.311418	Trichosporonales	Saprotrophic	Yes	40492.XP_007303265.1	2.9e-72	278.5	COG1228@1|root,2QRDE@2759|Eukaryota,38P80@33154|Opisthokonta,3NXY9@4751|Fungi,3UZDP@5204|Basidiomycota,22EFP@155619|Agaricomycetes,3H2EF@355688|Agaricomycetes incertae sedis	3H2EF@355688|Agaricomycetes incertae sedis	Amidohydrolase family	-	-	-	-	-	-	-	-	-	-	-	-	Amidohydro_1,Amidohydro_3	Carbohydrate transport and metabolism	METABOLISM	708
Apiotrichum_brassicae_JCM_1599|4127	G	Apiotrichum_brassicae_JCM_1599	0.348866	Trichosporonales	Saprotrophic	Yes	160860.XP_007351559.1	9.3e-67	260	COG1228@1|root,2QRDE@2759|Eukaryota,38P80@33154|Opisthokonta,3NXY9@4751|Fungi,3UZDP@5204|Basidiomycota,22EFP@155619|Agaricomycetes,3H2EF@355688|Agaricomycetes incertae sedis	3H2EF@355688|Agaricomycetes incertae sedis	Amidohydrolase family	-	-	-	-	-	-	-	-	-	-	-	-	Amidohydro_1,Amidohydro_3	Carbohydrate transport and metabolism	METABOLISM	618
Apiotrichum_brassicae_JCM_1599|4158	G	Apiotrichum_brassicae_JCM_1599	0.313558	Trichosporonales	Saprotrophic	Yes	82508.K1V395	3.1e-54	218.4	COG3265@1|root,KOG3354@2759|Eukaryota,3A6Z1@33154|Opisthokonta,3P32X@4751|Fungi,3V1ZD@5204|Basidiomycota,3VFBV@5234|Tremellales	3VFBV@5234|Tremellales	Shikimate kinase	-	GO:0000322,GO:0000323,GO:0000324,GO:0003674,GO:0003824,GO:0004340,GO:0004396,GO:0005575,GO:0005622,GO:0005623,GO:0005737,GO:0005773,GO:0005975,GO:0006082,GO:0006090,GO:0006091,GO:0006096,GO:0006139,GO:0006163,GO:0006164,GO:0006165,GO:0006725,GO:0006732,GO:0006733,GO:0006753,GO:0006754,GO:0006757,GO:0006793,GO:0006796,GO:0006807,GO:0008150,GO:0008152,GO:0009056,GO:0009058,GO:0009108,GO:0009117,GO:…	2.7.1.12	ko:K00851	ko00030,ko01100,ko01110,ko01120,ko01130,ko01200,map00030,map01100,map01110,map01120,map01130,map01200	-	R01737	RC00002,RC00017	ko00000,ko00001,ko01000	-	-	-	AAA,AAA_17,AAA_18,AAA_33,ABC_tran,APS_kinase,CPT,Cytidylate_kin,Mg_chelatase,Rad17,SKI,Zeta_toxin,tRNA_lig_kinase	Carbohydrate transport and metabolism	METABOLISM	612
Apiotrichum_brassicae_JCM_1599|4162	G	Apiotrichum_brassicae_JCM_1599	0.414474	Trichosporonales	Saprotrophic	Yes	82508.K1VLT1	4.1e-161	574.7	COG0477@1|root,KOG2533@2759|Eukaryota,39K3V@33154|Opisthokonta,3NWTF@4751|Fungi,3UYPY@5204|Basidiomycota,3VHII@5234|Tremellales	3VHII@5234|Tremellales	Major Facilitator Superfamily	-	-	-	-	-	-	-	-	-	-	-	-	ADP_ribosyl_GH,MFS_1	Carbohydrate transport and metabolism	METABOLISM	1491
Apiotrichum_brassicae_JCM_1599|4183	G	Apiotrichum_brassicae_JCM_1599	0.313106	Trichosporonales	Saprotrophic	Yes	80637.XP_007765053.1	1.1e-174	620.9	COG5043@1|root,KOG1192@1|root,KOG1192@2759|Eukaryota,KOG1809@2759|Eukaryota,39FX6@33154|Opisthokonta,3NU1I@4751|Fungi,3UZDU@5204|Basidiomycota,226US@155619|Agaricomycetes	226US@155619|Agaricomycetes	Glycosyltransferase family 1 protein	-	-	-	-	-	-	-	-	-	-	-	-	Glyco_transf_28,UDPGT	Carbohydrate transport and metabolism	METABOLISM	3159
Apiotrichum_brassicae_JCM_1599|4195	G	Apiotrichum_brassicae_JCM_1599	0.338867	Trichosporonales	Saprotrophic	Yes	82508.K1VXX3	2.9e-179	635.2	COG0477@1|root,2QPK1@2759|Eukaryota,38CZY@33154|Opisthokonta,3NXDP@4751|Fungi,3UY80@5204|Basidiomycota,3VDDZ@5234|Tremellales	3VDDZ@5234|Tremellales	Sugar (and other) transporter	-	-	-	ko:K08178	-	-	-	-	ko00000,ko02000	2.A.1.12	-	-	LacY_symp,MFS_1,Sugar_tr	Carbohydrate transport and metabolism	METABOLISM	1650
Apiotrichum_brassicae_JCM_1599|4222	G	Apiotrichum_brassicae_JCM_1599	0.327485	Trichosporonales	Saprotrophic	Yes	552467.XP_003191310.1	3.1e-121	442.2	KOG2504@1|root,KOG2504@2759|Eukaryota,39S9J@33154|Opisthokonta,3NWXD@4751|Fungi,3V83W@5204|Basidiomycota,3VGAJ@5234|Tremellales	3VGAJ@5234|Tremellales	Major Facilitator Superfamily	-	-	-	-	-	-	-	-	-	-	-	-	MFS_1,MFS_2,Sugar_tr	Carbohydrate transport and metabolism	METABOLISM	1461
Apiotrichum_brassicae_JCM_1599|4225	G	Apiotrichum_brassicae_JCM_1599	0.323377	Trichosporonales	Saprotrophic	Yes	552467.XP_003193594.1	1e-93	349.7	COG3836@1|root,2RMPQ@2759|Eukaryota,39TK4@33154|Opisthokonta,3P26E@4751|Fungi,3V1FE@5204|Basidiomycota,3VHGY@5234|Tremellales	3VHGY@5234|Tremellales	HpcH/HpaI aldolase/citrate lyase family	-	-	4.1.2.52	ko:K02510	ko00350,ko01120,map00350,map01120	-	R01645,R01647	RC00307,RC00572,RC00574,RC03057	ko00000,ko00001,ko01000	-	-	-	HpcH_HpaI	Carbohydrate transport and metabolism	METABOLISM	708
Apiotrichum_brassicae_JCM_1599|4237	G	Apiotrichum_brassicae_JCM_1599	0.325944	Trichosporonales	Saprotrophic	Yes	552467.XP_003191965.1	2.9e-101	375.9	COG3774@1|root,2QW2I@2759|Eukaryota,39T08@33154|Opisthokonta,3NUUF@4751|Fungi,3V1YE@5204|Basidiomycota	3V1YE@5204|Basidiomycota	to TIGR gene model, INSD accession	-	-	2.4.1.232	ko:K05528	ko00513,ko01100,map00513,map01100	M00074	R08599	-	ko00000,ko00001,ko00002,ko01000,ko01003	-	GT32	-	Gly_transf_sug	Carbohydrate transport and metabolism	METABOLISM	1539
Apiotrichum_brassicae_JCM_1599|4240	G	Apiotrichum_brassicae_JCM_1599	0.343226	Trichosporonales	Saprotrophic	Yes	5207.AAW44264	4.8e-143	514.6	COG0738@1|root,2QPVD@2759|Eukaryota,38F9Q@33154|Opisthokonta,3NX5J@4751|Fungi,3UZHQ@5204|Basidiomycota,3VG8E@5234|Tremellales	3VG8E@5234|Tremellales	Major Facilitator Superfamily	-	-	-	ko:K02429	-	-	-	-	ko00000,ko02000	2.A.1.7	-	-	MFS_1,MFS_2,Sugar_tr	Carbohydrate transport and metabolism	METABOLISM	1419
Apiotrichum_brassicae_JCM_1599|4255	G	Apiotrichum_brassicae_JCM_1599	0.39738	Trichosporonales	Saprotrophic	Yes	82508.K1VGR5	7.8e-179	633.6	COG0477@1|root,KOG2533@2759|Eukaryota,39RV3@33154|Opisthokonta,3NXNX@4751|Fungi,3UY1C@5204|Basidiomycota,3VGTM@5234|Tremellales	3VGTM@5234|Tremellales	Major Facilitator Superfamily	-	-	-	-	-	-	-	-	-	-	-	-	ADH_N_2,ADH_zinc_N,MFS_1,MFS_4,RRM_1,Sugar_tr	Carbohydrate transport and metabolism	METABOLISM	1542
Apiotrichum_brassicae_JCM_1599|4287	G	Apiotrichum_brassicae_JCM_1599	0.383549	Trichosporonales	Saprotrophic	Yes	82508.K1W094	1.2e-89	337.4	COG2730@1|root,2QXN4@2759|Eukaryota,39KTT@33154|Opisthokonta,3Q571@4751|Fungi,3V5C3@5204|Basidiomycota	3V5C3@5204|Basidiomycota	Cellulase (glycosyl hydrolase family 5)	-	-	3.2.1.4	ko:K01179	ko00500,ko01100,map00500,map01100	-	R06200,R11307,R11308	-	ko00000,ko00001,ko01000	-	GH5,GH9	-	CBM_1,Cellulase	Carbohydrate transport and metabolism	METABOLISM	1665
Apiotrichum_brassicae_JCM_1599|4289	G	Apiotrichum_brassicae_JCM_1599	0.335227	Trichosporonales	Saprotrophic	Yes	82508.K1VNU3	2.7e-147	529.3	KOG4157@1|root,KOG4157@2759|Eukaryota,39KM2@33154|Opisthokonta,3Q50D@4751|Fungi,3VCB0@5204|Basidiomycota,3VCSG@5234|Tremellales	3VCSG@5234|Tremellales	Glycosyl hydrolase family 71	-	-	3.2.1.59	ko:K08254	-	-	-	-	ko00000,ko01000	-	-	-	CBM_20,Glyco_hydro_71,WSC	Carbohydrate transport and metabolism	METABOLISM	2046
[truncated: 27,650 more rows]
