# Supplementary material for: Genomic and physiological signatures of adaptation in pathogenic fungi
Source: Nat Commun. 2026 Jan 15;17:748. doi: 10.1038/s41467-026-68330-6 (PMC12820176; doi:10.1038/s41467-026-68330-6)
Supplement: Supplementary file 8 — Supplementary Dataset 4 [file 41467_2026_68330_MOESM8_ESM.xlsx]

## Sheet: Supplementary Data 4
Supplementary Data 4. Function and distribution of orthologous genes related to lipid transport and metabolism exclusively detected for each lifestyle.
Orthogroup	Exclusive to opportunistic pathogenic species	Cryptococcus_deneoformans_JEC21	Cryptococcus_gattii_WM276	Cutaneotrichosporon_arboriformis_JCM_14201	Cutaneotrichosporon_curvatus_JCM_1532	Cutaneotrichosporon_cutaneum_JCM_1462	Cutaneotrichosporon_daszewskae_JCM_11166	Cutaneotrichosporon_dermatis_ATCC_204094	Cutaneotrichosporon_dermatis_JCM_11170	Trichosporon_asahii_ATCC_201110	Trichosporon_asahii_CBS_8904	Trichosporon_asahii_JCM_2466	Trichosporon_asahii_N5_275_008G1	Trichosporon_faecale_JCM_2941	Trichosporon_inkin_JCM_9195
OG0000179	cytochrome p450	0	0	0	0	0	0	0	0	3	3	3	3	2	2
OG0000188	alpha/beta hydrolase fold	0	0	0	0	1	1	0	0	2	2	2	2	2	2
OG0000193	Lipase (class 3)	0	0	4	1	1	0	0	0	1	1	1	1	2	1
OG0000208	Choline/Carnitine o-acyltransferase	0	0	0	0	0	1	0	0	1	1	1	1	1	1
OG0000209	Belongs to the type-B carboxylesterase lipase family	0	0	0	1	2	1	1	1	0	0	0	0	0	0
OG0000213	Taurine catabolism dioxygenase TauD, TfdA family	0	0	0	0	0	1	0	0	1	1	0	1	1	1
OG0000214	glycosyl transferase	0	0	0	0	0	0	0	0	1	1	1	1	1	1
OG0000215	C-14 sterol reductase	0	0	0	0	0	0	0	0	1	1	1	1	1	1
OG0000216	Enoyl-CoA hydratase/isomerase	0	0	0	0	0	0	0	0	1	1	1	1	1	1
OG0000220	NAD binding domain of 6-phosphogluconate dehydrogenase	0	0	0	0	0	0	2	3	0	0	0	0	0	0
OG0000221	Serine aminopeptidase, S33	0	0	0	0	0	0	0	0	1	1	1	1	1	0
OG0000225	Acyl-coenzyme A oxidase N-terminal	0	0	1	0	1	0	0	0	0	0	2	0	0	0
OG0000229	Inositol phosphatase	0	0	0	0	0	0	0	0	1	0	1	0	1	1
OG0000230	AMP-binding enzyme C-terminal domain	0	0	0	0	0	0	0	0	1	0	1	1	1	0
OG0000231	Thiolase, N-terminal domain	0	0	0	0	0	0	0	0	1	1	1	1	0	0
OG0000235	Belongs to the terpene cyclase mutase family	1	1	1	0	0	0	0	0	0	0	0	0	0	0
OG0000236	Diacylglycerol kinase catalytic domain (presumed)	0	1	0	0	1	1	0	0	0	0	0	0	0	0
OG0000237	hydrolases or acyltransferases (alpha beta hydrolase superfamily)	0	0	1	0	0	0	1	1	0	0	0	0	0	0
OG0000240	Caib baif family enzyme	0	0	0	0	1	0	1	1	0	0	0	0	0	0
OG0000241	Belongs to the enoyl-CoA hydratase isomerase family	0	0	0	0	0	1	1	1	0	0	0	0	0	0
OG0000242	KR domain	0	0	0	0	0	1	0	0	1	0	1	0	0	0
OG0000245	SGNH hydrolase	1	1	0	0	0	0	0	0	0	0	0	0	0	0
OG0000247	Long-chain-fatty-acid--CoA ligase	0	0	1	0	0	1	0	0	0	0	0	0	0	0
OG0000248	Lipase (class 3)	0	0	1	0	0	0	0	0	0	0	1	0	0	0
OG0000251	Shikimate / quinate 5-dehydrogenase	0	0	0	0	0	0	1	1	0	0	0	0	0	0
OG0000252	Ergosterol biosynthesis ERG4 ERG24 family protein	0	0	0	0	0	0	1	1	0	0	0	0	0	0
OG0000254	diacylglycerol O-acyltransferase	0	0	0	0	0	0	0	0	1	0	1	0	0	0
OG0000255	Acyl-coenzyme A oxidase N-terminal	0	0	0	0	0	0	0	0	0	0	2	0	0	0
Orthogroup	Exclusive to saprotrophic species	Cryptococcus_amylolentus_CBS_6039	Cryptococcus_floricola_DSM_27421	Cutaneotrichosporon_cyanovorans_JCM_31833	Cutaneotrichosporon_oleaginosum_ATCC_20509	Cutaneotrichosporon_oleaginosus_ATCC_20508	Cutaneotrichosporon_oleaginosus_IBC0246
OG0000243	Belongs to the enoyl-CoA hydratase isomerase family	1	1	0	0	0	0
OG0000244	phosphatase	1	1	0	0	0	0
OG0000246	Belongs to the enoyl-CoA hydratase isomerase family	0	2	0	0	0	0
OG0000253	NAD-binding of NADP-dependent 3-hydroxyisobutyrate dehydrogenase	0	0	0	1	0	1
