# Supplementary material for: Genomic and physiological signatures of adaptation in pathogenic fungi
Source: Nat Commun. 2026 Jan 15;17:748. doi: 10.1038/s41467-026-68330-6 (PMC12820176; doi:10.1038/s41467-026-68330-6)
Supplement: Supplementary file 9 — Supplementary Dataset 5 [file 41467_2026_68330_MOESM9_ESM.xlsx]

## Sheet: Supplementary Data 5
Supplementary Data 5. Function and distribution of orthologous genes related to carbohydrate transport and metabolism exclusively detected for each lifestyle.
Orthogroup	Exclusive to opportunistic pathogenic species	Cryptococcus_deneoformans_JEC21	Cryptococcus_gattii_WM276	Cutaneotrichosporon_arboriformis_JCM_14201	Cutaneotrichosporon_curvatus_JCM_1532	Cutaneotrichosporon_cutaneum_JCM_1462	Cutaneotrichosporon_daszewskae_JCM_11166	Cutaneotrichosporon_dermatis_ATCC_204094	Cutaneotrichosporon_dermatis_JCM_11170	Trichosporon_asahii_ATCC_201110	Trichosporon_asahii_CBS_8904	Trichosporon_asahii_JCM_2466	Trichosporon_asahii_N5_275_008G1	Trichosporon_faecale_JCM_2941	Trichosporon_inkin_JCM_9195
OG0000255	Cellulase (glycosyl hydrolase family 5)	0	0	0	0	0	0	0	0	3	3	2	4	2	0
OG0000266	Transketolase, thiamine diphosphate binding domain	2	2	1	0	1	2	2	2	0	0	0	0	0	0
OG0000302	Major intrinsic protein	0	0	1	0	0	1	0	0	1	1	1	1	1	0
OG0000303	glycoside hydrolase family 16 protein	0	0	1	0	0	0	0	0	1	1	1	1	1	1
OG0000304	Lipase (class 3)	0	0	0	1	0	0	0	0	1	1	2	0	1	1
OG0000309	Belongs to the MIP aquaporin (TC 1.A.8) family	0	0	0	0	0	0	1	1	1	1	1	1	1	0
OG0000310	UDP-glucoronosyl and UDP-glucosyl transferase	0	0	0	0	0	0	0	0	2	1	1	1	1	1
OG0000316	Major Facilitator Superfamily	0	0	0	0	0	1	0	0	1	1	1	1	1	0
OG0000317	Belongs to the glycosyl hydrolase 5 (cellulase A) family	0	0	0	0	0	0	0	0	1	1	1	1	1	1
OG0000318	glycoside hydrolase family 2	0	0	0	0	0	0	0	0	1	1	1	1	1	1
OG0000319	Lactonase, 7-bladed beta-propeller	0	0	0	0	0	0	0	0	1	1	1	1	1	1
OG0000320	Major Facilitator Superfamily	0	0	0	0	0	0	0	0	1	1	1	1	1	1
OG0000321	Major Facilitator Superfamily	0	0	0	0	0	0	0	0	1	1	1	1	1	1
OG0000322	Belongs to the GDA1 CD39 NTPase family	0	0	0	0	0	0	0	0	1	1	1	1	1	1
OG0000323	Glycosyl hydrolases family 18	0	0	0	0	0	0	0	0	1	1	1	1	1	1
OG0000324	divinyl chlorophyllide a 8-vinyl-reductase activity	0	0	0	0	0	0	0	0	1	1	1	1	1	1
OG0000325	UDP-glucoronosyl and UDP-glucosyl transferase	0	0	0	0	0	0	0	0	1	1	1	1	1	1
OG0000329	Metallo-beta-lactamase superfamily	0	0	0	1	0	0	0	0	1	1	1	1	0	0
OG0000331	HpcH/HpaI aldolase/citrate lyase family	0	0	0	0	0	1	2	2	0	0	0	0	0	0
OG0000333	Alpha galactosidase A	0	0	0	0	0	0	0	0	1	0	1	1	1	1
OG0000334	pfkB family carbohydrate kinase	0	0	0	0	0	0	0	0	1	1	1	1	1	0
OG0000335	Lipase (class 3)	0	0	0	0	0	0	0	0	1	1	1	1	1	0
OG0000336	Major Facilitator Superfamily	0	0	0	0	0	0	0	0	1	1	0	1	1	1
OG0000347	Major Facilitator Superfamily	1	1	0	0	0	0	1	1	0	0	0	0	0	0
OG0000348	NmrA-like family	0	0	1	0	0	1	1	1	0	0	0	0	0	0
OG0000350	Belongs to the glycosyl hydrolase 5 (cellulase A) family	0	0	0	0	1	1	1	1	0	0	0	0	0	0
OG0000351	Major Facilitator Superfamily	0	0	0	0	0	0	0	0	1	1	1	1	0	0
OG0000355	HpcH/HpaI aldolase/citrate lyase family	1	1	0	0	0	0	0	1	0	0	0	0	0	0
OG0000356	NAD(P)H-binding	1	0	0	0	0	0	1	1	0	0	0	0	0	0
OG0000357	Belongs to the glycosyl hydrolase 28 family	0	0	1	0	0	0	1	1	0	0	0	0	0	0
OG0000358	beta-N-acetylglucosaminidase	0	0	0	1	0	0	1	1	0	0	0	0	0	0
OG0000359	Glycosyl hydrolase family 20, domain 2	0	0	0	1	0	0	1	1	0	0	0	0	0	0
OG0000360	Glycosyl hydrolases family 16	0	0	0	3	0	0	0	0	0	0	0	0	0	0
OG0000362	Glycosyl hydrolases family 28	0	0	0	0	1	0	1	1	0	0	0	0	0	0
OG0000363	Belongs to the glycosyl hydrolase 28 family	0	0	0	0	1	0	1	1	0	0	0	0	0	0
OG0000365	Belongs to the tannase family	0	0	0	0	0	1	1	1	0	0	0	0	0	0
OG0000366	Belongs to the glycosyl hydrolase 43 family	0	0	0	0	0	1	1	1	0	0	0	0	0	0
OG0000367	Glycosyl hydrolase family 10	0	0	0	0	0	0	1	1	1	0	0	0	0	0
OG0000368	Component of IIS longevity pathway SMK-1	0	0	0	0	0	0	0	0	1	1	1	0	0	0
OG0000369	SMP-30/Gluconolaconase/LRE-like region	0	0	0	0	0	0	0	0	0	1	1	1	0	0
OG0000378	isomerase YbhE	1	1	0	0	0	0	0	0	0	0	0	0	0	0
OG0000379	Thiamin diphosphate-binding protein	1	1	0	0	0	0	0	0	0	0	0	0	0	0
OG0000380	Beta-glucan synthesis-associated protein (SKN1)	1	1	0	0	0	0	0	0	0	0	0	0	0	0
OG0000384	mfs general substrate transporter	0	0	0	0	0	0	1	1	0	0	0	0	0	0
OG0000385	Sugar (and other) transporter	0	0	0	0	0	0	1	1	0	0	0	0	0	0
OG0000386	Lactoylglutathione lyase	0	0	0	0	0	0	1	1	0	0	0	0	0	0
OG0000387	Major Facilitator Superfamily	0	0	0	0	0	0	1	1	0	0	0	0	0	0
OG0000388	Major Facilitator Superfamily	0	0	0	0	0	0	1	1	0	0	0	0	0	0
OG0000389	Belongs to the glycosyl hydrolase 43 family	0	0	0	0	0	0	1	1	0	0	0	0	0	0
OG0000390	Amidohydrolase family	0	0	0	0	0	0	1	1	0	0	0	0	0	0
OG0000391	Belongs to the glycosyl hydrolase 5 (cellulase A) family	0	0	0	0	0	0	1	1	0	0	0	0	0	0
OG0000392	Major Facilitator Superfamily	0	0	0	0	0	0	1	1	0	0	0	0	0	0
OG0000393	Trehalose utilisation	0	0	0	0	0	0	1	0	1	0	0	0	0	0
OG0000394	Dihydroxyacetone kinase 1	0	0	0	0	0	0	1	0	1	0	0	0	0	0
OG0000395	Major Facilitator Superfamily	0	0	0	0	0	0	0	0	1	0	0	0	1	0
OG0000396	Major Facilitator Superfamily	0	0	0	0	0	0	0	0	1	0	1	0	0	0
OG0000397	pfkB family carbohydrate kinase	0	0	0	0	0	0	0	0	1	0	1	0	0	0
OG0000398	pfkB family carbohydrate kinase	0	0	0	0	0	0	0	0	1	0	1	0	0	0
OG0000399	Major Facilitator Superfamily	0	0	0	0	0	0	0	0	0	1	0	1	0	0
OG0000400	Glycosyl hydrolases family 32 N-terminal domain	0	0	0	0	0	0	0	0	0	1	0	1	0	0
Orthogroup	Exclusive to saprotrophic species	Cryptococcus_amylolentus_CBS_6039	Cryptococcus_floricola_DSM_27421	Cutaneotrichosporon_cyanovorans_JCM_31833	Cutaneotrichosporon_oleaginosum_ATCC_20509	Cutaneotrichosporon_oleaginosus_ATCC_20508	Cutaneotrichosporon_oleaginosus_IBC0246
OG0000284	UDP-glucoronosyl and UDP-glucosyl transferase	3	6	0	0	0	0
OG0000299	Belongs to the glycosyl hydrolase 43 family	5	2	0	0	0	0
OG0000327	UDP-glucoronosyl and UDP-glucosyl transferase	2	3	0	0	0	0
OG0000344	UDP-glucoronosyl and UDP-glucosyl transferase	2	2	0	0	0	0
OG0000346	Glycosyl hydrolases family 16	2	2	0	0	0	0
OG0000352	transferase activity, transferring hexosyl groups	1	2	0	0	0	0
OG0000354	Glycoside Hydrolase family 61	2	1	0	0	0	0
OG0000370	Pectin lyase	1	1	0	0	0	0
OG0000371	MFS general substrate transporter	1	1	0	0	0	0
OG0000372	NmrA-like family	1	1	0	0	0	0
OG0000373	Hydrolase	1	1	0	0	0	0
OG0000374	3-hydroxyanthranilate 3,4-dioxygenase activity	1	1	0	0	0	0
OG0000375	Alg9-like mannosyltransferase family	1	1	0	0	0	0
OG0000376	to Saccharomyces cerevisiae WSC2 (YNL283C) and WSC3 (YOL105C)	1	1	0	0	0	0
OG0000377	Major Facilitator Superfamily	1	1	0	0	0	0
OG0000381	Transporter	0	2	0	0	0	0
