# Supplementary material for: Genomic and physiological signatures of adaptation in pathogenic fungi
Source: Nat Commun. 2026 Jan 15;17:748. doi: 10.1038/s41467-026-68330-6 (PMC12820176; doi:10.1038/s41467-026-68330-6)
Supplement: Supplementary file 10 — Supplementary Dataset 6 [file 41467_2026_68330_MOESM10_ESM.xlsx]

## Sheet: Supplementary Data 6
Supplementary Data 6. Distribution of tRNA genes among Trichosporonales fungi on the genome assembly data. The overall number of detected genes is shown by anticodon and the corresponding decoded number of amino acids. The total number of genes per decoded amino acid and anticodon is also provided.
Species	Strain	Total tRNA genes	tRNA types	Decoded amino acids	Ala(UGC)	Ala(GGC)	Ala(CGC)	Ala(AGC)	Arg(UCU)	Arg(CCU)	Arg(UCG)	Arg(GCG)	Arg(CCG)	Arg(ACG)	Asn(GUU)	Asn(AUU)	Asp(GUC)	Asp(AUC)	Cys(GCA)	Cys(ACA)	Gln(UUG)	Gln(CUG)	Glu(UUC)	Glu(CUC)	Gly(UCC)	Gly(GCC)	Gly(CCC)	Gly(ACC)	His(GUG)	His(AUG)	Ile(UAU)	Ile(GAU)	Ile(AAU)	Leu(UAG)	Leu(GAG)	Leu(CAG)	Leu(AAG)	Leu(UAA)	Leu(CAA)	Lys(UUU)	Lys(CUU)	Met(CAU)	Phe(GAA)	Phe(AAA)	Pro(UGG)	Pro(GGG)	Pro(CGG)	Pro(AGG)	Ser(GCU)
Apiotrichum akiyoshidainum	HP2023	1227	45	20	8	0	21	82	5	7	4	0	8	78	43	0	58	0	23	0	4	41	7	1	17	90	2	0	4	0	3	0	63	1	0	9	70	3	5	6	72	59	48	0	7	0	11	57	14
Apiotrichum brassicae	JCM 1599	404	44	20	4	0	10	27	2	3	3	0	3	25	16	0	5	0	7	0	3	15	4	0	8	8	2	0	3	0	1	0	19	1	0	4	26	1	2	3	22	23	16	0	4	0	5	15	6
Apiotrichum domesticum	JCM 9580	349	44	19	4	0	8	22	1	3	2	0	3	22	13	0	1	0	8	0	2	11	3	0	5	19	3	0	0	0	1	0	16	1	0	5	20	1	2	2	20	16	13	0	3	0	7	16	8
Apiotrichum gamsii	JCM 9941	422	45	20	5	1	10	8	3	2	2	0	3	28	16	0	26	0	8	0	2	18	3	0	7	33	3	0	2	0	1	0	5	1	0	7	27	3	3	4	25	21	17	0	5	0	6	20	1
Apiotrichum gracile	JCM 10018	867	44	20	10	0	14	52	2	6	3	0	7	50	28	0	42	0	16	0	5	25	6	0	17	42	3	0	5	0	2	0	40	3	0	9	52	4	4	5	48	46	29	0	6	0	12	41	12
Apiotrichum laibachii	JCM 2947	1455	46	20	8	0	25	102	2	9	2	0	6	93	55	0	84	0	29	0	4	46	6	5	21	93	2	0	4	0	4	0	72	1	0	12	85	2	5	4	76	70	49	0	6	0	17	71	17
Apiotrichum montevideense	JCM 9937	344	44	19	4	0	8	22	1	3	2	0	3	21	13	0	1	0	8	0	2	11	3	0	5	19	3	0	0	0	1	0	16	1	0	5	20	1	2	2	21	16	12	0	3	0	6	16	6
Apiotrichum mycotoxinivorans	GMU1709	795	46	20	7	0	17	55	2	7	3	0	7	43	25	0	16	0	14	0	4	27	1	0	14	50	1	0	2	0	2	0	42	1	1	10	45	2	4	3	47	40	30	0	4	0	11	34	10
Apiotrichum mycotoxinovorans	ACCC 20271	806	46	20	7	0	16	53	5	7	5	0	6	43	26	0	16	0	13	0	4	27	1	1	14	48	1	0	2	0	2	0	40	1	0	10	45	2	4	5	49	43	30	0	6	0	12	35	10
Apiotrichum mycotoxinovorans	CICC 1454	824	46	20	7	0	16	53	5	7	6	0	6	43	27	0	19	0	15	0	4	27	1	1	14	48	1	0	2	0	2	0	41	1	0	10	45	2	4	5	47	47	32	0	7	0	11	35	10
Apiotrichum porosum	DSM 27194	533	41	19	4	0	0	35	1	4	2	0	2	32	21	0	29	0	9	0	3	17	1	0	1	42	0	0	0	0	1	0	25	1	0	8	31	3	3	5	30	28	21	0	6	0	5	24	5
Apiotrichum porosum	JCM 1458	502	39	19	4	0	0	35	1	4	1	0	2	32	20	0	28	0	9	0	3	17	1	0	0	41	0	0	0	0	1	0	24	0	0	8	31	1	3	3	29	23	19	0	4	0	5	23	4
Apiotrichum siamense	L8in5	476	43	19	5	0	11	27	3	3	3	0	4	26	18	0	15	0	11	0	3	14	5	0	6	22	3	0	0	0	2	0	23	1	0	7	25	2	2	3	25	26	18	0	5	0	9	22	8
Apiotrichum veenhuisii	JCM 10691	953	45	20	9	0	25	59	2	8	3	0	6	55	29	0	42	0	18	0	6	33	1	1	14	56	6	0	5	0	3	0	46	2	0	13	55	2	4	4	52	48	33	0	5	0	18	46	5
Cutaneotrichosporon arboriformis	JCM 14201	128	45	19	2	0	3	5	2	1	2	0	1	6	4	0	1	0	2	0	2	4	2	3	2	4	1	0	0	0	1	0	5	1	0	2	4	4	1	2	6	7	4	0	2	0	2	3	2
Cutaneotrichosporon curvatus	JCM 1532	129	41	19	1	0	3	7	1	1	1	0	1	9	4	0	7	0	2	0	1	4	2	0	2	4	1	0	0	0	1	0	6	0	0	2	7	2	1	1	8	6	4	0	2	0	2	5	2
Cutaneotrichosporon cutaneum	JCM 1462	413	45	20	2	0	10	22	2	2	2	0	4	22	14	0	22	0	8	0	2	12	2	9	4	25	5	0	4	0	2	0	20	1	0	6	21	4	2	2	22	22	12	0	3	0	5	15	0
Cutaneotrichosporon cyanovorans	JCM 31833	133	42	19	1	0	3	6	2	1	2	0	1	8	5	0	2	0	2	0	1	4	2	1	3	4	1	0	0	0	1	0	6	0	0	2	6	1	1	3	7	8	5	0	3	0	2	5	2
Cutaneotrichosporon daszewskae	JCM 11166	196	44	20	2	0	4	8	1	1	2	0	2	10	7	0	6	0	3	0	2	5	2	1	2	13	2	0	5	0	2	0	8	0	0	4	7	2	2	2	11	11	7	0	3	0	3	6	2
Cutaneotrichosporon dermatis	ATCC 204094	311	44	19	2	0	6	16	3	2	3	0	3	17	11	0	18	0	7	0	2	10	1	0	5	20	3	0	0	0	1	0	15	1	0	3	15	3	2	2	16	16	10	0	3	0	3	11	4
Cutaneotrichosporon dermatis	JCM 11170	298	44	19	2	0	6	16	2	2	2	0	3	17	10	0	17	0	7	0	2	10	1	0	4	20	3	0	0	0	1	0	15	1	0	3	15	3	2	1	17	14	9	0	3	0	3	11	4
Cutaneotrichosporon oleaginosum	ATCC 20509	288	45	20	3	0	6	13	3	1	3	0	3	13	9	0	18	0	5	0	2	9	2	5	5	17	4	0	2	0	2	0	10	1	0	5	12	2	2	3	13	17	10	0	4	0	4	10	0
Cutaneotrichosporon oleaginosus	ATCC 20508	275	45	20	3	0	6	13	2	1	2	0	3	13	8	0	17	0	5	0	2	9	2	5	4	17	4	0	2	0	2	0	10	1	0	5	12	2	2	2	13	15	9	0	3	0	4	10	0
Cutaneotrichosporon oleaginosus	IBC0246	273	45	20	3	0	6	13	2	1	2	0	3	13	8	0	17	0	5	0	2	9	2	5	4	17	4	0	2	0	2	0	10	1	0	5	12	2	2	2	13	15	9	0	3	0	4	10	0
Haglerozyma chiarellii	ATCC MYA-4694	379	46	20	5	0	8	22	3	3	4	0	2	22	12	0	15	0	5	0	5	12	4	8	6	25	2	1	2	0	2	0	17	1	0	6	19	0	2	3	19	16	12	1	6	0	3	16	8
Pascua guehoae	JCM 10690	967	43	19	19	0	29	64	2	7	4	0	8	60	35	0	0	0	25	0	7	36	7	0	14	5	5	0	25	0	1	0	47	2	0	17	48	1	7	4	63	58	32	0	12	0	11	39	6
Pascua 'guehoae' sp.	Phaff 60 59	529	43	19	9	0	11	34	2	3	3	0	5	33	19	0	0	0	13	0	4	17	5	0	6	2	4	0	14	0	1	0	27	2	0	7	32	1	4	2	33	32	20	0	5	0	7	21	3
Prillingera fragicola	JCM 1530	272	44	19	3	0	4	17	2	3	2	2	2	15	9	0	15	0	5	0	1	8	2	0	3	17	1	0	0	0	2	0	14	1	0	2	16	1	2	3	16	14	9	0	3	0	1	11	3
Takashimella koratensis	JCM 12878	51	39	19	0	0	1	2	1	1	1	0	1	2	1	0	0	0	1	0	1	1	1	0	0	2	1	0	1	0	2	0	2	0	0	1	2	2	1	1	2	2	2	0	1	0	1	1	1
Takashimella tepidaria	JCM 11965	58	41	19	1	0	1	3	1	1	1	0	1	2	2	0	0	0	1	0	1	1	1	0	1	3	1	0	1	0	1	0	2	0	0	1	2	1	1	1	2	2	1	0	1	0	1	2	1
Trichosporon asahii	ATCC 201110	477	43	19	2	0	6	29	5	4	6	0	3	25	18	0	5	0	9	0	2	18	4	0	10	35	1	0	0	0	1	0	21	1	0	8	24	1	3	5	29	26	18	0	3	0	8	18	7
Trichosporon asahii	JCM 2466	443	43	19	1	0	4	29	2	4	5	0	3	26	16	0	4	0	9	0	2	17	4	0	8	37	1	0	0	0	1	0	19	1	0	8	24	1	3	2	29	22	15	0	2	0	7	16	7
Trichosporon asahii	CBS 8904	470	43	19	2	0	5	29	5	4	5	0	3	25	17	0	4	0	9	0	2	19	4	0	9	34	2	0	0	0	1	0	22	1	0	9	24	1	3	4	30	24	17	0	3	0	7	20	7
Trichosporon asahii	N5 275 008G1	412	42	19	2	0	5	27	2	4	4	0	3	25	16	0	5	0	9	0	2	18	4	0	7	32	1	0	0	0	1	0	19	1	0	8	24	1	3	2	25	19	15	0	0	0	7	13	6
Trichosporon faecale	JCM 2941	440	44	20	0	0	4	26	2	4	5	0	2	24	16	0	11	0	8	0	2	18	4	0	9	36	2	0	1	0	1	1	21	1	0	9	24	1	3	2	27	22	16	0	2	0	6	18	6
Trichosporon inkin	JCM 9195	288	42	19	1	0	0	15	2	3	3	0	1	13	10	0	12	0	6	0	2	10	2	0	6	21	1	0	0	0	1	0	11	2	0	6	14	2	2	3	17	17	10	0	3	0	5	10	5
Vanrija humicola	ATCC 9949	290	44	20	2	0	6	16	3	3	3	0	1	16	9	0	16	0	4	0	2	8	3	3	6	19	0	0	5	0	2	1	12	1	0	5	15	2	2	3	16	13	10	0	3	0	4	10	4
Vanrija humicola	CBS 4282	275	43	20	2	0	5	16	3	3	2	0	1	16	8	0	14	0	4	0	2	8	2	4	5	20	0	0	4	0	2	0	12	1	0	5	14	1	2	2	16	11	9	0	3	0	4	10	5
Vanrija humicola	JCM 1457	274	43	20	2	0	5	16	3	3	2	0	1	16	8	0	14	0	4	0	2	8	2	3	5	20	0	0	4	0	2	0	12	1	0	5	14	1	2	2	16	11	9	0	3	0	4	10	5
Vanrija humicola	UJ1	290	45	20	2	0	5	15	3	3	3	0	1	15	9	0	14	0	4	0	2	8	3	5	6	20	0	0	5	0	2	1	12	1	0	5	14	2	2	3	16	13	10	0	3	0	4	10	5
Vanrija pseudolonga	DUCC4014	278	45	20	2	0	5	16	4	3	4	0	1	16	9	0	15	0	4	0	2	7	4	2	5	15	0	0	5	0	1	1	11	1	0	4	13	2	2	3	16	14	9	0	3	0	3	11	3
Cryptococcus amylolentus	CBS 6039	188	44	20	2	0	2	9	1	5	7	0	1	4	6	0	9	0	3	0	3	4	4	13	4	8	2	0	5	0	1	1	1	0	0	2	8	1	3	2	12	6	7	0	3	0	2	8	0
Cryptococcus deneoformans	JEC21	131	39	19	1	0	2	7	1	3	5	0	1	3	4	0	0	0	3	0	2	3	3	9	3	4	0	0	3	0	1	0	6	0	0	1	6	1	3	1	7	6	5	0	1	0	1	5	0
Cryptococcus floricola	DSM 27421	178	42	20	1	0	2	9	1	4	7	0	1	3	6	0	9	0	3	0	3	4	4	12	4	10	2	0	4	0	1	0	0	0	0	2	7	1	3	2	10	6	7	0	3	0	2	7	0
Cryptococcus gattii	WM276	133	39	19	1	0	2	7	1	3	5	0	1	3	4	0	0	0	3	0	2	3	3	10	3	4	0	0	3	0	1	0	6	0	0	1	6	1	3	1	7	6	5	0	1	0	1	6	0
[truncated: 16 more columns]
