# Supplementary material for: Genomic and physiological signatures of adaptation in pathogenic fungi
Source: Nat Commun. 2026 Jan 15;17:748. doi: 10.1038/s41467-026-68330-6 (PMC12820176; doi:10.1038/s41467-026-68330-6)
Supplement: Supplementary file 11 — Supplementary Dataset 7 [file 41467_2026_68330_MOESM11_ESM.xlsx]

## Sheet: Supplementary Data 7
Supplementary Data 7. Distribution of tRNA genes classified as pseudogenes among Trichosporonales fungi on the genome assembly data. The overall number of detected pseudogenes is shown by anticodon and the corresponding decoded number of amino acids. The total number of genes per decoded amino acid and anticodon is also provided. All the tRNA classified pseudogenes were excluded from further anal…
Species	Strain	Total tRNA pseudogenes	tRNA types	Ala(UGC)	Ala(GGC)	Ala(CGC)	Ala(AGC)	Arg(UCU)	Arg(CCU)	Arg(UCG)	Arg(GCG)	Arg(CCG)	Arg(ACG)	Asn(GUU)	Asn(AUU)	Asp(GUC)	Asp(AUC)	Cys(GCA)	Cys(ACA)	Gln(UUG)	Gln(CUG)	Glu(UUC)	Glu(CUC)	Gly(UCC)	Gly(GCC)	Gly(CCC)	Gly(ACC)	His(GUG)	His(AUG)	Ile(UAU)	Ile(GAU)	Ile(AAU)	Leu(UAG)	Leu(GAG)	Leu(CAG)	Leu(AAG)	Leu(UAA)	Leu(CAA)	Lys(UUU)	Lys(CUU)	Met(CAU)	Phe(GAA)	Phe(AAA)	Pro(UGG)	Pro(GGG)	Pro(CGG)	Pro(AGG)	Ser(GCU)	Ser(ACU)
Apiotrichum akiyoshidainum	HP2023	54	7	0	0	0	0	1	0	0	0	0	0	0	0	7	0	0	0	0	0	0	23	4	7	0	0	7	0	0	0	0	1	0	0	0	0	0	0	0	0	0	0	0	0	0	0	0	0
Apiotrichum brassicae	JCM 1599	18	2	0	0	0	0	0	0	0	0	0	0	0	0	0	0	0	0	0	0	1	16	0	0	0	0	0	0	0	0	0	0	0	0	0	0	0	0	0	0	0	0	0	0	0	0	0	0
Apiotrichum domesticum	JCM 9580	31	4	0	0	0	0	0	0	0	0	0	0	0	0	14	0	0	0	0	0	0	9	0	7	0	0	0	0	1	0	0	0	0	0	0	0	0	0	0	0	0	0	0	0	0	0	0	0
Apiotrichum gamsii	JCM 9941	9	4	0	0	0	0	0	0	0	0	0	0	0	0	2	0	0	0	0	0	0	3	0	3	0	0	0	0	0	0	0	0	0	0	0	0	0	0	0	0	0	0	0	0	0	0	1	0
Apiotrichum gracile	JCM 10018	56	6	0	0	0	0	0	0	0	0	0	1	0	0	2	0	0	0	0	0	1	24	0	23	0	0	3	0	0	0	0	0	0	0	0	0	0	0	0	2	0	0	0	0	0	0	0	0
Apiotrichum laibachii	JCM 2947	59	9	0	0	0	0	1	0	0	0	0	2	0	0	1	0	0	0	0	0	0	29	0	18	0	0	3	0	1	0	0	0	0	0	0	0	0	0	0	0	0	0	0	0	0	0	1	0
Apiotrichum montevideense	JCM 9937	35	4	0	0	0	0	0	0	0	0	0	0	0	0	16	0	0	0	0	0	0	10	0	7	0	0	0	0	2	0	0	0	0	0	0	0	0	0	0	0	0	0	0	0	0	0	0	0
Apiotrichum mycotoxinivorans	GMU1709	49	10	0	0	0	0	0	0	0	0	0	0	1	0	6	0	0	1	0	0	4	23	0	5	2	0	3	0	0	0	0	0	1	0	0	0	0	1	0	0	0	0	0	0	0	0	0	0
Apiotrichum mycotoxinovorans	ACCC 20271	57	11	0	0	0	0	0	0	0	0	0	0	1	0	5	0	0	1	0	0	4	26	3	7	2	0	3	0	1	0	0	0	0	0	0	1	0	1	0	0	0	0	0	0	0	0	0	0
Apiotrichum mycotoxinovorans	CICC 1454	59	11	0	0	0	0	0	0	0	0	0	0	1	0	6	0	0	1	0	0	4	22	6	7	2	0	2	0	2	0	0	0	0	0	0	2	0	1	0	0	0	0	0	0	0	0	0	0
Apiotrichum porosum	DSM 27194	24	7	0	0	2	0	0	0	0	0	0	0	1	0	3	0	0	0	0	0	1	5	4	1	2	0	4	0	0	0	0	1	0	0	0	0	0	0	0	0	0	0	0	0	0	0	0	0
Apiotrichum porosum	JCM 1458	21	6	0	0	2	0	0	0	0	0	0	0	0	0	2	0	0	0	0	0	2	5	4	1	2	0	1	0	0	0	0	1	0	0	0	1	0	0	0	0	0	0	0	0	0	0	0	0
Apiotrichum siamense	L8in5	40	7	0	0	0	0	0	0	0	0	0	0	0	0	5	0	0	0	0	0	0	13	2	15	0	0	1	0	0	0	0	0	0	0	0	1	1	0	0	0	0	0	0	0	0	0	0	0
Apiotrichum veenhuisii	JCM 10691	62	5	0	0	0	0	0	0	0	0	0	0	0	0	4	0	0	0	0	0	3	29	0	17	0	0	2	0	0	0	0	0	0	0	0	0	0	0	0	0	0	0	0	0	0	0	7	0
Cutaneotrichosporon arboriformis	JCM 14201	11	7	0	0	0	0	0	0	0	0	0	0	0	0	3	0	0	0	0	0	1	0	0	3	0	0	1	0	0	0	0	1	0	0	0	0	0	0	0	0	0	0	0	0	0	0	0	0
Cutaneotrichosporon curvatus	JCM 1532	15	4	0	0	0	0	0	0	0	0	0	0	0	0	0	0	0	0	0	0	0	6	0	7	0	0	0	0	1	0	0	0	0	0	0	0	0	0	0	0	0	0	0	0	0	0	1	0
Cutaneotrichosporon cutaneum	JCM 1462	8	3	0	0	0	0	0	0	0	0	0	0	0	0	0	0	0	0	0	0	0	4	0	2	0	0	0	0	0	0	0	0	0	0	0	0	0	0	0	0	0	0	0	0	0	0	2	0
Cutaneotrichosporon cyanovorans	JCM 31833	12	6	1	0	0	0	0	0	0	0	0	0	0	0	0	0	0	0	0	0	0	3	0	5	0	0	0	0	0	0	0	0	0	0	0	1	0	0	0	0	0	0	0	0	0	0	0	0
Cutaneotrichosporon daszewskae	JCM 11166	12	6	0	0	0	0	0	0	0	0	0	0	0	0	1	0	0	0	0	0	0	6	1	0	0	0	1	0	0	0	0	1	0	0	0	1	0	0	0	0	0	0	0	0	0	0	1	0
Cutaneotrichosporon dermatis	ATCC 204094	16	6	1	0	0	0	0	0	0	0	0	0	0	0	0	0	0	0	0	0	1	8	0	2	0	0	1	0	0	0	0	1	0	0	0	1	0	0	0	0	0	0	1	0	0	0	0	0
Cutaneotrichosporon dermatis	JCM 11170	12	3	0	0	0	0	0	0	0	0	0	0	0	0	0	0	0	0	0	0	1	8	0	2	0	0	0	0	0	0	0	1	0	0	0	0	0	0	0	0	0	0	0	0	0	0	0	0
Cutaneotrichosporon oleaginosum	ATCC 20509	8	7	1	0	0	0	0	0	0	0	0	0	0	0	0	0	0	0	0	0	0	2	0	0	0	0	1	0	0	0	1	0	0	0	0	1	0	0	0	0	0	0	0	0	0	0	1	0
Cutaneotrichosporon oleaginosus	ATCC 20508	3	3	0	0	0	0	0	0	0	0	0	0	0	0	0	0	0	0	0	0	0	1	0	0	0	0	0	0	0	0	1	0	0	0	0	0	0	0	0	0	0	0	0	0	0	0	1	0
Cutaneotrichosporon oleaginosus	IBC0246	3	3	0	0	0	0	0	0	0	0	0	0	0	0	0	0	0	0	0	0	0	1	0	0	0	0	0	0	0	0	1	0	0	0	0	0	0	0	0	0	0	0	0	0	0	0	1	0
Haglerozyma chiarellii	ATCC MYA-4694	28	5	0	0	0	0	0	0	0	0	0	0	0	0	5	0	0	0	0	0	2	13	0	4	1	0	1	0	0	0	0	0	0	0	0	2	0	0	0	0	0	0	0	0	0	0	0	0
Pascua guehoae	JCM 10690	85	7	0	0	0	1	0	0	0	0	0	2	0	0	1	0	0	0	0	0	3	36	0	25	2	0	0	0	0	0	0	0	0	0	1	0	0	0	0	0	0	0	0	0	0	0	14	0
Pascua 'guehoae' sp.	Phaff 60 59	32	5	0	0	0	0	0	0	0	0	0	0	0	0	1	0	0	0	0	0	1	11	0	6	1	0	0	0	0	0	0	0	0	0	0	0	0	0	0	0	0	0	0	0	0	0	9	0
Prillingera fragicola	JCM 1530	24	4	0	0	0	0	0	0	0	0	0	0	0	0	0	0	0	0	0	0	0	17	0	3	1	0	2	0	0	0	0	0	0	0	0	0	0	0	0	0	0	0	0	0	0	0	0	0
Takashimella koratensis	JCM 12878	5	4	1	0	0	0	0	0	1	0	0	0	0	0	0	0	0	0	0	0	0	2	1	0	0	0	0	0	0	0	0	0	0	0	0	0	0	0	0	0	0	0	0	0	0	0	0	0
Takashimella tepidaria	JCM 11965	0	0	0	0	0	0	0	0	0	0	0	0	0	0	0	0	0	0	0	0	0	0	0	0	0	0	0	0	0	0	0	0	0	0	0	0	0	0	0	0	0	0	0	0	0	0	0	0
Trichosporon asahii	ATCC 201110	45	7	2	0	3	0	0	0	0	0	0	0	0	0	4	0	0	0	0	0	2	23	0	1	1	0	2	0	0	0	0	2	0	0	0	4	0	0	0	0	0	0	1	0	0	0	0	0
Trichosporon asahii	JCM 2466	38	6	0	0	4	0	0	0	0	0	0	0	0	0	6	0	0	0	0	0	0	23	0	0	1	0	0	0	0	0	0	1	0	0	0	2	0	0	0	0	0	0	0	0	0	0	0	0
Trichosporon asahii	CBS 8904	39	6	1	0	5	0	0	0	0	0	0	0	0	0	4	0	0	0	0	0	2	21	0	0	1	0	1	0	0	0	0	1	0	0	0	3	0	0	0	0	0	0	0	0	0	0	0	0
Trichosporon asahii	N5 275 008G1	34	6	0	0	5	0	0	0	0	0	0	0	0	0	4	0	0	0	0	0	0	20	0	0	1	0	0	0	0	0	0	0	0	0	0	2	0	0	2	0	0	0	0	0	0	0	0	0
Trichosporon faecale	JCM 2941	28	5	0	0	4	0	0	0	0	0	0	0	0	0	0	0	1	0	0	0	0	19	0	0	0	0	0	0	0	0	0	1	0	0	0	2	0	0	0	0	0	0	1	0	0	0	0	0
Trichosporon inkin	JCM 9195	11	5	0	0	2	0	0	0	0	0	0	0	0	0	0	0	0	0	0	0	0	6	0	0	0	0	1	0	0	0	0	0	0	0	0	1	0	0	0	0	0	0	0	0	0	0	0	0
Vanrija humicola	ATCC 9949	14	4	0	0	0	0	0	0	0	0	0	0	0	0	0	0	0	0	0	0	0	10	0	1	0	0	0	0	0	0	0	0	0	0	0	0	0	0	0	0	0	0	2	0	0	0	0	0
Vanrija humicola	CBS 4282	12	3	0	0	0	0	0	0	0	0	0	0	0	0	0	0	0	0	0	0	0	10	0	0	0	0	0	0	0	0	0	0	0	0	0	0	0	0	0	0	0	0	0	0	0	0	0	0
Vanrija humicola	JCM 1457	13	3	0	0	0	0	0	0	0	0	0	0	0	0	0	0	0	0	0	0	0	11	0	0	0	0	0	0	0	0	0	0	0	0	0	0	0	0	0	0	0	0	0	0	0	0	0	0
Vanrija humicola	UJ1	13	5	1	0	0	0	0	0	0	0	0	0	0	0	0	0	0	0	0	0	0	9	0	0	0	0	0	0	0	0	0	0	0	0	0	0	0	0	0	0	0	0	1	0	0	0	0	0
Vanrija pseudolonga	DUCC4014	20	7	1	0	0	0	0	0	0	0	0	0	0	0	0	0	0	0	0	0	0	11	0	4	0	0	1	0	0	0	0	0	0	0	0	0	0	0	0	0	0	0	0	0	0	0	0	0
Cryptococcus amylolentus	CBS 6039	14	4	1	0	0	0	0	0	0	0	0	0	0	0	1	0	0	0	0	0	0	0	0	0	0	0	0	0	0	0	8	0	0	0	0	0	0	0	0	0	0	0	0	0	0	0	3	0
Cryptococcus deneoformans	JEC21	8	2	0	0	0	0	0	0	0	0	0	0	0	0	0	0	0	0	0	0	0	0	0	5	2	0	0	0	0	0	0	0	0	0	0	0	0	0	0	0	0	0	0	0	0	0	1	0
Cryptococcus floricola	DSM 27421	14	4	0	0	0	0	0	0	0	0	0	0	0	0	1	0	0	0	0	0	0	0	0	0	0	0	0	0	0	1	8	0	0	0	0	0	0	0	0	1	0	0	0	0	0	0	2	0
Cryptococcus gattii	WM276	9	3	0	0	0	0	0	0	0	0	0	0	0	0	1	0	0	0	0	0	0	0	0	5	2	0	0	0	0	0	0	0	0	0	0	0	0	0	0	0	0	0	0	0	0	0	1	0
[truncated: 18 more columns]
