# Supplementary material for: Genomic and physiological signatures of adaptation in pathogenic fungi
Source: Nat Commun. 2026 Jan 15;17:748. doi: 10.1038/s41467-026-68330-6 (PMC12820176; doi:10.1038/s41467-026-68330-6)
Supplement: Supplementary file 12 — Supplementary Dataset 8 [file 41467_2026_68330_MOESM12_ESM.xlsx]

## Sheet: Supplementary Data 8
Supplementary Data 8. Codon usage and anticodon frequency in Trichosporonales and Tremellales. The relative synonymous codon usage (RSCU) is provided for the genome and for carbohydrate and lipid metabolic pathways. The frequency of the respective decoding tRNA gene family is provided. The most common codon and the most frequent tRNA gene family are bolded for each amino acid.
			Apiotrichum akiyoshidainum HP2023				Apiotrichum brassicae JCM 1599				Apiotrichum domesticum JCM 9580				Apiotrichum gamsii JCM 9941				Apiotrichum gracile JCM 10018				Apiotrichum laibachii JCM 2947				Apiotrichum montevideense JCM 9937				Apiotrichum mycotoxinivorans GMU1709				Apiotrichum mycotoxinovorans ACCC 20271				Apiotrichum mycotoxinovorans CICC 1454				Apiotrichum porosum DSM 27194				Apiotrichum porosum JCM 1458
Amino acid	Codon	Anticodon	RSCU genome	RSCU carbohydrate	RSCU lipid	tRNAs	RSCU genome	RSCU carbohydrate	RSCU lipid	tRNAs	RSCU genome	RSCU carbohydrate	RSCU lipid	tRNAs	RSCU genome	RSCU carbohydrate	RSCU lipid	tRNAs	RSCU genome	RSCU carbohydrate	RSCU lipid	tRNAs	RSCU genome	RSCU carbohydrate	RSCU lipid	tRNAs	RSCU genome	RSCU carbohydrate	RSCU lipid	tRNAs	RSCU genome	RSCU carbohydrate	RSCU lipid	tRNAs	RSCU genome	RSCU carbohydrate	RSCU lipid	tRNAs	RSCU genome	RSCU carbohydrate	RSCU lipid	tRNAs	RSCU genome	RSCU carbohydrate	RSCU lipid	tRNAs	RSCU genome	RSCU carbohydrate	RSCU lipid
Ala	GCA	UGC	0.4197	0.3628	0.3228	8	0.5198	0.4499	0.4186	4	0.5884	0.5273	0.4672	4	0.4365	0.3393	0.3747	5	0.4462	0.3643	0.3587	10	0.4253	0.3771	0.3338	8	0.5963	0.5361	0.4685	4	0.5235	0.4376	0.434	7	0.5296	0.4397	0.4368	7	0.5271	0.438	0.4339	7	0.518	0.4633	0.4495	4	0.5145	0.4648	0.4506
	GCC	GGC	1.8098	1.8688	2.0531	0	1.4193	1.5418	1.613	0	1.4637	1.5736	1.6484	0	1.6403	1.7941	1.7786	1	1.6427	1.7581	1.7868	0	1.8115	1.8533	2.0439	0	1.4604	1.5667	1.6704	0	1.5527	1.651	1.7032	0	1.5455	1.6435	1.6982	0	1.5498	1.6502	1.6983	0	1.8571	1.9797	1.9929	0	1.8641	1.9673	1.9878
	GCG	CGC	1.1996	1.2087	1.0768	21	1.3955	1.3147	1.3209	10	1.3787	1.4076	1.3386	8	1.3836	1.4146	1.3661	10	1.3496	1.3707	1.311	14	1.1473	1.1481	1.0189	25	1.3526	1.3712	1.306	8	1.3329	1.3756	1.2623	17	1.3386	1.3834	1.2752	16	1.333	1.373	1.2676	16	0.9101	0.8701	0.886	0	0.9029	0.8803	0.888
	GCU	AGC	0.5709	0.5597	0.5473	82	0.6654	0.6936	0.6475	27	0.5691	0.4915	0.5457	22	0.5395	0.452	0.4807	8	0.5614	0.5069	0.5435	52	0.6159	0.6214	0.6034	102	0.5907	0.5259	0.555	22	0.5908	0.5359	0.6006	55	0.5864	0.5335	0.5898	53	0.5902	0.5388	0.6003	53	0.7149	0.687	0.6716	35	0.7185	0.6875	0.6736
Arg	AGA	UCU	0.0747	0.0671	0.0526	5	0.1399	0.1254	0.1142	2	0.1162	0.093	0.0687	1	0.0705	0.0542	0.0428	3	0.0835	0.0768	0.0686	2	0.0778	0.0569	0.0442	2	0.1226	0.098	0.0751	1	0.0952	0.0791	0.0606	2	0.0964	0.0788	0.0594	5	0.0964	0.0802	0.0581	5	0.1129	0.0846	0.0703	1	0.1134	0.0904	0.0704
	AGG	CCU	0.382	0.3895	0.2772	7	0.3939	0.3952	0.3402	3	0.3485	0.3302	0.2621	3	0.4098	0.3665	0.3114	2	0.3864	0.3732	0.2862	6	0.3993	0.3995	0.3148	9	0.3485	0.3414	0.258	3	0.4083	0.411	0.354	7	0.4097	0.4176	0.3582	7	0.4074	0.4247	0.3571	7	0.5163	0.4362	0.4165	4	0.5155	0.4447	0.4153
	CGA	UCG	0.1896	0.1461	0.1237	4	0.4738	0.4282	0.3425	3	0.3266	0.2529	0.2134	2	0.3128	0.2467	0.2203	2	0.2846	0.2243	0.1786	3	0.2006	0.1649	0.1215	2	0.3384	0.2544	0.2349	2	0.3232	0.243	0.2094	3	0.3253	0.2433	0.2184	5	0.3233	0.2419	0.2205	6	0.3383	0.297	0.2689	2	0.336	0.2972	0.2801
	CGC	GCG	3.7736	3.9092	4.1033	0	2.8551	2.9912	3.2478	0	3.1927	3.4354	3.5789	0	3.4619	3.7412	3.8586	0	3.3678	3.5922	3.7042	0	3.7365	3.8385	4.0555	0	3.1597	3.446	3.5651	0	3.2584	3.5024	3.5503	0	3.2507	3.4947	3.5415	0	3.257	3.4955	3.5419	0	3.0465	3.2384	3.2658	0	3.0489	3.2172	3.2769
	CGG	CCG	0.6135	0.5174	0.4385	8	0.9826	0.835	0.7628	3	0.957	0.8675	0.7562	3	0.7484	0.6577	0.6243	3	0.9355	0.8344	0.7705	7	0.602	0.524	0.4231	6	0.938	0.8221	0.7398	3	0.8702	0.7853	0.7004	7	0.885	0.7904	0.7083	6	0.8737	0.7703	0.6818	6	0.529	0.4592	0.4498	2	0.5165	0.4673	0.4288
	CGU	ACG	0.9666	0.9708	1.0049	78	1.1546	1.2251	1.1925	25	1.0589	1.0209	1.1207	22	0.9965	0.9337	0.9427	28	0.9421	0.8992	0.9919	50	0.9838	1.0162	1.041	93	1.0928	1.0381	1.1271	21	1.0447	0.9791	1.1253	43	1.033	0.9751	1.1143	43	1.0421	0.9875	1.1406	43	1.457	1.4846	1.5286	32	1.4698	1.4832	1.5285
Asn	AAC	GUU	1.7726	1.782	1.8105	43	1.6619	1.7273	1.7297	16	1.6057	1.6971	1.7029	13	1.8142	1.8244	1.8548	16	1.7085	1.7644	1.7688	28	1.7714	1.7915	1.8238	55	1.5919	1.6767	1.6871	13	1.6565	1.7221	1.7266	25	1.6548	1.713	1.7232	26	1.656	1.7183	1.7221	27	1.7483	1.7728	1.7844	21	1.7509	1.7716	1.7893
	AAU	AUU	0.2274	0.218	0.1895	0	0.3381	0.2727	0.2703	0	0.3943	0.3029	0.2971	0	0.1858	0.1756	0.1452	0	0.2915	0.2356	0.2312	0	0.2286	0.2085	0.1762	0	0.4081	0.3233	0.3129	0	0.3435	0.2779	0.2734	0	0.3452	0.287	0.2768	0	0.344	0.2817	0.2779	0	0.2517	0.2272	0.2156	0	0.2491	0.2284	0.2107
Asp	GAC	GUC	1.721	1.7557	1.7646	58	1.5818	1.6305	1.6657	5	1.5343	1.6209	1.6243	1	1.7378	1.7789	1.8053	26	1.6766	1.7216	1.726	42	1.7083	1.7383	1.7593	84	1.5234	1.6088	1.6074	1	1.6149	1.6775	1.6706	16	1.6126	1.6774	1.6703	16	1.6131	1.6742	1.6623	19	1.6754	1.7221	1.7266	29	1.6762	1.7167	1.7297
	GAU	AUC	0.279	0.2443	0.2354	0	0.4182	0.3695	0.3343	0	0.4657	0.3791	0.3757	0	0.2622	0.2211	0.1947	0	0.3234	0.2784	0.274	0	0.2917	0.2617	0.2407	0	0.4766	0.3912	0.3926	0	0.3851	0.3225	0.3294	0	0.3874	0.3226	0.3297	0	0.3869	0.3258	0.3377	0	0.3246	0.2779	0.2734	0	0.3238	0.2833	0.2703
Cys	UGC	GCA	1.5838	1.6071	1.6528	23	1.3468	1.3735	1.3978	7	1.4356	1.4942	1.5164	8	1.611	1.6754	1.6862	8	1.522	1.5726	1.6075	16	1.5682	1.5997	1.6165	29	1.4244	1.4908	1.5314	8	1.4993	1.573	1.5514	14	1.5053	1.5829	1.5624	13	1.4995	1.5748	1.5456	15	1.3777	1.4393	1.4254	9	1.3761	1.4337	1.4069
	UGU	ACA	0.4162	0.3929	0.3472	0	0.6532	0.6265	0.6022	0	0.5644	0.5058	0.4836	0	0.389	0.3246	0.3138	0	0.478	0.4274	0.3925	0	0.4318	0.4003	0.3835	0	0.5756	0.5092	0.4686	0	0.5007	0.427	0.4486	0	0.4947	0.4171	0.4376	0	0.5005	0.4252	0.4544	0	0.6223	0.5607	0.5746	0	0.6239	0.5663	0.5931
Gln	CAA	UUG	0.1998	0.1848	0.1332	4	0.3723	0.3328	0.284	3	0.3204	0.249	0.2264	2	0.2905	0.2609	0.197	2	0.2199	0.1964	0.1528	5	0.2137	0.191	0.1414	4	0.3334	0.2622	0.2418	2	0.2695	0.2172	0.2011	4	0.2717	0.2218	0.2011	4	0.2713	0.2207	0.2085	4	0.4041	0.3423	0.3153	3	0.4022	0.3405	0.3103
	CAG	CUG	1.8002	1.8152	1.8668	41	1.6277	1.6672	1.716	15	1.6796	1.751	1.7736	11	1.7095	1.7391	1.803	18	1.7801	1.8036	1.8472	25	1.7863	1.809	1.8586	46	1.6666	1.7378	1.7582	11	1.7305	1.7828	1.7989	27	1.7283	1.7782	1.7989	27	1.7287	1.7793	1.7915	27	1.5959	1.6577	1.6847	17	1.5978	1.6595	1.6897
Glu	GAA	UUC	0.2428	0.2127	0.1805	7	0.4831	0.4449	0.3907	4	0.3783	0.3045	0.2848	3	0.245	0.2216	0.1929	3	0.2667	0.2202	0.2055	6	0.2488	0.2264	0.1812	6	0.3868	0.3211	0.2876	3	0.337	0.2931	0.2713	1	0.3368	0.2955	0.2731	1	0.3364	0.2912	0.2763	1	0.3825	0.3411	0.3203	1	0.3799	0.3398	0.3175
	GAG	CUC	1.7572	1.7873	1.8195	1	1.5169	1.5551	1.6093	0	1.6217	1.6955	1.7152	0	1.755	1.7784	1.8071	0	1.7333	1.7798	1.7945	0	1.7512	1.7736	1.8188	5	1.6132	1.6789	1.7124	0	1.663	1.7069	1.7287	0	1.6632	1.7045	1.7269	1	1.6636	1.7088	1.7237	1	1.6175	1.6589	1.6797	0	1.6201	1.6602	1.6825
Gly	GGA	UCC	0.5172	0.5075	0.4122	17	0.6507	0.638	0.5803	8	0.5837	0.5142	0.5006	5	0.4342	0.3515	0.3406	7	0.546	0.493	0.4777	17	0.5227	0.5051	0.4321	21	0.5888	0.5214	0.4942	5	0.561	0.5122	0.5373	14	0.5613	0.5145	0.5301	14	0.5616	0.5167	0.5331	14	0.5095	0.4823	0.4454	1	0.5083	0.4897	0.4376
	GGC	GCC	2.5119	2.5778	2.6809	90	1.885	1.9331	2.024	8	2.0645	2.2005	2.2236	19	2.3117	2.495	2.5163	33	2.2897	2.3998	2.417	42	2.4591	2.4824	2.5921	93	2.0518	2.2029	2.2213	19	2.1236	2.2173	2.2345	50	2.1206	2.2073	2.2504	48	2.1224	2.2017	2.2426	48	2.1753	2.2259	2.292	42	2.1727	2.2133	2.2944
	GGG	CCC	0.2528	0.2062	0.1772	2	0.5975	0.5085	0.4954	2	0.5952	0.5459	0.4909	3	0.5043	0.461	0.4567	3	0.4906	0.442	0.4043	3	0.2589	0.2242	0.1752	2	0.5789	0.5117	0.4645	3	0.5769	0.5385	0.4295	1	0.5862	0.5535	0.4398	1	0.579	0.542	0.4311	1	0.314	0.2704	0.2704	0	0.3098	0.2774	0.266
	GGU	ACC	0.7181	0.7085	0.7297	0	0.8668	0.9203	0.9003	0	0.7565	0.7394	0.785	0	0.7498	0.6924	0.6864	0	0.6737	0.6652	0.7009	0	0.7593	0.7884	0.8007	0	0.7805	0.764	0.82	0	0.7385	0.732	0.7987	0	0.7319	0.7247	0.7798	0	0.737	0.7396	0.7932	0	1.0012	1.0214	0.9922	0	1.0092	1.0195	1.0021
His	CAC	GUG	1.7333	1.7677	1.7994	4	1.5621	1.6253	1.6616	3	1.5642	1.6433	1.6626	0	1.7429	1.7565	1.7949	2	1.7002	1.746	1.789	5	1.7231	1.7698	1.795	4	1.5434	1.6374	1.6656	0	1.6426	1.7133	1.7113	2	1.6399	1.712	1.7043	2	1.6404	1.714	1.7	2	1.661	1.6985	1.7274	0	1.6617	1.6978	1.7399
	CAU	AUG	0.2667	0.2323	0.2006	0	0.4379	0.3747	0.3384	0	0.4358	0.3567	0.3374	0	0.2571	0.2435	0.2051	0	0.2998	0.254	0.211	0	0.2769	0.2302	0.205	0	0.4566	0.3626	0.3344	0	0.3574	0.2867	0.2887	0	0.3601	0.288	0.2957	0	0.3596	0.286	0.3	0	0.339	0.3015	0.2726	0	0.3383	0.3022	0.2601
Ile	AUA	UAU	0.0955	0.0521	0.0439	3	0.0905	0.064	0.0453	1	0.1675	0.1069	0.0972	1	0.0622	0.0483	0.0381	1	0.0864	0.0647	0.0484	2	0.1054	0.0648	0.0437	4	0.1659	0.1084	0.0969	1	0.0776	0.0485	0.0481	2	0.081	0.0529	0.053	2	0.0795	0.0524	0.0505	2	0.0719	0.0473	0.0464	1	0.0722	0.0475	0.052
	AUC	GAU	2.0282	2.0816	2.1149	0	1.955	2.0127	2.029	0	1.8981	1.9846	1.973	0	2.1254	2.2241	2.2315	0	2.0093	2.0861	2.0338	0	2.1226	2.1375	2.2087	0	1.8807	1.9732	1.9741	0	1.8745	1.9327	1.8859	0	1.8742	1.94	1.888	0	1.8725	1.9359	1.8813	0	1.9346	2.0021	1.9901	0	1.9319	2.0088	1.9874
	AUU	AAU	0.8763	0.8663	0.8412	63	0.9545	0.9233	0.9257	19	0.9344	0.9084	0.9298	16	0.8124	0.7276	0.7303	5	0.9043	0.8492	0.9178	40	0.772	0.7977	0.7476	72	0.9534	0.9184	0.929	16	1.0479	1.0188	1.066	42	1.0448	1.0071	1.059	40	1.048	1.0117	1.0682	41	0.9935	0.9507	0.9636	25	0.9959	0.9437	0.9607
Leu	CUA	UAG	0.1129	0.0923	0.0666	1	0.169	0.1447	0.1337	1	0.1711	0.1403	0.1286	1	0.0926	0.0709	0.0695	1	0.1086	0.0954	0.0818	3	0.1252	0.093	0.0804	1	0.1799	0.1489	0.132	1	0.1366	0.1206	0.0923	1	0.1372	0.1147	0.0966	1	0.136	0.1136	0.0926	1	0.1099	0.0858	0.0849	1	0.109	0.0892	0.0886
	CUC	GAG	3.5996	3.6918	3.9374	0	2.9648	3.1052	3.2565	0	3.0845	3.2941	3.4113	0	3.2122	3.4342	3.4925	0	3.283	3.5037	3.5116	0	3.5835	3.6586	3.9238	0	3.0392	3.2721	3.3671	0	3.1694	3.3053	3.4532	1	3.1635	3.2948	3.4563	0	3.1666	3.3051	3.4472	0	3.052	3.1667	3.2949	0	3.0568	3.1532	3.2749
	CUG	CAG	1.3082	1.2816	1.1334	9	1.4491	1.3711	1.3138	4	1.3795	1.3535	1.2638	5	1.7379	1.6481	1.662	7	1.5861	1.5107	1.4575	9	1.2668	1.2234	1.0715	12	1.3562	1.326	1.2176	5	1.5017	1.4963	1.3631	10	1.5102	1.5171	1.3738	10	1.5031	1.5031	1.3558	10	1.4836	1.4508	1.4211	8	1.4742	1.4597	1.4138
	CUU	AAG	0.7047	0.706	0.6906	70	0.9195	0.9293	0.9277	26	0.9455	0.8766	0.9173	20	0.544	0.4891	0.474	27	0.654	0.586	0.6832	52	0.7298	0.7586	0.722	85	0.9854	0.9102	0.9785	20	0.7933	0.7535	0.8003	45	0.7884	0.7473	0.7897	45	0.7941	0.7528	0.8137	45	0.8144	0.8408	0.7786	31	0.8209	0.839	0.796
	UUA	UAA	0.0278	0.0154	0.011	3	0.0781	0.061	0.0533	1	0.0522	0.0357	0.0236	1	0.0243	0.021	0.0165	3	0.0621	0.0308	0.0274	4	0.0299	0.0217	0.0148	2	0.0541	0.0351	0.0243	1	0.0497	0.0289	0.0269	2	0.0504	0.0274	0.0267	2	0.05	0.0291	0.0248	2	0.0445	0.0302	0.0238	3	0.0445	0.0316	0.0235
	UUG	CAA	0.2468	0.2128	0.1609	5	0.4195	0.3887	0.3151	2	0.3672	0.2998	0.2554	2	0.389	0.3365	0.2856	3	0.3062	0.2733	0.2385	4	0.2647	0.2446	0.1875	5	0.3852	0.3076	0.2806	2	0.3493	0.2954	0.2643	4	0.3502	0.2987	0.2569	4	0.3502	0.2963	0.2659	4	0.4956	0.4256	0.3968	3	0.4946	0.4274	0.4033
Lys	AAA	UUU	0.1347	0.1193	0.0858	6	0.3598	0.3161	0.2732	3	0.2678	0.2055	0.196	2	0.1502	0.1252	0.1065	4	0.1771	0.1495	0.1226	5	0.1379	0.1139	0.0931	4	0.2726	0.2073	0.1945	2	0.2281	0.1912	0.1777	3	0.2304	0.1954	0.1798	5	0.2287	0.1938	0.1803	5	0.1977	0.1592	0.1676	5	0.1955	0.1656	0.1714
	AAG	CUU	1.8653	1.8807	1.9142	72	1.6402	1.6839	1.7268	22	1.7322	1.7945	1.804	20	1.8498	1.8748	1.8935	25	1.8229	1.8505	1.8774	48	1.8621	1.8861	1.9069	76	1.7274	1.7927	1.8055	21	1.7719	1.8088	1.8223	47	1.7696	1.8046	1.8202	49	1.7713	1.8062	1.8197	47	1.8023	1.8408	1.8324	30	1.8045	1.8344	1.8286
Met	AUG	CAU	1	1	1	59	1	1	1	23	1	1	1	16	1	1	1	21	1	1	1	46	1	1	1	70	1	1	1	16	1	1	1	40	1	1	1	43	1	1	1	47	1	1	1	28	1	1	1
Phe	UUC	GAA	1.2716	1.2934	1.3091	48	1.3597	1.4377	1.4419	16	1.329	1.3752	1.3887	13	1.3987	1.4487	1.4498	17	1.3027	1.3477	1.3386	29	1.4236	1.4619	1.473	49	1.3193	1.3603	1.3703	12	1.2751	1.3233	1.2945	30	1.2771	1.3278	1.2978	30	1.2767	1.3276	1.3017	32	1.2464	1.2836	1.2557	21	1.2452	1.2787	1.2492
	UUU	AAA	0.7284	0.7066	0.6909	0	0.6403	0.5623	0.5581	0	0.671	0.6248	0.6113	0	0.6013	0.5513	0.5502	0	0.6973	0.6523	0.6614	0	0.5764	0.5381	0.527	0	0.6807	0.6397	0.6297	0	0.7249	0.6767	0.7055	0	0.7229	0.6722	0.7022	0	0.7233	0.6724	0.6983	0	0.7536	0.7164	0.7443	0	0.7548	0.7213	0.7508
Pro	CCA	UGG	0.3476	0.2902	0.2253	7	0.5992	0.5049	0.4516	4	0.5541	0.4594	0.4016	3	0.6197	0.484	0.4549	5	0.406	0.3096	0.3034	6	0.3417	0.2759	0.2363	6	0.5623	0.4674	0.4045	3	0.4755	0.3626	0.3674	4	0.4795	0.3704	0.371	6	0.4759	0.3648	0.365	7	0.6608	0.5398	0.5632	6	0.6563	0.5432	0.5606
	CCC	GGG	1.8654	1.9875	2.2111	0	1.5126	1.6972	1.7754	0	1.4103	1.5523	1.6586	0	1.5035	1.7401	1.7887	0	1.7162	1.9052	1.9874	0	1.8603	1.9776	2.1955	0	1.3996	1.5521	1.6621	0	1.5826	1.7663	1.7968	0	1.5771	1.7514	1.7908	0	1.5791	1.7573	1.7909	0	1.685	1.8535	1.897	0	1.6895	1.8543	1.9154
	CCG	CGG	1.2087	1.1702	1.0732	11	1.2139	1.1597	1.1818	5	1.4386	1.4472	1.3923	7	1.3573	1.3211	1.3338	6	1.3148	1.2964	1.2393	12	1.1868	1.1525	1.0394	17	1.415	1.4321	1.3715	6	1.3066	1.3292	1.2575	11	1.3138	1.3431	1.2617	12	1.3091	1.333	1.257	11	0.905	0.9147	0.8747	5	0.8984	0.9076	0.8578
	CCU	AGG	0.5783	0.5521	0.4905	57	0.6743	0.6382	0.5912	15	0.597	0.5411	0.5474	16	0.5196	0.4548	0.4225	20	0.563	0.4888	0.4699	41	0.6112	0.594	0.5288	71	0.623	0.5484	0.562	16	0.6353	0.5419	0.5783	34	0.6297	0.5351	0.5766	35	0.6358	0.5449	0.5872	35	0.7493	0.692	0.6651	24	0.7558	0.6949	0.6661
Ser	AGC	GCU	1.3466	1.2703	1.2548	14	1.2051	1.19	1.1699	6	1.2514	1.2749	1.1614	8	1.4363	1.4367	1.356	1	1.2953	1.2722	1.2264	12	1.3165	1.2724	1.2293	17	1.2347	1.2495	1.1505	6	1.2593	1.2499	1.1782	10	1.2607	1.2496	1.1778	10	1.2598	1.2467	1.1828	10	1.2391	1.2176	1.1441	5	1.2312	1.2212	1.1376
	AGU	ACU	0.2104	0.1908	0.1459	0	0.398	0.3871	0.3089	0	0.3375	0.2787	0.2694	0	0.2818	0.2453	0.2262	0	0.2443	0.2139	0.1745	0	0.2225	0.1945	0.1582	0	0.3441	0.2879	0.2707	0	0.2899	0.2428	0.236	0	0.2907	0.2424	0.2404	0	0.2913	0.2489	0.2383	0	0.3548	0.333	0.2914	0	0.3561	0.3379	0.2991
	UCA	UGA	0.2995	0.2571	0.2203	7	0.4507	0.419	0.3337	3	0.4693	0.3892	0.3474	2	0.3452	0.2696	0.2646	3	0.3111	0.2419	0.2246	4	0.3094	0.2641	0.2203	7	0.4845	0.4017	0.3444	2	0.3912	0.3101	0.3032	4	0.3958	0.32	0.3045	4	0.392	0.3161	0.3044	5	0.4295	0.3721	0.3763	3	0.4286	0.3707	0.3829
	UCC	GGA	1.3701	1.4122	1.3906	0	1.5465	1.6005	1.6659	0	1.3347	1.3746	1.4211	0	1.2171	1.2574	1.2169	0	1.2956	1.3342	1.3221	0	1.4561	1.4868	1.4733	0	1.3312	1.3755	1.4186	0	1.2544	1.3147	1.2808	0	1.2513	1.3102	1.2721	0	1.2522	1.3229	1.2894	0	1.2545	1.2677	1.2391	0	1.2557	1.2629	1.2246
	UCG	CGA	2.1789	2.2891	2.4792	45	1.6926	1.7216	1.8568	10	1.9522	2.0745	2.2171	11	2.2141	2.3641	2.5164	18	2.2108	2.3556	2.4769	34	2.1052	2.2039	2.4437	61	1.9284	2.07	2.238	11	2.1873	2.3304	2.4596	32	2.1846	2.3283	2.4592	32	2.1849	2.3079	2.434	32	2.0805	2.2354	2.3568	20	2.0786	2.2189	2.3513
	UCU	AGA	0.5946	0.5805	0.5092	28	0.7071	0.6818	0.6648	15	0.6549	0.6081	0.5836	9	0.5056	0.4268	0.4199	9	0.6429	0.5822	0.5755	24	0.5902	0.5783	0.4752	37	0.6772	0.6154	0.5779	9	0.6179	0.5521	0.5422	19	0.6169	0.5495	0.5461	19	0.6198	0.5576	0.5512	19	0.6417	0.5743	0.5922	10	0.6497	0.5885	0.6046
Thr	ACA	UGU	0.5147	0.4398	0.4269	10	0.5496	0.4765	0.4484	3	0.5983	0.5055	0.4567	2	0.4274	0.3351	0.3548	2	0.5389	0.4228	0.4597	6	0.52	0.4307	0.4163	8	0.6052	0.5158	0.4663	2	0.5544	0.454	0.4702	6	0.5575	0.4658	0.4764	7	0.5553	0.4635	0.4761	8	0.4999	0.4155	0.4336	5	0.4964	0.4163	0.4197
	ACC	GGU	1.8189	1.8902	2.0516	0	1.5953	1.7158	1.7756	0	1.4798	1.6106	1.6586	0	1.7142	1.87	1.7788	0	1.607	1.7477	1.7163	0	1.8486	1.9031	2.0829	0	1.471	1.5904	1.6778	0	1.3771	1.4534	1.5034	1	1.3718	1.434	1.5038	1	1.3744	1.4454	1.5091	1	1.7929	1.9407	1.9174	0	1.7961	1.9323	1.9227
	ACG	CGU	1.0597	1.0495	0.9308	8	1.1416	1.0621	1.0856	4	1.3085	1.3071	1.2637	6	1.3541	1.3405	1.3787	6	1.2687	1.2549	1.2536	9	1.0001	0.981	0.8722	11	1.2871	1.2817	1.2218	6	1.4801	1.5132	1.3975	12	1.487	1.5305	1.401	12	1.4825	1.5138	1.3851	12	1.013	0.9514	0.9799	4	1.0058	0.944	0.9706
	ACU	AGU	0.6067	0.6205	0.5906	51	0.7135	0.7455	0.6904	21	0.6135	0.5767	0.621	15	0.5043	0.4544	0.4878	21	0.5854	0.5746	0.5704	39	0.6313	0.6853	0.6286	64	0.6368	0.6121	0.6341	15	0.5883	0.5794	0.6289	34	0.5837	0.5696	0.6188	34	0.5878	0.5772	0.6297	34	0.6943	0.6924	0.6691	25	0.7017	0.7074	0.6869
Trp	UGG	CCA	1	1	1	25	1	1	1	8	1	1	1	6	1	1	1	8	1	1	1	18	1	1	1	29	1	1	1	6	1	1	1	19	1	1	1	20	1	1	1	22	1	1	1	13	1	1	1
Tyr	UAC	GUA	1.7278	1.7495	1.7934	39	1.6069	1.6523	1.6822	14	1.5842	1.6305	1.675	12	1.7517	1.7765	1.811	15	1.6791	1.7131	1.7499	25	1.7324	1.7618	1.7932	47	1.5733	1.6287	1.6784	11	1.6575	1.6878	1.7041	28	1.6557	1.6835	1.7106	29	1.657	1.6842	1.7065	31	1.6338	1.6654	1.697	18	1.6332	1.6629	1.6881
	UAU	AUA	0.2722	0.2505	0.2066	0	0.3931	0.3477	0.3178	0	0.4158	0.3695	0.325	0	0.2483	0.2235	0.189	0	0.3209	0.2869	0.2501	0	0.2676	0.2382	0.2068	0	0.4267	0.3713	0.3216	0	0.3425	0.3122	0.2959	0	0.3443	0.3165	0.2894	0	0.343	0.3158	0.2935	0	0.3662	0.3346	0.303	0	0.3668	0.3371	0.3119
Val	GUA	UAC	0.1327	0.131	0.0997	4	0.2199	0.2077	0.1632	2	0.2149	0.1875	0.1753	2	0.0938	0.0746	0.0654	1	0.1514	0.1237	0.1235	4	0.1329	0.1196	0.0858	3	0.2214	0.1938	0.1806	2	0.1789	0.154	0.1458	3	0.1792	0.1584	0.1478	3	0.1798	0.1567	0.1488	3	0.1392	0.1251	0.1112	1	0.1404	0.1335	0.1144
	GUC	GAC	2.3662	2.4063	2.5643	0	1.9295	1.9984	2.0961	0	1.9322	2.0595	2.0948	0	2.066	2.2215	2.2042	0	2.1223	2.2287	2.2305	0	2.3613	2.4021	2.5373	0	1.919	2.0528	2.0961	0	2.0731	2.1314	2.2234	0	2.0737	2.129	2.2279	0	2.0731	2.1267	2.2215	0	2.1677	2.2426	2.3129	0	2.1659	2.2245	2.305
	GUG	CAC	0.9565	0.9294	0.8161	10	1.1684	1.1223	1.0426	4	1.2129	1.1945	1.0865	4	1.4055	1.3299	1.343	7	1.2422	1.2002	1.1466	10	0.9428	0.9188	0.8029	14	1.1999	1.1733	1.0659	4	1.1715	1.1852	1.0257	9	1.1748	1.187	1.0316	10	1.1714	1.1832	1.0255	9	1.0921	1.0585	1.01	7	1.091	1.0595	1.0107
	GUU	AAC	0.5446	0.5333	0.52	69	0.6822	0.6717	0.6981	24	0.6401	0.5585	0.6434	18	0.4347	0.3741	0.3874	6	0.4841	0.4475	0.4994	48	0.563	0.5594	0.5741	86	0.6597	0.58	0.6574	18	0.5765	0.5294	0.6051	47	0.5723	0.5256	0.5926	46	0.5757	0.5334	0.6042	47	0.6009	0.5738	0.5659	28	0.6026	0.5825	0.5699
[truncated: 133 more columns]
