# Supplementary material for: Genomic and physiological signatures of adaptation in pathogenic fungi
Source: Nat Commun. 2026 Jan 15;17:748. doi: 10.1038/s41467-026-68330-6 (PMC12820176; doi:10.1038/s41467-026-68330-6)
Supplement: Supplementary file 13 — Supplementary Dataset 9 [file 41467_2026_68330_MOESM13_ESM.xlsx]

## Sheet: Supplementary Data 9
Supplementary Data 9. S values and respective p-value for all the considered pathways. P-values are based on Pearson correlations as determined by the tAI R package.
Strain	S	S.pvalue	narr_og_cat	Function	Process
Apiotrichum_akiyoshidainum_HP2023	0.746766	0	genome	whole_CDS	whole_CDS
Apiotrichum_akiyoshidainum_HP2023	0.818867	1.19935e-71	C	Energy production and conversion	METABOLISM
Apiotrichum_akiyoshidainum_HP2023	0.884285	1.43203e-154	E	Amino acid transport and metabolism	METABOLISM
Apiotrichum_akiyoshidainum_HP2023	0.886328	1.65437e-31	F	Nucleotide transport and metabolism	METABOLISM
Apiotrichum_akiyoshidainum_HP2023	0.818303	4.17361e-115	G	Carbohydrate transport and metabolism	METABOLISM
Apiotrichum_akiyoshidainum_HP2023	0.84677	3.32784e-40	H	Coenzyme transport and metabolism	METABOLISM
Apiotrichum_akiyoshidainum_HP2023	0.802932	2.22285e-69	I	Lipid transport and metabolism	METABOLISM
Apiotrichum_akiyoshidainum_HP2023	0.79553	9.09746e-50	P	Inorganic ion transport and metabolism	METABOLISM
Apiotrichum_akiyoshidainum_HP2023	0.808731	1.70615e-66	Q	Secondary metabolites biosynthesis, transport, and catabolism	METABOLISM
Apiotrichum_akiyoshidainum_HP2023	0.780047	1.4398e-59	A	RNA processing and modification	INFORMATION STORAGE AND PROCESSING
Apiotrichum_akiyoshidainum_HP2023	0.898335	1.39804e-38	B	Chromatin structure and dynamics	INFORMATION STORAGE AND PROCESSING
Apiotrichum_akiyoshidainum_HP2023	0.801176	4.6475e-82	J	Translation, ribosomal structure and biogenesis	INFORMATION STORAGE AND PROCESSING
Apiotrichum_akiyoshidainum_HP2023	0.683931	3.33829e-52	K	Transcription	INFORMATION STORAGE AND PROCESSING
Apiotrichum_akiyoshidainum_HP2023	0.701829	1.37879e-35	L	Replication, recombination and repair	INFORMATION STORAGE AND PROCESSING
Apiotrichum_akiyoshidainum_HP2023	0.75324	1.50028e-30	D	Cell cycle control, cell division, chromosome partitioning	CELLULAR PROCESSES AND SIGNALING
Apiotrichum_akiyoshidainum_HP2023	0.762126	4.39187e-14	M	Cell wall/membrane/envelope biogenesis	CELLULAR PROCESSES AND SIGNALING
Apiotrichum_akiyoshidainum_HP2023	0.913681	0.0863193	N	Cell motility	CELLULAR PROCESSES AND SIGNALING
Apiotrichum_akiyoshidainum_HP2023	0.766099	3.04915e-103	O	Post-translational modification, protein turnover, and chaperones	CELLULAR PROCESSES AND SIGNALING
Apiotrichum_akiyoshidainum_HP2023	0.711961	1.06652e-63	T	Signal transduction mechanisms	CELLULAR PROCESSES AND SIGNALING
Apiotrichum_akiyoshidainum_HP2023	0.76554	4.44918e-82	U	Intracellular trafficking, secretion, and vesicular transport	CELLULAR PROCESSES AND SIGNALING
Apiotrichum_akiyoshidainum_HP2023	0.584943	1.14354e-06	V	Defense mechanisms	CELLULAR PROCESSES AND SIGNALING
Apiotrichum_akiyoshidainum_HP2023	0.693135	0.0384288	W	Extracellular structures	CELLULAR PROCESSES AND SIGNALING
Apiotrichum_akiyoshidainum_HP2023	0.904994	6.63351e-12	Y	Nuclear structure	CELLULAR PROCESSES AND SIGNALING
Apiotrichum_akiyoshidainum_HP2023	0.591476	1.13426e-12	Z	Cytoskeleton	CELLULAR PROCESSES AND SIGNALING
Apiotrichum_brassicae_JCM_1599	0.709664	0	genome	whole_CDS	whole_CDS
Apiotrichum_brassicae_JCM_1599	0.812964	5.38226e-59	C	Energy production and conversion	METABOLISM
Apiotrichum_brassicae_JCM_1599	0.834733	2.0605e-91	E	Amino acid transport and metabolism	METABOLISM
Apiotrichum_brassicae_JCM_1599	0.796972	7.30768e-20	F	Nucleotide transport and metabolism	METABOLISM
Apiotrichum_brassicae_JCM_1599	0.790939	2.22277e-72	G	Carbohydrate transport and metabolism	METABOLISM
Apiotrichum_brassicae_JCM_1599	0.837344	1.80655e-32	H	Coenzyme transport and metabolism	METABOLISM
Apiotrichum_brassicae_JCM_1599	0.838453	2.20413e-68	I	Lipid transport and metabolism	METABOLISM
Apiotrichum_brassicae_JCM_1599	0.789739	2.01043e-36	P	Inorganic ion transport and metabolism	METABOLISM
Apiotrichum_brassicae_JCM_1599	0.817831	8.68595e-46	Q	Secondary metabolites biosynthesis, transport, and catabolism	METABOLISM
Apiotrichum_brassicae_JCM_1599	0.708901	5.31065e-41	A	RNA processing and modification	INFORMATION STORAGE AND PROCESSING
Apiotrichum_brassicae_JCM_1599	0.866475	1.36388e-28	B	Chromatin structure and dynamics	INFORMATION STORAGE AND PROCESSING
Apiotrichum_brassicae_JCM_1599	0.795734	3.65338e-75	J	Translation, ribosomal structure and biogenesis	INFORMATION STORAGE AND PROCESSING
Apiotrichum_brassicae_JCM_1599	0.647389	4.29536e-38	K	Transcription	INFORMATION STORAGE AND PROCESSING
Apiotrichum_brassicae_JCM_1599	0.576615	3.14986e-18	L	Replication, recombination and repair	INFORMATION STORAGE AND PROCESSING
Apiotrichum_brassicae_JCM_1599	0.687849	8.78119e-22	D	Cell cycle control, cell division, chromosome partitioning	CELLULAR PROCESSES AND SIGNALING
Apiotrichum_brassicae_JCM_1599	0.760848	5.12605e-14	M	Cell wall/membrane/envelope biogenesis	CELLULAR PROCESSES AND SIGNALING
Apiotrichum_brassicae_JCM_1599	0.598956	0.285821	N	Cell motility	CELLULAR PROCESSES AND SIGNALING
Apiotrichum_brassicae_JCM_1599	0.707799	7.80568e-71	O	Post-translational modification, protein turnover, and chaperones	CELLULAR PROCESSES AND SIGNALING
Apiotrichum_brassicae_JCM_1599	0.682076	9.89217e-51	T	Signal transduction mechanisms	CELLULAR PROCESSES AND SIGNALING
Apiotrichum_brassicae_JCM_1599	0.71672	2.94414e-59	U	Intracellular trafficking, secretion, and vesicular transport	CELLULAR PROCESSES AND SIGNALING
Apiotrichum_brassicae_JCM_1599	0.577838	0.000145286	V	Defense mechanisms	CELLULAR PROCESSES AND SIGNALING
Apiotrichum_brassicae_JCM_1599	0.72994	0.0255719	W	Extracellular structures	CELLULAR PROCESSES AND SIGNALING
Apiotrichum_brassicae_JCM_1599	0.84113	2.08374e-08	Y	Nuclear structure	CELLULAR PROCESSES AND SIGNALING
Apiotrichum_brassicae_JCM_1599	0.75721	2.9125e-22	Z	Cytoskeleton	CELLULAR PROCESSES AND SIGNALING
Apiotrichum_domesticum_JCM_9580	0.644747	0	genome	whole_CDS	whole_CDS
Apiotrichum_domesticum_JCM_9580	0.719091	2.12434e-41	C	Energy production and conversion	METABOLISM
Apiotrichum_domesticum_JCM_9580	0.772427	1.39087e-71	E	Amino acid transport and metabolism	METABOLISM
Apiotrichum_domesticum_JCM_9580	0.779753	6.08834e-18	F	Nucleotide transport and metabolism	METABOLISM
Apiotrichum_domesticum_JCM_9580	0.71447	1.948e-53	G	Carbohydrate transport and metabolism	METABOLISM
Apiotrichum_domesticum_JCM_9580	0.731209	1.66296e-22	H	Coenzyme transport and metabolism	METABOLISM
Apiotrichum_domesticum_JCM_9580	0.7329	1.01915e-44	I	Lipid transport and metabolism	METABOLISM
Apiotrichum_domesticum_JCM_9580	0.75792	2.70536e-34	P	Inorganic ion transport and metabolism	METABOLISM
Apiotrichum_domesticum_JCM_9580	0.78759	3.0805e-42	Q	Secondary metabolites biosynthesis, transport, and catabolism	METABOLISM
Apiotrichum_domesticum_JCM_9580	0.656602	1.45725e-34	A	RNA processing and modification	INFORMATION STORAGE AND PROCESSING
Apiotrichum_domesticum_JCM_9580	0.879789	8.59766e-32	B	Chromatin structure and dynamics	INFORMATION STORAGE AND PROCESSING
Apiotrichum_domesticum_JCM_9580	0.728243	6.30645e-57	J	Translation, ribosomal structure and biogenesis	INFORMATION STORAGE AND PROCESSING
Apiotrichum_domesticum_JCM_9580	0.560574	5.85177e-28	K	Transcription	INFORMATION STORAGE AND PROCESSING
Apiotrichum_domesticum_JCM_9580	0.411268	1.20086e-09	L	Replication, recombination and repair	INFORMATION STORAGE AND PROCESSING
Apiotrichum_domesticum_JCM_9580	0.538	8.82083e-13	D	Cell cycle control, cell division, chromosome partitioning	CELLULAR PROCESSES AND SIGNALING
Apiotrichum_domesticum_JCM_9580	0.668544	1.16029e-09	M	Cell wall/membrane/envelope biogenesis	CELLULAR PROCESSES AND SIGNALING
Apiotrichum_domesticum_JCM_9580	-0.0145086	0.975372	N	Cell motility	CELLULAR PROCESSES AND SIGNALING
Apiotrichum_domesticum_JCM_9580	0.609667	1.76974e-49	O	Post-translational modification, protein turnover, and chaperones	CELLULAR PROCESSES AND SIGNALING
Apiotrichum_domesticum_JCM_9580	0.570054	1.82571e-31	T	Signal transduction mechanisms	CELLULAR PROCESSES AND SIGNALING
Apiotrichum_domesticum_JCM_9580	0.612954	1.0077e-38	U	Intracellular trafficking, secretion, and vesicular transport	CELLULAR PROCESSES AND SIGNALING
Apiotrichum_domesticum_JCM_9580	0.439449	0.00319462	V	Defense mechanisms	CELLULAR PROCESSES AND SIGNALING
Apiotrichum_domesticum_JCM_9580	0.514276	0.15664	W	Extracellular structures	CELLULAR PROCESSES AND SIGNALING
Apiotrichum_domesticum_JCM_9580	0.721055	1.49974e-05	Y	Nuclear structure	CELLULAR PROCESSES AND SIGNALING
Apiotrichum_domesticum_JCM_9580	0.685447	1.05248e-16	Z	Cytoskeleton	CELLULAR PROCESSES AND SIGNALING
Apiotrichum_gamsii_JCM_9941	0.547588	0	genome	whole_CDS	whole_CDS
Apiotrichum_gamsii_JCM_9941	0.713614	8.75553e-44	C	Energy production and conversion	METABOLISM
Apiotrichum_gamsii_JCM_9941	0.673418	1.54537e-51	E	Amino acid transport and metabolism	METABOLISM
Apiotrichum_gamsii_JCM_9941	0.699689	8.5361e-15	F	Nucleotide transport and metabolism	METABOLISM
Apiotrichum_gamsii_JCM_9941	0.662529	1.25928e-49	G	Carbohydrate transport and metabolism	METABOLISM
Apiotrichum_gamsii_JCM_9941	0.684336	1.15515e-20	H	Coenzyme transport and metabolism	METABOLISM
Apiotrichum_gamsii_JCM_9941	0.606564	8.17992e-27	I	Lipid transport and metabolism	METABOLISM
Apiotrichum_gamsii_JCM_9941	0.686258	2.24989e-27	P	Inorganic ion transport and metabolism	METABOLISM
Apiotrichum_gamsii_JCM_9941	0.576312	3.01439e-20	Q	Secondary metabolites biosynthesis, transport, and catabolism	METABOLISM
Apiotrichum_gamsii_JCM_9941	0.654954	1.08984e-35	A	RNA processing and modification	INFORMATION STORAGE AND PROCESSING
Apiotrichum_gamsii_JCM_9941	0.785989	2.13583e-22	B	Chromatin structure and dynamics	INFORMATION STORAGE AND PROCESSING
Apiotrichum_gamsii_JCM_9941	0.718816	2.31072e-54	J	Translation, ribosomal structure and biogenesis	INFORMATION STORAGE AND PROCESSING
Apiotrichum_gamsii_JCM_9941	0.490804	7.85937e-22	K	Transcription	INFORMATION STORAGE AND PROCESSING
Apiotrichum_gamsii_JCM_9941	0.39085	1.75593e-08	L	Replication, recombination and repair	INFORMATION STORAGE AND PROCESSING
Apiotrichum_gamsii_JCM_9941	0.288057	0.000384926	D	Cell cycle control, cell division, chromosome partitioning	CELLULAR PROCESSES AND SIGNALING
Apiotrichum_gamsii_JCM_9941	0.647209	1.41205e-09	M	Cell wall/membrane/envelope biogenesis	CELLULAR PROCESSES AND SIGNALING
Apiotrichum_gamsii_JCM_9941	0.728008	0.163156	N	Cell motility	CELLULAR PROCESSES AND SIGNALING
Apiotrichum_gamsii_JCM_9941	0.539024	4.45605e-37	O	Post-translational modification, protein turnover, and chaperones	CELLULAR PROCESSES AND SIGNALING
Apiotrichum_gamsii_JCM_9941	0.425648	8.61931e-17	T	Signal transduction mechanisms	CELLULAR PROCESSES AND SIGNALING
Apiotrichum_gamsii_JCM_9941	0.51201	7.60061e-28	U	Intracellular trafficking, secretion, and vesicular transport	CELLULAR PROCESSES AND SIGNALING
Apiotrichum_gamsii_JCM_9941	0.227684	0.152234	V	Defense mechanisms	CELLULAR PROCESSES AND SIGNALING
Apiotrichum_gamsii_JCM_9941	0.513526	0.128967	W	Extracellular structures	CELLULAR PROCESSES AND SIGNALING
Apiotrichum_gamsii_JCM_9941	0.718228	1.14832e-05	Y	Nuclear structure	CELLULAR PROCESSES AND SIGNALING
Apiotrichum_gamsii_JCM_9941	0.522306	2.13946e-09	Z	Cytoskeleton	CELLULAR PROCESSES AND SIGNALING
Apiotrichum_gracile_JCM_10018	0.74409	0	genome	whole_CDS	whole_CDS
Apiotrichum_gracile_JCM_10018	0.831225	2.1928e-63	C	Energy production and conversion	METABOLISM
Apiotrichum_gracile_JCM_10018	0.862604	4.58849e-110	E	Amino acid transport and metabolism	METABOLISM
Apiotrichum_gracile_JCM_10018	0.8692	8.35147e-27	F	Nucleotide transport and metabolism	METABOLISM
Apiotrichum_gracile_JCM_10018	0.812491	1.70757e-88	G	Carbohydrate transport and metabolism	METABOLISM
Apiotrichum_gracile_JCM_10018	0.854765	1.07262e-37	H	Coenzyme transport and metabolism	METABOLISM
Apiotrichum_gracile_JCM_10018	0.854085	4.57236e-74	I	Lipid transport and metabolism	METABOLISM
Apiotrichum_gracile_JCM_10018	0.828439	3.65627e-45	P	Inorganic ion transport and metabolism	METABOLISM
Apiotrichum_gracile_JCM_10018	0.78716	4.61536e-44	Q	Secondary metabolites biosynthesis, transport, and catabolism	METABOLISM
Apiotrichum_gracile_JCM_10018	0.781799	4.66543e-55	A	RNA processing and modification	INFORMATION STORAGE AND PROCESSING
Apiotrichum_gracile_JCM_10018	0.902855	1.05474e-37	B	Chromatin structure and dynamics	INFORMATION STORAGE AND PROCESSING
Apiotrichum_gracile_JCM_10018	0.8103	2.78553e-79	J	Translation, ribosomal structure and biogenesis	INFORMATION STORAGE AND PROCESSING
Apiotrichum_gracile_JCM_10018	0.687198	3.66013e-47	K	Transcription	INFORMATION STORAGE AND PROCESSING
Apiotrichum_gracile_JCM_10018	0.569077	4.48369e-19	L	Replication, recombination and repair	INFORMATION STORAGE AND PROCESSING
Apiotrichum_gracile_JCM_10018	0.616131	1.25627e-16	D	Cell cycle control, cell division, chromosome partitioning	CELLULAR PROCESSES AND SIGNALING
Apiotrichum_gracile_JCM_10018	0.676983	3.18334e-10	M	Cell wall/membrane/envelope biogenesis	CELLULAR PROCESSES AND SIGNALING
Apiotrichum_gracile_JCM_10018	0.762768	0.237232	N	Cell motility	CELLULAR PROCESSES AND SIGNALING
Apiotrichum_gracile_JCM_10018	0.763752	2.41857e-92	O	Post-translational modification, protein turnover, and chaperones	CELLULAR PROCESSES AND SIGNALING
Apiotrichum_gracile_JCM_10018	0.687628	8.32824e-54	T	Signal transduction mechanisms	CELLULAR PROCESSES AND SIGNALING
Apiotrichum_gracile_JCM_10018	0.742012	1.52638e-65	U	Intracellular trafficking, secretion, and vesicular transport	CELLULAR PROCESSES AND SIGNALING
Apiotrichum_gracile_JCM_10018	0.683334	6.13582e-07	V	Defense mechanisms	CELLULAR PROCESSES AND SIGNALING
Apiotrichum_gracile_JCM_10018	0.733941	0.0156698	W	Extracellular structures	CELLULAR PROCESSES AND SIGNALING
Apiotrichum_gracile_JCM_10018	0.882015	2.56841e-10	Y	Nuclear structure	CELLULAR PROCESSES AND SIGNALING
Apiotrichum_gracile_JCM_10018	0.708411	2.40551e-18	Z	Cytoskeleton	CELLULAR PROCESSES AND SIGNALING
Apiotrichum_laibachii_JCM_2947	0.768084	0	genome	whole_CDS	whole_CDS
Apiotrichum_laibachii_JCM_2947	0.857618	2.27398e-79	C	Energy production and conversion	METABOLISM
Apiotrichum_laibachii_JCM_2947	0.88707	1.6466e-154	E	Amino acid transport and metabolism	METABOLISM
Apiotrichum_laibachii_JCM_2947	0.879528	1.99651e-31	F	Nucleotide transport and metabolism	METABOLISM
Apiotrichum_laibachii_JCM_2947	0.827398	2.45578e-118	G	Carbohydrate transport and metabolism	METABOLISM
Apiotrichum_laibachii_JCM_2947	0.884976	5.50021e-48	H	Coenzyme transport and metabolism	METABOLISM
Apiotrichum_laibachii_JCM_2947	0.851248	1.23236e-82	I	Lipid transport and metabolism	METABOLISM
Apiotrichum_laibachii_JCM_2947	0.849859	6.4392e-66	P	Inorganic ion transport and metabolism	METABOLISM
Apiotrichum_laibachii_JCM_2947	0.834468	2.33008e-72	Q	Secondary metabolites biosynthesis, transport, and catabolism	METABOLISM
Apiotrichum_laibachii_JCM_2947	0.832872	1.2902e-72	A	RNA processing and modification	INFORMATION STORAGE AND PROCESSING
Apiotrichum_laibachii_JCM_2947	0.899496	2.2323e-37	B	Chromatin structure and dynamics	INFORMATION STORAGE AND PROCESSING
Apiotrichum_laibachii_JCM_2947	0.838684	8.41084e-93	J	Translation, ribosomal structure and biogenesis	INFORMATION STORAGE AND PROCESSING
Apiotrichum_laibachii_JCM_2947	0.708862	6.08702e-54	K	Transcription	INFORMATION STORAGE AND PROCESSING
Apiotrichum_laibachii_JCM_2947	0.702582	5.16007e-33	L	Replication, recombination and repair	INFORMATION STORAGE AND PROCESSING
Apiotrichum_laibachii_JCM_2947	0.718204	2.13797e-25	D	Cell cycle control, cell division, chromosome partitioning	CELLULAR PROCESSES AND SIGNALING
Apiotrichum_laibachii_JCM_2947	0.806319	5.22603e-19	M	Cell wall/membrane/envelope biogenesis	CELLULAR PROCESSES AND SIGNALING
Apiotrichum_laibachii_JCM_2947	0.676982	0.139659	N	Cell motility	CELLULAR PROCESSES AND SIGNALING
Apiotrichum_laibachii_JCM_2947	0.782679	1.45354e-109	O	Post-translational modification, protein turnover, and chaperones	CELLULAR PROCESSES AND SIGNALING
Apiotrichum_laibachii_JCM_2947	0.731442	1.14757e-66	T	Signal transduction mechanisms	CELLULAR PROCESSES AND SIGNALING
Apiotrichum_laibachii_JCM_2947	0.759052	4.6175e-78	U	Intracellular trafficking, secretion, and vesicular transport	CELLULAR PROCESSES AND SIGNALING
Apiotrichum_laibachii_JCM_2947	0.767158	8.17279e-11	V	Defense mechanisms	CELLULAR PROCESSES AND SIGNALING
Apiotrichum_laibachii_JCM_2947	0.647305	0.0594752	W	Extracellular structures	CELLULAR PROCESSES AND SIGNALING
Apiotrichum_laibachii_JCM_2947	0.799077	3.42231e-07	Y	Nuclear structure	CELLULAR PROCESSES AND SIGNALING
Apiotrichum_laibachii_JCM_2947	0.773472	1.60949e-24	Z	Cytoskeleton	CELLULAR PROCESSES AND SIGNALING
Apiotrichum_montevideense_JCM_9937	0.640876	0	genome	whole_CDS	whole_CDS
Apiotrichum_montevideense_JCM_9937	0.691805	4.42623e-36	C	Energy production and conversion	METABOLISM
Apiotrichum_montevideense_JCM_9937	0.788189	5.42103e-76	E	Amino acid transport and metabolism	METABOLISM
Apiotrichum_montevideense_JCM_9937	0.76734	1.03133e-16	F	Nucleotide transport and metabolism	METABOLISM
Apiotrichum_montevideense_JCM_9937	0.720345	1.41467e-53	G	Carbohydrate transport and metabolism	METABOLISM
Apiotrichum_montevideense_JCM_9937	0.696574	6.86769e-20	H	Coenzyme transport and metabolism	METABOLISM
Apiotrichum_montevideense_JCM_9937	0.720627	8.26433e-42	I	Lipid transport and metabolism	METABOLISM
Apiotrichum_montevideense_JCM_9937	0.744175	1.15839e-32	P	Inorganic ion transport and metabolism	METABOLISM
Apiotrichum_montevideense_JCM_9937	0.733648	3.31871e-33	Q	Secondary metabolites biosynthesis, transport, and catabolism	METABOLISM
Apiotrichum_montevideense_JCM_9937	0.670624	1.37971e-35	A	RNA processing and modification	INFORMATION STORAGE AND PROCESSING
Apiotrichum_montevideense_JCM_9937	0.866817	3.67861e-30	B	Chromatin structure and dynamics	INFORMATION STORAGE AND PROCESSING
Apiotrichum_montevideense_JCM_9937	0.719646	4.59449e-54	J	Translation, ribosomal structure and biogenesis	INFORMATION STORAGE AND PROCESSING
Apiotrichum_montevideense_JCM_9937	0.474898	2.09472e-19	K	Transcription	INFORMATION STORAGE AND PROCESSING
Apiotrichum_montevideense_JCM_9937	0.380269	5.3122e-08	L	Replication, recombination and repair	INFORMATION STORAGE AND PROCESSING
Apiotrichum_montevideense_JCM_9937	0.528765	1.342e-11	D	Cell cycle control, cell division, chromosome partitioning	CELLULAR PROCESSES AND SIGNALING
Apiotrichum_montevideense_JCM_9937	0.584862	2.02314e-07	M	Cell wall/membrane/envelope biogenesis	CELLULAR PROCESSES AND SIGNALING
Apiotrichum_montevideense_JCM_9937	0.944648	0.0155023	N	Cell motility	CELLULAR PROCESSES AND SIGNALING
Apiotrichum_montevideense_JCM_9937	0.626696	5.1071e-51	O	Post-translational modification, protein turnover, and chaperones	CELLULAR PROCESSES AND SIGNALING
Apiotrichum_montevideense_JCM_9937	0.562831	8.41075e-31	T	Signal transduction mechanisms	CELLULAR PROCESSES AND SIGNALING
Apiotrichum_montevideense_JCM_9937	0.652451	1.51193e-44	U	Intracellular trafficking, secretion, and vesicular transport	CELLULAR PROCESSES AND SIGNALING
Apiotrichum_montevideense_JCM_9937	0.504101	0.00146701	V	Defense mechanisms	CELLULAR PROCESSES AND SIGNALING
Apiotrichum_montevideense_JCM_9937	0.560601	0.116385	W	Extracellular structures	CELLULAR PROCESSES AND SIGNALING
Apiotrichum_montevideense_JCM_9937	0.690484	4.76927e-05	Y	Nuclear structure	CELLULAR PROCESSES AND SIGNALING
Apiotrichum_montevideense_JCM_9937	0.649431	2.89782e-14	Z	Cytoskeleton	CELLULAR PROCESSES AND SIGNALING
Apiotrichum_mycotoxinivorans_GMU1709	0.656816	0	genome	whole_CDS	whole_CDS
Apiotrichum_mycotoxinivorans_GMU1709	0.777289	1.1835e-54	C	Energy production and conversion	METABOLISM
Apiotrichum_mycotoxinivorans_GMU1709	0.809039	2.78708e-95	E	Amino acid transport and metabolism	METABOLISM
Apiotrichum_mycotoxinivorans_GMU1709	0.841401	1.2589e-23	F	Nucleotide transport and metabolism	METABOLISM
Apiotrichum_mycotoxinivorans_GMU1709	0.728431	5.45925e-70	G	Carbohydrate transport and metabolism	METABOLISM
Apiotrichum_mycotoxinivorans_GMU1709	0.761296	7.58283e-26	H	Coenzyme transport and metabolism	METABOLISM
Apiotrichum_mycotoxinivorans_GMU1709	0.75849	5.33757e-54	I	Lipid transport and metabolism	METABOLISM
Apiotrichum_mycotoxinivorans_GMU1709	0.765741	1.27622e-39	P	Inorganic ion transport and metabolism	METABOLISM
Apiotrichum_mycotoxinivorans_GMU1709	0.733442	3.85727e-44	Q	Secondary metabolites biosynthesis, transport, and catabolism	METABOLISM
Apiotrichum_mycotoxinivorans_GMU1709	0.704066	2.7917e-41	A	RNA processing and modification	INFORMATION STORAGE AND PROCESSING
Apiotrichum_mycotoxinivorans_GMU1709	0.82424	1.90414e-25	B	Chromatin structure and dynamics	INFORMATION STORAGE AND PROCESSING
Apiotrichum_mycotoxinivorans_GMU1709	0.761239	1.31078e-64	J	Translation, ribosomal structure and biogenesis	INFORMATION STORAGE AND PROCESSING
Apiotrichum_mycotoxinivorans_GMU1709	0.555792	1.80528e-28	K	Transcription	INFORMATION STORAGE AND PROCESSING
Apiotrichum_mycotoxinivorans_GMU1709	0.556317	1.05209e-18	L	Replication, recombination and repair	INFORMATION STORAGE AND PROCESSING
Apiotrichum_mycotoxinivorans_GMU1709	0.41578	6.11897e-08	D	Cell cycle control, cell division, chromosome partitioning	CELLULAR PROCESSES AND SIGNALING
Apiotrichum_mycotoxinivorans_GMU1709	0.709925	1.42067e-12	M	Cell wall/membrane/envelope biogenesis	CELLULAR PROCESSES AND SIGNALING
Apiotrichum_mycotoxinivorans_GMU1709	0.688693	0.19848	N	Cell motility	CELLULAR PROCESSES AND SIGNALING
Apiotrichum_mycotoxinivorans_GMU1709	0.61628	6.78209e-53	O	Post-translational modification, protein turnover, and chaperones	CELLULAR PROCESSES AND SIGNALING
Apiotrichum_mycotoxinivorans_GMU1709	0.566723	1.14659e-33	T	Signal transduction mechanisms	CELLULAR PROCESSES AND SIGNALING
Apiotrichum_mycotoxinivorans_GMU1709	0.582367	1.06123e-35	U	Intracellular trafficking, secretion, and vesicular transport	CELLULAR PROCESSES AND SIGNALING
Apiotrichum_mycotoxinivorans_GMU1709	0.542662	3.89087e-05	V	Defense mechanisms	CELLULAR PROCESSES AND SIGNALING
Apiotrichum_mycotoxinivorans_GMU1709	-0.157538	0.685629	W	Extracellular structures	CELLULAR PROCESSES AND SIGNALING
Apiotrichum_mycotoxinivorans_GMU1709	0.794357	7.54085e-07	Y	Nuclear structure	CELLULAR PROCESSES AND SIGNALING
Apiotrichum_mycotoxinivorans_GMU1709	0.546236	3.25361e-10	Z	Cytoskeleton	CELLULAR PROCESSES AND SIGNALING
Apiotrichum_mycotoxinovorans_ACCC_20271	0.703908	0	genome	whole_CDS	whole_CDS
Apiotrichum_mycotoxinovorans_ACCC_20271	0.81562	3.31786e-64	C	Energy production and conversion	METABOLISM
Apiotrichum_mycotoxinovorans_ACCC_20271	0.863165	1.38966e-119	E	Amino acid transport and metabolism	METABOLISM
Apiotrichum_mycotoxinovorans_ACCC_20271	0.849259	5.09514e-25	F	Nucleotide transport and metabolism	METABOLISM
Apiotrichum_mycotoxinovorans_ACCC_20271	0.785552	8.92718e-85	G	Carbohydrate transport and metabolism	METABOLISM
Apiotrichum_mycotoxinovorans_ACCC_20271	0.796662	1.50155e-29	H	Coenzyme transport and metabolism	METABOLISM
Apiotrichum_mycotoxinovorans_ACCC_20271	0.766303	1.41441e-54	I	Lipid transport and metabolism	METABOLISM
Apiotrichum_mycotoxinovorans_ACCC_20271	0.733416	1.10851e-33	P	Inorganic ion transport and metabolism	METABOLISM
Apiotrichum_mycotoxinovorans_ACCC_20271	0.780196	5.17418e-51	Q	Secondary metabolites biosynthesis, transport, and catabolism	METABOLISM
Apiotrichum_mycotoxinovorans_ACCC_20271	0.746437	2.56611e-49	A	RNA processing and modification	INFORMATION STORAGE AND PROCESSING
Apiotrichum_mycotoxinovorans_ACCC_20271	0.859358	5.24071e-30	B	Chromatin structure and dynamics	INFORMATION STORAGE AND PROCESSING
Apiotrichum_mycotoxinovorans_ACCC_20271	0.811837	9.54725e-81	J	Translation, ribosomal structure and biogenesis	INFORMATION STORAGE AND PROCESSING
Apiotrichum_mycotoxinovorans_ACCC_20271	0.626918	9.06115e-38	K	Transcription	INFORMATION STORAGE AND PROCESSING
Apiotrichum_mycotoxinovorans_ACCC_20271	0.6389	1.88514e-24	L	Replication, recombination and repair	INFORMATION STORAGE AND PROCESSING
Apiotrichum_mycotoxinovorans_ACCC_20271	0.577442	1.03056e-14	D	Cell cycle control, cell division, chromosome partitioning	CELLULAR PROCESSES AND SIGNALING
Apiotrichum_mycotoxinovorans_ACCC_20271	0.712252	2.28994e-12	M	Cell wall/membrane/envelope biogenesis	CELLULAR PROCESSES AND SIGNALING
Apiotrichum_mycotoxinovorans_ACCC_20271	0.640964	0.17022	N	Cell motility	CELLULAR PROCESSES AND SIGNALING
Apiotrichum_mycotoxinovorans_ACCC_20271	0.702221	5.10614e-74	O	Post-translational modification, protein turnover, and chaperones	CELLULAR PROCESSES AND SIGNALING
Apiotrichum_mycotoxinovorans_ACCC_20271	0.627917	7.35503e-42	T	Signal transduction mechanisms	CELLULAR PROCESSES AND SIGNALING
Apiotrichum_mycotoxinovorans_ACCC_20271	0.687752	3.14517e-55	U	Intracellular trafficking, secretion, and vesicular transport	CELLULAR PROCESSES AND SIGNALING
Apiotrichum_mycotoxinovorans_ACCC_20271	0.600197	4.08257e-06	V	Defense mechanisms	CELLULAR PROCESSES AND SIGNALING
Apiotrichum_mycotoxinovorans_ACCC_20271	0.307776	0.420411	W	Extracellular structures	CELLULAR PROCESSES AND SIGNALING
Apiotrichum_mycotoxinovorans_ACCC_20271	0.817406	1.10316e-07	Y	Nuclear structure	CELLULAR PROCESSES AND SIGNALING
Apiotrichum_mycotoxinovorans_ACCC_20271	0.51886	3.92333e-09	Z	Cytoskeleton	CELLULAR PROCESSES AND SIGNALING
Apiotrichum_mycotoxinovorans_CICC_1454	0.702807	0	genome	whole_CDS	whole_CDS
Apiotrichum_mycotoxinovorans_CICC_1454	0.813241	5.07087e-64	C	Energy production and conversion	METABOLISM
Apiotrichum_mycotoxinovorans_CICC_1454	0.857135	1.84758e-118	E	Amino acid transport and metabolism	METABOLISM
Apiotrichum_mycotoxinovorans_CICC_1454	0.859474	6.55582e-26	F	Nucleotide transport and metabolism	METABOLISM
Apiotrichum_mycotoxinovorans_CICC_1454	0.791411	1.863e-89	G	Carbohydrate transport and metabolism	METABOLISM
Apiotrichum_mycotoxinovorans_CICC_1454	0.787401	1.13596e-28	H	Coenzyme transport and metabolism	METABOLISM
Apiotrichum_mycotoxinovorans_CICC_1454	0.766999	1.06848e-55	I	Lipid transport and metabolism	METABOLISM
Apiotrichum_mycotoxinovorans_CICC_1454	0.810188	2.79162e-48	P	Inorganic ion transport and metabolism	METABOLISM
Apiotrichum_mycotoxinovorans_CICC_1454	0.771729	7.58906e-52	Q	Secondary metabolites biosynthesis, transport, and catabolism	METABOLISM
Apiotrichum_mycotoxinovorans_CICC_1454	0.73321	1.82203e-47	A	RNA processing and modification	INFORMATION STORAGE AND PROCESSING
Apiotrichum_mycotoxinovorans_CICC_1454	0.86805	2.9493e-31	B	Chromatin structure and dynamics	INFORMATION STORAGE AND PROCESSING
Apiotrichum_mycotoxinovorans_CICC_1454	0.815644	1.60666e-83	J	Translation, ribosomal structure and biogenesis	INFORMATION STORAGE AND PROCESSING
Apiotrichum_mycotoxinovorans_CICC_1454	0.602051	1.03091e-34	K	Transcription	INFORMATION STORAGE AND PROCESSING
Apiotrichum_mycotoxinovorans_CICC_1454	0.664196	1.39719e-27	L	Replication, recombination and repair	INFORMATION STORAGE AND PROCESSING
Apiotrichum_mycotoxinovorans_CICC_1454	0.569168	2.97367e-14	D	Cell cycle control, cell division, chromosome partitioning	CELLULAR PROCESSES AND SIGNALING
Apiotrichum_mycotoxinovorans_CICC_1454	0.704104	1.82646e-12	M	Cell wall/membrane/envelope biogenesis	CELLULAR PROCESSES AND SIGNALING
Apiotrichum_mycotoxinovorans_CICC_1454	0.690051	0.129214	N	Cell motility	CELLULAR PROCESSES AND SIGNALING
Apiotrichum_mycotoxinovorans_CICC_1454	0.698832	2.54898e-73	O	Post-translational modification, protein turnover, and chaperones	CELLULAR PROCESSES AND SIGNALING
Apiotrichum_mycotoxinovorans_CICC_1454	0.613763	4.04878e-41	T	Signal transduction mechanisms	CELLULAR PROCESSES AND SIGNALING
Apiotrichum_mycotoxinovorans_CICC_1454	0.67248	1.16496e-52	U	Intracellular trafficking, secretion, and vesicular transport	CELLULAR PROCESSES AND SIGNALING
Apiotrichum_mycotoxinovorans_CICC_1454	0.61482	2.03189e-06	V	Defense mechanisms	CELLULAR PROCESSES AND SIGNALING
Apiotrichum_mycotoxinovorans_CICC_1454	0.298301	0.435584	W	Extracellular structures	CELLULAR PROCESSES AND SIGNALING
Apiotrichum_mycotoxinovorans_CICC_1454	0.852565	1.64703e-08	Y	Nuclear structure	CELLULAR PROCESSES AND SIGNALING
Apiotrichum_mycotoxinovorans_CICC_1454	0.639678	1.41283e-14	Z	Cytoskeleton	CELLULAR PROCESSES AND SIGNALING
Apiotrichum_porosum_DSM_27194	0.70527	0	genome	whole_CDS	whole_CDS
Apiotrichum_porosum_DSM_27194	0.823121	1.62584e-71	C	Energy production and conversion	METABOLISM
Apiotrichum_porosum_DSM_27194	0.858533	4.90729e-123	E	Amino acid transport and metabolism	METABOLISM
Apiotrichum_porosum_DSM_27194	0.88698	5.78385e-33	F	Nucleotide transport and metabolism	METABOLISM
Apiotrichum_porosum_DSM_27194	0.819217	5.67418e-111	G	Carbohydrate transport and metabolism	METABOLISM
Apiotrichum_porosum_DSM_27194	0.826905	8.00285e-38	H	Coenzyme transport and metabolism	METABOLISM
Apiotrichum_porosum_DSM_27194	0.820288	2.98577e-66	I	Lipid transport and metabolism	METABOLISM
Apiotrichum_porosum_DSM_27194	0.824918	1.16897e-58	P	Inorganic ion transport and metabolism	METABOLISM
Apiotrichum_porosum_DSM_27194	0.834029	4.9203e-67	Q	Secondary metabolites biosynthesis, transport, and catabolism	METABOLISM
Apiotrichum_porosum_DSM_27194	0.755487	2.37978e-53	A	RNA processing and modification	INFORMATION STORAGE AND PROCESSING
Apiotrichum_porosum_DSM_27194	0.907413	2.6785e-38	B	Chromatin structure and dynamics	INFORMATION STORAGE AND PROCESSING
Apiotrichum_porosum_DSM_27194	0.785634	7.71023e-72	J	Translation, ribosomal structure and biogenesis	INFORMATION STORAGE AND PROCESSING
Apiotrichum_porosum_DSM_27194	0.602356	3.11473e-36	K	Transcription	INFORMATION STORAGE AND PROCESSING
Apiotrichum_porosum_DSM_27194	0.611752	1.14594e-23	L	Replication, recombination and repair	INFORMATION STORAGE AND PROCESSING
Apiotrichum_porosum_DSM_27194	0.681445	6.00578e-22	D	Cell cycle control, cell division, chromosome partitioning	CELLULAR PROCESSES AND SIGNALING
Apiotrichum_porosum_DSM_27194	0.812488	2.64982e-18	M	Cell wall/membrane/envelope biogenesis	CELLULAR PROCESSES AND SIGNALING
Apiotrichum_porosum_DSM_27194	0.665919	0.0714209	N	Cell motility	CELLULAR PROCESSES AND SIGNALING
Apiotrichum_porosum_DSM_27194	0.737498	9.68486e-86	O	Post-translational modification, protein turnover, and chaperones	CELLULAR PROCESSES AND SIGNALING
Apiotrichum_porosum_DSM_27194	0.714373	4.36501e-58	T	Signal transduction mechanisms	CELLULAR PROCESSES AND SIGNALING
Apiotrichum_porosum_DSM_27194	0.715053	5.56563e-67	U	Intracellular trafficking, secretion, and vesicular transport	CELLULAR PROCESSES AND SIGNALING
Apiotrichum_porosum_DSM_27194	0.64472	4.34615e-07	V	Defense mechanisms	CELLULAR PROCESSES AND SIGNALING
Apiotrichum_porosum_DSM_27194	0.621882	0.0737583	W	Extracellular structures	CELLULAR PROCESSES AND SIGNALING
Apiotrichum_porosum_DSM_27194	0.800763	5.27049e-07	Y	Nuclear structure	CELLULAR PROCESSES AND SIGNALING
Apiotrichum_porosum_DSM_27194	0.680149	4.59785e-17	Z	Cytoskeleton	CELLULAR PROCESSES AND SIGNALING
Apiotrichum_porosum_JCM_1458	0.697811	0	genome	whole_CDS	whole_CDS
Apiotrichum_porosum_JCM_1458	0.803704	1.24557e-64	C	Energy production and conversion	METABOLISM
Apiotrichum_porosum_JCM_1458	0.851352	6.72472e-119	E	Amino acid transport and metabolism	METABOLISM
Apiotrichum_porosum_JCM_1458	0.870477	2.59965e-31	F	Nucleotide transport and metabolism	METABOLISM
Apiotrichum_porosum_JCM_1458	0.805592	1.69551e-105	G	Carbohydrate transport and metabolism	METABOLISM
Apiotrichum_porosum_JCM_1458	0.81649	9.93948e-35	H	Coenzyme transport and metabolism	METABOLISM
Apiotrichum_porosum_JCM_1458	0.764795	3.55712e-51	I	Lipid transport and metabolism	METABOLISM
Apiotrichum_porosum_JCM_1458	0.777339	1.3744e-47	P	Inorganic ion transport and metabolism	METABOLISM
Apiotrichum_porosum_JCM_1458	0.840743	4.99229e-68	Q	Secondary metabolites biosynthesis, transport, and catabolism	METABOLISM
Apiotrichum_porosum_JCM_1458	0.753378	8.39138e-52	A	RNA processing and modification	INFORMATION STORAGE AND PROCESSING
Apiotrichum_porosum_JCM_1458	0.867588	2.85217e-30	B	Chromatin structure and dynamics	INFORMATION STORAGE AND PROCESSING
Apiotrichum_porosum_JCM_1458	0.789724	5.17547e-72	J	Translation, ribosomal structure and biogenesis	INFORMATION STORAGE AND PROCESSING
Apiotrichum_porosum_JCM_1458	0.599551	5.04652e-36	K	Transcription	INFORMATION STORAGE AND PROCESSING
Apiotrichum_porosum_JCM_1458	0.545648	9.10495e-18	L	Replication, recombination and repair	INFORMATION STORAGE AND PROCESSING
Apiotrichum_porosum_JCM_1458	0.464585	1.13287e-09	D	Cell cycle control, cell division, chromosome partitioning	CELLULAR PROCESSES AND SIGNALING
Apiotrichum_porosum_JCM_1458	0.801532	5.73251e-18	M	Cell wall/membrane/envelope biogenesis	CELLULAR PROCESSES AND SIGNALING
Apiotrichum_porosum_JCM_1458	0.690458	0.0859322	N	Cell motility	CELLULAR PROCESSES AND SIGNALING
Apiotrichum_porosum_JCM_1458	0.707885	3.43622e-74	O	Post-translational modification, protein turnover, and chaperones	CELLULAR PROCESSES AND SIGNALING
Apiotrichum_porosum_JCM_1458	0.696738	9.5945e-54	T	Signal transduction mechanisms	CELLULAR PROCESSES AND SIGNALING
Apiotrichum_porosum_JCM_1458	0.711172	8.38777e-66	U	Intracellular trafficking, secretion, and vesicular transport	CELLULAR PROCESSES AND SIGNALING
Apiotrichum_porosum_JCM_1458	0.643951	5.98191e-07	V	Defense mechanisms	CELLULAR PROCESSES AND SIGNALING
Apiotrichum_porosum_JCM_1458	0.612542	0.0794953	W	Extracellular structures	CELLULAR PROCESSES AND SIGNALING
Apiotrichum_porosum_JCM_1458	0.842713	3.49524e-08	Y	Nuclear structure	CELLULAR PROCESSES AND SIGNALING
Apiotrichum_porosum_JCM_1458	0.648015	3.75493e-15	Z	Cytoskeleton	CELLULAR PROCESSES AND SIGNALING
Apiotrichum_siamense_L8in5	0.643988	0	genome	whole_CDS	whole_CDS
Apiotrichum_siamense_L8in5	0.749631	8.27632e-46	C	Energy production and conversion	METABOLISM
Apiotrichum_siamense_L8in5	0.729258	8.67113e-62	E	Amino acid transport and metabolism	METABOLISM
Apiotrichum_siamense_L8in5	0.815802	1.11492e-21	F	Nucleotide transport and metabolism	METABOLISM
Apiotrichum_siamense_L8in5	0.688194	2.08641e-51	G	Carbohydrate transport and metabolism	METABOLISM
Apiotrichum_siamense_L8in5	0.745377	1.38692e-23	H	Coenzyme transport and metabolism	METABOLISM
Apiotrichum_siamense_L8in5	0.731954	3.19944e-45	I	Lipid transport and metabolism	METABOLISM
Apiotrichum_siamense_L8in5	0.544256	4.09173e-15	P	Inorganic ion transport and metabolism	METABOLISM
Apiotrichum_siamense_L8in5	0.598385	5.06593e-24	Q	Secondary metabolites biosynthesis, transport, and catabolism	METABOLISM
Apiotrichum_siamense_L8in5	0.687337	3.88495e-37	A	RNA processing and modification	INFORMATION STORAGE AND PROCESSING
Apiotrichum_siamense_L8in5	0.877712	8.65251e-32	B	Chromatin structure and dynamics	INFORMATION STORAGE AND PROCESSING
Apiotrichum_siamense_L8in5	0.803945	1.80088e-76	J	Translation, ribosomal structure and biogenesis	INFORMATION STORAGE AND PROCESSING
Apiotrichum_siamense_L8in5	0.507665	1.6988e-22	K	Transcription	INFORMATION STORAGE AND PROCESSING
Apiotrichum_siamense_L8in5	0.529934	3.19032e-15	L	Replication, recombination and repair	INFORMATION STORAGE AND PROCESSING
Apiotrichum_siamense_L8in5	0.498091	1.18344e-10	D	Cell cycle control, cell division, chromosome partitioning	CELLULAR PROCESSES AND SIGNALING
Apiotrichum_siamense_L8in5	0.654249	3.41401e-09	M	Cell wall/membrane/envelope biogenesis	CELLULAR PROCESSES AND SIGNALING
Apiotrichum_siamense_L8in5	0.665677	0.220041	N	Cell motility	CELLULAR PROCESSES AND SIGNALING
Apiotrichum_siamense_L8in5	0.648924	7.41893e-56	O	Post-translational modification, protein turnover, and chaperones	CELLULAR PROCESSES AND SIGNALING
Apiotrichum_siamense_L8in5	0.596498	3.35221e-35	T	Signal transduction mechanisms	CELLULAR PROCESSES AND SIGNALING
Apiotrichum_siamense_L8in5	0.704885	1.21066e-58	U	Intracellular trafficking, secretion, and vesicular transport	CELLULAR PROCESSES AND SIGNALING
Apiotrichum_siamense_L8in5	0.667915	3.39308e-06	V	Defense mechanisms	CELLULAR PROCESSES AND SIGNALING
Apiotrichum_siamense_L8in5	0.519165	0.232446	W	Extracellular structures	CELLULAR PROCESSES AND SIGNALING
Apiotrichum_siamense_L8in5	0.848311	6.19969e-09	Y	Nuclear structure	CELLULAR PROCESSES AND SIGNALING
Apiotrichum_siamense_L8in5	0.660798	5.34152e-15	Z	Cytoskeleton	CELLULAR PROCESSES AND SIGNALING
Apiotrichum_veenhuisii_JCM_10691	0.597314	0	genome	whole_CDS	whole_CDS
Apiotrichum_veenhuisii_JCM_10691	0.759681	5.28361e-49	C	Energy production and conversion	METABOLISM
Apiotrichum_veenhuisii_JCM_10691	0.768621	1.99728e-79	E	Amino acid transport and metabolism	METABOLISM
Apiotrichum_veenhuisii_JCM_10691	0.788265	4.83157e-20	F	Nucleotide transport and metabolism	METABOLISM
Apiotrichum_veenhuisii_JCM_10691	0.668766	1.05114e-53	G	Carbohydrate transport and metabolism	METABOLISM
Apiotrichum_veenhuisii_JCM_10691	0.749224	7.69319e-25	H	Coenzyme transport and metabolism	METABOLISM
Apiotrichum_veenhuisii_JCM_10691	0.709915	5.31537e-43	I	Lipid transport and metabolism	METABOLISM
Apiotrichum_veenhuisii_JCM_10691	0.721192	8.52773e-32	P	Inorganic ion transport and metabolism	METABOLISM
Apiotrichum_veenhuisii_JCM_10691	0.682532	7.58979e-34	Q	Secondary metabolites biosynthesis, transport, and catabolism	METABOLISM
Apiotrichum_veenhuisii_JCM_10691	0.687806	2.00964e-40	A	RNA processing and modification	INFORMATION STORAGE AND PROCESSING
Apiotrichum_veenhuisii_JCM_10691	0.773771	9.5791e-22	B	Chromatin structure and dynamics	INFORMATION STORAGE AND PROCESSING
Apiotrichum_veenhuisii_JCM_10691	0.777822	9.16435e-71	J	Translation, ribosomal structure and biogenesis	INFORMATION STORAGE AND PROCESSING
Apiotrichum_veenhuisii_JCM_10691	0.481913	1.04072e-20	K	Transcription	INFORMATION STORAGE AND PROCESSING
Apiotrichum_veenhuisii_JCM_10691	0.521344	1.36454e-16	L	Replication, recombination and repair	INFORMATION STORAGE AND PROCESSING
Apiotrichum_veenhuisii_JCM_10691	0.540273	4.76997e-13	D	Cell cycle control, cell division, chromosome partitioning	CELLULAR PROCESSES AND SIGNALING
Apiotrichum_veenhuisii_JCM_10691	0.613918	6.00671e-09	M	Cell wall/membrane/envelope biogenesis	CELLULAR PROCESSES AND SIGNALING
Apiotrichum_veenhuisii_JCM_10691	0.43196	0.39236	N	Cell motility	CELLULAR PROCESSES AND SIGNALING
Apiotrichum_veenhuisii_JCM_10691	0.630553	1.54122e-60	O	Post-translational modification, protein turnover, and chaperones	CELLULAR PROCESSES AND SIGNALING
Apiotrichum_veenhuisii_JCM_10691	0.499071	9.12402e-26	T	Signal transduction mechanisms	CELLULAR PROCESSES AND SIGNALING
Apiotrichum_veenhuisii_JCM_10691	0.60518	1.24058e-39	U	Intracellular trafficking, secretion, and vesicular transport	CELLULAR PROCESSES AND SIGNALING
Apiotrichum_veenhuisii_JCM_10691	0.370839	0.0121488	V	Defense mechanisms	CELLULAR PROCESSES AND SIGNALING
Apiotrichum_veenhuisii_JCM_10691	0.106354	0.802085	W	Extracellular structures	CELLULAR PROCESSES AND SIGNALING
Apiotrichum_veenhuisii_JCM_10691	0.734819	8.47355e-06	Y	Nuclear structure	CELLULAR PROCESSES AND SIGNALING
Apiotrichum_veenhuisii_JCM_10691	0.528395	1.28437e-09	Z	Cytoskeleton	CELLULAR PROCESSES AND SIGNALING
Cryptococcus_amylolentus_CBS_6039	0.704154	0	genome	whole_CDS	whole_CDS
Cryptococcus_amylolentus_CBS_6039	0.813884	2.45898e-57	C	Energy production and conversion	METABOLISM
Cryptococcus_amylolentus_CBS_6039	0.806365	8.9405e-72	E	Amino acid transport and metabolism	METABOLISM
Cryptococcus_amylolentus_CBS_6039	0.800569	3.76537e-20	F	Nucleotide transport and metabolism	METABOLISM
Cryptococcus_amylolentus_CBS_6039	0.794494	2.22514e-77	G	Carbohydrate transport and metabolism	METABOLISM
Cryptococcus_amylolentus_CBS_6039	0.743344	2.11923e-20	H	Coenzyme transport and metabolism	METABOLISM
Cryptococcus_amylolentus_CBS_6039	0.710718	2.2249e-30	I	Lipid transport and metabolism	METABOLISM
Cryptococcus_amylolentus_CBS_6039	0.80989	3.31916e-38	P	Inorganic ion transport and metabolism	METABOLISM
Cryptococcus_amylolentus_CBS_6039	0.80551	1.19765e-46	Q	Secondary metabolites biosynthesis, transport, and catabolism	METABOLISM
Cryptococcus_amylolentus_CBS_6039	0.711494	7.00125e-42	A	RNA processing and modification	INFORMATION STORAGE AND PROCESSING
Cryptococcus_amylolentus_CBS_6039	0.865734	1.60536e-31	B	Chromatin structure and dynamics	INFORMATION STORAGE AND PROCESSING
Cryptococcus_amylolentus_CBS_6039	0.826701	3.5734e-83	J	Translation, ribosomal structure and biogenesis	INFORMATION STORAGE AND PROCESSING
Cryptococcus_amylolentus_CBS_6039	0.53944	9.18558e-27	K	Transcription	INFORMATION STORAGE AND PROCESSING
Cryptococcus_amylolentus_CBS_6039	0.602806	1.1203e-20	L	Replication, recombination and repair	INFORMATION STORAGE AND PROCESSING
Cryptococcus_amylolentus_CBS_6039	0.647454	1.36881e-18	D	Cell cycle control, cell division, chromosome partitioning	CELLULAR PROCESSES AND SIGNALING
Cryptococcus_amylolentus_CBS_6039	0.767338	8.983e-14	M	Cell wall/membrane/envelope biogenesis	CELLULAR PROCESSES AND SIGNALING
Cryptococcus_amylolentus_CBS_6039	0.236504	0.510628	N	Cell motility	CELLULAR PROCESSES AND SIGNALING
Cryptococcus_amylolentus_CBS_6039	0.744811	1.29119e-81	O	Post-translational modification, protein turnover, and chaperones	CELLULAR PROCESSES AND SIGNALING
Cryptococcus_amylolentus_CBS_6039	0.726234	1.34262e-58	T	Signal transduction mechanisms	CELLULAR PROCESSES AND SIGNALING
Cryptococcus_amylolentus_CBS_6039	0.671163	4.88972e-50	U	Intracellular trafficking, secretion, and vesicular transport	CELLULAR PROCESSES AND SIGNALING
Cryptococcus_amylolentus_CBS_6039	0.617541	3.33012e-08	V	Defense mechanisms	CELLULAR PROCESSES AND SIGNALING
Cryptococcus_amylolentus_CBS_6039	-0.173846	0.70931	W	Extracellular structures	CELLULAR PROCESSES AND SIGNALING
Cryptococcus_amylolentus_CBS_6039	0.85505	2.65609e-08	Y	Nuclear structure	CELLULAR PROCESSES AND SIGNALING
Cryptococcus_amylolentus_CBS_6039	0.635874	1.09584e-13	Z	Cytoskeleton	CELLULAR PROCESSES AND SIGNALING
Cryptococcus_deneoformans_JEC21	0.829162	0	genome	whole_CDS	whole_CDS
Cryptococcus_deneoformans_JEC21	0.818722	1.12291e-54	C	Energy production and conversion	METABOLISM
Cryptococcus_deneoformans_JEC21	0.914728	2.93504e-108	E	Amino acid transport and metabolism	METABOLISM
Cryptococcus_deneoformans_JEC21	0.886028	1.88573e-30	F	Nucleotide transport and metabolism	METABOLISM
Cryptococcus_deneoformans_JEC21	0.855868	1.29741e-87	G	Carbohydrate transport and metabolism	METABOLISM
Cryptococcus_deneoformans_JEC21	0.865673	2.02647e-32	H	Coenzyme transport and metabolism	METABOLISM
Cryptococcus_deneoformans_JEC21	0.818737	1.51996e-43	I	Lipid transport and metabolism	METABOLISM
Cryptococcus_deneoformans_JEC21	0.854683	2.07005e-45	P	Inorganic ion transport and metabolism	METABOLISM
Cryptococcus_deneoformans_JEC21	0.852364	1.27062e-46	Q	Secondary metabolites biosynthesis, transport, and catabolism	METABOLISM
Cryptococcus_deneoformans_JEC21	0.818934	2.07543e-64	A	RNA processing and modification	INFORMATION STORAGE AND PROCESSING
Cryptococcus_deneoformans_JEC21	0.92724	9.76361e-43	B	Chromatin structure and dynamics	INFORMATION STORAGE AND PROCESSING
Cryptococcus_deneoformans_JEC21	0.913687	5.42701e-126	J	Translation, ribosomal structure and biogenesis	INFORMATION STORAGE AND PROCESSING
Cryptococcus_deneoformans_JEC21	0.784173	4.06552e-69	K	Transcription	INFORMATION STORAGE AND PROCESSING
Cryptococcus_deneoformans_JEC21	0.654636	2.12881e-23	L	Replication, recombination and repair	INFORMATION STORAGE AND PROCESSING
Cryptococcus_deneoformans_JEC21	0.768653	5.64614e-28	D	Cell cycle control, cell division, chromosome partitioning	CELLULAR PROCESSES AND SIGNALING
Cryptococcus_deneoformans_JEC21	0.877721	7.85535e-21	M	Cell wall/membrane/envelope biogenesis	CELLULAR PROCESSES AND SIGNALING
Cryptococcus_deneoformans_JEC21	0.519021	0.291376	N	Cell motility	CELLULAR PROCESSES AND SIGNALING
Cryptococcus_deneoformans_JEC21	0.857168	1.46021e-126	O	Post-translational modification, protein turnover, and chaperones	CELLULAR PROCESSES AND SIGNALING
Cryptococcus_deneoformans_JEC21	0.82085	1.29566e-78	T	Signal transduction mechanisms	CELLULAR PROCESSES AND SIGNALING
Cryptococcus_deneoformans_JEC21	0.824313	3.10287e-89	U	Intracellular trafficking, secretion, and vesicular transport	CELLULAR PROCESSES AND SIGNALING
Cryptococcus_deneoformans_JEC21	0.821334	4.72912e-09	V	Defense mechanisms	CELLULAR PROCESSES AND SIGNALING
Cryptococcus_deneoformans_JEC21	-0.541669	0.165545	W	Extracellular structures	CELLULAR PROCESSES AND SIGNALING
Cryptococcus_deneoformans_JEC21	0.953198	5.73647e-14	Y	Nuclear structure	CELLULAR PROCESSES AND SIGNALING
Cryptococcus_deneoformans_JEC21	0.752712	2.06919e-20	Z	Cytoskeleton	CELLULAR PROCESSES AND SIGNALING
Cryptococcus_floricola_DSM_27421	0.710832	0	genome	whole_CDS	whole_CDS
Cryptococcus_floricola_DSM_27421	0.771973	6.55931e-51	C	Energy production and conversion	METABOLISM
Cryptococcus_floricola_DSM_27421	0.824003	1.70277e-76	E	Amino acid transport and metabolism	METABOLISM
Cryptococcus_floricola_DSM_27421	0.838128	4.32885e-24	F	Nucleotide transport and metabolism	METABOLISM
Cryptococcus_floricola_DSM_27421	0.81358	2.6534e-82	G	Carbohydrate transport and metabolism	METABOLISM
Cryptococcus_floricola_DSM_27421	0.771288	1.61857e-23	H	Coenzyme transport and metabolism	METABOLISM
Cryptococcus_floricola_DSM_27421	0.707172	3.51936e-31	I	Lipid transport and metabolism	METABOLISM
Cryptococcus_floricola_DSM_27421	0.79181	1.1753e-35	P	Inorganic ion transport and metabolism	METABOLISM
Cryptococcus_floricola_DSM_27421	0.822157	1.33655e-49	Q	Secondary metabolites biosynthesis, transport, and catabolism	METABOLISM
Cryptococcus_floricola_DSM_27421	0.770194	7.0681e-54	A	RNA processing and modification	INFORMATION STORAGE AND PROCESSING
Cryptococcus_floricola_DSM_27421	0.852583	4.45624e-31	B	Chromatin structure and dynamics	INFORMATION STORAGE AND PROCESSING
Cryptococcus_floricola_DSM_27421	0.843832	5.93093e-91	J	Translation, ribosomal structure and biogenesis	INFORMATION STORAGE AND PROCESSING
Cryptococcus_floricola_DSM_27421	0.475269	8.70143e-21	K	Transcription	INFORMATION STORAGE AND PROCESSING
Cryptococcus_floricola_DSM_27421	0.602395	1.20846e-20	L	Replication, recombination and repair	INFORMATION STORAGE AND PROCESSING
Cryptococcus_floricola_DSM_27421	0.599728	2.58322e-16	D	Cell cycle control, cell division, chromosome partitioning	CELLULAR PROCESSES AND SIGNALING
Cryptococcus_floricola_DSM_27421	0.79099	6.16052e-16	M	Cell wall/membrane/envelope biogenesis	CELLULAR PROCESSES AND SIGNALING
Cryptococcus_floricola_DSM_27421	0.695884	0.025421	N	Cell motility	CELLULAR PROCESSES AND SIGNALING
Cryptococcus_floricola_DSM_27421	0.778971	4.24225e-96	O	Post-translational modification, protein turnover, and chaperones	CELLULAR PROCESSES AND SIGNALING
Cryptococcus_floricola_DSM_27421	0.714574	1.33785e-58	T	Signal transduction mechanisms	CELLULAR PROCESSES AND SIGNALING
Cryptococcus_floricola_DSM_27421	0.726937	5.48288e-65	U	Intracellular trafficking, secretion, and vesicular transport	CELLULAR PROCESSES AND SIGNALING
Cryptococcus_floricola_DSM_27421	0.725606	2.5109e-10	V	Defense mechanisms	CELLULAR PROCESSES AND SIGNALING
Cryptococcus_floricola_DSM_27421	-0.00718523	0.986528	W	Extracellular structures	CELLULAR PROCESSES AND SIGNALING
Cryptococcus_floricola_DSM_27421	0.894918	6.93245e-10	Y	Nuclear structure	CELLULAR PROCESSES AND SIGNALING
Cryptococcus_floricola_DSM_27421	0.639207	1.95576e-14	Z	Cytoskeleton	CELLULAR PROCESSES AND SIGNALING
Cryptococcus_gattii_WM276	0.829148	0	genome	whole_CDS	whole_CDS
Cryptococcus_gattii_WM276	0.838192	1.12388e-56	C	Energy production and conversion	METABOLISM
Cryptococcus_gattii_WM276	0.911379	1.64873e-94	E	Amino acid transport and metabolism	METABOLISM
Cryptococcus_gattii_WM276	0.827082	3.2162e-22	F	Nucleotide transport and metabolism	METABOLISM
Cryptococcus_gattii_WM276	0.883804	4.93969e-94	G	Carbohydrate transport and metabolism	METABOLISM
Cryptococcus_gattii_WM276	0.840564	6.52676e-29	H	Coenzyme transport and metabolism	METABOLISM
Cryptococcus_gattii_WM276	0.88095	4.38762e-59	I	Lipid transport and metabolism	METABOLISM
Cryptococcus_gattii_WM276	0.896852	1.02446e-55	P	Inorganic ion transport and metabolism	METABOLISM
Cryptococcus_gattii_WM276	0.893386	1.10319e-54	Q	Secondary metabolites biosynthesis, transport, and catabolism	METABOLISM
Cryptococcus_gattii_WM276	0.778205	1.21553e-53	A	RNA processing and modification	INFORMATION STORAGE AND PROCESSING
Cryptococcus_gattii_WM276	0.915033	1.19905e-37	B	Chromatin structure and dynamics	INFORMATION STORAGE AND PROCESSING
Cryptococcus_gattii_WM276	0.875223	4.64892e-107	J	Translation, ribosomal structure and biogenesis	INFORMATION STORAGE AND PROCESSING
Cryptococcus_gattii_WM276	0.70658	2.19083e-49	K	Transcription	INFORMATION STORAGE AND PROCESSING
Cryptococcus_gattii_WM276	0.526207	1.45335e-13	L	Replication, recombination and repair	INFORMATION STORAGE AND PROCESSING
Cryptococcus_gattii_WM276	0.694488	2.52004e-21	D	Cell cycle control, cell division, chromosome partitioning	CELLULAR PROCESSES AND SIGNALING
Cryptococcus_gattii_WM276	0.893525	8.93467e-21	M	Cell wall/membrane/envelope biogenesis	CELLULAR PROCESSES AND SIGNALING
Cryptococcus_gattii_WM276	-0.742553	0.257447	N	Cell motility	CELLULAR PROCESSES AND SIGNALING
Cryptococcus_gattii_WM276	0.869262	2.35454e-129	O	Post-translational modification, protein turnover, and chaperones	CELLULAR PROCESSES AND SIGNALING
Cryptococcus_gattii_WM276	0.793423	2.35551e-73	T	Signal transduction mechanisms	CELLULAR PROCESSES AND SIGNALING
Cryptococcus_gattii_WM276	0.783902	8.15293e-74	U	Intracellular trafficking, secretion, and vesicular transport	CELLULAR PROCESSES AND SIGNALING
Cryptococcus_gattii_WM276	0.816807	3.68502e-08	V	Defense mechanisms	CELLULAR PROCESSES AND SIGNALING
Cryptococcus_gattii_WM276	0.867697	0.0113732	W	Extracellular structures	CELLULAR PROCESSES AND SIGNALING
Cryptococcus_gattii_WM276	0.883965	2.14904e-09	Y	Nuclear structure	CELLULAR PROCESSES AND SIGNALING
Cryptococcus_gattii_WM276	0.750192	1.40721e-20	Z	Cytoskeleton	CELLULAR PROCESSES AND SIGNALING
Cutaneotrichosporon_arboriformis_JCM_14201	0.514447	0	genome	whole_CDS	whole_CDS
Cutaneotrichosporon_arboriformis_JCM_14201	0.630293	5.6009e-29	C	Energy production and conversion	METABOLISM
Cutaneotrichosporon_arboriformis_JCM_14201	0.696909	4.13996e-47	E	Amino acid transport and metabolism	METABOLISM
Cutaneotrichosporon_arboriformis_JCM_14201	0.697065	6.86346e-13	F	Nucleotide transport and metabolism	METABOLISM
Cutaneotrichosporon_arboriformis_JCM_14201	0.670395	1.35757e-42	G	Carbohydrate transport and metabolism	METABOLISM
Cutaneotrichosporon_arboriformis_JCM_14201	0.744868	2.69667e-22	H	Coenzyme transport and metabolism	METABOLISM
Cutaneotrichosporon_arboriformis_JCM_14201	0.660197	4.82778e-30	I	Lipid transport and metabolism	METABOLISM
Cutaneotrichosporon_arboriformis_JCM_14201	0.646028	1.65124e-20	P	Inorganic ion transport and metabolism	METABOLISM
Cutaneotrichosporon_arboriformis_JCM_14201	0.624626	1.5381e-20	Q	Secondary metabolites biosynthesis, transport, and catabolism	METABOLISM
Cutaneotrichosporon_arboriformis_JCM_14201	0.481568	6.59603e-17	A	RNA processing and modification	INFORMATION STORAGE AND PROCESSING
Cutaneotrichosporon_arboriformis_JCM_14201	0.74466	3.41742e-18	B	Chromatin structure and dynamics	INFORMATION STORAGE AND PROCESSING
Cutaneotrichosporon_arboriformis_JCM_14201	0.736168	9.91026e-58	J	Translation, ribosomal structure and biogenesis	INFORMATION STORAGE AND PROCESSING
Cutaneotrichosporon_arboriformis_JCM_14201	0.443329	1.67839e-16	K	Transcription	INFORMATION STORAGE AND PROCESSING
Cutaneotrichosporon_arboriformis_JCM_14201	0.225065	0.00128041	L	Replication, recombination and repair	INFORMATION STORAGE AND PROCESSING
Cutaneotrichosporon_arboriformis_JCM_14201	0.272997	0.000970941	D	Cell cycle control, cell division, chromosome partitioning	CELLULAR PROCESSES AND SIGNALING
Cutaneotrichosporon_arboriformis_JCM_14201	0.528298	8.58033e-06	M	Cell wall/membrane/envelope biogenesis	CELLULAR PROCESSES AND SIGNALING
Cutaneotrichosporon_arboriformis_JCM_14201	0.843323	0.0348987	N	Cell motility	CELLULAR PROCESSES AND SIGNALING
Cutaneotrichosporon_arboriformis_JCM_14201	0.484418	1.93036e-28	O	Post-translational modification, protein turnover, and chaperones	CELLULAR PROCESSES AND SIGNALING
Cutaneotrichosporon_arboriformis_JCM_14201	0.408445	2.41302e-15	T	Signal transduction mechanisms	CELLULAR PROCESSES AND SIGNALING
Cutaneotrichosporon_arboriformis_JCM_14201	0.3631	3.18688e-13	U	Intracellular trafficking, secretion, and vesicular transport	CELLULAR PROCESSES AND SIGNALING
Cutaneotrichosporon_arboriformis_JCM_14201	0.582696	0.000123766	V	Defense mechanisms	CELLULAR PROCESSES AND SIGNALING
Cutaneotrichosporon_arboriformis_JCM_14201	0.207319	0.65556	W	Extracellular structures	CELLULAR PROCESSES AND SIGNALING
Cutaneotrichosporon_arboriformis_JCM_14201	0.621335	0.000417427	Y	Nuclear structure	CELLULAR PROCESSES AND SIGNALING
Cutaneotrichosporon_arboriformis_JCM_14201	0.305954	0.00103577	Z	Cytoskeleton	CELLULAR PROCESSES AND SIGNALING
Cutaneotrichosporon_curvatus_JCM_1532	0.608954	0	genome	whole_CDS	whole_CDS
Cutaneotrichosporon_curvatus_JCM_1532	0.722063	5.92186e-40	C	Energy production and conversion	METABOLISM
Cutaneotrichosporon_curvatus_JCM_1532	0.715057	2.24705e-51	E	Amino acid transport and metabolism	METABOLISM
Cutaneotrichosporon_curvatus_JCM_1532	0.746207	4.49577e-15	F	Nucleotide transport and metabolism	METABOLISM
Cutaneotrichosporon_curvatus_JCM_1532	0.6538	2.79725e-40	G	Carbohydrate transport and metabolism	METABOLISM
Cutaneotrichosporon_curvatus_JCM_1532	0.756601	9.06738e-23	H	Coenzyme transport and metabolism	METABOLISM
Cutaneotrichosporon_curvatus_JCM_1532	0.747722	8.17323e-41	I	Lipid transport and metabolism	METABOLISM
Cutaneotrichosporon_curvatus_JCM_1532	0.66287	1.3209e-21	P	Inorganic ion transport and metabolism	METABOLISM
Cutaneotrichosporon_curvatus_JCM_1532	0.744931	7.11222e-32	Q	Secondary metabolites biosynthesis, transport, and catabolism	METABOLISM
Cutaneotrichosporon_curvatus_JCM_1532	0.605824	6.17041e-27	A	RNA processing and modification	INFORMATION STORAGE AND PROCESSING
Cutaneotrichosporon_curvatus_JCM_1532	0.836617	1.84373e-24	B	Chromatin structure and dynamics	INFORMATION STORAGE AND PROCESSING
Cutaneotrichosporon_curvatus_JCM_1532	0.795783	1.47495e-72	J	Translation, ribosomal structure and biogenesis	INFORMATION STORAGE AND PROCESSING
Cutaneotrichosporon_curvatus_JCM_1532	0.392589	4.35473e-13	K	Transcription	INFORMATION STORAGE AND PROCESSING
Cutaneotrichosporon_curvatus_JCM_1532	0.310676	8.40272e-06	L	Replication, recombination and repair	INFORMATION STORAGE AND PROCESSING
Cutaneotrichosporon_curvatus_JCM_1532	0.469975	1.90555e-09	D	Cell cycle control, cell division, chromosome partitioning	CELLULAR PROCESSES AND SIGNALING
Cutaneotrichosporon_curvatus_JCM_1532	0.493069	8.41266e-05	M	Cell wall/membrane/envelope biogenesis	CELLULAR PROCESSES AND SIGNALING
Cutaneotrichosporon_curvatus_JCM_1532	0.507053	0.383244	N	Cell motility	CELLULAR PROCESSES AND SIGNALING
Cutaneotrichosporon_curvatus_JCM_1532	0.571808	9.75354e-40	O	Post-translational modification, protein turnover, and chaperones	CELLULAR PROCESSES AND SIGNALING
Cutaneotrichosporon_curvatus_JCM_1532	0.514653	2.97026e-24	T	Signal transduction mechanisms	CELLULAR PROCESSES AND SIGNALING
Cutaneotrichosporon_curvatus_JCM_1532	0.495818	7.38613e-24	U	Intracellular trafficking, secretion, and vesicular transport	CELLULAR PROCESSES AND SIGNALING
Cutaneotrichosporon_curvatus_JCM_1532	0.457603	0.00501374	V	Defense mechanisms	CELLULAR PROCESSES AND SIGNALING
Cutaneotrichosporon_curvatus_JCM_1532	0.76171	0.0170713	W	Extracellular structures	CELLULAR PROCESSES AND SIGNALING
Cutaneotrichosporon_curvatus_JCM_1532	0.584847	0.00135533	Y	Nuclear structure	CELLULAR PROCESSES AND SIGNALING
Cutaneotrichosporon_curvatus_JCM_1532	0.57914	2.24282e-11	Z	Cytoskeleton	CELLULAR PROCESSES AND SIGNALING
Cutaneotrichosporon_cutaneum_JCM_1462	0.548197	0	genome	whole_CDS	whole_CDS
Cutaneotrichosporon_cutaneum_JCM_1462	0.778963	7.94565e-55	C	Energy production and conversion	METABOLISM
Cutaneotrichosporon_cutaneum_JCM_1462	0.742467	3.7347e-69	E	Amino acid transport and metabolism	METABOLISM
Cutaneotrichosporon_cutaneum_JCM_1462	0.700396	1.55076e-14	F	Nucleotide transport and metabolism	METABOLISM
Cutaneotrichosporon_cutaneum_JCM_1462	0.718817	1.52005e-60	G	Carbohydrate transport and metabolism	METABOLISM
Cutaneotrichosporon_cutaneum_JCM_1462	0.682136	1.24576e-20	H	Coenzyme transport and metabolism	METABOLISM
Cutaneotrichosporon_cutaneum_JCM_1462	0.719608	1.34407e-42	I	Lipid transport and metabolism	METABOLISM
Cutaneotrichosporon_cutaneum_JCM_1462	0.736814	2.64924e-34	P	Inorganic ion transport and metabolism	METABOLISM
Cutaneotrichosporon_cutaneum_JCM_1462	0.669119	2.89793e-32	Q	Secondary metabolites biosynthesis, transport, and catabolism	METABOLISM
Cutaneotrichosporon_cutaneum_JCM_1462	0.586755	4.3e-26	A	RNA processing and modification	INFORMATION STORAGE AND PROCESSING
Cutaneotrichosporon_cutaneum_JCM_1462	0.774362	1.35476e-21	B	Chromatin structure and dynamics	INFORMATION STORAGE AND PROCESSING
Cutaneotrichosporon_cutaneum_JCM_1462	0.82765	2.72467e-86	J	Translation, ribosomal structure and biogenesis	INFORMATION STORAGE AND PROCESSING
Cutaneotrichosporon_cutaneum_JCM_1462	0.313906	2.25762e-09	K	Transcription	INFORMATION STORAGE AND PROCESSING
Cutaneotrichosporon_cutaneum_JCM_1462	0.414338	2.75958e-10	L	Replication, recombination and repair	INFORMATION STORAGE AND PROCESSING
Cutaneotrichosporon_cutaneum_JCM_1462	0.351324	1.94089e-05	D	Cell cycle control, cell division, chromosome partitioning	CELLULAR PROCESSES AND SIGNALING
Cutaneotrichosporon_cutaneum_JCM_1462	0.628083	9.84568e-09	M	Cell wall/membrane/envelope biogenesis	CELLULAR PROCESSES AND SIGNALING
Cutaneotrichosporon_cutaneum_JCM_1462	0.874155	0.0525671	N	Cell motility	CELLULAR PROCESSES AND SIGNALING
Cutaneotrichosporon_cutaneum_JCM_1462	0.590387	7.35768e-46	O	Post-translational modification, protein turnover, and chaperones	CELLULAR PROCESSES AND SIGNALING
Cutaneotrichosporon_cutaneum_JCM_1462	0.384031	6.3969e-14	T	Signal transduction mechanisms	CELLULAR PROCESSES AND SIGNALING
Cutaneotrichosporon_cutaneum_JCM_1462	0.56846	6.97101e-33	U	Intracellular trafficking, secretion, and vesicular transport	CELLULAR PROCESSES AND SIGNALING
Cutaneotrichosporon_cutaneum_JCM_1462	0.586484	2.86927e-05	V	Defense mechanisms	CELLULAR PROCESSES AND SIGNALING
Cutaneotrichosporon_cutaneum_JCM_1462	0.181766	0.615264	W	Extracellular structures	CELLULAR PROCESSES AND SIGNALING
Cutaneotrichosporon_cutaneum_JCM_1462	0.591909	0.000906801	Y	Nuclear structure	CELLULAR PROCESSES AND SIGNALING
Cutaneotrichosporon_cutaneum_JCM_1462	0.514997	2.83844e-09	Z	Cytoskeleton	CELLULAR PROCESSES AND SIGNALING
Cutaneotrichosporon_cyanovorans_JCM_31833	0.499204	0	genome	whole_CDS	whole_CDS
Cutaneotrichosporon_cyanovorans_JCM_31833	0.610821	1.58473e-25	C	Energy production and conversion	METABOLISM
Cutaneotrichosporon_cyanovorans_JCM_31833	0.637009	1.094e-36	E	Amino acid transport and metabolism	METABOLISM
Cutaneotrichosporon_cyanovorans_JCM_31833	0.592157	1.40791e-08	F	Nucleotide transport and metabolism	METABOLISM
Cutaneotrichosporon_cyanovorans_JCM_31833	0.586185	2.36706e-29	G	Carbohydrate transport and metabolism	METABOLISM
Cutaneotrichosporon_cyanovorans_JCM_31833	0.604297	2.71865e-13	H	Coenzyme transport and metabolism	METABOLISM
Cutaneotrichosporon_cyanovorans_JCM_31833	0.519961	2.3316e-16	I	Lipid transport and metabolism	METABOLISM
Cutaneotrichosporon_cyanovorans_JCM_31833	0.594077	3.262e-17	P	Inorganic ion transport and metabolism	METABOLISM
Cutaneotrichosporon_cyanovorans_JCM_31833	0.518939	2.58795e-13	Q	Secondary metabolites biosynthesis, transport, and catabolism	METABOLISM
Cutaneotrichosporon_cyanovorans_JCM_31833	0.508457	2.65662e-18	A	RNA processing and modification	INFORMATION STORAGE AND PROCESSING
Cutaneotrichosporon_cyanovorans_JCM_31833	0.805663	1.22766e-22	B	Chromatin structure and dynamics	INFORMATION STORAGE AND PROCESSING
Cutaneotrichosporon_cyanovorans_JCM_31833	0.744223	7.34918e-58	J	Translation, ribosomal structure and biogenesis	INFORMATION STORAGE AND PROCESSING
Cutaneotrichosporon_cyanovorans_JCM_31833	0.284538	7.65753e-07	K	Transcription	INFORMATION STORAGE AND PROCESSING
Cutaneotrichosporon_cyanovorans_JCM_31833	0.197045	0.00563715	L	Replication, recombination and repair	INFORMATION STORAGE AND PROCESSING
Cutaneotrichosporon_cyanovorans_JCM_31833	0.319267	0.000107623	D	Cell cycle control, cell division, chromosome partitioning	CELLULAR PROCESSES AND SIGNALING
Cutaneotrichosporon_cyanovorans_JCM_31833	0.507167	6.63293e-05	M	Cell wall/membrane/envelope biogenesis	CELLULAR PROCESSES AND SIGNALING
Cutaneotrichosporon_cyanovorans_JCM_31833	0.216287	0.726777	N	Cell motility	CELLULAR PROCESSES AND SIGNALING
Cutaneotrichosporon_cyanovorans_JCM_31833	0.519683	2.72902e-30	O	Post-translational modification, protein turnover, and chaperones	CELLULAR PROCESSES AND SIGNALING
Cutaneotrichosporon_cyanovorans_JCM_31833	0.369464	2.62926e-12	T	Signal transduction mechanisms	CELLULAR PROCESSES AND SIGNALING
Cutaneotrichosporon_cyanovorans_JCM_31833	0.292603	2.68262e-08	U	Intracellular trafficking, secretion, and vesicular transport	CELLULAR PROCESSES AND SIGNALING
Cutaneotrichosporon_cyanovorans_JCM_31833	0.464673	0.00562811	V	Defense mechanisms	CELLULAR PROCESSES AND SIGNALING
Cutaneotrichosporon_cyanovorans_JCM_31833	0.788251	0.0201261	W	Extracellular structures	CELLULAR PROCESSES AND SIGNALING
Cutaneotrichosporon_cyanovorans_JCM_31833	0.5132	0.00522435	Y	Nuclear structure	CELLULAR PROCESSES AND SIGNALING
Cutaneotrichosporon_cyanovorans_JCM_31833	0.450265	7.10818e-07	Z	Cytoskeleton	CELLULAR PROCESSES AND SIGNALING
Cutaneotrichosporon_daszewskae_JCM_11166	0.575581	0	genome	whole_CDS	whole_CDS
Cutaneotrichosporon_daszewskae_JCM_11166	0.617347	9.23284e-28	C	Energy production and conversion	METABOLISM
Cutaneotrichosporon_daszewskae_JCM_11166	0.726327	4.13043e-59	E	Amino acid transport and metabolism	METABOLISM
Cutaneotrichosporon_daszewskae_JCM_11166	0.596895	5.1095e-09	F	Nucleotide transport and metabolism	METABOLISM
Cutaneotrichosporon_daszewskae_JCM_11166	0.684382	3.70224e-52	G	Carbohydrate transport and metabolism	METABOLISM
Cutaneotrichosporon_daszewskae_JCM_11166	0.762666	1.0779e-23	H	Coenzyme transport and metabolism	METABOLISM
Cutaneotrichosporon_daszewskae_JCM_11166	0.630649	3.94369e-28	I	Lipid transport and metabolism	METABOLISM
Cutaneotrichosporon_daszewskae_JCM_11166	0.492363	6.47036e-14	P	Inorganic ion transport and metabolism	METABOLISM
Cutaneotrichosporon_daszewskae_JCM_11166	0.636957	3.50621e-25	Q	Secondary metabolites biosynthesis, transport, and catabolism	METABOLISM
Cutaneotrichosporon_daszewskae_JCM_11166	0.621361	1.75778e-29	A	RNA processing and modification	INFORMATION STORAGE AND PROCESSING
Cutaneotrichosporon_daszewskae_JCM_11166	0.813976	1.16121e-23	B	Chromatin structure and dynamics	INFORMATION STORAGE AND PROCESSING
Cutaneotrichosporon_daszewskae_JCM_11166	0.787268	1.20489e-70	J	Translation, ribosomal structure and biogenesis	INFORMATION STORAGE AND PROCESSING
Cutaneotrichosporon_daszewskae_JCM_11166	0.181689	0.000850426	K	Transcription	INFORMATION STORAGE AND PROCESSING
Cutaneotrichosporon_daszewskae_JCM_11166	0.394435	8.18665e-09	L	Replication, recombination and repair	INFORMATION STORAGE AND PROCESSING
Cutaneotrichosporon_daszewskae_JCM_11166	0.455131	8.85052e-09	D	Cell cycle control, cell division, chromosome partitioning	CELLULAR PROCESSES AND SIGNALING
Cutaneotrichosporon_daszewskae_JCM_11166	0.651504	1.34209e-09	M	Cell wall/membrane/envelope biogenesis	CELLULAR PROCESSES AND SIGNALING
Cutaneotrichosporon_daszewskae_JCM_11166	0.612986	0.143297	N	Cell motility	CELLULAR PROCESSES AND SIGNALING
Cutaneotrichosporon_daszewskae_JCM_11166	0.604311	1.57373e-47	O	Post-translational modification, protein turnover, and chaperones	CELLULAR PROCESSES AND SIGNALING
Cutaneotrichosporon_daszewskae_JCM_11166	0.531464	1.04872e-27	T	Signal transduction mechanisms	CELLULAR PROCESSES AND SIGNALING
Cutaneotrichosporon_daszewskae_JCM_11166	0.560475	1.477e-33	U	Intracellular trafficking, secretion, and vesicular transport	CELLULAR PROCESSES AND SIGNALING
Cutaneotrichosporon_daszewskae_JCM_11166	0.473595	0.00153536	V	Defense mechanisms	CELLULAR PROCESSES AND SIGNALING
Cutaneotrichosporon_daszewskae_JCM_11166	-0.0725497	0.864446	W	Extracellular structures	CELLULAR PROCESSES AND SIGNALING
Cutaneotrichosporon_daszewskae_JCM_11166	0.670579	5.01652e-05	Y	Nuclear structure	CELLULAR PROCESSES AND SIGNALING
Cutaneotrichosporon_daszewskae_JCM_11166	0.438378	1.33606e-06	Z	Cytoskeleton	CELLULAR PROCESSES AND SIGNALING
Cutaneotrichosporon_dermatis_ATCC_204094	0.654911	0	genome	whole_CDS	whole_CDS
Cutaneotrichosporon_dermatis_ATCC_204094	0.785329	4.98234e-55	C	Energy production and conversion	METABOLISM
Cutaneotrichosporon_dermatis_ATCC_204094	0.816899	1.01934e-95	E	Amino acid transport and metabolism	METABOLISM
Cutaneotrichosporon_dermatis_ATCC_204094	0.748196	2.35208e-17	F	Nucleotide transport and metabolism	METABOLISM
Cutaneotrichosporon_dermatis_ATCC_204094	0.76302	3.80714e-79	G	Carbohydrate transport and metabolism	METABOLISM
Cutaneotrichosporon_dermatis_ATCC_204094	0.789566	1.70175e-28	H	Coenzyme transport and metabolism	METABOLISM
Cutaneotrichosporon_dermatis_ATCC_204094	0.78025	2.9817e-52	I	Lipid transport and metabolism	METABOLISM
Cutaneotrichosporon_dermatis_ATCC_204094	0.749627	9.18499e-41	P	Inorganic ion transport and metabolism	METABOLISM
Cutaneotrichosporon_dermatis_ATCC_204094	0.815469	5.16579e-57	Q	Secondary metabolites biosynthesis, transport, and catabolism	METABOLISM
Cutaneotrichosporon_dermatis_ATCC_204094	0.710082	2.90513e-42	A	RNA processing and modification	INFORMATION STORAGE AND PROCESSING
Cutaneotrichosporon_dermatis_ATCC_204094	0.887245	2.31502e-34	B	Chromatin structure and dynamics	INFORMATION STORAGE AND PROCESSING
Cutaneotrichosporon_dermatis_ATCC_204094	0.802356	5.60564e-78	J	Translation, ribosomal structure and biogenesis	INFORMATION STORAGE AND PROCESSING
Cutaneotrichosporon_dermatis_ATCC_204094	0.464023	1.15552e-19	K	Transcription	INFORMATION STORAGE AND PROCESSING
Cutaneotrichosporon_dermatis_ATCC_204094	0.575881	1.10837e-19	L	Replication, recombination and repair	INFORMATION STORAGE AND PROCESSING
Cutaneotrichosporon_dermatis_ATCC_204094	0.505476	1.20397e-10	D	Cell cycle control, cell division, chromosome partitioning	CELLULAR PROCESSES AND SIGNALING
Cutaneotrichosporon_dermatis_ATCC_204094	0.765032	1.25897e-14	M	Cell wall/membrane/envelope biogenesis	CELLULAR PROCESSES AND SIGNALING
Cutaneotrichosporon_dermatis_ATCC_204094	0.791581	0.0606311	N	Cell motility	CELLULAR PROCESSES AND SIGNALING
Cutaneotrichosporon_dermatis_ATCC_204094	0.583908	3.27887e-45	O	Post-translational modification, protein turnover, and chaperones	CELLULAR PROCESSES AND SIGNALING
Cutaneotrichosporon_dermatis_ATCC_204094	0.503473	3.78108e-24	T	Signal transduction mechanisms	CELLULAR PROCESSES AND SIGNALING
Cutaneotrichosporon_dermatis_ATCC_204094	0.669796	2.2954e-52	U	Intracellular trafficking, secretion, and vesicular transport	CELLULAR PROCESSES AND SIGNALING
Cutaneotrichosporon_dermatis_ATCC_204094	0.54715	6.89851e-05	V	Defense mechanisms	CELLULAR PROCESSES AND SIGNALING
Cutaneotrichosporon_dermatis_ATCC_204094	0.726887	0.0410668	W	Extracellular structures	CELLULAR PROCESSES AND SIGNALING
Cutaneotrichosporon_dermatis_ATCC_204094	0.629695	0.000432441	Y	Nuclear structure	CELLULAR PROCESSES AND SIGNALING
Cutaneotrichosporon_dermatis_ATCC_204094	0.523134	3.85145e-09	Z	Cytoskeleton	CELLULAR PROCESSES AND SIGNALING
Cutaneotrichosporon_dermatis_JCM_11170	0.65904	0	genome	whole_CDS	whole_CDS
Cutaneotrichosporon_dermatis_JCM_11170	0.772956	1.64373e-51	C	Energy production and conversion	METABOLISM
Cutaneotrichosporon_dermatis_JCM_11170	0.820699	2.36576e-96	E	Amino acid transport and metabolism	METABOLISM
Cutaneotrichosporon_dermatis_JCM_11170	0.764727	4.27757e-18	F	Nucleotide transport and metabolism	METABOLISM
Cutaneotrichosporon_dermatis_JCM_11170	0.75844	1.705e-77	G	Carbohydrate transport and metabolism	METABOLISM
Cutaneotrichosporon_dermatis_JCM_11170	0.801663	4.8935e-29	H	Coenzyme transport and metabolism	METABOLISM
Cutaneotrichosporon_dermatis_JCM_11170	0.792286	4.67622e-54	I	Lipid transport and metabolism	METABOLISM
Cutaneotrichosporon_dermatis_JCM_11170	0.761833	1.80213e-41	P	Inorganic ion transport and metabolism	METABOLISM
Cutaneotrichosporon_dermatis_JCM_11170	0.81321	2.78507e-55	Q	Secondary metabolites biosynthesis, transport, and catabolism	METABOLISM
Cutaneotrichosporon_dermatis_JCM_11170	0.696833	1.49879e-39	A	RNA processing and modification	INFORMATION STORAGE AND PROCESSING
Cutaneotrichosporon_dermatis_JCM_11170	0.887691	1.93075e-34	B	Chromatin structure and dynamics	INFORMATION STORAGE AND PROCESSING
Cutaneotrichosporon_dermatis_JCM_11170	0.797407	1.77589e-75	J	Translation, ribosomal structure and biogenesis	INFORMATION STORAGE AND PROCESSING
Cutaneotrichosporon_dermatis_JCM_11170	0.541601	1.06199e-26	K	Transcription	INFORMATION STORAGE AND PROCESSING
Cutaneotrichosporon_dermatis_JCM_11170	0.553248	1.36118e-17	L	Replication, recombination and repair	INFORMATION STORAGE AND PROCESSING
Cutaneotrichosporon_dermatis_JCM_11170	0.478665	1.92913e-09	D	Cell cycle control, cell division, chromosome partitioning	CELLULAR PROCESSES AND SIGNALING
Cutaneotrichosporon_dermatis_JCM_11170	0.756419	5.64343e-14	M	Cell wall/membrane/envelope biogenesis	CELLULAR PROCESSES AND SIGNALING
Cutaneotrichosporon_dermatis_JCM_11170	0.802577	0.102125	N	Cell motility	CELLULAR PROCESSES AND SIGNALING
Cutaneotrichosporon_dermatis_JCM_11170	0.573568	4.49415e-43	O	Post-translational modification, protein turnover, and chaperones	CELLULAR PROCESSES AND SIGNALING
Cutaneotrichosporon_dermatis_JCM_11170	0.539064	2.1294e-27	T	Signal transduction mechanisms	CELLULAR PROCESSES AND SIGNALING
Cutaneotrichosporon_dermatis_JCM_11170	0.665882	3.51451e-51	U	Intracellular trafficking, secretion, and vesicular transport	CELLULAR PROCESSES AND SIGNALING
Cutaneotrichosporon_dermatis_JCM_11170	0.550921	6.00064e-05	V	Defense mechanisms	CELLULAR PROCESSES AND SIGNALING
Cutaneotrichosporon_dermatis_JCM_11170	0.737724	0.0366972	W	Extracellular structures	CELLULAR PROCESSES AND SIGNALING
Cutaneotrichosporon_dermatis_JCM_11170	0.653782	0.000217043	Y	Nuclear structure	CELLULAR PROCESSES AND SIGNALING
Cutaneotrichosporon_dermatis_JCM_11170	0.526757	4.01325e-09	Z	Cytoskeleton	CELLULAR PROCESSES AND SIGNALING
Cutaneotrichosporon_oleaginosum_ATCC_20509_reseq	0.574365	0	genome	whole_CDS	whole_CDS
Cutaneotrichosporon_oleaginosum_ATCC_20509_reseq	0.782675	7.64335e-55	C	Energy production and conversion	METABOLISM
Cutaneotrichosporon_oleaginosum_ATCC_20509_reseq	0.720846	2.14447e-60	E	Amino acid transport and metabolism	METABOLISM
Cutaneotrichosporon_oleaginosum_ATCC_20509_reseq	0.741432	4.28584e-17	F	Nucleotide transport and metabolism	METABOLISM
Cutaneotrichosporon_oleaginosum_ATCC_20509_reseq	0.756019	1.6169e-62	G	Carbohydrate transport and metabolism	METABOLISM
Cutaneotrichosporon_oleaginosum_ATCC_20509_reseq	0.752988	1.7259e-26	H	Coenzyme transport and metabolism	METABOLISM
Cutaneotrichosporon_oleaginosum_ATCC_20509_reseq	0.609406	1.2699e-27	I	Lipid transport and metabolism	METABOLISM
Cutaneotrichosporon_oleaginosum_ATCC_20509_reseq	0.696994	6.66048e-26	P	Inorganic ion transport and metabolism	METABOLISM
Cutaneotrichosporon_oleaginosum_ATCC_20509_reseq	0.640715	1.15333e-25	Q	Secondary metabolites biosynthesis, transport, and catabolism	METABOLISM
Cutaneotrichosporon_oleaginosum_ATCC_20509_reseq	0.576059	1.46017e-24	A	RNA processing and modification	INFORMATION STORAGE AND PROCESSING
Cutaneotrichosporon_oleaginosum_ATCC_20509_reseq	0.764576	8.01108e-20	B	Chromatin structure and dynamics	INFORMATION STORAGE AND PROCESSING
Cutaneotrichosporon_oleaginosum_ATCC_20509_reseq	0.823225	7.07456e-84	J	Translation, ribosomal structure and biogenesis	INFORMATION STORAGE AND PROCESSING
Cutaneotrichosporon_oleaginosum_ATCC_20509_reseq	0.314188	4.13719e-09	K	Transcription	INFORMATION STORAGE AND PROCESSING
Cutaneotrichosporon_oleaginosum_ATCC_20509_reseq	0.40947	1.19283e-09	L	Replication, recombination and repair	INFORMATION STORAGE AND PROCESSING
Cutaneotrichosporon_oleaginosum_ATCC_20509_reseq	0.482961	7.63759e-10	D	Cell cycle control, cell division, chromosome partitioning	CELLULAR PROCESSES AND SIGNALING
Cutaneotrichosporon_oleaginosum_ATCC_20509_reseq	0.638009	1.08742e-08	M	Cell wall/membrane/envelope biogenesis	CELLULAR PROCESSES AND SIGNALING
Cutaneotrichosporon_oleaginosum_ATCC_20509_reseq	0.328918	0.524416	N	Cell motility	CELLULAR PROCESSES AND SIGNALING
Cutaneotrichosporon_oleaginosum_ATCC_20509_reseq	0.615604	1.71702e-48	O	Post-translational modification, protein turnover, and chaperones	CELLULAR PROCESSES AND SIGNALING
Cutaneotrichosporon_oleaginosum_ATCC_20509_reseq	0.4619	6.72411e-20	T	Signal transduction mechanisms	CELLULAR PROCESSES AND SIGNALING
Cutaneotrichosporon_oleaginosum_ATCC_20509_reseq	0.486754	1.38579e-23	U	Intracellular trafficking, secretion, and vesicular transport	CELLULAR PROCESSES AND SIGNALING
Cutaneotrichosporon_oleaginosum_ATCC_20509_reseq	0.397802	0.0100043	V	Defense mechanisms	CELLULAR PROCESSES AND SIGNALING
Cutaneotrichosporon_oleaginosum_ATCC_20509_reseq	0.41732	0.35158	W	Extracellular structures	CELLULAR PROCESSES AND SIGNALING
Cutaneotrichosporon_oleaginosum_ATCC_20509_reseq	0.547116	0.00258696	Y	Nuclear structure	CELLULAR PROCESSES AND SIGNALING
Cutaneotrichosporon_oleaginosum_ATCC_20509_reseq	0.528223	7.87937e-10	Z	Cytoskeleton	CELLULAR PROCESSES AND SIGNALING
Cutaneotrichosporon_oleaginosus_ATCC_20508	0.588725	0	genome	whole_CDS	whole_CDS
Cutaneotrichosporon_oleaginosus_ATCC_20508	0.801016	1.56712e-58	C	Energy production and conversion	METABOLISM
Cutaneotrichosporon_oleaginosus_ATCC_20508	0.707794	1.3542e-56	E	Amino acid transport and metabolism	METABOLISM
Cutaneotrichosporon_oleaginosus_ATCC_20508	0.734248	2.67335e-16	F	Nucleotide transport and metabolism	METABOLISM
Cutaneotrichosporon_oleaginosus_ATCC_20508	0.758208	1.39259e-61	G	Carbohydrate transport and metabolism	METABOLISM
Cutaneotrichosporon_oleaginosus_ATCC_20508	0.776339	7.84368e-28	H	Coenzyme transport and metabolism	METABOLISM
Cutaneotrichosporon_oleaginosus_ATCC_20508	0.614165	2.58539e-27	I	Lipid transport and metabolism	METABOLISM
Cutaneotrichosporon_oleaginosus_ATCC_20508	0.726921	4.66167e-29	P	Inorganic ion transport and metabolism	METABOLISM
Cutaneotrichosporon_oleaginosus_ATCC_20508	0.600727	2.68514e-21	Q	Secondary metabolites biosynthesis, transport, and catabolism	METABOLISM
Cutaneotrichosporon_oleaginosus_ATCC_20508	0.642741	1.39675e-31	A	RNA processing and modification	INFORMATION STORAGE AND PROCESSING
Cutaneotrichosporon_oleaginosus_ATCC_20508	0.792393	1.12553e-21	B	Chromatin structure and dynamics	INFORMATION STORAGE AND PROCESSING
Cutaneotrichosporon_oleaginosus_ATCC_20508	0.822272	2.6825e-82	J	Translation, ribosomal structure and biogenesis	INFORMATION STORAGE AND PROCESSING
Cutaneotrichosporon_oleaginosus_ATCC_20508	0.346536	1.73244e-10	K	Transcription	INFORMATION STORAGE AND PROCESSING
Cutaneotrichosporon_oleaginosus_ATCC_20508	0.398192	6.84179e-09	L	Replication, recombination and repair	INFORMATION STORAGE AND PROCESSING
Cutaneotrichosporon_oleaginosus_ATCC_20508	0.432763	7.50222e-08	D	Cell cycle control, cell division, chromosome partitioning	CELLULAR PROCESSES AND SIGNALING
Cutaneotrichosporon_oleaginosus_ATCC_20508	0.609199	1.4862e-07	M	Cell wall/membrane/envelope biogenesis	CELLULAR PROCESSES AND SIGNALING
Cutaneotrichosporon_oleaginosus_ATCC_20508	0.30413	0.557871	N	Cell motility	CELLULAR PROCESSES AND SIGNALING
Cutaneotrichosporon_oleaginosus_ATCC_20508	0.589686	1.1191e-43	O	Post-translational modification, protein turnover, and chaperones	CELLULAR PROCESSES AND SIGNALING
Cutaneotrichosporon_oleaginosus_ATCC_20508	0.457855	1.31455e-18	T	Signal transduction mechanisms	CELLULAR PROCESSES AND SIGNALING
Cutaneotrichosporon_oleaginosus_ATCC_20508	0.498664	1.35963e-24	U	Intracellular trafficking, secretion, and vesicular transport	CELLULAR PROCESSES AND SIGNALING
Cutaneotrichosporon_oleaginosus_ATCC_20508	0.539708	0.000819714	V	Defense mechanisms	CELLULAR PROCESSES AND SIGNALING
Cutaneotrichosporon_oleaginosus_ATCC_20508	0.45507	0.304892	W	Extracellular structures	CELLULAR PROCESSES AND SIGNALING
Cutaneotrichosporon_oleaginosus_ATCC_20508	0.53024	0.00370316	Y	Nuclear structure	CELLULAR PROCESSES AND SIGNALING
Cutaneotrichosporon_oleaginosus_ATCC_20508	0.578273	1.61022e-11	Z	Cytoskeleton	CELLULAR PROCESSES AND SIGNALING
Cutaneotrichosporon_oleaginosus_IBC0246	0.566473	0	genome	whole_CDS	whole_CDS
Cutaneotrichosporon_oleaginosus_IBC0246	0.794339	8.80869e-58	C	Energy production and conversion	METABOLISM
Cutaneotrichosporon_oleaginosus_IBC0246	0.712939	3.76891e-59	E	Amino acid transport and metabolism	METABOLISM
Cutaneotrichosporon_oleaginosus_IBC0246	0.710409	6.3424e-15	F	Nucleotide transport and metabolism	METABOLISM
Cutaneotrichosporon_oleaginosus_IBC0246	0.755372	1.53999e-62	G	Carbohydrate transport and metabolism	METABOLISM
Cutaneotrichosporon_oleaginosus_IBC0246	0.736735	1.57088e-24	H	Coenzyme transport and metabolism	METABOLISM
Cutaneotrichosporon_oleaginosus_IBC0246	0.609769	9.17365e-28	I	Lipid transport and metabolism	METABOLISM
Cutaneotrichosporon_oleaginosus_IBC0246	0.727803	7.932e-29	P	Inorganic ion transport and metabolism	METABOLISM
Cutaneotrichosporon_oleaginosus_IBC0246	0.637145	2.58513e-25	Q	Secondary metabolites biosynthesis, transport, and catabolism	METABOLISM
Cutaneotrichosporon_oleaginosus_IBC0246	0.578922	3.34487e-25	A	RNA processing and modification	INFORMATION STORAGE AND PROCESSING
Cutaneotrichosporon_oleaginosus_IBC0246	0.773028	1.75084e-19	B	Chromatin structure and dynamics	INFORMATION STORAGE AND PROCESSING
Cutaneotrichosporon_oleaginosus_IBC0246	0.819933	6.48614e-83	J	Translation, ribosomal structure and biogenesis	INFORMATION STORAGE AND PROCESSING
Cutaneotrichosporon_oleaginosus_IBC0246	0.337247	1.95736e-10	K	Transcription	INFORMATION STORAGE AND PROCESSING
Cutaneotrichosporon_oleaginosus_IBC0246	0.351463	2.54388e-07	L	Replication, recombination and repair	INFORMATION STORAGE AND PROCESSING
Cutaneotrichosporon_oleaginosus_IBC0246	0.421075	1.20785e-07	D	Cell cycle control, cell division, chromosome partitioning	CELLULAR PROCESSES AND SIGNALING
Cutaneotrichosporon_oleaginosus_IBC0246	0.615566	6.19089e-08	M	Cell wall/membrane/envelope biogenesis	CELLULAR PROCESSES AND SIGNALING
Cutaneotrichosporon_oleaginosus_IBC0246	0.122961	0.843837	N	Cell motility	CELLULAR PROCESSES AND SIGNALING
Cutaneotrichosporon_oleaginosus_IBC0246	0.582332	5.12628e-44	O	Post-translational modification, protein turnover, and chaperones	CELLULAR PROCESSES AND SIGNALING
Cutaneotrichosporon_oleaginosus_IBC0246	0.424314	1.64423e-16	T	Signal transduction mechanisms	CELLULAR PROCESSES AND SIGNALING
Cutaneotrichosporon_oleaginosus_IBC0246	0.495479	9.49108e-25	U	Intracellular trafficking, secretion, and vesicular transport	CELLULAR PROCESSES AND SIGNALING
Cutaneotrichosporon_oleaginosus_IBC0246	0.329871	0.0376433	V	Defense mechanisms	CELLULAR PROCESSES AND SIGNALING
Cutaneotrichosporon_oleaginosus_IBC0246	-0.121041	0.796017	W	Extracellular structures	CELLULAR PROCESSES AND SIGNALING
Cutaneotrichosporon_oleaginosus_IBC0246	0.591613	0.000574615	Y	Nuclear structure	CELLULAR PROCESSES AND SIGNALING
Cutaneotrichosporon_oleaginosus_IBC0246	0.568761	3.33007e-11	Z	Cytoskeleton	CELLULAR PROCESSES AND SIGNALING
Haglerozyma_chiarellii_ATCC_MYA-4694	0.800683	0	genome	whole_CDS	whole_CDS
Haglerozyma_chiarellii_ATCC_MYA-4694	0.876738	9.32072e-82	C	Energy production and conversion	METABOLISM
Haglerozyma_chiarellii_ATCC_MYA-4694	0.877807	1.12195e-111	E	Amino acid transport and metabolism	METABOLISM
Haglerozyma_chiarellii_ATCC_MYA-4694	0.888766	1.461e-31	F	Nucleotide transport and metabolism	METABOLISM
Haglerozyma_chiarellii_ATCC_MYA-4694	0.857138	2.08461e-99	G	Carbohydrate transport and metabolism	METABOLISM
Haglerozyma_chiarellii_ATCC_MYA-4694	0.872992	5.69977e-38	H	Coenzyme transport and metabolism	METABOLISM
Haglerozyma_chiarellii_ATCC_MYA-4694	0.853956	1.29477e-68	I	Lipid transport and metabolism	METABOLISM
Haglerozyma_chiarellii_ATCC_MYA-4694	0.821146	2.89877e-43	P	Inorganic ion transport and metabolism	METABOLISM
Haglerozyma_chiarellii_ATCC_MYA-4694	0.85212	8.74983e-53	Q	Secondary metabolites biosynthesis, transport, and catabolism	METABOLISM
Haglerozyma_chiarellii_ATCC_MYA-4694	0.802585	4.49937e-62	A	RNA processing and modification	INFORMATION STORAGE AND PROCESSING
Haglerozyma_chiarellii_ATCC_MYA-4694	0.900917	2.6461e-37	B	Chromatin structure and dynamics	INFORMATION STORAGE AND PROCESSING
Haglerozyma_chiarellii_ATCC_MYA-4694	0.841676	7.33458e-91	J	Translation, ribosomal structure and biogenesis	INFORMATION STORAGE AND PROCESSING
Haglerozyma_chiarellii_ATCC_MYA-4694	0.72631	5.55588e-57	K	Transcription	INFORMATION STORAGE AND PROCESSING
Haglerozyma_chiarellii_ATCC_MYA-4694	0.697485	1.78628e-30	L	Replication, recombination and repair	INFORMATION STORAGE AND PROCESSING
Haglerozyma_chiarellii_ATCC_MYA-4694	0.733438	2.98355e-26	D	Cell cycle control, cell division, chromosome partitioning	CELLULAR PROCESSES AND SIGNALING
Haglerozyma_chiarellii_ATCC_MYA-4694	0.85393	2.97782e-21	M	Cell wall/membrane/envelope biogenesis	CELLULAR PROCESSES AND SIGNALING
Haglerozyma_chiarellii_ATCC_MYA-4694	0.942245	0.00490717	N	Cell motility	CELLULAR PROCESSES AND SIGNALING
Haglerozyma_chiarellii_ATCC_MYA-4694	0.783929	7.31633e-97	O	Post-translational modification, protein turnover, and chaperones	CELLULAR PROCESSES AND SIGNALING
Haglerozyma_chiarellii_ATCC_MYA-4694	0.781343	4.91511e-73	T	Signal transduction mechanisms	CELLULAR PROCESSES AND SIGNALING
Haglerozyma_chiarellii_ATCC_MYA-4694	0.778858	8.3406e-80	U	Intracellular trafficking, secretion, and vesicular transport	CELLULAR PROCESSES AND SIGNALING
Haglerozyma_chiarellii_ATCC_MYA-4694	0.874178	3.3222e-12	V	Defense mechanisms	CELLULAR PROCESSES AND SIGNALING
Haglerozyma_chiarellii_ATCC_MYA-4694	0.852173	0.00352819	W	Extracellular structures	CELLULAR PROCESSES AND SIGNALING
Haglerozyma_chiarellii_ATCC_MYA-4694	0.834834	3.32565e-08	Y	Nuclear structure	CELLULAR PROCESSES AND SIGNALING
Haglerozyma_chiarellii_ATCC_MYA-4694	0.860247	3.41065e-32	Z	Cytoskeleton	CELLULAR PROCESSES AND SIGNALING
Pascua_guehoae_JCM_10690	0.475369	0	genome	whole_CDS	whole_CDS
Pascua_guehoae_JCM_10690	0.619144	4.9308e-33	C	Energy production and conversion	METABOLISM
Pascua_guehoae_JCM_10690	0.714506	2.65468e-67	E	Amino acid transport and metabolism	METABOLISM
Pascua_guehoae_JCM_10690	0.668904	9.45284e-14	F	Nucleotide transport and metabolism	METABOLISM
Pascua_guehoae_JCM_10690	0.635834	1.37209e-53	G	Carbohydrate transport and metabolism	METABOLISM
Pascua_guehoae_JCM_10690	0.722763	1.03709e-24	H	Coenzyme transport and metabolism	METABOLISM
Pascua_guehoae_JCM_10690	0.674346	4.94079e-37	I	Lipid transport and metabolism	METABOLISM
Pascua_guehoae_JCM_10690	0.662219	2.80715e-30	P	Inorganic ion transport and metabolism	METABOLISM
Pascua_guehoae_JCM_10690	0.646072	6.96895e-34	Q	Secondary metabolites biosynthesis, transport, and catabolism	METABOLISM
Pascua_guehoae_JCM_10690	0.32765	2.0981e-08	A	RNA processing and modification	INFORMATION STORAGE AND PROCESSING
Pascua_guehoae_JCM_10690	0.707679	1.29766e-16	B	Chromatin structure and dynamics	INFORMATION STORAGE AND PROCESSING
Pascua_guehoae_JCM_10690	0.592858	7.71815e-34	J	Translation, ribosomal structure and biogenesis	INFORMATION STORAGE AND PROCESSING
Pascua_guehoae_JCM_10690	0.398406	6.46554e-15	K	Transcription	INFORMATION STORAGE AND PROCESSING
Pascua_guehoae_JCM_10690	0.532223	7.39962e-18	L	Replication, recombination and repair	INFORMATION STORAGE AND PROCESSING
Pascua_guehoae_JCM_10690	0.471355	1.30115e-09	D	Cell cycle control, cell division, chromosome partitioning	CELLULAR PROCESSES AND SIGNALING
Pascua_guehoae_JCM_10690	0.520802	2.74074e-07	M	Cell wall/membrane/envelope biogenesis	CELLULAR PROCESSES AND SIGNALING
Pascua_guehoae_JCM_10690	0.276066	0.548988	N	Cell motility	CELLULAR PROCESSES AND SIGNALING
Pascua_guehoae_JCM_10690	0.468411	6.19284e-30	O	Post-translational modification, protein turnover, and chaperones	CELLULAR PROCESSES AND SIGNALING
Pascua_guehoae_JCM_10690	0.441172	3.77666e-19	T	Signal transduction mechanisms	CELLULAR PROCESSES AND SIGNALING
Pascua_guehoae_JCM_10690	0.55575	3.34685e-34	U	Intracellular trafficking, secretion, and vesicular transport	CELLULAR PROCESSES AND SIGNALING
Pascua_guehoae_JCM_10690	0.447792	0.000685612	V	Defense mechanisms	CELLULAR PROCESSES AND SIGNALING
Pascua_guehoae_JCM_10690	0.574528	0.105651	W	Extracellular structures	CELLULAR PROCESSES AND SIGNALING
Pascua_guehoae_JCM_10690	0.642641	0.00030073	Y	Nuclear structure	CELLULAR PROCESSES AND SIGNALING
Pascua_guehoae_JCM_10690	0.490907	3.38596e-08	Z	Cytoskeleton	CELLULAR PROCESSES AND SIGNALING
Pascua_guehoae_Phaff_60_59	0.423242	0	genome	whole_CDS	whole_CDS
Pascua_guehoae_Phaff_60_59	0.561966	2.28538e-28	C	Energy production and conversion	METABOLISM
Pascua_guehoae_Phaff_60_59	0.656701	5.85482e-59	E	Amino acid transport and metabolism	METABOLISM
Pascua_guehoae_Phaff_60_59	0.596358	1.15394e-10	F	Nucleotide transport and metabolism	METABOLISM
Pascua_guehoae_Phaff_60_59	0.584	1.35965e-46	G	Carbohydrate transport and metabolism	METABOLISM
Pascua_guehoae_Phaff_60_59	0.658596	5.21493e-21	H	Coenzyme transport and metabolism	METABOLISM
Pascua_guehoae_Phaff_60_59	0.649401	9.20766e-36	I	Lipid transport and metabolism	METABOLISM
Pascua_guehoae_Phaff_60_59	0.6022	1.8067e-25	P	Inorganic ion transport and metabolism	METABOLISM
Pascua_guehoae_Phaff_60_59	0.581347	2.44986e-28	Q	Secondary metabolites biosynthesis, transport, and catabolism	METABOLISM
Pascua_guehoae_Phaff_60_59	0.243964	3.92825e-05	A	RNA processing and modification	INFORMATION STORAGE AND PROCESSING
Pascua_guehoae_Phaff_60_59	0.652092	1.19586e-14	B	Chromatin structure and dynamics	INFORMATION STORAGE AND PROCESSING
Pascua_guehoae_Phaff_60_59	0.568697	1.50829e-31	J	Translation, ribosomal structure and biogenesis	INFORMATION STORAGE AND PROCESSING
Pascua_guehoae_Phaff_60_59	0.389806	3.63391e-15	K	Transcription	INFORMATION STORAGE AND PROCESSING
Pascua_guehoae_Phaff_60_59	0.407165	2.3507e-10	L	Replication, recombination and repair	INFORMATION STORAGE AND PROCESSING
Pascua_guehoae_Phaff_60_59	0.453292	4.01033e-09	D	Cell cycle control, cell division, chromosome partitioning	CELLULAR PROCESSES AND SIGNALING
Pascua_guehoae_Phaff_60_59	0.54636	2.11802e-08	M	Cell wall/membrane/envelope biogenesis	CELLULAR PROCESSES AND SIGNALING
Pascua_guehoae_Phaff_60_59	0.599556	0.154764	N	Cell motility	CELLULAR PROCESSES AND SIGNALING
Pascua_guehoae_Phaff_60_59	0.418177	3.14503e-24	O	Post-translational modification, protein turnover, and chaperones	CELLULAR PROCESSES AND SIGNALING
Pascua_guehoae_Phaff_60_59	0.367601	1.14821e-13	T	Signal transduction mechanisms	CELLULAR PROCESSES AND SIGNALING
Pascua_guehoae_Phaff_60_59	0.500242	1.51352e-28	U	Intracellular trafficking, secretion, and vesicular transport	CELLULAR PROCESSES AND SIGNALING
Pascua_guehoae_Phaff_60_59	0.457183	0.000349993	V	Defense mechanisms	CELLULAR PROCESSES AND SIGNALING
Pascua_guehoae_Phaff_60_59	0.23092	0.582171	W	Extracellular structures	CELLULAR PROCESSES AND SIGNALING
Pascua_guehoae_Phaff_60_59	0.524218	0.00351144	Y	Nuclear structure	CELLULAR PROCESSES AND SIGNALING
Pascua_guehoae_Phaff_60_59	0.445781	7.49668e-07	Z	Cytoskeleton	CELLULAR PROCESSES AND SIGNALING
Prillingera_fragicola_JCM_1530	0.778312	0	genome	whole_CDS	whole_CDS
Prillingera_fragicola_JCM_1530	0.849774	2.10933e-68	C	Energy production and conversion	METABOLISM
Prillingera_fragicola_JCM_1530	0.877428	1.28826e-115	E	Amino acid transport and metabolism	METABOLISM
Prillingera_fragicola_JCM_1530	0.873647	1.07267e-27	F	Nucleotide transport and metabolism	METABOLISM
Prillingera_fragicola_JCM_1530	0.839044	4.15782e-100	G	Carbohydrate transport and metabolism	METABOLISM
Prillingera_fragicola_JCM_1530	0.837875	2.12841e-34	H	Coenzyme transport and metabolism	METABOLISM
Prillingera_fragicola_JCM_1530	0.84462	1.30517e-67	I	Lipid transport and metabolism	METABOLISM
Prillingera_fragicola_JCM_1530	0.818916	3.25809e-47	P	Inorganic ion transport and metabolism	METABOLISM
Prillingera_fragicola_JCM_1530	0.837389	1.79905e-56	Q	Secondary metabolites biosynthesis, transport, and catabolism	METABOLISM
Prillingera_fragicola_JCM_1530	0.801617	3.79971e-61	A	RNA processing and modification	INFORMATION STORAGE AND PROCESSING
Prillingera_fragicola_JCM_1530	0.916745	4.88981e-40	B	Chromatin structure and dynamics	INFORMATION STORAGE AND PROCESSING
Prillingera_fragicola_JCM_1530	0.821749	2.35981e-82	J	Translation, ribosomal structure and biogenesis	INFORMATION STORAGE AND PROCESSING
Prillingera_fragicola_JCM_1530	0.696101	2.03315e-49	K	Transcription	INFORMATION STORAGE AND PROCESSING
Prillingera_fragicola_JCM_1530	0.76721	1.81787e-39	L	Replication, recombination and repair	INFORMATION STORAGE AND PROCESSING
Prillingera_fragicola_JCM_1530	0.723843	5.9573e-26	D	Cell cycle control, cell division, chromosome partitioning	CELLULAR PROCESSES AND SIGNALING
Prillingera_fragicola_JCM_1530	0.841312	9.35431e-19	M	Cell wall/membrane/envelope biogenesis	CELLULAR PROCESSES AND SIGNALING
Prillingera_fragicola_JCM_1530	0.902286	0.0138557	N	Cell motility	CELLULAR PROCESSES AND SIGNALING
Prillingera_fragicola_JCM_1530	0.757108	1.30994e-90	O	Post-translational modification, protein turnover, and chaperones	CELLULAR PROCESSES AND SIGNALING
Prillingera_fragicola_JCM_1530	0.741994	1.05264e-61	T	Signal transduction mechanisms	CELLULAR PROCESSES AND SIGNALING
Prillingera_fragicola_JCM_1530	0.792446	3.35012e-89	U	Intracellular trafficking, secretion, and vesicular transport	CELLULAR PROCESSES AND SIGNALING
Prillingera_fragicola_JCM_1530	0.676434	5.08596e-08	V	Defense mechanisms	CELLULAR PROCESSES AND SIGNALING
Prillingera_fragicola_JCM_1530	0.496108	0.211157	W	Extracellular structures	CELLULAR PROCESSES AND SIGNALING
Prillingera_fragicola_JCM_1530	0.868518	1.01999e-09	Y	Nuclear structure	CELLULAR PROCESSES AND SIGNALING
Prillingera_fragicola_JCM_1530	0.833282	4.41045e-30	Z	Cytoskeleton	CELLULAR PROCESSES AND SIGNALING
Takashimella_koratensis_JCM_12878	0.508325	0	genome	whole_CDS	whole_CDS
Takashimella_koratensis_JCM_12878	0.635084	7.30809e-30	C	Energy production and conversion	METABOLISM
Takashimella_koratensis_JCM_12878	0.619586	1.72885e-38	E	Amino acid transport and metabolism	METABOLISM
Takashimella_koratensis_JCM_12878	0.753182	7.18816e-18	F	Nucleotide transport and metabolism	METABOLISM
Takashimella_koratensis_JCM_12878	0.676189	1.47191e-63	G	Carbohydrate transport and metabolism	METABOLISM
Takashimella_koratensis_JCM_12878	0.644227	1.56255e-15	H	Coenzyme transport and metabolism	METABOLISM
Takashimella_koratensis_JCM_12878	0.435816	3.4193e-11	I	Lipid transport and metabolism	METABOLISM
Takashimella_koratensis_JCM_12878	0.672461	8.20945e-28	P	Inorganic ion transport and metabolism	METABOLISM
Takashimella_koratensis_JCM_12878	0.515315	4.17313e-19	Q	Secondary metabolites biosynthesis, transport, and catabolism	METABOLISM
Takashimella_koratensis_JCM_12878	0.510691	2.09944e-19	A	RNA processing and modification	INFORMATION STORAGE AND PROCESSING
Takashimella_koratensis_JCM_12878	0.80993	1.93522e-24	B	Chromatin structure and dynamics	INFORMATION STORAGE AND PROCESSING
Takashimella_koratensis_JCM_12878	0.701291	5.4e-50	J	Translation, ribosomal structure and biogenesis	INFORMATION STORAGE AND PROCESSING
Takashimella_koratensis_JCM_12878	0.311869	1.3897e-09	K	Transcription	INFORMATION STORAGE AND PROCESSING
Takashimella_koratensis_JCM_12878	0.287066	3.14243e-05	L	Replication, recombination and repair	INFORMATION STORAGE AND PROCESSING
Takashimella_koratensis_JCM_12878	0.380912	7.17771e-06	D	Cell cycle control, cell division, chromosome partitioning	CELLULAR PROCESSES AND SIGNALING
Takashimella_koratensis_JCM_12878	0.655219	1.80885e-11	M	Cell wall/membrane/envelope biogenesis	CELLULAR PROCESSES AND SIGNALING
Takashimella_koratensis_JCM_12878	0.999035	0.0279731	N	Cell motility	CELLULAR PROCESSES AND SIGNALING
Takashimella_koratensis_JCM_12878	0.534072	6.91001e-34	O	Post-translational modification, protein turnover, and chaperones	CELLULAR PROCESSES AND SIGNALING
Takashimella_koratensis_JCM_12878	0.410584	4.94447e-16	T	Signal transduction mechanisms	CELLULAR PROCESSES AND SIGNALING
Takashimella_koratensis_JCM_12878	0.545306	5.56237e-33	U	Intracellular trafficking, secretion, and vesicular transport	CELLULAR PROCESSES AND SIGNALING
Takashimella_koratensis_JCM_12878	0.476728	0.000534204	V	Defense mechanisms	CELLULAR PROCESSES AND SIGNALING
Takashimella_koratensis_JCM_12878	0.663949	0.0725705	W	Extracellular structures	CELLULAR PROCESSES AND SIGNALING
Takashimella_koratensis_JCM_12878	0.527342	0.00563424	Y	Nuclear structure	CELLULAR PROCESSES AND SIGNALING
Takashimella_koratensis_JCM_12878	0.575271	4.00607e-11	Z	Cytoskeleton	CELLULAR PROCESSES AND SIGNALING
Takashimella_tepidaria_JCM_11965	0.672875	0	genome	whole_CDS	whole_CDS
Takashimella_tepidaria_JCM_11965	0.82121	8.83125e-55	C	Energy production and conversion	METABOLISM
Takashimella_tepidaria_JCM_11965	0.792607	5.68436e-63	E	Amino acid transport and metabolism	METABOLISM
Takashimella_tepidaria_JCM_11965	0.838893	1.67163e-25	F	Nucleotide transport and metabolism	METABOLISM
Takashimella_tepidaria_JCM_11965	0.792238	1.19852e-76	G	Carbohydrate transport and metabolism	METABOLISM
Takashimella_tepidaria_JCM_11965	0.746027	3.23447e-22	H	Coenzyme transport and metabolism	METABOLISM
Takashimella_tepidaria_JCM_11965	0.706653	1.32597e-29	I	Lipid transport and metabolism	METABOLISM
Takashimella_tepidaria_JCM_11965	0.807346	2.92883e-38	P	Inorganic ion transport and metabolism	METABOLISM
Takashimella_tepidaria_JCM_11965	0.684857	1.05645e-25	Q	Secondary metabolites biosynthesis, transport, and catabolism	METABOLISM
Takashimella_tepidaria_JCM_11965	0.516697	1.07716e-19	A	RNA processing and modification	INFORMATION STORAGE AND PROCESSING
Takashimella_tepidaria_JCM_11965	0.855909	2.12145e-30	B	Chromatin structure and dynamics	INFORMATION STORAGE AND PROCESSING
Takashimella_tepidaria_JCM_11965	0.843872	6.9292e-90	J	Translation, ribosomal structure and biogenesis	INFORMATION STORAGE AND PROCESSING
Takashimella_tepidaria_JCM_11965	0.470482	1.43614e-20	K	Transcription	INFORMATION STORAGE AND PROCESSING
Takashimella_tepidaria_JCM_11965	0.51425	4.95429e-15	L	Replication, recombination and repair	INFORMATION STORAGE AND PROCESSING
Takashimella_tepidaria_JCM_11965	0.456554	6.17221e-09	D	Cell cycle control, cell division, chromosome partitioning	CELLULAR PROCESSES AND SIGNALING
Takashimella_tepidaria_JCM_11965	0.770627	9.69686e-15	M	Cell wall/membrane/envelope biogenesis	CELLULAR PROCESSES AND SIGNALING
Takashimella_tepidaria_JCM_11965	0.0693488	0.896144	N	Cell motility	CELLULAR PROCESSES AND SIGNALING
Takashimella_tepidaria_JCM_11965	0.668696	4.39662e-58	O	Post-translational modification, protein turnover, and chaperones	CELLULAR PROCESSES AND SIGNALING
Takashimella_tepidaria_JCM_11965	0.506295	1.65205e-24	T	Signal transduction mechanisms	CELLULAR PROCESSES AND SIGNALING
Takashimella_tepidaria_JCM_11965	0.616382	1.98441e-43	U	Intracellular trafficking, secretion, and vesicular transport	CELLULAR PROCESSES AND SIGNALING
Takashimella_tepidaria_JCM_11965	0.608887	3.90315e-05	V	Defense mechanisms	CELLULAR PROCESSES AND SIGNALING
Takashimella_tepidaria_JCM_11965	0.930794	0.000786232	W	Extracellular structures	CELLULAR PROCESSES AND SIGNALING
Takashimella_tepidaria_JCM_11965	0.257355	0.177733	Y	Nuclear structure	CELLULAR PROCESSES AND SIGNALING
Takashimella_tepidaria_JCM_11965	0.619176	2.08755e-13	Z	Cytoskeleton	CELLULAR PROCESSES AND SIGNALING
Trichosporon_asahii_ATCC_201110	0.70571	0	genome	whole_CDS	whole_CDS
Trichosporon_asahii_ATCC_201110	0.815076	2.17261e-62	C	Energy production and conversion	METABOLISM
Trichosporon_asahii_ATCC_201110	0.831075	1.97512e-90	E	Amino acid transport and metabolism	METABOLISM
Trichosporon_asahii_ATCC_201110	0.820241	4.41145e-22	F	Nucleotide transport and metabolism	METABOLISM
Trichosporon_asahii_ATCC_201110	0.812287	1.01252e-83	G	Carbohydrate transport and metabolism	METABOLISM
Trichosporon_asahii_ATCC_201110	0.827258	1.34611e-33	H	Coenzyme transport and metabolism	METABOLISM
Trichosporon_asahii_ATCC_201110	0.808558	1.16056e-57	I	Lipid transport and metabolism	METABOLISM
Trichosporon_asahii_ATCC_201110	0.841243	1.45992e-51	P	Inorganic ion transport and metabolism	METABOLISM
Trichosporon_asahii_ATCC_201110	0.789457	2.57954e-48	Q	Secondary metabolites biosynthesis, transport, and catabolism	METABOLISM
Trichosporon_asahii_ATCC_201110	0.708374	9.64501e-43	A	RNA processing and modification	INFORMATION STORAGE AND PROCESSING
Trichosporon_asahii_ATCC_201110	0.87784	3.64014e-31	B	Chromatin structure and dynamics	INFORMATION STORAGE AND PROCESSING
Trichosporon_asahii_ATCC_201110	0.826253	1.65619e-85	J	Translation, ribosomal structure and biogenesis	INFORMATION STORAGE AND PROCESSING
Trichosporon_asahii_ATCC_201110	0.647047	7.82497e-42	K	Transcription	INFORMATION STORAGE AND PROCESSING
Trichosporon_asahii_ATCC_201110	0.646116	4.37548e-26	L	Replication, recombination and repair	INFORMATION STORAGE AND PROCESSING
Trichosporon_asahii_ATCC_201110	0.621005	6.17171e-17	D	Cell cycle control, cell division, chromosome partitioning	CELLULAR PROCESSES AND SIGNALING
Trichosporon_asahii_ATCC_201110	0.692582	4.18514e-12	M	Cell wall/membrane/envelope biogenesis	CELLULAR PROCESSES AND SIGNALING
Trichosporon_asahii_ATCC_201110	0.916522	0.0101621	N	Cell motility	CELLULAR PROCESSES AND SIGNALING
Trichosporon_asahii_ATCC_201110	0.666235	1.79752e-66	O	Post-translational modification, protein turnover, and chaperones	CELLULAR PROCESSES AND SIGNALING
Trichosporon_asahii_ATCC_201110	0.573921	9.48176e-33	T	Signal transduction mechanisms	CELLULAR PROCESSES AND SIGNALING
Trichosporon_asahii_ATCC_201110	0.68103	3.82433e-55	U	Intracellular trafficking, secretion, and vesicular transport	CELLULAR PROCESSES AND SIGNALING
Trichosporon_asahii_ATCC_201110	0.555153	1.94242e-05	V	Defense mechanisms	CELLULAR PROCESSES AND SIGNALING
Trichosporon_asahii_ATCC_201110	0.316183	0.407153	W	Extracellular structures	CELLULAR PROCESSES AND SIGNALING
Trichosporon_asahii_ATCC_201110	0.685996	1.466e-05	Y	Nuclear structure	CELLULAR PROCESSES AND SIGNALING
Trichosporon_asahii_ATCC_201110	0.647738	5.12946e-15	Z	Cytoskeleton	CELLULAR PROCESSES AND SIGNALING
Trichosporon_asahii_CBS_8904	0.692299	0	genome	whole_CDS	whole_CDS
Trichosporon_asahii_CBS_8904	0.814245	2.37175e-63	C	Energy production and conversion	METABOLISM
Trichosporon_asahii_CBS_8904	0.79478	1.32327e-81	E	Amino acid transport and metabolism	METABOLISM
Trichosporon_asahii_CBS_8904	0.793624	2.40274e-21	F	Nucleotide transport and metabolism	METABOLISM
Trichosporon_asahii_CBS_8904	0.796799	3.11708e-79	G	Carbohydrate transport and metabolism	METABOLISM
Trichosporon_asahii_CBS_8904	0.82334	8.67161e-33	H	Coenzyme transport and metabolism	METABOLISM
Trichosporon_asahii_CBS_8904	0.776673	1.09887e-50	I	Lipid transport and metabolism	METABOLISM
Trichosporon_asahii_CBS_8904	0.825617	7.42584e-49	P	Inorganic ion transport and metabolism	METABOLISM
Trichosporon_asahii_CBS_8904	0.781293	1.08696e-45	Q	Secondary metabolites biosynthesis, transport, and catabolism	METABOLISM
Trichosporon_asahii_CBS_8904	0.679207	2.04721e-38	A	RNA processing and modification	INFORMATION STORAGE AND PROCESSING
Trichosporon_asahii_CBS_8904	0.866812	7.42866e-30	B	Chromatin structure and dynamics	INFORMATION STORAGE AND PROCESSING
Trichosporon_asahii_CBS_8904	0.817354	2.00123e-83	J	Translation, ribosomal structure and biogenesis	INFORMATION STORAGE AND PROCESSING
Trichosporon_asahii_CBS_8904	0.588667	6.6712e-33	K	Transcription	INFORMATION STORAGE AND PROCESSING
Trichosporon_asahii_CBS_8904	0.62907	1.54428e-24	L	Replication, recombination and repair	INFORMATION STORAGE AND PROCESSING
Trichosporon_asahii_CBS_8904	0.638442	5.24172e-19	D	Cell cycle control, cell division, chromosome partitioning	CELLULAR PROCESSES AND SIGNALING
Trichosporon_asahii_CBS_8904	0.703835	1.32527e-12	M	Cell wall/membrane/envelope biogenesis	CELLULAR PROCESSES AND SIGNALING
Trichosporon_asahii_CBS_8904	0.56231	0.188857	N	Cell motility	CELLULAR PROCESSES AND SIGNALING
Trichosporon_asahii_CBS_8904	0.670072	4.20752e-67	O	Post-translational modification, protein turnover, and chaperones	CELLULAR PROCESSES AND SIGNALING
Trichosporon_asahii_CBS_8904	0.575379	1.11199e-32	T	Signal transduction mechanisms	CELLULAR PROCESSES AND SIGNALING
Trichosporon_asahii_CBS_8904	0.66818	2.02478e-52	U	Intracellular trafficking, secretion, and vesicular transport	CELLULAR PROCESSES AND SIGNALING
Trichosporon_asahii_CBS_8904	0.550513	2.84614e-05	V	Defense mechanisms	CELLULAR PROCESSES AND SIGNALING
Trichosporon_asahii_CBS_8904	0.301006	0.368401	W	Extracellular structures	CELLULAR PROCESSES AND SIGNALING
Trichosporon_asahii_CBS_8904	0.628815	6.80829e-05	Y	Nuclear structure	CELLULAR PROCESSES AND SIGNALING
Trichosporon_asahii_CBS_8904	0.621309	9.95481e-14	Z	Cytoskeleton	CELLULAR PROCESSES AND SIGNALING
Trichosporon_asahii_JCM_2466_CBS_2479_reseq	0.723851	0	genome	whole_CDS	whole_CDS
Trichosporon_asahii_JCM_2466_CBS_2479_reseq	0.819747	1.88285e-62	C	Energy production and conversion	METABOLISM
Trichosporon_asahii_JCM_2466_CBS_2479_reseq	0.829972	9.89355e-90	E	Amino acid transport and metabolism	METABOLISM
Trichosporon_asahii_JCM_2466_CBS_2479_reseq	0.803311	2.25046e-20	F	Nucleotide transport and metabolism	METABOLISM
Trichosporon_asahii_JCM_2466_CBS_2479_reseq	0.80459	7.36504e-80	G	Carbohydrate transport and metabolism	METABOLISM
Trichosporon_asahii_JCM_2466_CBS_2479_reseq	0.832882	1.28457e-32	H	Coenzyme transport and metabolism	METABOLISM
Trichosporon_asahii_JCM_2466_CBS_2479_reseq	0.830148	7.58135e-64	I	Lipid transport and metabolism	METABOLISM
Trichosporon_asahii_JCM_2466_CBS_2479_reseq	0.83852	8.16248e-49	P	Inorganic ion transport and metabolism	METABOLISM
Trichosporon_asahii_JCM_2466_CBS_2479_reseq	0.773447	2.97288e-44	Q	Secondary metabolites biosynthesis, transport, and catabolism	METABOLISM
Trichosporon_asahii_JCM_2466_CBS_2479_reseq	0.73048	2.73854e-47	A	RNA processing and modification	INFORMATION STORAGE AND PROCESSING
Trichosporon_asahii_JCM_2466_CBS_2479_reseq	0.895015	1.15038e-33	B	Chromatin structure and dynamics	INFORMATION STORAGE AND PROCESSING
Trichosporon_asahii_JCM_2466_CBS_2479_reseq	0.822515	2.36906e-84	J	Translation, ribosomal structure and biogenesis	INFORMATION STORAGE AND PROCESSING
Trichosporon_asahii_JCM_2466_CBS_2479_reseq	0.642675	1.3163e-39	K	Transcription	INFORMATION STORAGE AND PROCESSING
Trichosporon_asahii_JCM_2466_CBS_2479_reseq	0.607426	1.82756e-22	L	Replication, recombination and repair	INFORMATION STORAGE AND PROCESSING
Trichosporon_asahii_JCM_2466_CBS_2479_reseq	0.609492	1.2645e-16	D	Cell cycle control, cell division, chromosome partitioning	CELLULAR PROCESSES AND SIGNALING
Trichosporon_asahii_JCM_2466_CBS_2479_reseq	0.739521	1.76223e-13	M	Cell wall/membrane/envelope biogenesis	CELLULAR PROCESSES AND SIGNALING
Trichosporon_asahii_JCM_2466_CBS_2479_reseq	0.610365	0.198147	N	Cell motility	CELLULAR PROCESSES AND SIGNALING
Trichosporon_asahii_JCM_2466_CBS_2479_reseq	0.698116	1.50673e-73	O	Post-translational modification, protein turnover, and chaperones	CELLULAR PROCESSES AND SIGNALING
Trichosporon_asahii_JCM_2466_CBS_2479_reseq	0.607845	9.84313e-37	T	Signal transduction mechanisms	CELLULAR PROCESSES AND SIGNALING
Trichosporon_asahii_JCM_2466_CBS_2479_reseq	0.68903	1.19785e-55	U	Intracellular trafficking, secretion, and vesicular transport	CELLULAR PROCESSES AND SIGNALING
Trichosporon_asahii_JCM_2466_CBS_2479_reseq	0.524674	7.73947e-05	V	Defense mechanisms	CELLULAR PROCESSES AND SIGNALING
Trichosporon_asahii_JCM_2466_CBS_2479_reseq	0.26004	0.53396	W	Extracellular structures	CELLULAR PROCESSES AND SIGNALING
Trichosporon_asahii_JCM_2466_CBS_2479_reseq	0.694813	1.02248e-05	Y	Nuclear structure	CELLULAR PROCESSES AND SIGNALING
Trichosporon_asahii_JCM_2466_CBS_2479_reseq	0.614602	3.50189e-13	Z	Cytoskeleton	CELLULAR PROCESSES AND SIGNALING
Trichosporon_asahii_N5_275_008G1	0.661315	0	genome	whole_CDS	whole_CDS
Trichosporon_asahii_N5_275_008G1	0.834874	4.54079e-68	C	Energy production and conversion	METABOLISM
Trichosporon_asahii_N5_275_008G1	0.800318	5.66621e-78	E	Amino acid transport and metabolism	METABOLISM
Trichosporon_asahii_N5_275_008G1	0.747553	2.06252e-16	F	Nucleotide transport and metabolism	METABOLISM
Trichosporon_asahii_N5_275_008G1	0.795464	6.48736e-78	G	Carbohydrate transport and metabolism	METABOLISM
Trichosporon_asahii_N5_275_008G1	0.762258	4.88389e-24	H	Coenzyme transport and metabolism	METABOLISM
Trichosporon_asahii_N5_275_008G1	0.769582	1.17595e-48	I	Lipid transport and metabolism	METABOLISM
Trichosporon_asahii_N5_275_008G1	0.835915	2.69163e-49	P	Inorganic ion transport and metabolism	METABOLISM
Trichosporon_asahii_N5_275_008G1	0.769551	1.39449e-42	Q	Secondary metabolites biosynthesis, transport, and catabolism	METABOLISM
Trichosporon_asahii_N5_275_008G1	0.671933	9.77342e-38	A	RNA processing and modification	INFORMATION STORAGE AND PROCESSING
Trichosporon_asahii_N5_275_008G1	0.79821	4.4689e-23	B	Chromatin structure and dynamics	INFORMATION STORAGE AND PROCESSING
Trichosporon_asahii_N5_275_008G1	0.823065	2.60819e-84	J	Translation, ribosomal structure and biogenesis	INFORMATION STORAGE AND PROCESSING
Trichosporon_asahii_N5_275_008G1	0.480515	1.39331e-20	K	Transcription	INFORMATION STORAGE AND PROCESSING
Trichosporon_asahii_N5_275_008G1	0.460825	2.48484e-12	L	Replication, recombination and repair	INFORMATION STORAGE AND PROCESSING
Trichosporon_asahii_N5_275_008G1	0.517515	6.30744e-12	D	Cell cycle control, cell division, chromosome partitioning	CELLULAR PROCESSES AND SIGNALING
Trichosporon_asahii_N5_275_008G1	0.748903	7.30369e-15	M	Cell wall/membrane/envelope biogenesis	CELLULAR PROCESSES AND SIGNALING
Trichosporon_asahii_N5_275_008G1	0.462848	0.43246	N	Cell motility	CELLULAR PROCESSES AND SIGNALING
Trichosporon_asahii_N5_275_008G1	0.643148	1.29113e-57	O	Post-translational modification, protein turnover, and chaperones	CELLULAR PROCESSES AND SIGNALING
Trichosporon_asahii_N5_275_008G1	0.534887	3.51999e-28	T	Signal transduction mechanisms	CELLULAR PROCESSES AND SIGNALING
Trichosporon_asahii_N5_275_008G1	0.635116	3.2707e-45	U	Intracellular trafficking, secretion, and vesicular transport	CELLULAR PROCESSES AND SIGNALING
Trichosporon_asahii_N5_275_008G1	0.403094	0.00206809	V	Defense mechanisms	CELLULAR PROCESSES AND SIGNALING
Trichosporon_asahii_N5_275_008G1	0.327112	0.356218	W	Extracellular structures	CELLULAR PROCESSES AND SIGNALING
Trichosporon_asahii_N5_275_008G1	0.672479	1.81393e-05	Y	Nuclear structure	CELLULAR PROCESSES AND SIGNALING
Trichosporon_asahii_N5_275_008G1	0.565457	2.53476e-11	Z	Cytoskeleton	CELLULAR PROCESSES AND SIGNALING
Trichosporon_faecale_JCM_2941	0.65581	0	genome	whole_CDS	whole_CDS
Trichosporon_faecale_JCM_2941	0.791851	1.11527e-55	C	Energy production and conversion	METABOLISM
Trichosporon_faecale_JCM_2941	0.764572	1.35043e-67	E	Amino acid transport and metabolism	METABOLISM
Trichosporon_faecale_JCM_2941	0.748377	1.8346e-16	F	Nucleotide transport and metabolism	METABOLISM
Trichosporon_faecale_JCM_2941	0.746536	6.93275e-61	G	Carbohydrate transport and metabolism	METABOLISM
Trichosporon_faecale_JCM_2941	0.771957	3.61572e-25	H	Coenzyme transport and metabolism	METABOLISM
Trichosporon_faecale_JCM_2941	0.765206	3.16813e-47	I	Lipid transport and metabolism	METABOLISM
Trichosporon_faecale_JCM_2941	0.782973	4.30758e-37	P	Inorganic ion transport and metabolism	METABOLISM
Trichosporon_faecale_JCM_2941	0.733852	4.31522e-35	Q	Secondary metabolites biosynthesis, transport, and catabolism	METABOLISM
Trichosporon_faecale_JCM_2941	0.673218	7.17647e-37	A	RNA processing and modification	INFORMATION STORAGE AND PROCESSING
Trichosporon_faecale_JCM_2941	0.877831	3.37768e-30	B	Chromatin structure and dynamics	INFORMATION STORAGE AND PROCESSING
Trichosporon_faecale_JCM_2941	0.836573	1.84018e-87	J	Translation, ribosomal structure and biogenesis	INFORMATION STORAGE AND PROCESSING
Trichosporon_faecale_JCM_2941	0.522146	1.97941e-23	K	Transcription	INFORMATION STORAGE AND PROCESSING
Trichosporon_faecale_JCM_2941	0.470344	4.52283e-12	L	Replication, recombination and repair	INFORMATION STORAGE AND PROCESSING
Trichosporon_faecale_JCM_2941	0.462816	5.20454e-09	D	Cell cycle control, cell division, chromosome partitioning	CELLULAR PROCESSES AND SIGNALING
Trichosporon_faecale_JCM_2941	0.588106	4.47534e-08	M	Cell wall/membrane/envelope biogenesis	CELLULAR PROCESSES AND SIGNALING
Trichosporon_faecale_JCM_2941	0.792586	0.109798	N	Cell motility	CELLULAR PROCESSES AND SIGNALING
Trichosporon_faecale_JCM_2941	0.624591	1.39852e-54	O	Post-translational modification, protein turnover, and chaperones	CELLULAR PROCESSES AND SIGNALING
Trichosporon_faecale_JCM_2941	0.496656	1.07119e-23	T	Signal transduction mechanisms	CELLULAR PROCESSES AND SIGNALING
Trichosporon_faecale_JCM_2941	0.645469	4.81419e-46	U	Intracellular trafficking, secretion, and vesicular transport	CELLULAR PROCESSES AND SIGNALING
Trichosporon_faecale_JCM_2941	0.530945	0.000103443	V	Defense mechanisms	CELLULAR PROCESSES AND SIGNALING
Trichosporon_faecale_JCM_2941	-0.211574	0.614979	W	Extracellular structures	CELLULAR PROCESSES AND SIGNALING
Trichosporon_faecale_JCM_2941	0.645698	0.000116461	Y	Nuclear structure	CELLULAR PROCESSES AND SIGNALING
Trichosporon_faecale_JCM_2941	0.646531	4.10263e-14	Z	Cytoskeleton	CELLULAR PROCESSES AND SIGNALING
Trichosporon_inkin_JCM_9195_ATCC_18020_reseq	0.590517	0	genome	whole_CDS	whole_CDS
Trichosporon_inkin_JCM_9195_ATCC_18020_reseq	0.751918	7.26767e-48	C	Energy production and conversion	METABOLISM
Trichosporon_inkin_JCM_9195_ATCC_18020_reseq	0.66153	8.94708e-43	E	Amino acid transport and metabolism	METABOLISM
Trichosporon_inkin_JCM_9195_ATCC_18020_reseq	0.703876	4.05807e-14	F	Nucleotide transport and metabolism	METABOLISM
Trichosporon_inkin_JCM_9195_ATCC_18020_reseq	0.725429	1.21275e-55	G	Carbohydrate transport and metabolism	METABOLISM
Trichosporon_inkin_JCM_9195_ATCC_18020_reseq	0.726068	9.39058e-21	H	Coenzyme transport and metabolism	METABOLISM
Trichosporon_inkin_JCM_9195_ATCC_18020_reseq	0.751811	3.28839e-44	I	Lipid transport and metabolism	METABOLISM
Trichosporon_inkin_JCM_9195_ATCC_18020_reseq	0.7221	1.10488e-28	P	Inorganic ion transport and metabolism	METABOLISM
Trichosporon_inkin_JCM_9195_ATCC_18020_reseq	0.554462	1.34767e-17	Q	Secondary metabolites biosynthesis, transport, and catabolism	METABOLISM
Trichosporon_inkin_JCM_9195_ATCC_18020_reseq	0.6719	2.95367e-38	A	RNA processing and modification	INFORMATION STORAGE AND PROCESSING
Trichosporon_inkin_JCM_9195_ATCC_18020_reseq	0.81418	1.10912e-23	B	Chromatin structure and dynamics	INFORMATION STORAGE AND PROCESSING
Trichosporon_inkin_JCM_9195_ATCC_18020_reseq	0.826617	6.80703e-84	J	Translation, ribosomal structure and biogenesis	INFORMATION STORAGE AND PROCESSING
Trichosporon_inkin_JCM_9195_ATCC_18020_reseq	0.469444	3.2367e-19	K	Transcription	INFORMATION STORAGE AND PROCESSING
Trichosporon_inkin_JCM_9195_ATCC_18020_reseq	0.393185	8.44789e-09	L	Replication, recombination and repair	INFORMATION STORAGE AND PROCESSING
Trichosporon_inkin_JCM_9195_ATCC_18020_reseq	0.429071	5.87954e-08	D	Cell cycle control, cell division, chromosome partitioning	CELLULAR PROCESSES AND SIGNALING
Trichosporon_inkin_JCM_9195_ATCC_18020_reseq	0.500724	1.17767e-05	M	Cell wall/membrane/envelope biogenesis	CELLULAR PROCESSES AND SIGNALING
Trichosporon_inkin_JCM_9195_ATCC_18020_reseq	0.708227	0.0749161	N	Cell motility	CELLULAR PROCESSES AND SIGNALING
Trichosporon_inkin_JCM_9195_ATCC_18020_reseq	0.529437	3.05724e-35	O	Post-translational modification, protein turnover, and chaperones	CELLULAR PROCESSES AND SIGNALING
Trichosporon_inkin_JCM_9195_ATCC_18020_reseq	0.40857	1.63012e-15	T	Signal transduction mechanisms	CELLULAR PROCESSES AND SIGNALING
Trichosporon_inkin_JCM_9195_ATCC_18020_reseq	0.526548	3.91169e-28	U	Intracellular trafficking, secretion, and vesicular transport	CELLULAR PROCESSES AND SIGNALING
Trichosporon_inkin_JCM_9195_ATCC_18020_reseq	0.466127	0.00125023	V	Defense mechanisms	CELLULAR PROCESSES AND SIGNALING
Trichosporon_inkin_JCM_9195_ATCC_18020_reseq	0.432452	0.245021	W	Extracellular structures	CELLULAR PROCESSES AND SIGNALING
Trichosporon_inkin_JCM_9195_ATCC_18020_reseq	0.601744	0.000435464	Y	Nuclear structure	CELLULAR PROCESSES AND SIGNALING
Trichosporon_inkin_JCM_9195_ATCC_18020_reseq	0.586655	8.61e-12	Z	Cytoskeleton	CELLULAR PROCESSES AND SIGNALING
Vanrija_humicola_ATCC_9949	0.667709	0	genome	whole_CDS	whole_CDS
Vanrija_humicola_ATCC_9949	0.754849	1.47494e-51	C	Energy production and conversion	METABOLISM
Vanrija_humicola_ATCC_9949	0.758767	2.1274e-80	E	Amino acid transport and metabolism	METABOLISM
Vanrija_humicola_ATCC_9949	0.738733	4.27165e-17	F	Nucleotide transport and metabolism	METABOLISM
Vanrija_humicola_ATCC_9949	0.740555	1.55858e-79	G	Carbohydrate transport and metabolism	METABOLISM
Vanrija_humicola_ATCC_9949	0.801056	4.35569e-30	H	Coenzyme transport and metabolism	METABOLISM
Vanrija_humicola_ATCC_9949	0.760458	2.40453e-49	I	Lipid transport and metabolism	METABOLISM
Vanrija_humicola_ATCC_9949	0.74817	2.83278e-39	P	Inorganic ion transport and metabolism	METABOLISM
Vanrija_humicola_ATCC_9949	0.735048	8.5318e-47	Q	Secondary metabolites biosynthesis, transport, and catabolism	METABOLISM
Vanrija_humicola_ATCC_9949	0.686616	1.05194e-38	A	RNA processing and modification	INFORMATION STORAGE AND PROCESSING
Vanrija_humicola_ATCC_9949	0.851992	1.98965e-30	B	Chromatin structure and dynamics	INFORMATION STORAGE AND PROCESSING
Vanrija_humicola_ATCC_9949	0.848509	4.69291e-94	J	Translation, ribosomal structure and biogenesis	INFORMATION STORAGE AND PROCESSING
Vanrija_humicola_ATCC_9949	0.566746	8.31699e-32	K	Transcription	INFORMATION STORAGE AND PROCESSING
Vanrija_humicola_ATCC_9949	0.547909	5.49721e-17	L	Replication, recombination and repair	INFORMATION STORAGE AND PROCESSING
Vanrija_humicola_ATCC_9949	0.527563	6.61805e-12	D	Cell cycle control, cell division, chromosome partitioning	CELLULAR PROCESSES AND SIGNALING
Vanrija_humicola_ATCC_9949	0.763537	6.78733e-16	M	Cell wall/membrane/envelope biogenesis	CELLULAR PROCESSES AND SIGNALING
Vanrija_humicola_ATCC_9949	0.776722	0.122319	N	Cell motility	CELLULAR PROCESSES AND SIGNALING
Vanrija_humicola_ATCC_9949	0.6973	2.70065e-72	O	Post-translational modification, protein turnover, and chaperones	CELLULAR PROCESSES AND SIGNALING
Vanrija_humicola_ATCC_9949	0.487636	6.67224e-23	T	Signal transduction mechanisms	CELLULAR PROCESSES AND SIGNALING
Vanrija_humicola_ATCC_9949	0.654578	9.34304e-52	U	Intracellular trafficking, secretion, and vesicular transport	CELLULAR PROCESSES AND SIGNALING
Vanrija_humicola_ATCC_9949	0.542222	1.58561e-05	V	Defense mechanisms	CELLULAR PROCESSES AND SIGNALING
Vanrija_humicola_ATCC_9949	0.164572	0.649593	W	Extracellular structures	CELLULAR PROCESSES AND SIGNALING
Vanrija_humicola_ATCC_9949	0.80495	2.41201e-07	Y	Nuclear structure	CELLULAR PROCESSES AND SIGNALING
Vanrija_humicola_ATCC_9949	0.698904	3.78004e-18	Z	Cytoskeleton	CELLULAR PROCESSES AND SIGNALING
Vanrija_humicola_CBS_4282	0.6614	0	genome	whole_CDS	whole_CDS
Vanrija_humicola_CBS_4282	0.811334	2.27117e-65	C	Energy production and conversion	METABOLISM
Vanrija_humicola_CBS_4282	0.745319	1.15803e-76	E	Amino acid transport and metabolism	METABOLISM
Vanrija_humicola_CBS_4282	0.79102	3.99131e-21	F	Nucleotide transport and metabolism	METABOLISM
Vanrija_humicola_CBS_4282	0.719694	5.355e-73	G	Carbohydrate transport and metabolism	METABOLISM
Vanrija_humicola_CBS_4282	0.755162	3.10096e-25	H	Coenzyme transport and metabolism	METABOLISM
Vanrija_humicola_CBS_4282	0.76008	7.7984e-50	I	Lipid transport and metabolism	METABOLISM
Vanrija_humicola_CBS_4282	0.760741	1.14627e-41	P	Inorganic ion transport and metabolism	METABOLISM
Vanrija_humicola_CBS_4282	0.715192	5.04905e-42	Q	Secondary metabolites biosynthesis, transport, and catabolism	METABOLISM
Vanrija_humicola_CBS_4282	0.704554	5.86157e-42	A	RNA processing and modification	INFORMATION STORAGE AND PROCESSING
Vanrija_humicola_CBS_4282	0.842679	1.21715e-28	B	Chromatin structure and dynamics	INFORMATION STORAGE AND PROCESSING
Vanrija_humicola_CBS_4282	0.852009	6.83119e-96	J	Translation, ribosomal structure and biogenesis	INFORMATION STORAGE AND PROCESSING
Vanrija_humicola_CBS_4282	0.472777	8.83802e-22	K	Transcription	INFORMATION STORAGE AND PROCESSING
Vanrija_humicola_CBS_4282	0.636852	1.02567e-24	L	Replication, recombination and repair	INFORMATION STORAGE AND PROCESSING
Vanrija_humicola_CBS_4282	0.525592	9.64722e-12	D	Cell cycle control, cell division, chromosome partitioning	CELLULAR PROCESSES AND SIGNALING
Vanrija_humicola_CBS_4282	0.747707	3.70057e-15	M	Cell wall/membrane/envelope biogenesis	CELLULAR PROCESSES AND SIGNALING
Vanrija_humicola_CBS_4282	0.518024	0.292469	N	Cell motility	CELLULAR PROCESSES AND SIGNALING
Vanrija_humicola_CBS_4282	0.708204	1.03701e-76	O	Post-translational modification, protein turnover, and chaperones	CELLULAR PROCESSES AND SIGNALING
Vanrija_humicola_CBS_4282	0.522881	7.323e-27	T	Signal transduction mechanisms	CELLULAR PROCESSES AND SIGNALING
Vanrija_humicola_CBS_4282	0.629009	3.22262e-46	U	Intracellular trafficking, secretion, and vesicular transport	CELLULAR PROCESSES AND SIGNALING
Vanrija_humicola_CBS_4282	0.534433	2.20952e-05	V	Defense mechanisms	CELLULAR PROCESSES AND SIGNALING
Vanrija_humicola_CBS_4282	0.677314	0.0314229	W	Extracellular structures	CELLULAR PROCESSES AND SIGNALING
Vanrija_humicola_CBS_4282	0.70782	1.74861e-05	Y	Nuclear structure	CELLULAR PROCESSES AND SIGNALING
Vanrija_humicola_CBS_4282	0.676796	1.01901e-16	Z	Cytoskeleton	CELLULAR PROCESSES AND SIGNALING
Vanrija_humicola_JCM_1457	0.665493	0	genome	whole_CDS	whole_CDS
Vanrija_humicola_JCM_1457	0.804682	1.54587e-63	C	Energy production and conversion	METABOLISM
Vanrija_humicola_JCM_1457	0.736748	1.49362e-73	E	Amino acid transport and metabolism	METABOLISM
Vanrija_humicola_JCM_1457	0.771299	2.36278e-19	F	Nucleotide transport and metabolism	METABOLISM
Vanrija_humicola_JCM_1457	0.731886	1.20962e-76	G	Carbohydrate transport and metabolism	METABOLISM
Vanrija_humicola_JCM_1457	0.749044	1.83829e-24	H	Coenzyme transport and metabolism	METABOLISM
Vanrija_humicola_JCM_1457	0.757375	2.69944e-49	I	Lipid transport and metabolism	METABOLISM
Vanrija_humicola_JCM_1457	0.747571	6.7676e-40	P	Inorganic ion transport and metabolism	METABOLISM
Vanrija_humicola_JCM_1457	0.635738	4.51834e-31	Q	Secondary metabolites biosynthesis, transport, and catabolism	METABOLISM
Vanrija_humicola_JCM_1457	0.710845	7.51457e-43	A	RNA processing and modification	INFORMATION STORAGE AND PROCESSING
Vanrija_humicola_JCM_1457	0.842841	3.32958e-29	B	Chromatin structure and dynamics	INFORMATION STORAGE AND PROCESSING
Vanrija_humicola_JCM_1457	0.857083	8.37222e-99	J	Translation, ribosomal structure and biogenesis	INFORMATION STORAGE AND PROCESSING
Vanrija_humicola_JCM_1457	0.461339	1.22874e-20	K	Transcription	INFORMATION STORAGE AND PROCESSING
Vanrija_humicola_JCM_1457	0.623444	2.30979e-23	L	Replication, recombination and repair	INFORMATION STORAGE AND PROCESSING
Vanrija_humicola_JCM_1457	0.513255	2.98702e-11	D	Cell cycle control, cell division, chromosome partitioning	CELLULAR PROCESSES AND SIGNALING
Vanrija_humicola_JCM_1457	0.776341	1.08634e-16	M	Cell wall/membrane/envelope biogenesis	CELLULAR PROCESSES AND SIGNALING
Vanrija_humicola_JCM_1457	0.60156	0.206505	N	Cell motility	CELLULAR PROCESSES AND SIGNALING
Vanrija_humicola_JCM_1457	0.720323	2.37444e-80	O	Post-translational modification, protein turnover, and chaperones	CELLULAR PROCESSES AND SIGNALING
Vanrija_humicola_JCM_1457	0.501051	1.16927e-24	T	Signal transduction mechanisms	CELLULAR PROCESSES AND SIGNALING
Vanrija_humicola_JCM_1457	0.630881	1.12835e-46	U	Intracellular trafficking, secretion, and vesicular transport	CELLULAR PROCESSES AND SIGNALING
Vanrija_humicola_JCM_1457	0.546163	1.33631e-05	V	Defense mechanisms	CELLULAR PROCESSES AND SIGNALING
Vanrija_humicola_JCM_1457	0.685767	0.0285831	W	Extracellular structures	CELLULAR PROCESSES AND SIGNALING
Vanrija_humicola_JCM_1457	0.733932	5.87303e-06	Y	Nuclear structure	CELLULAR PROCESSES AND SIGNALING
Vanrija_humicola_JCM_1457	0.661746	1.09682e-15	Z	Cytoskeleton	CELLULAR PROCESSES AND SIGNALING
Vanrija_humicola_UJ1	0.664824	0	genome	whole_CDS	whole_CDS
Vanrija_humicola_UJ1	0.756752	7.67997e-51	C	Energy production and conversion	METABOLISM
Vanrija_humicola_UJ1	0.761605	9.09147e-81	E	Amino acid transport and metabolism	METABOLISM
Vanrija_humicola_UJ1	0.796717	5.9973e-21	F	Nucleotide transport and metabolism	METABOLISM
Vanrija_humicola_UJ1	0.740125	1.56466e-78	G	Carbohydrate transport and metabolism	METABOLISM
Vanrija_humicola_UJ1	0.801041	5.80426e-29	H	Coenzyme transport and metabolism	METABOLISM
Vanrija_humicola_UJ1	0.752497	1.59915e-48	I	Lipid transport and metabolism	METABOLISM
Vanrija_humicola_UJ1	0.746739	4.72271e-39	P	Inorganic ion transport and metabolism	METABOLISM
Vanrija_humicola_UJ1	0.71615	1.49018e-41	Q	Secondary metabolites biosynthesis, transport, and catabolism	METABOLISM
Vanrija_humicola_UJ1	0.677489	1.73089e-37	A	RNA processing and modification	INFORMATION STORAGE AND PROCESSING
Vanrija_humicola_UJ1	0.839021	1.0239e-28	B	Chromatin structure and dynamics	INFORMATION STORAGE AND PROCESSING
Vanrija_humicola_UJ1	0.85163	3.43576e-93	J	Translation, ribosomal structure and biogenesis	INFORMATION STORAGE AND PROCESSING
Vanrija_humicola_UJ1	0.48314	3.66168e-22	K	Transcription	INFORMATION STORAGE AND PROCESSING
Vanrija_humicola_UJ1	0.590912	6.2158e-20	L	Replication, recombination and repair	INFORMATION STORAGE AND PROCESSING
Vanrija_humicola_UJ1	0.527744	1.493e-11	D	Cell cycle control, cell division, chromosome partitioning	CELLULAR PROCESSES AND SIGNALING
Vanrija_humicola_UJ1	0.770045	6.91544e-17	M	Cell wall/membrane/envelope biogenesis	CELLULAR PROCESSES AND SIGNALING
Vanrija_humicola_UJ1	0.895786	0.0397482	N	Cell motility	CELLULAR PROCESSES AND SIGNALING
Vanrija_humicola_UJ1	0.702357	2.78679e-72	O	Post-translational modification, protein turnover, and chaperones	CELLULAR PROCESSES AND SIGNALING
Vanrija_humicola_UJ1	0.502621	4.63548e-24	T	Signal transduction mechanisms	CELLULAR PROCESSES AND SIGNALING
Vanrija_humicola_UJ1	0.634213	9.81567e-47	U	Intracellular trafficking, secretion, and vesicular transport	CELLULAR PROCESSES AND SIGNALING
Vanrija_humicola_UJ1	0.500867	0.000211721	V	Defense mechanisms	CELLULAR PROCESSES AND SIGNALING
Vanrija_humicola_UJ1	0.685408	0.0286999	W	Extracellular structures	CELLULAR PROCESSES AND SIGNALING
Vanrija_humicola_UJ1	0.685344	4.09087e-05	Y	Nuclear structure	CELLULAR PROCESSES AND SIGNALING
Vanrija_humicola_UJ1	0.69535	2.49902e-17	Z	Cytoskeleton	CELLULAR PROCESSES AND SIGNALING
Vanrija_pseudolonga_DUCC4014	0.70904	0	genome	whole_CDS	whole_CDS
Vanrija_pseudolonga_DUCC4014	0.830142	5.44712e-72	C	Energy production and conversion	METABOLISM
Vanrija_pseudolonga_DUCC4014	0.839069	8.26782e-117	E	Amino acid transport and metabolism	METABOLISM
Vanrija_pseudolonga_DUCC4014	0.821557	1.10693e-23	F	Nucleotide transport and metabolism	METABOLISM
Vanrija_pseudolonga_DUCC4014	0.776279	7.7364e-97	G	Carbohydrate transport and metabolism	METABOLISM
Vanrija_pseudolonga_DUCC4014	0.817653	9.9532e-33	H	Coenzyme transport and metabolism	METABOLISM
Vanrija_pseudolonga_DUCC4014	0.803538	2.0233e-61	I	Lipid transport and metabolism	METABOLISM
Vanrija_pseudolonga_DUCC4014	0.819273	1.45301e-54	P	Inorganic ion transport and metabolism	METABOLISM
Vanrija_pseudolonga_DUCC4014	0.774064	4.01807e-58	Q	Secondary metabolites biosynthesis, transport, and catabolism	METABOLISM
Vanrija_pseudolonga_DUCC4014	0.731295	8.968e-47	A	RNA processing and modification	INFORMATION STORAGE AND PROCESSING
Vanrija_pseudolonga_DUCC4014	0.830789	1.889e-27	B	Chromatin structure and dynamics	INFORMATION STORAGE AND PROCESSING
Vanrija_pseudolonga_DUCC4014	0.875171	2.70358e-108	J	Translation, ribosomal structure and biogenesis	INFORMATION STORAGE AND PROCESSING
Vanrija_pseudolonga_DUCC4014	0.573863	7.89238e-33	K	Transcription	INFORMATION STORAGE AND PROCESSING
Vanrija_pseudolonga_DUCC4014	0.576662	3.46792e-20	L	Replication, recombination and repair	INFORMATION STORAGE AND PROCESSING
Vanrija_pseudolonga_DUCC4014	0.5543	2.23817e-13	D	Cell cycle control, cell division, chromosome partitioning	CELLULAR PROCESSES AND SIGNALING
Vanrija_pseudolonga_DUCC4014	0.767416	1.60078e-16	M	Cell wall/membrane/envelope biogenesis	CELLULAR PROCESSES AND SIGNALING
Vanrija_pseudolonga_DUCC4014	0.849258	0.0323719	N	Cell motility	CELLULAR PROCESSES AND SIGNALING
Vanrija_pseudolonga_DUCC4014	0.751526	6.28843e-91	O	Post-translational modification, protein turnover, and chaperones	CELLULAR PROCESSES AND SIGNALING
Vanrija_pseudolonga_DUCC4014	0.608767	1.73625e-38	T	Signal transduction mechanisms	CELLULAR PROCESSES AND SIGNALING
Vanrija_pseudolonga_DUCC4014	0.73324	1.68326e-69	U	Intracellular trafficking, secretion, and vesicular transport	CELLULAR PROCESSES AND SIGNALING
Vanrija_pseudolonga_DUCC4014	0.708484	3.44385e-10	V	Defense mechanisms	CELLULAR PROCESSES AND SIGNALING
Vanrija_pseudolonga_DUCC4014	0.423928	0.255487	W	Extracellular structures	CELLULAR PROCESSES AND SIGNALING
Vanrija_pseudolonga_DUCC4014	0.725755	1.23878e-05	Y	Nuclear structure	CELLULAR PROCESSES AND SIGNALING
Vanrija_pseudolonga_DUCC4014	0.694923	2.66204e-17	Z	Cytoskeleton	CELLULAR PROCESSES AND SIGNALING
