# Supplementary material for: Genomic and physiological signatures of adaptation in pathogenic fungi
Source: Nat Commun. 2026 Jan 15;17:748. doi: 10.1038/s41467-026-68330-6 (PMC12820176; doi:10.1038/s41467-026-68330-6)
Supplement: Supplementary file 14 — Supplementary Dataset 10 [file 41467_2026_68330_MOESM14_ESM.xlsx]

## Sheet: Supplementary Data 10
Supplementary Data 10. S and p-values for single-copy orthologous genes (OG) present in all species predicted to be involved in Carbohydrate Transport and Metabolism (carbohydrates) or Lipid Transport and Metabolism (lipid). P-values are based on Pearson correlations as determined by the tAI R package.
Strain	S_OG_lipids	S_OG_lipids.pvalue	S_OG_carbohydrates	S_OG_carbohydrates.pvalue	ratio	Genus
Cryptococcus_amylolentus_CBS_6039	0.861328	7.24081e-23	0.86499	7.33639e-24	0.995766	Cryptococcus
Cryptococcus_deneoformans_JEC21	0.872669	4.12375e-24	0.921789	3.53448e-32	0.946713	Cryptococcus
Cryptococcus_floricola_DSM_27421	0.888342	4.83628e-26	0.880589	1.04466e-25	1.0088	Cryptococcus
Cryptococcus_gattii_WM276	0.917805	1.32813e-30	0.936832	1.71475e-35	0.979691	Cryptococcus
Cutaneotrichosporon_arboriformis_JCM_14201	0.749871	1.49438e-14	0.699102	2.16356e-12	1.07262	Cutaneotrichosporon
Cutaneotrichosporon_curvatus_JCM_1532	0.79243	4.0853e-17	0.782891	6.56664e-17	1.01219	Cutaneotrichosporon
Cutaneotrichosporon_cutaneum_JCM_1462	0.813205	1.35482e-18	0.745864	1.07302e-14	1.09029	Cutaneotrichosporon
Cutaneotrichosporon_cyanovorans_JCM_31833	0.65946	1.66773e-10	0.649564	2.18217e-10	1.01523	Cutaneotrichosporon
Cutaneotrichosporon_daszewskae_JCM_11166	0.71384	9.40921e-13	0.701062	1.76824e-12	1.01823	Cutaneotrichosporon
Cutaneotrichosporon_dermatis_ATCC_204094	0.81354	1.27801e-18	0.798678	5.46463e-18	1.01861	Cutaneotrichosporon
Cutaneotrichosporon_dermatis_JCM_11170	0.815021	9.85811e-19	0.80534	1.78954e-18	1.01202	Cutaneotrichosporon
Cutaneotrichosporon_oleaginosum_ATCC_20509_reseq	0.662299	1.30677e-10	0.778179	1.32539e-16	0.851088	Cutaneotrichosporon
Cutaneotrichosporon_oleaginosus_ATCC_20508	0.669276	7.09539e-11	0.771262	3.6043e-16	0.867767	Cutaneotrichosporon
Cutaneotrichosporon_oleaginosus_IBC0246	0.652639	2.96494e-10	0.775039	2.09637e-16	0.842073	Cutaneotrichosporon
Trichosporon_asahii_ATCC_201110	0.857673	1.72829e-22	0.842037	1.58789e-21	1.01857	Trichosporon
Trichosporon_asahii_CBS_8904	0.79286	3.82254e-17	0.850169	2.61991e-22	0.932591	Trichosporon
Trichosporon_asahii_JCM_2466_CBS_2479_reseq	0.861587	6.80197e-23	0.8605	2.26268e-23	1.00126	Trichosporon
Trichosporon_asahii_N5_275_008G1	0.841186	6.60716e-21	0.823909	6.26211e-20	1.02097	Trichosporon
Trichosporon_faecale_JCM_2941	0.785841	1.11093e-16	0.809073	9.39523e-19	0.971287	Trichosporon
