# Supplementary material for: Genomic and physiological signatures of adaptation in pathogenic fungi
Source: Nat Commun. 2026 Jan 15;17:748. doi: 10.1038/s41467-026-68330-6 (PMC12820176; doi:10.1038/s41467-026-68330-6)
Supplement: Supplementary file 15 — Supplementary Dataset 11 [file 41467_2026_68330_MOESM15_ESM.xlsx]

## Sheet: Supplementary Data 11
Supplementary Data 11. Accuracy of fungal lifestyle prediction based on S ratio, for each isolate, based on 9999 iterations of the decision tree model trained on a partial dataset.
Isolate	Incorrect prediction (%)	Accurate prediction (%)	Lifestyle
Cryptococcus_amylolentus_CBS_6039	100	0	Saprotrophic
Cryptococcus_deneoformans_JEC21	0	100	Opportunistic pathogen
Cryptococcus_floricola_DSM_27421	0	100	Saprotrophic
Cryptococcus_gattii_WM276	0	100	Opportunistic pathogen
Cutaneotrichosporon_arboriformis_JCM_14201	0	100	Opportunistic pathogen
Cutaneotrichosporon_curvatus_JCM_1532	0	100	Opportunistic pathogen
Cutaneotrichosporon_cutaneum_JCM_1462	0	100	Opportunistic pathogen
Cutaneotrichosporon_cyanovorans_JCM_31833	0	100	Saprotrophic
Cutaneotrichosporon_daszewskae_JCM_11166	0	100	Opportunistic pathogen
Cutaneotrichosporon_dermatis_ATCC_204094	0	100	Opportunistic pathogen
Cutaneotrichosporon_dermatis_JCM_11170	0	100	Opportunistic pathogen
Cutaneotrichosporon_oleaginosum_ATCC_20509_reseq	0	100	Saprotrophic
Cutaneotrichosporon_oleaginosus_ATCC_20508	0	100	Saprotrophic
Cutaneotrichosporon_oleaginosus_IBC0246	0	100	Saprotrophic
Trichosporon_asahii_ATCC_201110	0	100	Opportunistic pathogen
Trichosporon_asahii_CBS_8904	0	100	Opportunistic pathogen
Trichosporon_asahii_JCM_2466_CBS_2479_reseq	0	100	Opportunistic pathogen
Trichosporon_asahii_N5_275_008G1	0	100	Opportunistic pathogen
Trichosporon_faecale_JCM_2941	0	100	Opportunistic pathogen
Trichosporon_inkin_JCM_9195_ATCC_18020_reseq	0	100	Opportunistic pathogen
