# Supplementary material for: Genomic and physiological signatures of adaptation in pathogenic fungi
Source: Nat Commun. 2026 Jan 15;17:748. doi: 10.1038/s41467-026-68330-6 (PMC12820176; doi:10.1038/s41467-026-68330-6)
Supplement: Supplementary file 16 — Supplementary Dataset 12 [file 41467_2026_68330_MOESM16_ESM.xlsx]

## Sheet: Supplementary Data 12
Supplementary Data 12. Isolates used in this study for the growth assays.
Strain	Identification	Strain/Voucher	Source	Locality	Country	Year	Reference
TS-001	Apiotrichum akiyoshidainum	EXF-14057	skin of asymptomatic Proteus anguinus anguinus	Vivarium 2, Ljubljana	Slovenia	2018	https://doi.org/10.3389/fmicb.2022.926558
TS-007	Apiotrichum porosum	CBS 8396, ATCC 90770	soil	Wageningen	Netherlands	1990	https://doi.org/10.1111/j.1567-1364.2001.tb00009.x
TS-008	Apiotrichum porosum	CBS 8522	soil, neutral clay	Wageningen	Netherlands	1996	https://doi.org/10.1111/j.1567-1364.2001.tb00009.x
TS-009	Apiotrichum porosum	EXF-14154	skin of asymptomatic Proteus anguinus anguinus	Vivarium 2, Ljubljana	Slovenia	2018	https://doi.org/10.3389/fmicb.2022.926558
TS-010	Cutaneotrichosporon cutaneum	EXF-13539	skin of asymptomatic Proteus anguinus anguinus	Vivarium 1, Cerknica	Slovenia	2018	https://doi.org/10.3389/fmicb.2022.926558
TS-012	Cutaneotrichosporon dermatis	EXF-14043	skin of asymptomatic Proteus anguinus anguinus	Vivarium 2, Ljubljana	Slovenia	2017	https://doi.org/10.3389/fmicb.2022.926558
TS-015	Vanrija humicola	CBS 571, JCM 1457, ATCC 14438, NRRL Y-12944	heath soil	Unknown	Switzerland	1912	NA
TS-020	Vanrija humicola	CBS 4282	water of stream, contaminated by effluent of papermill	Malé Karpaty, Bystrica stream	Slovakia	NA	NA
TS-027	Apiotrichum porosum	ac123	grinded washed leaf of Aegilops cylindrica (mock)	Kiel	Germany	2022	NA
TS-038	Apiotrichum porosum	DSM 27194	Soil	Baden-Württemberg, Karlsruhe	Germany	2012	NA
TS-039	Cutaneotrichosporon curvatus	DSM 101032, CBS 570, JCM 1532, ATCC 100567	sputum of tubercular patient	NA	Netherlands	1932	NA
TS-042	Cutaneotrichosporon dermatis	DSM 12017	Soil dioxin contaminated	Ilsenburg	Germany	NA	NA
TS-043	Cutaneotrichosporon dermatis	DSM 70675	sulfite liquor waste	NA	NA	NA	NA
TS-046	Cutaneotrichosporon oleaginosus	DSM 11815, ATCC 20509	Dairy plant	Iowa	USA	NA	https://doi.org/10.3852/10-403
TS-057	Apiotrichum mycotoxinovorans	FHG000526	Infected Coptotermes testaceus nest	Berlin	Germany	2018	https://doi.org/10.1002/cbic.202100698
TS-075	Apiotrichum gamsii	NRRL Y-17959, JCM 9941, CBS 577.77	moist humus, around roots	Sierra Nevada de Santa María	Colombia	NA	NA
TS-076	Apiotrichum laibachii	NRRL Y-17956, JCM 2947, CBS 5790	soil	NA	Switzerland	NA	NA
TS-095	Cutaneotrichosporon cyanovorans	NRRL Y-48730, JCM 31833, CBS 11948	cyanide contaminated soil	Sasolburg	South Africa	NA	NA
TS-108	Trichosporon asahii	NRRL Y-17953, JCM 2466, CBS 2479	nail of psoriasis patient, Trichosporia cutis psoriati formis progressive	Fukuoka	Japan	NA	NA
TS-132	Trichosporon faecale	NRRL Y-17955, JCM 2941, CBS 4828	feces of man	NA	Brazil	NA	NA
TS-139	Trichosporon inkin	NRRL Y-6957, JCM 9195, CBS 5585, ATCC 18020	skin of woman, with tinea cruris caused by Trichophyton tonsurans	NA	Portugal	NA	NA
