# Supplementary material for: Genomic and physiological signatures of adaptation in pathogenic fungi
Source: Nat Commun. 2026 Jan 15;17:748. doi: 10.1038/s41467-026-68330-6 (PMC12820176; doi:10.1038/s41467-026-68330-6)
Supplement: Supplementary file 17 — Supplementary Dataset 13 [file 41467_2026_68330_MOESM17_ESM.xlsx]

## Sheet: Supplementary Data 13
Supplementary Data 13. Colony Forming Units (CFU) counts per isolate at an OD600nm of 2.5 × 10-4.
Strain	Replicate_1	Replicate_2	Replicate_3
TS-001	560	600	660
TS-007	440	490	490
TS-008	440	270	380
TS-009	300	290	240
TS-010	120	60	180
TS-012	370	460	510
TS-015	760	1360	950
TS-020	1410	1730	1240
TS-027	200	210	220
TS-038	330	270	310
TS-042	1220	1100	1120
TS-043	730	850	960
TS-046	510	640	ND
TS-057	490	410	270
TS-075	340	450	320
TS-076	100	100	150
TS-095	110	180	190
TS-108	320	250	250
TS-132	150	130	180
