# Supplementary material for: Genomic and physiological signatures of adaptation in pathogenic fungi
Source: Nat Commun. 2026 Jan 15;17:748. doi: 10.1038/s41467-026-68330-6 (PMC12820176; doi:10.1038/s41467-026-68330-6)
Supplement: Supplementary file 18 — Supplementary Dataset 14 [file 41467_2026_68330_MOESM18_ESM.xlsx]

## Sheet: Supplementary Data 14
Supplementary Data 14. Functional annotation for all genes predicted. Functional prediction was performed with EggNOG. The predicted tAI is provided for each gene. The isolates used as representatives for individual species are indicated.
gene	species	tai	Order	Lifestyle	One_strain_per_species	seed_eggNOG_ortholog	seed_ortholog_evalue	seed_ortholog_score	eggNOG.OGs	narr_og_name	narr_og_cat	narr_og_desc	Preferred_name	GOs	EC	KEGG_ko	KEGG_Pathway	KEGG_Module	KEGG_Reaction	KEGG_rclass	BRITE	KEGG_TC	CAZy	BiGG_Reaction	PFAMs	Function	Process	gene.length
Apiotrichum_akiyoshidainum_HP2023|1	Apiotrichum_akiyoshidainum_HP2023	0.357193	Trichosporonales	Environmental	Yes	82508.K1W0Q8	5.7e-36	157.5	COG4702@1|root,2S03S@2759|Eukaryota,3A2EM@33154|Opisthokonta,3P3CR@4751|Fungi,3V2UD@5204|Basidiomycota	3V2UD@5204|Basidiomycota	S	Haem-degrading	-	GO:0005575,GO:0005622,GO:0005623,GO:0005737,GO:0005829,GO:0006605,GO:0006612,GO:0006620,GO:0006810,GO:0006886,GO:0006996,GO:0007029,GO:0008104,GO:0008150,GO:0009987,GO:0010256,GO:0015031,GO:0015833,GO:0016043,GO:0032991,GO:0033036,GO:0033365,GO:0034613,GO:0042886,GO:0044424,GO:0044444,GO:0044445,GO:0044464,GO:0045047,GO:0045184,GO:0046907,GO:0051179,GO:0051234,GO:0051641,GO:0051649,GO:0061024,GO:…	-	-	-	-	-	-	-	-	-	-	Haem_degrading	Function unknown	POORLY CHARACTERIZED	537
Apiotrichum_akiyoshidainum_HP2023|2	Apiotrichum_akiyoshidainum_HP2023	0.330348	Trichosporonales	Environmental	Yes	82508.K1V1M1	6.3e-19	101.3	2EUAR@1|root,2SWH7@2759|Eukaryota,3ATS7@33154|Opisthokonta,3PIAV@4751|Fungi,3V6PD@5204|Basidiomycota	3V6PD@5204|Basidiomycota	-	-	-	-	-	-	-	-	-	-	-	-	-	-	-	NA	NA	705
Apiotrichum_akiyoshidainum_HP2023|3	Apiotrichum_akiyoshidainum_HP2023	0.3179	Trichosporonales	Environmental	Yes	82508.K1VME8	4.5e-61	241.9	2E11P@1|root,2S8EC@2759|Eukaryota,3ATKP@33154|Opisthokonta	3ATKP@33154|Opisthokonta	S	Protein of unknown function (DUF2804)	-	-	-	-	-	-	-	-	-	-	-	-	DUF2804	Function unknown	POORLY CHARACTERIZED	1056
Apiotrichum_akiyoshidainum_HP2023|4	Apiotrichum_akiyoshidainum_HP2023	0.346082	Trichosporonales	Environmental	Yes	82508.K1VEZ8	1.9e-48	200.3	2CKJ2@1|root,2S3VX@2759|Eukaryota,3A7XZ@33154|Opisthokonta,3P61D@4751|Fungi,3V31Z@5204|Basidiomycota	3V31Z@5204|Basidiomycota	-	-	-	-	-	-	-	-	-	-	-	-	-	-	DUF4602	NA	NA	1302
Apiotrichum_akiyoshidainum_HP2023|5	Apiotrichum_akiyoshidainum_HP2023	0.355458	Trichosporonales	Environmental	Yes	5207.AAW41320	3.2e-57	227.6	KOG1654@1|root,KOG1654@2759|Eukaryota,3A1NV@33154|Opisthokonta,3P2RB@4751|Fungi,3V0WB@5204|Basidiomycota,3VFV2@5234|Tremellales	3VFV2@5234|Tremellales	Z	The ATG8	ATG8	GO:0000045,GO:0000322,GO:0000323,GO:0000324,GO:0000329,GO:0000407,GO:0000422,GO:0003674,GO:0005488,GO:0005543,GO:0005575,GO:0005622,GO:0005623,GO:0005737,GO:0005773,GO:0005774,GO:0005776,GO:0005829,GO:0006605,GO:0006623,GO:0006810,GO:0006886,GO:0006888,GO:0006914,GO:0006950,GO:0006995,GO:0006996,GO:0007005,GO:0007033,GO:0007034,GO:0007154,GO:0008104,GO:0008150,GO:0008152,GO:0008289,GO:0008429,GO:…	-	ko:K08341	ko04068,ko04136,ko04137,ko04138,ko04139,ko04140,ko04212,ko04371,ko04621,ko04727,ko05167,map04068,map04136,map04137,map04138,map04139,map04140,map04212,map04371,map04621,map04727,map05167	-	-	-	ko00000,ko00001,ko03029,ko04121,ko04131	-	-	-	APG12,Atg8	Cytoskeleton	CELLULAR PROCESSES AND SIGNALING	384
Apiotrichum_akiyoshidainum_HP2023|6	Apiotrichum_akiyoshidainum_HP2023	0.42996	Trichosporonales	Environmental	Yes	82508.K1VSQ4	8.1e-129	466.8	COG5106@1|root,KOG3031@2759|Eukaryota,39R5N@33154|Opisthokonta,3NV15@4751|Fungi,3UYY4@5204|Basidiomycota,3VDTN@5234|Tremellales	3VDTN@5234|Tremellales	J	Brix	RPF2	GO:0000027,GO:0000460,GO:0000463,GO:0000466,GO:0000470,GO:0003674,GO:0003676,GO:0003723,GO:0005488,GO:0005575,GO:0005622,GO:0005623,GO:0005634,GO:0005730,GO:0005732,GO:0006139,GO:0006364,GO:0006396,GO:0006725,GO:0006807,GO:0006996,GO:0008097,GO:0008150,GO:0008152,GO:0008312,GO:0009987,GO:0010467,GO:0016043,GO:0016070,GO:0016072,GO:0019843,GO:0022607,GO:0022613,GO:0022618,GO:0030684,GO:0030687,GO:…	-	ko:K14847	-	-	-	-	ko00000,ko03009	-	-	-	Brix,PPR,PPR_1,PPR_2,PPR_3,PPR_long	Translation, ribosomal structure and biogenesis	INFORMATION STORAGE AND PROCESSING	993
Apiotrichum_akiyoshidainum_HP2023|7	Apiotrichum_akiyoshidainum_HP2023	0.255358	Trichosporonales	Environmental	Yes	552467.XP_003197175.1	3.4e-223	782.3	COG0642@1|root,COG5641@1|root,KOG0519@2759|Eukaryota,KOG1601@2759|Eukaryota,39S94@33154|Opisthokonta,3NVPC@4751|Fungi,3UZJ7@5204|Basidiomycota,3VGMV@5234|Tremellales	3VGMV@5234|Tremellales	T	PAS domain	-	-	-	-	-	-	-	-	-	-	-	-	GAF,GAF_3,HATPase_c,HisKA,MEDS,PAS,PAS_3,PAS_4,PAS_8,PAS_9,Response_reg	Signal transduction mechanisms	CELLULAR PROCESSES AND SIGNALING	3867
Apiotrichum_akiyoshidainum_HP2023|8	Apiotrichum_akiyoshidainum_HP2023	0.477598	Trichosporonales	Environmental	Yes	82508.K1VA67	6.8e-34	151.4	KOG4661@1|root,KOG4661@2759|Eukaryota,3A1TP@33154|Opisthokonta,3Q52P@4751|Fungi,3V1C8@5204|Basidiomycota,3VFEA@5234|Tremellales	3VFEA@5234|Tremellales	A	RNA recognition motif	-	-	-	ko:K12897	ko03040,map03040	-	-	-	ko00000,ko00001,ko01009,ko03041	-	-	-	RRM_1,RRM_5,RRM_6	RNA processing and modification	INFORMATION STORAGE AND PROCESSING	897
Apiotrichum_akiyoshidainum_HP2023|9	Apiotrichum_akiyoshidainum_HP2023	0.380308	Trichosporonales	Environmental	Yes	82508.K1W875	4.1e-222	778.1	COG0534@1|root,KOG1347@2759|Eukaryota,38BY6@33154|Opisthokonta,3NUM1@4751|Fungi,3UZ74@5204|Basidiomycota,3VDH6@5234|Tremellales	3VDH6@5234|Tremellales	V	MatE	ERC1	GO:0003674,GO:0005215,GO:0005575,GO:0006556,GO:0006732,GO:0006790,GO:0006810,GO:0006855,GO:0008150,GO:0008152,GO:0009058,GO:0009108,GO:0009987,GO:0015238,GO:0015893,GO:0016020,GO:0016021,GO:0017144,GO:0022857,GO:0031224,GO:0042221,GO:0042493,GO:0042891,GO:0044237,GO:0044249,GO:0044272,GO:0044425,GO:0046500,GO:0050896,GO:0051179,GO:0051186,GO:0051188,GO:0051234,GO:0055085,GO:0071704,GO:1901576	-	ko:K03327	-	-	-	-	ko00000,ko02000	2.A.66.1	-	-	FYVE,MatE,Polysacc_synt_C,VHS	Defense mechanisms	CELLULAR PROCESSES AND SIGNALING	2496
Apiotrichum_akiyoshidainum_HP2023|10	Apiotrichum_akiyoshidainum_HP2023	0.331987	Trichosporonales	Environmental	Yes	82508.K1VJK9	2.6e-75	289.3	COG4886@1|root,KOG0531@2759|Eukaryota,38C24@33154|Opisthokonta,3NUKW@4751|Fungi,3V0AN@5204|Basidiomycota,3VDTD@5234|Tremellales	3VDTD@5234|Tremellales	T	occurring C-terminal to leucine-rich repeats	sds22	GO:0000164,GO:0003674,GO:0004857,GO:0004864,GO:0004865,GO:0005575,GO:0005622,GO:0005623,GO:0005634,GO:0005737,GO:0007059,GO:0007088,GO:0007346,GO:0008047,GO:0008104,GO:0008150,GO:0008287,GO:0009892,GO:0009896,GO:0009987,GO:0010563,GO:0010564,GO:0010605,GO:0010638,GO:0010921,GO:0010923,GO:0010965,GO:0019208,GO:0019211,GO:0019212,GO:0019220,GO:0019222,GO:0019888,GO:0023052,GO:0030071,GO:0030234,GO:…	-	ko:K17550	-	-	-	-	ko00000,ko01009	-	-	-	ACT,LRR_1,LRR_4,LRR_6,LRR_8,LRR_9,PDT	Signal transduction mechanisms	CELLULAR PROCESSES AND SIGNALING	1116
Apiotrichum_akiyoshidainum_HP2023|11	Apiotrichum_akiyoshidainum_HP2023	0.296155	Trichosporonales	Environmental	Yes	552467.XP_003193551.1	4.4e-96	358.2	KOG3039@1|root,KOG3039@2759|Eukaryota,38DVD@33154|Opisthokonta,3NYKN@4751|Fungi,3V0FN@5204|Basidiomycota,3VF47@5234|Tremellales	3VF47@5234|Tremellales	A	Ring finger	-	-	-	ko:K13125	-	-	-	-	ko00000,ko03041	-	-	-	Ank_2,Rtf2,zf-C3HC4,zf-C3HC4_2,zf-C3HC4_3,zf-NOSIP,zf-RING_2,zf-RING_5,zf-RING_UBOX	RNA processing and modification	INFORMATION STORAGE AND PROCESSING	1071
Apiotrichum_akiyoshidainum_HP2023|12	Apiotrichum_akiyoshidainum_HP2023	0.450956	Trichosporonales	Environmental	Yes	82508.K1W9X1	1.8e-159	568.9	COG3407@1|root,KOG2833@2759|Eukaryota,38DKK@33154|Opisthokonta,3NW3F@4751|Fungi,3UYB0@5204|Basidiomycota,3VEK6@5234|Tremellales	3VEK6@5234|Tremellales	I	diphosphomevalonate decarboxylase	MVD1	GO:0003674,GO:0003824,GO:0004163,GO:0005575,GO:0005622,GO:0005623,GO:0005737,GO:0005829,GO:0006066,GO:0006084,GO:0006139,GO:0006163,GO:0006629,GO:0006637,GO:0006644,GO:0006694,GO:0006696,GO:0006720,GO:0006725,GO:0006732,GO:0006753,GO:0006790,GO:0006793,GO:0006796,GO:0006807,GO:0008150,GO:0008152,GO:0008202,GO:0008204,GO:0008299,GO:0008610,GO:0008654,GO:0009058,GO:0009117,GO:0009150,GO:0009240,GO:…	4.1.1.33	ko:K01597	ko00900,ko01100,ko01110,ko01130,map00900,map01100,map01110,map01130	M00095	R01121	RC00453	ko00000,ko00001,ko00002,ko01000	-	-	-	AAA_33,DUF647,GHMP_kinases_C,GHMP_kinases_N,PNK3P,Peptidase_M50,Syntaxin_2	Lipid transport and metabolism	METABOLISM	1203
Apiotrichum_akiyoshidainum_HP2023|13	Apiotrichum_akiyoshidainum_HP2023	0.393386	Trichosporonales	Environmental	Yes	82508.K1V3N4	1.6e-125	456.8	2E1JV@1|root,2S8WN@2759|Eukaryota,39IZ1@33154|Opisthokonta,3Q3C6@4751|Fungi,3V2JK@5204|Basidiomycota,3VF8S@5234|Tremellales	3VF8S@5234|Tremellales	S	Nucleoporin protein Ndc1-Nup	-	-	-	ko:K14315	ko03013,map03013	M00427	-	-	ko00000,ko00001,ko00002,ko03019	1.I.1	-	-	Ndc1_Nup	Function unknown	POORLY CHARACTERIZED	1872
Apiotrichum_akiyoshidainum_HP2023|14	Apiotrichum_akiyoshidainum_HP2023	0.312046	Trichosporonales	Environmental	Yes	82508.K1V9E2	0	2382.1	KOG1517@1|root,KOG1517@2759|Eukaryota,38C2A@33154|Opisthokonta,3NUIX@4751|Fungi,3UZEQ@5204|Basidiomycota,3VD3Q@5234|Tremellales	3VD3Q@5234|Tremellales	D	Raptor N-terminal CASPase like domain	KOG1	GO:0000322,GO:0000323,GO:0000324,GO:0000329,GO:0001101,GO:0001558,GO:0001932,GO:0001934,GO:0003674,GO:0005488,GO:0005515,GO:0005575,GO:0005622,GO:0005623,GO:0005737,GO:0005739,GO:0005773,GO:0005774,GO:0005886,GO:0006950,GO:0007154,GO:0007165,GO:0008150,GO:0008361,GO:0009267,GO:0009605,GO:0009719,GO:0009893,GO:0009894,GO:0009987,GO:0009991,GO:0010033,GO:0010243,GO:0010494,GO:0010506,GO:0010562,GO:…	-	ko:K07204	ko04136,ko04138,ko04140,ko04150,ko04151,ko04152,ko04211,ko04213,ko04714,ko04910,ko05206,map04136,map04138,map04140,map04150,map04151,map04152,map04211,map04213,map04714,map04910,map05206	-	-	-	ko00000,ko00001,ko04131	-	-	-	Cnd1,HEAT,HEAT_2,HEAT_EZ,Raptor_N,WD40	Cell cycle control, cell division, chromosome partitioning	CELLULAR PROCESSES AND SIGNALING	4458
Apiotrichum_akiyoshidainum_HP2023|15	Apiotrichum_akiyoshidainum_HP2023	0.32604	Trichosporonales	Environmental	Yes	82508.K1W6D8	0	2477.6	COG5307@1|root,KOG0929@2759|Eukaryota,38B79@33154|Opisthokonta,3NU1X@4751|Fungi,3UY5V@5204|Basidiomycota,3VE0Z@5234|Tremellales	3VE0Z@5234|Tremellales	U	Domain of unknown function (DUF1981)	SEC7	GO:0000045,GO:0000137,GO:0003674,GO:0005085,GO:0005086,GO:0005488,GO:0005515,GO:0005575,GO:0005622,GO:0005623,GO:0005634,GO:0005635,GO:0005737,GO:0005768,GO:0005770,GO:0005794,GO:0005795,GO:0005798,GO:0005802,GO:0005829,GO:0005938,GO:0006810,GO:0006886,GO:0006888,GO:0006891,GO:0006914,GO:0006996,GO:0007033,GO:0008104,GO:0008150,GO:0008152,GO:0009056,GO:0009987,GO:0012505,GO:0015031,GO:0015833,GO:…	-	ko:K18442	ko04144,map04144	-	-	-	ko00000,ko00001,ko04131	-	-	-	DCB,DUF1981,Sec7,Sec7_N	Intracellular trafficking, secretion, and vesicular transport	CELLULAR PROCESSES AND SIGNALING	7413
Apiotrichum_akiyoshidainum_HP2023|16	Apiotrichum_akiyoshidainum_HP2023	0.293127	Trichosporonales	Environmental	Yes	5217.XP_007001309.1	5.6e-67	261.2	KOG1470@1|root,KOG1470@2759|Eukaryota,38HHP@33154|Opisthokonta,3NWM0@4751|Fungi,3V5ND@5204|Basidiomycota,3VH0Z@5234|Tremellales	3VH0Z@5234|Tremellales	I	CRAL/TRIO domain	PDR16	GO:0003674,GO:0005215,GO:0005319,GO:0005548,GO:0005575,GO:0005622,GO:0005623,GO:0005628,GO:0005737,GO:0005768,GO:0005811,GO:0005829,GO:0005886,GO:0006575,GO:0006629,GO:0006644,GO:0006650,GO:0006658,GO:0006694,GO:0006793,GO:0006796,GO:0006807,GO:0006810,GO:0006811,GO:0006820,GO:0006869,GO:0006892,GO:0006893,GO:0008104,GO:0008150,GO:0008152,GO:0008202,GO:0008526,GO:0008610,GO:0008654,GO:0009058,GO:…	-	-	-	-	-	-	-	-	-	-	ADH_zinc_N_2,CRAL_TRIO,CRAL_TRIO_2,CRAL_TRIO_N	Lipid transport and metabolism	METABOLISM	822
Apiotrichum_akiyoshidainum_HP2023|17	Apiotrichum_akiyoshidainum_HP2023	0.310489	Trichosporonales	Environmental	Yes	5217.XP_007007457.1	0	1157.1	COG1196@1|root,KOG0964@2759|Eukaryota,38BNB@33154|Opisthokonta,3NWDY@4751|Fungi,3UY2D@5204|Basidiomycota,3VDEM@5234|Tremellales	3VDEM@5234|Tremellales	D	Structural maintenance of chromosomes protein	SMC3	GO:0000003,GO:0000070,GO:0000228,GO:0000278,GO:0000280,GO:0000724,GO:0000725,GO:0000775,GO:0000779,GO:0000780,GO:0000793,GO:0000794,GO:0000798,GO:0000819,GO:0003006,GO:0003674,GO:0003676,GO:0003677,GO:0003824,GO:0005488,GO:0005515,GO:0005575,GO:0005622,GO:0005623,GO:0005634,GO:0005694,GO:0006139,GO:0006259,GO:0006281,GO:0006302,GO:0006310,GO:0006725,GO:0006807,GO:0006950,GO:0006974,GO:0006996,GO:…	-	ko:K06669	ko04110,ko04111,ko04113,ko04114,map04110,map04111,map04113,map04114	-	-	-	ko00000,ko00001,ko00535,ko03036	-	-	-	AAA_15,AAA_21,AAA_23,Actin,CLASP_N,DAGK_cat,ER_lumen_recept,RRM_1,SMC_N,SMC_hinge	Cell cycle control, cell division, chromosome partitioning	CELLULAR PROCESSES AND SIGNALING	3513
Apiotrichum_akiyoshidainum_HP2023|18	Apiotrichum_akiyoshidainum_HP2023	0.300904	Trichosporonales	Environmental	Yes	5217.XP_007002089.1	1.2e-138	500.7	KOG2031@1|root,KOG2031@2759|Eukaryota,39TKQ@33154|Opisthokonta,3NWEE@4751|Fungi,3V0RM@5204|Basidiomycota,3VGGT@5234|Tremellales	3VGGT@5234|Tremellales	L	Tyrosyl-DNA phosphodiesterase	-	-	-	ko:K10862	-	-	-	-	ko00000,ko01000,ko03400	-	-	-	Tyr-DNA_phospho,UIM	Replication, recombination and repair	INFORMATION STORAGE AND PROCESSING	2391
Apiotrichum_akiyoshidainum_HP2023|19	Apiotrichum_akiyoshidainum_HP2023	0.37093	Trichosporonales	Environmental	Yes	5207.AAW42872	1.7e-32	144.8	KOG3482@1|root,KOG3482@2759|Eukaryota,3A5K1@33154|Opisthokonta,3P5AF@4751|Fungi,3V1V1@5204|Basidiomycota,3VH16@5234|Tremellales	3VH16@5234|Tremellales	A	snRNP Sm proteins	-	GO:0000245,GO:0000375,GO:0000377,GO:0000395,GO:0000398,GO:0003674,GO:0003676,GO:0003723,GO:0005488,GO:0005575,GO:0005622,GO:0005623,GO:0005634,GO:0005681,GO:0005682,GO:0005685,GO:0005686,GO:0006139,GO:0006376,GO:0006396,GO:0006397,GO:0006725,GO:0006807,GO:0008150,GO:0008152,GO:0008380,GO:0009987,GO:0010467,GO:0016043,GO:0016070,GO:0016071,GO:0022607,GO:0022613,GO:0022618,GO:0030532,GO:0032991,GO:…	-	ko:K11098	ko03040,map03040	M00351,M00352,M00354,M00355,M00398	-	-	ko00000,ko00001,ko00002,ko03032,ko03041	-	-	-	Exo_endo_phos_2,LSM	RNA processing and modification	INFORMATION STORAGE AND PROCESSING	240
Apiotrichum_akiyoshidainum_HP2023|20	Apiotrichum_akiyoshidainum_HP2023	0.465506	Trichosporonales	Environmental	Yes	82508.K1V1X4	3.7e-78	299.7	KOG2196@1|root,KOG2196@2759|Eukaryota,38HQQ@33154|Opisthokonta,3NWME@4751|Fungi,3V0BQ@5204|Basidiomycota,3VFHX@5234|Tremellales	3VFHX@5234|Tremellales	Y	Nsp1-like C-terminal region	NSP1	GO:0000054,GO:0000055,GO:0000056,GO:0003674,GO:0005198,GO:0005488,GO:0005543,GO:0005575,GO:0005622,GO:0005623,GO:0005634,GO:0005635,GO:0005643,GO:0006403,GO:0006405,GO:0006406,GO:0006409,GO:0006606,GO:0006607,GO:0006611,GO:0006810,GO:0006886,GO:0006913,GO:0007346,GO:0008104,GO:0008150,GO:0008152,GO:0008289,GO:0010389,GO:0010467,GO:0010564,GO:0012505,GO:0015031,GO:0015833,GO:0015931,GO:0016020,GO:…	-	ko:K14306	ko03013,map03013	M00427	-	-	ko00000,ko00001,ko00002,ko03019	1.I.1	-	-	Nsp1_C,Nucleoporin_FG	Nuclear structure	CELLULAR PROCESSES AND SIGNALING	2157
Apiotrichum_akiyoshidainum_HP2023|21	Apiotrichum_akiyoshidainum_HP2023	0.296429	Trichosporonales	Environmental	Yes	82508.K1VMJ8	4.2e-55	220.7	COG5150@1|root,KOG0871@2759|Eukaryota,3A3SW@33154|Opisthokonta,3P4GF@4751|Fungi,3V17A@5204|Basidiomycota,3VFSP@5234|Tremellales	3VFSP@5234|Tremellales	K	Histone-like transcription factor (CBF/NF-Y) and archaeal histone	NCB2	GO:0000122,GO:0000988,GO:0000989,GO:0001047,GO:0001067,GO:0001076,GO:0001129,GO:0001132,GO:0003674,GO:0003676,GO:0003677,GO:0003682,GO:0003712,GO:0003714,GO:0005488,GO:0005575,GO:0005622,GO:0005623,GO:0005634,GO:0005654,GO:0006139,GO:0006351,GO:0006352,GO:0006355,GO:0006357,GO:0006366,GO:0006367,GO:0006725,GO:0006807,GO:0006950,GO:0008150,GO:0008152,GO:0009058,GO:0009059,GO:0009266,GO:0009408,GO:…	-	ko:K21751	-	-	-	-	ko00000,ko03021	-	-	-	CBFD_NFYB_HMF,Histone	Transcription	INFORMATION STORAGE AND PROCESSING	417
Apiotrichum_akiyoshidainum_HP2023|22	Apiotrichum_akiyoshidainum_HP2023	0.274262	Trichosporonales	Environmental	Yes	552467.XP_003193668.1	2.1e-72	279.3	KOG2889@1|root,KOG2889@2759|Eukaryota,38DYV@33154|Opisthokonta,3P1U5@4751|Fungi,3V0F0@5204|Basidiomycota,3VFB5@5234|Tremellales	3VFB5@5234|Tremellales	S	PRP38 family	-	GO:0000375,GO:0000377,GO:0000398,GO:0005575,GO:0005622,GO:0005623,GO:0005634,GO:0005681,GO:0006139,GO:0006396,GO:0006397,GO:0006725,GO:0006807,GO:0008150,GO:0008152,GO:0008380,GO:0009987,GO:0010467,GO:0016070,GO:0016071,GO:0030532,GO:0032991,GO:0034641,GO:0043170,GO:0043226,GO:0043227,GO:0043229,GO:0043231,GO:0044237,GO:0044238,GO:0044422,GO:0044424,GO:0044428,GO:0044446,GO:0044464,GO:0045292,GO:…	-	ko:K12849	ko03040,map03040	-	-	-	ko00000,ko00001,ko03041	-	-	-	PRP38,PRP38_assoc	Function unknown	POORLY CHARACTERIZED	858
Apiotrichum_akiyoshidainum_HP2023|23	Apiotrichum_akiyoshidainum_HP2023	0.332284	Trichosporonales	Environmental	Yes	5207.AAW43157	9.3e-186	656.8	KOG2560@1|root,KOG2560@2759|Eukaryota,38GPQ@33154|Opisthokonta,3NWMQ@4751|Fungi,3UYCT@5204|Basidiomycota,3VCMU@5234|Tremellales	3VCMU@5234|Tremellales	A	Pre-mRNA splicing Prp18-interacting factor	SLU7	GO:0000350,GO:0000375,GO:0000377,GO:0000393,GO:0000398,GO:0005575,GO:0005622,GO:0005623,GO:0005634,GO:0005681,GO:0005684,GO:0006139,GO:0006396,GO:0006397,GO:0006725,GO:0006807,GO:0008150,GO:0008152,GO:0008380,GO:0009987,GO:0010467,GO:0016043,GO:0016070,GO:0016071,GO:0022607,GO:0022613,GO:0022618,GO:0032991,GO:0034622,GO:0034641,GO:0043170,GO:0043226,GO:0043227,GO:0043229,GO:0043231,GO:0043933,GO:…	-	ko:K12819	ko03040,map03040	-	-	-	ko00000,ko00001,ko03041	-	-	-	Ribosomal_L37e,Slu7,zf-CCHC	RNA processing and modification	INFORMATION STORAGE AND PROCESSING	1674
Apiotrichum_akiyoshidainum_HP2023|24	Apiotrichum_akiyoshidainum_HP2023	0.403817	Trichosporonales	Environmental	Yes	82508.K1VL37	4.6e-177	627.9	COG5176@1|root,KOG0119@2759|Eukaryota,38GV3@33154|Opisthokonta,3NTZU@4751|Fungi,3UXTZ@5204|Basidiomycota,3VD60@5234|Tremellales	3VD60@5234|Tremellales	A	Splicing factor 1 helix-hairpin domain	BBP	GO:0000243,GO:0000375,GO:0000377,GO:0000398,GO:0003674,GO:0003676,GO:0003723,GO:0005488,GO:0005575,GO:0005622,GO:0005623,GO:0005634,GO:0005681,GO:0005684,GO:0005737,GO:0005829,GO:0006139,GO:0006396,GO:0006397,GO:0006725,GO:0006807,GO:0008150,GO:0008152,GO:0008380,GO:0009987,GO:0010467,GO:0016070,GO:0016071,GO:0032991,GO:0034641,GO:0036002,GO:0043170,GO:0043226,GO:0043227,GO:0043229,GO:0043231,GO:…	-	ko:K13095	-	-	-	-	ko00000,ko03041	-	-	-	GLTT,GST_N,GST_N_2,GST_N_3,KH_1,KH_3,MFS_1,SF1-HH,Sugar_tr,TRI12,zf-CCHC,zf-CCHC_3	RNA processing and modification	INFORMATION STORAGE AND PROCESSING	1677
Apiotrichum_akiyoshidainum_HP2023|25	Apiotrichum_akiyoshidainum_HP2023	0.307303	Trichosporonales	Environmental	Yes	82508.K1VAG0	6.7e-82	311.2	COG0524@1|root,2RXN8@2759|Eukaryota,39JB0@33154|Opisthokonta,3Q3MV@4751|Fungi,3VCBC@5204|Basidiomycota,3VF32@5234|Tremellales	3VF32@5234|Tremellales	G	pfkB family carbohydrate kinase	MAK32	GO:0003674,GO:0003824,GO:0005575,GO:0005622,GO:0005623,GO:0005737,GO:0005975,GO:0006793,GO:0006796,GO:0008150,GO:0008152,GO:0009987,GO:0016301,GO:0016310,GO:0016740,GO:0016772,GO:0019200,GO:0044237,GO:0044238,GO:0044262,GO:0044419,GO:0044424,GO:0044464,GO:0046835,GO:0051704,GO:0071704	-	-	-	-	-	-	-	-	-	-	PfkB,Phos_pyr_kin	Carbohydrate transport and metabolism	METABOLISM	1173
Apiotrichum_akiyoshidainum_HP2023|26	Apiotrichum_akiyoshidainum_HP2023	0.317353	Trichosporonales	Environmental	Yes	82508.K1V9P8	7.8e-88	331.3	KOG4157@1|root,KOG4157@2759|Eukaryota,39S49@33154|Opisthokonta,3NVDV@4751|Fungi,3V05K@5204|Basidiomycota,3VDH4@5234|Tremellales	3VDH4@5234|Tremellales	S	Domain of unknown function (DUF1996)	-	-	-	-	-	-	-	-	-	-	-	-	DUF1996	Function unknown	POORLY CHARACTERIZED	1464
Apiotrichum_akiyoshidainum_HP2023|27	Apiotrichum_akiyoshidainum_HP2023	0.280861	Trichosporonales	Environmental	Yes	82508.K1V1E3	2.7e-34	152.1	294BA@1|root,2RB8G@2759|Eukaryota,3AXPT@33154|Opisthokonta,3PIUW@4751|Fungi,3V827@5204|Basidiomycota,3VG4Q@5234|Tremellales	3VG4Q@5234|Tremellales	-	-	-	-	-	-	-	-	-	-	-	-	-	-	-	NA	NA	618
Apiotrichum_akiyoshidainum_HP2023|28	Apiotrichum_akiyoshidainum_HP2023	0.317887	Trichosporonales	Environmental	Yes	82508.K1V9R3	8.7e-64	250.8	COG5224@1|root,KOG1561@2759|Eukaryota,38DV3@33154|Opisthokonta,3P578@4751|Fungi,3V2F9@5204|Basidiomycota,3VFPJ@5234|Tremellales	3VFPJ@5234|Tremellales	K	CCAAT-Binding transcription Factor	HAP2	GO:0000429,GO:0000436,GO:0000976,GO:0000977,GO:0000978,GO:0000979,GO:0000981,GO:0000982,GO:0000987,GO:0001012,GO:0001046,GO:0001047,GO:0001067,GO:0001077,GO:0001228,GO:0003674,GO:0003676,GO:0003677,GO:0003690,GO:0003700,GO:0005488,GO:0005575,GO:0005622,GO:0005623,GO:0005634,GO:0005667,GO:0006109,GO:0006139,GO:0006351,GO:0006355,GO:0006357,GO:0006366,GO:0006725,GO:0006807,GO:0006873,GO:0006875,GO:…	-	ko:K08064	ko04612,ko05152,map04612,map05152	-	-	-	ko00000,ko00001,ko03000	-	-	-	CBFB_NFYA	Transcription	INFORMATION STORAGE AND PROCESSING	951
Apiotrichum_akiyoshidainum_HP2023|29	Apiotrichum_akiyoshidainum_HP2023	0.491699	Trichosporonales	Environmental	Yes	5207.AAW43205	1.4e-73	282.7	COG0712@1|root,KOG1662@2759|Eukaryota,39SAW@33154|Opisthokonta,3NXBK@4751|Fungi,3V0WU@5204|Basidiomycota,3VEZZ@5234|Tremellales	3VEZZ@5234|Tremellales	C	ATP synthase delta (OSCP) subunit	ATP5	GO:0000274,GO:0000276,GO:0003674,GO:0005198,GO:0005575,GO:0005622,GO:0005623,GO:0005737,GO:0005739,GO:0005740,GO:0005743,GO:0005753,GO:0006091,GO:0006119,GO:0006139,GO:0006163,GO:0006164,GO:0006725,GO:0006753,GO:0006754,GO:0006793,GO:0006796,GO:0006807,GO:0006810,GO:0006811,GO:0006812,GO:0006839,GO:0008150,GO:0008152,GO:0009058,GO:0009117,GO:0009123,GO:0009124,GO:0009126,GO:0009127,GO:0009141,GO:…	-	ko:K02137	ko00190,ko01100,ko04714,ko05010,ko05012,ko05016,map00190,map01100,map04714,map05010,map05012,map05016	M00158	-	-	ko00000,ko00001,ko00002	3.A.2.1	-	-	OSCP	Energy production and conversion	METABOLISM	624
Apiotrichum_akiyoshidainum_HP2023|30	Apiotrichum_akiyoshidainum_HP2023	0.339392	Trichosporonales	Environmental	Yes	82508.K1W6S4	3.4e-146	525.4	COG2453@1|root,KOG1716@2759|Eukaryota,38DF8@33154|Opisthokonta,3NVXN@4751|Fungi,3UZUR@5204|Basidiomycota,3VE3U@5234|Tremellales	3VE3U@5234|Tremellales	V	Dual specificity phosphatase, catalytic domain	YVH1	GO:0000003,GO:0000027,GO:0003006,GO:0003674,GO:0003824,GO:0004721,GO:0004725,GO:0005575,GO:0005622,GO:0005623,GO:0005634,GO:0005737,GO:0006464,GO:0006470,GO:0006793,GO:0006796,GO:0006807,GO:0006996,GO:0007049,GO:0007154,GO:0007165,GO:0008138,GO:0008150,GO:0008152,GO:0009272,GO:0009653,GO:0009893,GO:0009894,GO:0009896,GO:0009987,GO:0010494,GO:0010506,GO:0010508,GO:0010638,GO:0010927,GO:0016043,GO:…	3.1.3.16,3.1.3.48	ko:K14819	-	-	-	-	ko00000,ko01000,ko01009,ko03009	-	-	-	DSPc,Y_phosphatase	Defense mechanisms	CELLULAR PROCESSES AND SIGNALING	1767
Apiotrichum_akiyoshidainum_HP2023|31	Apiotrichum_akiyoshidainum_HP2023	0.321748	Trichosporonales	Environmental	Yes	82508.K1VFT1	3.2e-48	199.5	2DZU1@1|root,2S7AT@2759|Eukaryota,3A95X@33154|Opisthokonta,3P7XJ@4751|Fungi,3V25I@5204|Basidiomycota,3VFR9@5234|Tremellales	3VFR9@5234|Tremellales	-	-	-	GO:0000375,GO:0000376,GO:0003674,GO:0003676,GO:0005488,GO:0005575,GO:0005622,GO:0005623,GO:0005737,GO:0005739,GO:0006139,GO:0006396,GO:0006417,GO:0006725,GO:0006807,GO:0008150,GO:0008152,GO:0008380,GO:0008494,GO:0009889,GO:0009891,GO:0009893,GO:0009987,GO:0010467,GO:0010468,GO:0010556,GO:0010557,GO:0010604,GO:0010608,GO:0010628,GO:0016070,GO:0019222,GO:0031323,GO:0031325,GO:0031326,GO:0031328,GO:…	-	-	-	-	-	-	-	-	-	-	-	NA	NA	1323
Apiotrichum_akiyoshidainum_HP2023|33	Apiotrichum_akiyoshidainum_HP2023	0.367931	Trichosporonales	Environmental	Yes	82508.K1V9Q7	0	1409.4	KOG1539@1|root,KOG1539@2759|Eukaryota,38CGQ@33154|Opisthokonta,3NV9E@4751|Fungi,3UY9N@5204|Basidiomycota,3VEHQ@5234|Tremellales	3VEHQ@5234|Tremellales	S	Utp21 specific WD40 associated putative domain	UTP21	GO:0005575,GO:0005622,GO:0005623,GO:0005634,GO:0005730,GO:0006139,GO:0006364,GO:0006396,GO:0006725,GO:0006807,GO:0008150,GO:0008152,GO:0009987,GO:0010467,GO:0016070,GO:0016072,GO:0022613,GO:0030684,GO:0030686,GO:0031974,GO:0031981,GO:0032040,GO:0032991,GO:0034388,GO:0034470,GO:0034641,GO:0034660,GO:0042254,GO:0042274,GO:0043170,GO:0043226,GO:0043227,GO:0043228,GO:0043229,GO:0043231,GO:0043232,GO:…	-	ko:K14554	ko03008,map03008	-	-	-	ko00000,ko00001,ko03009	-	-	-	ANAPC4_WD40,Cytochrom_D1,Methyltr_RsmB-F,Nol1_Nop2_Fmu,PQQ_2,Utp21,WD40	Function unknown	POORLY CHARACTERIZED	2814
Apiotrichum_akiyoshidainum_HP2023|34	Apiotrichum_akiyoshidainum_HP2023	0.264712	Trichosporonales	Environmental	Yes	82508.K1VLZ4	4.2e-56	224.9	2D0NF@1|root,2SETM@2759|Eukaryota,38IMQ@33154|Opisthokonta,3PKIU@4751|Fungi,3V6IX@5204|Basidiomycota,3VFWF@5234|Tremellales	3VFWF@5234|Tremellales	-	-	-	-	-	-	-	-	-	-	-	-	-	-	-	NA	NA	783
Apiotrichum_akiyoshidainum_HP2023|36	Apiotrichum_akiyoshidainum_HP2023	0.326987	Trichosporonales	Environmental	Yes	82508.K1VKK5	1.6e-88	333.2	COG1409@1|root,KOG1432@2759|Eukaryota,3973A@33154|Opisthokonta,3NWP0@4751|Fungi,3UZJA@5204|Basidiomycota,3VG4F@5234|Tremellales	3VG4F@5234|Tremellales	S	Calcineurin-like phosphoesterase	DCR2	GO:0000322,GO:0000323,GO:0000324,GO:0003674,GO:0003824,GO:0004721,GO:0005575,GO:0005622,GO:0005623,GO:0005737,GO:0005773,GO:0006464,GO:0006470,GO:0006793,GO:0006796,GO:0006807,GO:0006950,GO:0006986,GO:0007089,GO:0007154,GO:0007165,GO:0007346,GO:0008150,GO:0008152,GO:0009966,GO:0009968,GO:0009987,GO:0010033,GO:0010564,GO:0010646,GO:0010648,GO:0016311,GO:0016787,GO:0016788,GO:0016791,GO:0019538,GO:…	-	-	-	-	-	-	-	-	-	-	Amidase,HAD,Metallophos,Metallophos_2	Function unknown	POORLY CHARACTERIZED	1149
Apiotrichum_akiyoshidainum_HP2023|37	Apiotrichum_akiyoshidainum_HP2023	0.489687	Trichosporonales	Environmental	Yes	82508.K1VP09	5.4e-104	384	COG0120@1|root,KOG3075@2759|Eukaryota,38HSY@33154|Opisthokonta,3NWRM@4751|Fungi,3UYCK@5204|Basidiomycota,3VCWW@5234|Tremellales	3VCWW@5234|Tremellales	G	Ribose 5-phosphate isomerase A (phosphoriboisomerase A)	RKI1	GO:0003674,GO:0003824,GO:0004751,GO:0005575,GO:0005622,GO:0005623,GO:0005634,GO:0005737,GO:0005975,GO:0005996,GO:0006014,GO:0006081,GO:0006098,GO:0006139,GO:0006725,GO:0006732,GO:0006733,GO:0006739,GO:0006753,GO:0006766,GO:0006767,GO:0006793,GO:0006796,GO:0006807,GO:0008150,GO:0008152,GO:0008614,GO:0008615,GO:0009052,GO:0009058,GO:0009110,GO:0009117,GO:0009987,GO:0016853,GO:0016860,GO:0016861,GO:…	5.3.1.6	ko:K01807	ko00030,ko00710,ko01100,ko01110,ko01120,ko01130,ko01200,ko01230,map00030,map00710,map01100,map01110,map01120,map01130,map01200,map01230	M00004,M00007,M00165,M00167,M00580	R01056	RC00434	ko00000,ko00001,ko00002,ko01000	-	-	-	Forkhead,Longin,Rib_5-P_isom_A,Synaptobrevin	Carbohydrate transport and metabolism	METABOLISM	774
Apiotrichum_akiyoshidainum_HP2023|38	Apiotrichum_akiyoshidainum_HP2023	0.39039	Trichosporonales	Environmental	Yes	552467.XP_003194033.1	9.2e-154	549.7	COG5019@1|root,KOG1547@2759|Eukaryota,38CPR@33154|Opisthokonta,3NUHB@4751|Fungi,3UXXV@5204|Basidiomycota,3VD3P@5234|Tremellales	3VD3P@5234|Tremellales	Z	Belongs to the TRAFAC class TrmE-Era-EngA-EngB-Septin- like GTPase superfamily. Septin GTPase family	CDC10	GO:0000003,GO:0000131,GO:0000144,GO:0000166,GO:0000278,GO:0000280,GO:0000281,GO:0000399,GO:0000910,GO:0000921,GO:0001400,GO:0001410,GO:0001411,GO:0001882,GO:0001883,GO:0003006,GO:0003674,GO:0003824,GO:0003924,GO:0005198,GO:0005488,GO:0005515,GO:0005525,GO:0005543,GO:0005545,GO:0005575,GO:0005622,GO:0005623,GO:0005628,GO:0005737,GO:0005819,GO:0005826,GO:0005856,GO:0005874,GO:0005876,GO:0005933,GO:…	-	ko:K16938	ko05100,map05100	-	-	-	ko00000,ko00001,ko04147,ko04812	-	-	-	ABC_tran,AIG1,DUF258,GTP_EFTU,Gtr1_RagA,MMR_HSR1,RsgA_GTPase,Septin	Cytoskeleton	CELLULAR PROCESSES AND SIGNALING	966
Apiotrichum_akiyoshidainum_HP2023|38	Apiotrichum_akiyoshidainum_HP2023	0.39039	Trichosporonales	Environmental	Yes	552467.XP_003194033.1	9.2e-154	549.7	COG5019@1|root,KOG1547@2759|Eukaryota,38CPR@33154|Opisthokonta,3NUHB@4751|Fungi,3UXXV@5204|Basidiomycota,3VD3P@5234|Tremellales	3VD3P@5234|Tremellales	D	Belongs to the TRAFAC class TrmE-Era-EngA-EngB-Septin- like GTPase superfamily. Septin GTPase family	CDC10	GO:0000003,GO:0000131,GO:0000144,GO:0000166,GO:0000278,GO:0000280,GO:0000281,GO:0000399,GO:0000910,GO:0000921,GO:0001400,GO:0001410,GO:0001411,GO:0001882,GO:0001883,GO:0003006,GO:0003674,GO:0003824,GO:0003924,GO:0005198,GO:0005488,GO:0005515,GO:0005525,GO:0005543,GO:0005545,GO:0005575,GO:0005622,GO:0005623,GO:0005628,GO:0005737,GO:0005819,GO:0005826,GO:0005856,GO:0005874,GO:0005876,GO:0005933,GO:…	-	ko:K16938	ko05100,map05100	-	-	-	ko00000,ko00001,ko04147,ko04812	-	-	-	ABC_tran,AIG1,DUF258,GTP_EFTU,Gtr1_RagA,MMR_HSR1,RsgA_GTPase,Septin	Cell cycle control, cell division, chromosome partitioning	CELLULAR PROCESSES AND SIGNALING	966
Apiotrichum_akiyoshidainum_HP2023|38	Apiotrichum_akiyoshidainum_HP2023	0.39039	Trichosporonales	Environmental	Yes	552467.XP_003194033.1	9.2e-154	549.7	COG5019@1|root,KOG1547@2759|Eukaryota,38CPR@33154|Opisthokonta,3NUHB@4751|Fungi,3UXXV@5204|Basidiomycota,3VD3P@5234|Tremellales	3VD3P@5234|Tremellales	T	Belongs to the TRAFAC class TrmE-Era-EngA-EngB-Septin- like GTPase superfamily. Septin GTPase family	CDC10	GO:0000003,GO:0000131,GO:0000144,GO:0000166,GO:0000278,GO:0000280,GO:0000281,GO:0000399,GO:0000910,GO:0000921,GO:0001400,GO:0001410,GO:0001411,GO:0001882,GO:0001883,GO:0003006,GO:0003674,GO:0003824,GO:0003924,GO:0005198,GO:0005488,GO:0005515,GO:0005525,GO:0005543,GO:0005545,GO:0005575,GO:0005622,GO:0005623,GO:0005628,GO:0005737,GO:0005819,GO:0005826,GO:0005856,GO:0005874,GO:0005876,GO:0005933,GO:…	-	ko:K16938	ko05100,map05100	-	-	-	ko00000,ko00001,ko04147,ko04812	-	-	-	ABC_tran,AIG1,DUF258,GTP_EFTU,Gtr1_RagA,MMR_HSR1,RsgA_GTPase,Septin	Signal transduction mechanisms	CELLULAR PROCESSES AND SIGNALING	966
Apiotrichum_akiyoshidainum_HP2023|39	Apiotrichum_akiyoshidainum_HP2023	0.385971	Trichosporonales	Environmental	Yes	5217.XP_007005286.1	1.2e-80	306.6	KOG3077@1|root,KOG3077@2759|Eukaryota,38GE7@33154|Opisthokonta,3P262@4751|Fungi,3V1EG@5204|Basidiomycota,3VFCJ@5234|Tremellales	3VFCJ@5234|Tremellales	S	Neddylation of cullins play an essential role in the regulation of SCF-type complexes activity	DCN1	GO:0000151,GO:0003674,GO:0005488,GO:0005515,GO:0005575,GO:0005622,GO:0005623,GO:0005634,GO:0006464,GO:0006807,GO:0008150,GO:0008152,GO:0009893,GO:0009987,GO:0010604,GO:0019222,GO:0019538,GO:0019899,GO:0030674,GO:0031323,GO:0031325,GO:0031396,GO:0031398,GO:0031399,GO:0031401,GO:0031624,GO:0032182,GO:0032268,GO:0032270,GO:0032446,GO:0032991,GO:0036211,GO:0043085,GO:0043130,GO:0043170,GO:0043226,GO:…	-	ko:K17822	-	-	-	-	ko00000,ko04121	-	-	-	Cullin_binding,Ribosomal_L32e,UBA_4	Function unknown	POORLY CHARACTERIZED	858
Apiotrichum_akiyoshidainum_HP2023|40	Apiotrichum_akiyoshidainum_HP2023	0.341984	Trichosporonales	Environmental	Yes	82508.K1W183	3.8e-14	84.7	COG0531@1|root,KOG1289@2759|Eukaryota,39WU0@33154|Opisthokonta,3P0Z0@4751|Fungi,3UZ7Z@5204|Basidiomycota,3VDTF@5234|Tremellales	3VDTF@5234|Tremellales	E	Amino acid permease	-	-	-	-	-	-	-	-	-	-	-	-	AA_permease,AA_permease_2	Amino acid transport and metabolism	METABOLISM	438
Apiotrichum_akiyoshidainum_HP2023|42	Apiotrichum_akiyoshidainum_HP2023	0.489603	Trichosporonales	Environmental	Yes	82508.K1VP05	1.9e-55	222.2	COG0048@1|root,KOG1750@2759|Eukaryota,3A1XA@33154|Opisthokonta,3P2WN@4751|Fungi,3V16T@5204|Basidiomycota,3VFCC@5234|Tremellales	3VFCC@5234|Tremellales	J	Ribosomal protein S12	-	GO:0000313,GO:0000314,GO:0003674,GO:0003735,GO:0005198,GO:0005575,GO:0005622,GO:0005623,GO:0005737,GO:0005739,GO:0005759,GO:0005761,GO:0005763,GO:0005840,GO:0006412,GO:0006518,GO:0006807,GO:0008150,GO:0008152,GO:0009058,GO:0009059,GO:0009987,GO:0010467,GO:0015935,GO:0019538,GO:0031974,GO:0032543,GO:0032991,GO:0034641,GO:0034645,GO:0043043,GO:0043170,GO:0043226,GO:0043227,GO:0043228,GO:0043229,GO:…	-	ko:K02950	ko03010,map03010	M00178,M00179	-	-	br01610,ko00000,ko00001,ko00002,ko03011	-	-	-	Ribosom_S12_S23	Translation, ribosomal structure and biogenesis	INFORMATION STORAGE AND PROCESSING	531
Apiotrichum_akiyoshidainum_HP2023|43	Apiotrichum_akiyoshidainum_HP2023	0.390188	Trichosporonales	Environmental	Yes	82508.K1VH45	1.2e-268	932.9	KOG0127@1|root,KOG0127@2759|Eukaryota,38BUA@33154|Opisthokonta,3NUS9@4751|Fungi,3UYC1@5204|Basidiomycota,3VCST@5234|Tremellales	3VCST@5234|Tremellales	A	RNA recognition motif	NOP4	GO:0000463,GO:0000470,GO:0003674,GO:0003676,GO:0003723,GO:0003729,GO:0005488,GO:0005575,GO:0005622,GO:0005623,GO:0005634,GO:0005730,GO:0006139,GO:0006364,GO:0006396,GO:0006725,GO:0006807,GO:0008150,GO:0008152,GO:0009987,GO:0010467,GO:0016070,GO:0016072,GO:0022613,GO:0030684,GO:0030687,GO:0031974,GO:0031981,GO:0032991,GO:0034470,GO:0034641,GO:0034660,GO:0042254,GO:0042273,GO:0043170,GO:0043226,GO:…	-	ko:K14573	ko03008,map03008	-	-	-	ko00000,ko00001,ko03009	-	-	-	RRM_1,RRM_5,RRM_6	RNA processing and modification	INFORMATION STORAGE AND PROCESSING	3006
Apiotrichum_akiyoshidainum_HP2023|44	Apiotrichum_akiyoshidainum_HP2023	0.306163	Trichosporonales	Environmental	Yes	5217.XP_007005305.1	9.1e-21	107.5	2E2QQ@1|root,2SQ0G@2759|Eukaryota,38NJY@33154|Opisthokonta,3PNSM@4751|Fungi,3V5G5@5204|Basidiomycota,3VH5D@5234|Tremellales	3VH5D@5234|Tremellales	S	Hypothetical protein FLILHELTA	-	-	-	-	-	-	-	-	-	-	-	-	FLILHELTA	Function unknown	POORLY CHARACTERIZED	729
Apiotrichum_akiyoshidainum_HP2023|45	Apiotrichum_akiyoshidainum_HP2023	0.282955	Trichosporonales	Environmental	Yes	82508.K1V3B5	6.8e-16	93.6	294IJ@1|root,2RBFW@2759|Eukaryota,3AXY2@33154|Opisthokonta,3PJ38@4751|Fungi,3V8CK@5204|Basidiomycota,3VHCW@5234|Tremellales	3VHCW@5234|Tremellales	-	-	-	-	-	-	-	-	-	-	-	-	-	-	-	NA	NA	3600
Apiotrichum_akiyoshidainum_HP2023|46	Apiotrichum_akiyoshidainum_HP2023	0.397794	Trichosporonales	Environmental	Yes	82508.K1W9U2	2e-238	832	COG0443@1|root,KOG0101@2759|Eukaryota,38DGS@33154|Opisthokonta,3NWWV@4751|Fungi,3UYHR@5204|Basidiomycota,3VCNS@5234|Tremellales	3VCNS@5234|Tremellales	O	Heat shock protein HSP60	SSZ1	GO:0002181,GO:0003674,GO:0005488,GO:0005515,GO:0005575,GO:0005622,GO:0005623,GO:0005737,GO:0005844,GO:0006139,GO:0006364,GO:0006396,GO:0006412,GO:0006414,GO:0006450,GO:0006452,GO:0006457,GO:0006458,GO:0006518,GO:0006725,GO:0006807,GO:0008150,GO:0008152,GO:0009058,GO:0009059,GO:0009987,GO:0010467,GO:0016070,GO:0016072,GO:0019538,GO:0022613,GO:0032991,GO:0034470,GO:0034641,GO:0034645,GO:0034660,GO:…	-	-	-	-	-	-	-	-	-	-	HSP70,MreB_Mbl	Post-translational modification, protein turnover, and chaperones	CELLULAR PROCESSES AND SIGNALING	2085
Apiotrichum_akiyoshidainum_HP2023|47	Apiotrichum_akiyoshidainum_HP2023	0.367523	Trichosporonales	Environmental	Yes	82508.K1VH40	5.1e-60	237.7	2B2AB@1|root,2S0CB@2759|Eukaryota,39VNM@33154|Opisthokonta,3NXUU@4751|Fungi,3V1WC@5204|Basidiomycota,3VFMW@5234|Tremellales	3VFMW@5234|Tremellales	-	-	-	-	-	-	-	-	-	-	-	-	-	-	Thioredoxin_4	NA	NA	639
Apiotrichum_akiyoshidainum_HP2023|48	Apiotrichum_akiyoshidainum_HP2023	0.365249	Trichosporonales	Environmental	Yes	82508.K1VC78	1e-79	303.1	COG2428@1|root,2RXXJ@2759|Eukaryota,39XFF@33154|Opisthokonta,3NYHW@4751|Fungi,3V0NR@5204|Basidiomycota,3VF4E@5234|Tremellales	3VF4E@5234|Tremellales	S	Predicted SAM-dependent RNA methyltransferase	-	GO:0003674,GO:0003824,GO:0006464,GO:0006479,GO:0006807,GO:0008150,GO:0008152,GO:0008168,GO:0008170,GO:0008213,GO:0008276,GO:0008757,GO:0009987,GO:0016273,GO:0016274,GO:0016740,GO:0016741,GO:0018193,GO:0018195,GO:0018216,GO:0019538,GO:0032259,GO:0035241,GO:0035246,GO:0035247,GO:0036211,GO:0043170,GO:0043412,GO:0043414,GO:0044237,GO:0044238,GO:0044260,GO:0044267,GO:0071704,GO:0140096,GO:1901564	-	-	-	-	-	-	-	-	-	-	RNA_Me_trans	Function unknown	POORLY CHARACTERIZED	657
Apiotrichum_akiyoshidainum_HP2023|49	Apiotrichum_akiyoshidainum_HP2023	0.479921	Trichosporonales	Environmental	Yes	5217.XP_007005266.1	3.1e-11	74.3	2E7R3@1|root,2SEA1@2759|Eukaryota,3ACQB@33154|Opisthokonta,3P95B@4751|Fungi,3V358@5204|Basidiomycota,3VHF6@5234|Tremellales	3VHF6@5234|Tremellales	S	Protein of unknown function (DUF2462)	-	-	-	-	-	-	-	-	-	-	-	-	DUF2462	Function unknown	POORLY CHARACTERIZED	267
Apiotrichum_akiyoshidainum_HP2023|50	Apiotrichum_akiyoshidainum_HP2023	0.266197	Trichosporonales	Environmental	Yes	82508.K1VM70	7.9e-49	203	2E9ZA@1|root,2SG9A@2759|Eukaryota,39J2W@33154|Opisthokonta,3Q3FC@4751|Fungi,3VC8X@5204|Basidiomycota,3VHJA@5234|Tremellales	3VHJA@5234|Tremellales	S	breast cancer carboxy-terminal domain	-	-	-	-	-	-	-	-	-	-	-	-	BRCT	Function unknown	POORLY CHARACTERIZED	3585
Apiotrichum_akiyoshidainum_HP2023|51	Apiotrichum_akiyoshidainum_HP2023	0.283169	Trichosporonales	Environmental	Yes	5217.XP_007005425.1	1.1e-55	223.4	COG1896@1|root,KOG3197@2759|Eukaryota,38FZH@33154|Opisthokonta,3NWF9@4751|Fungi,3V0S1@5204|Basidiomycota,3VFB3@5234|Tremellales	3VFB3@5234|Tremellales	S	HD domain	-	GO:0003674,GO:0003824,GO:0005575,GO:0005622,GO:0005623,GO:0005634,GO:0005737,GO:0016787,GO:0016788,GO:0042578,GO:0043226,GO:0043227,GO:0043229,GO:0043231,GO:0044424,GO:0044464	-	ko:K07023	-	-	-	-	ko00000	-	-	-	AAA_33,GFO_IDH_MocA,GFO_IDH_MocA_C,HD,HD_2,HD_3,SKI	Function unknown	POORLY CHARACTERIZED	675
Apiotrichum_akiyoshidainum_HP2023|52	Apiotrichum_akiyoshidainum_HP2023	0.282418	Trichosporonales	Environmental	Yes	82508.K1W740	1.5e-139	502.7	COG5109@1|root,KOG2817@2759|Eukaryota,38CGT@33154|Opisthokonta,3NXAW@4751|Fungi,3V0BH@5204|Basidiomycota,3VETD@5234|Tremellales	3VETD@5234|Tremellales	O	Ring finger	-	GO:0003674,GO:0003824,GO:0004842,GO:0005488,GO:0005575,GO:0005622,GO:0005623,GO:0005634,GO:0005737,GO:0005777,GO:0005829,GO:0006109,GO:0006111,GO:0006464,GO:0006508,GO:0006511,GO:0006807,GO:0008150,GO:0008152,GO:0008270,GO:0009056,GO:0009057,GO:0009889,GO:0009890,GO:0009892,GO:0009987,GO:0010498,GO:0010675,GO:0010677,GO:0010906,GO:0016567,GO:0016740,GO:0019222,GO:0019538,GO:0019787,GO:0019941,GO:…	-	-	-	-	-	-	-	-	-	-	CLTH,DSBA,zf-RING_5,zf-RING_UBOX	Post-translational modification, protein turnover, and chaperones	CELLULAR PROCESSES AND SIGNALING	1140
Apiotrichum_akiyoshidainum_HP2023|53	Apiotrichum_akiyoshidainum_HP2023	0.348577	Trichosporonales	Environmental	Yes	85982.XP_007315501.1	1.7e-12	78.2	COG1996@1|root,KOG3507@2759|Eukaryota,3A8HD@33154|Opisthokonta,3P6TW@4751|Fungi,3V2E4@5204|Basidiomycota,22ATJ@155619|Agaricomycetes	22ATJ@155619|Agaricomycetes	K	DNA directed RNA polymerase, 7 kDa subunit	RPC10	GO:0000428,GO:0003674,GO:0005488,GO:0005575,GO:0005622,GO:0005623,GO:0005634,GO:0005654,GO:0005665,GO:0005666,GO:0005730,GO:0005736,GO:0005737,GO:0006139,GO:0006351,GO:0006360,GO:0006366,GO:0006383,GO:0006399,GO:0006725,GO:0006807,GO:0008150,GO:0008152,GO:0008270,GO:0009058,GO:0009059,GO:0009304,GO:0009987,GO:0010467,GO:0016070,GO:0016591,GO:0018130,GO:0019438,GO:0030880,GO:0031974,GO:0031981,GO:…	-	ko:K03009	ko00230,ko00240,ko01100,ko03020,ko04623,ko05016,ko05169,map00230,map00240,map01100,map03020,map04623,map05016,map05169	M00180,M00181,M00182	R00435,R00441,R00442,R00443	RC02795	br01611,ko00000,ko00001,ko00002,ko03021,ko03400	-	-	-	DNA_RNApol_7kD,NinF	Transcription	INFORMATION STORAGE AND PROCESSING	213
Apiotrichum_akiyoshidainum_HP2023|55	Apiotrichum_akiyoshidainum_HP2023	0.311193	Trichosporonales	Environmental	Yes	552467.XP_003197639.1	9.8e-96	358.6	2BT1B@1|root,2S1ZS@2759|Eukaryota,3A4IS@33154|Opisthokonta,3P4PZ@4751|Fungi,3V1D5@5204|Basidiomycota,3VEZ9@5234|Tremellales	3VEZ9@5234|Tremellales	S	GAT domain	-	-	-	-	-	-	-	-	-	-	-	-	GAT,VHS	Function unknown	POORLY CHARACTERIZED	3132
Apiotrichum_akiyoshidainum_HP2023|56	Apiotrichum_akiyoshidainum_HP2023	0.342177	Trichosporonales	Environmental	Yes	552467.XP_003193826.1	8.4e-128	464.2	COG0484@1|root,KOG0624@2759|Eukaryota,38BUQ@33154|Opisthokonta,3NWTW@4751|Fungi,3UXZV@5204|Basidiomycota,3VDHK@5234|Tremellales	3VDHK@5234|Tremellales	O	DnaJ molecular chaperone homology domain	-	-	-	ko:K09523	ko04141,ko05164,map04141,map05164	-	-	-	ko00000,ko00001,ko03110	-	-	-	DUF2013,DnaJ,Ion_trans,Ion_trans_2,TPR_1,TPR_11,TPR_16,TPR_17,TPR_19,TPR_2,TPR_4,TPR_6,TPR_7,TPR_8,TPR_9	Post-translational modification, protein turnover, and chaperones	CELLULAR PROCESSES AND SIGNALING	1596
Apiotrichum_akiyoshidainum_HP2023|58	Apiotrichum_akiyoshidainum_HP2023	0.366288	Trichosporonales	Environmental	Yes	1047171.Mycgr3P51612	1.8e-07	63.9	COG2340@1|root,KOG3017@2759|Eukaryota	KOG3017@2759|Eukaryota	K	peptidase inhibitor activity	-	-	-	-	-	-	-	-	-	-	-	-	CAP,Ldl_recept_a	Transcription	INFORMATION STORAGE AND PROCESSING	1104
Apiotrichum_akiyoshidainum_HP2023|58	Apiotrichum_akiyoshidainum_HP2023	0.366288	Trichosporonales	Environmental	Yes	1047171.Mycgr3P51612	1.8e-07	63.9	COG2340@1|root,KOG3017@2759|Eukaryota	KOG3017@2759|Eukaryota	D	peptidase inhibitor activity	-	-	-	-	-	-	-	-	-	-	-	-	CAP,Ldl_recept_a	Cell cycle control, cell division, chromosome partitioning	CELLULAR PROCESSES AND SIGNALING	1104
Apiotrichum_akiyoshidainum_HP2023|58	Apiotrichum_akiyoshidainum_HP2023	0.366288	Trichosporonales	Environmental	Yes	1047171.Mycgr3P51612	1.8e-07	63.9	COG2340@1|root,KOG3017@2759|Eukaryota	KOG3017@2759|Eukaryota	A	peptidase inhibitor activity	-	-	-	-	-	-	-	-	-	-	-	-	CAP,Ldl_recept_a	RNA processing and modification	INFORMATION STORAGE AND PROCESSING	1104
Apiotrichum_akiyoshidainum_HP2023|59	Apiotrichum_akiyoshidainum_HP2023	0.439163	Trichosporonales	Environmental	Yes	36630.CADNFIAP00005233	4e-156	558.1	COG1012@1|root,KOG2450@2759|Eukaryota,38CDB@33154|Opisthokonta,3NW4N@4751|Fungi,3QNF2@4890|Ascomycota,20E34@147545|Eurotiomycetes,3S4XV@5042|Eurotiales	3S4XV@5042|Eurotiales	E	Belongs to the aldehyde dehydrogenase family	ALD5	GO:0003674,GO:0003824,GO:0004029,GO:0004030,GO:0005575,GO:0005576,GO:0005622,GO:0005623,GO:0005737,GO:0005739,GO:0005759,GO:0005829,GO:0006066,GO:0006067,GO:0006068,GO:0006081,GO:0006082,GO:0006083,GO:0006090,GO:0006117,GO:0006139,GO:0006355,GO:0006520,GO:0006566,GO:0006567,GO:0006725,GO:0006732,GO:0006733,GO:0006739,GO:0006740,GO:0006753,GO:0006793,GO:0006796,GO:0006807,GO:0006950,GO:0006970,GO:…	1.2.1.3,1.2.1.5	ko:K00128,ko:K00129	ko00010,ko00053,ko00071,ko00280,ko00310,ko00330,ko00340,ko00350,ko00360,ko00380,ko00410,ko00561,ko00620,ko00625,ko00903,ko00980,ko00981,ko00982,ko01100,ko01110,ko01120,ko01130,ko05204,map00010,map00053,map00071,map00280,map00310,map00330,map00340,map00350,map00360,map00380,map00410,map00561,map00620,map00625,map00903,map00980,map00981,map00982,map01100,map01110,map01120,map01130,map05204	M00135	R00264,R00631,R00710,R00711,R00904,R01752,R01986,R02536,R02537,R02549,R02678,R02695,R02697,R02940,R02957,R03283,R03300,R03302,R03869,R04065,R04506,R04882,R04883,R04888,R04889,R04891,R04892,R04903,R04996,R05050,R05237,R05238,R05286,R06366,R07104,R08146,R08282,R08283,R08307	RC00047,RC00071,RC00080,RC00186,RC00218,RC00242,RC00816,RC01500,RC01735	ko00000,ko00001,ko00002,ko01000	-	-	-	Aldedh	Amino acid transport and metabolism	METABOLISM	1482
Apiotrichum_akiyoshidainum_HP2023|60	Apiotrichum_akiyoshidainum_HP2023	0.281344	Trichosporonales	Environmental	Yes	381046.XP_002554708.1	4.5e-08	65.9	COG5256@1|root,KOG0052@2759|Eukaryota,38G33@33154|Opisthokonta,3NU3J@4751|Fungi,3QNF5@4890|Ascomycota,3RR4S@4891|Saccharomycetes,3RY68@4893|Saccharomycetaceae	3RY68@4893|Saccharomycetaceae	J	This protein promotes the GTP-dependent binding of aminoacyl-tRNA to the A-site of ribosomes during protein biosynthesis	TEF1	GO:0000166,GO:0000322,GO:0000323,GO:0000324,GO:0000329,GO:0001882,GO:0001883,GO:0002181,GO:0002182,GO:0003674,GO:0003676,GO:0003723,GO:0003746,GO:0003824,GO:0003924,GO:0005488,GO:0005515,GO:0005516,GO:0005525,GO:0005575,GO:0005618,GO:0005622,GO:0005623,GO:0005737,GO:0005739,GO:0005773,GO:0005774,GO:0005829,GO:0005840,GO:0005853,GO:0006403,GO:0006405,GO:0006409,GO:0006412,GO:0006414,GO:0006518,GO:…	-	ko:K03231	ko03013,ko05134,map03013,map05134	-	-	-	ko00000,ko00001,ko03012,ko03016,ko03019,ko04131,ko04147	-	-	-	GTP_EFTU,GTP_EFTU_D2,GTP_EFTU_D3	Translation, ribosomal structure and biogenesis	INFORMATION STORAGE AND PROCESSING	1068
Apiotrichum_akiyoshidainum_HP2023|62	Apiotrichum_akiyoshidainum_HP2023	0.444603	Trichosporonales	Environmental	Yes	5217.XP_007003073.1	6.8e-254	883.2	COG1053@1|root,COG5274@1|root,KOG0537@2759|Eukaryota,KOG2404@2759|Eukaryota,38FMG@33154|Opisthokonta,3NU5S@4751|Fungi,3UY73@5204|Basidiomycota,3VE5Z@5234|Tremellales	3VE5Z@5234|Tremellales	C	FAD dependent oxidoreductase	OSM2	GO:0003674,GO:0003824,GO:0005575,GO:0005622,GO:0005623,GO:0005737,GO:0005739,GO:0005783,GO:0005829,GO:0005886,GO:0006082,GO:0006091,GO:0006099,GO:0006101,GO:0006106,GO:0006139,GO:0006457,GO:0006725,GO:0006732,GO:0006753,GO:0006793,GO:0006796,GO:0006807,GO:0006950,GO:0008150,GO:0008152,GO:0009060,GO:0009117,GO:0009628,GO:0009987,GO:0012505,GO:0015980,GO:0016020,GO:0016156,GO:0016491,GO:0016627,GO:…	-	ko:K18561	-	-	-	-	ko00000,ko01000	-	-	iMM904.YEL047C,iND750.YEL047C	Amino_oxidase,Cyt-b5,DAO,FAD_binding_2,FAD_binding_3,FAD_oxidored,GIDA,HI0933_like,NAD_binding_8,Pyr_redox_2,Thi4	Energy production and conversion	METABOLISM	1866
Apiotrichum_akiyoshidainum_HP2023|63	Apiotrichum_akiyoshidainum_HP2023	0.423369	Trichosporonales	Environmental	Yes	552467.XP_003193981.1	6.1e-20	103.2	KOG3488@1|root,KOG3488@2759|Eukaryota,3A5ZY@33154|Opisthokonta,3P564@4751|Fungi,3V2CI@5204|Basidiomycota,3VH7I@5234|Tremellales	3VH7I@5234|Tremellales	O	Dolichol phosphate-mannose biosynthesis regulatory protein (DPM2)	dpm2	GO:0003674,GO:0005575,GO:0005622,GO:0005623,GO:0005737,GO:0005783,GO:0005789,GO:0006066,GO:0006464,GO:0006486,GO:0006487,GO:0006493,GO:0006497,GO:0006505,GO:0006506,GO:0006629,GO:0006643,GO:0006644,GO:0006650,GO:0006661,GO:0006664,GO:0006720,GO:0006793,GO:0006796,GO:0006807,GO:0008150,GO:0008152,GO:0008610,GO:0008654,GO:0009058,GO:0009059,GO:0009100,GO:0009101,GO:0009247,GO:0009987,GO:0012505,GO:…	-	ko:K09658	ko00510,ko00563,ko01100,map00510,map00563,map01100	-	R01009,R05916	RC00005	ko00000,ko00001	-	GT2	-	DPM2	Post-translational modification, protein turnover, and chaperones	CELLULAR PROCESSES AND SIGNALING	261
Apiotrichum_akiyoshidainum_HP2023|64	Apiotrichum_akiyoshidainum_HP2023	0.323351	Trichosporonales	Environmental	Yes	82508.K1WGC5	7.1e-201	707.2	KOG0255@1|root,KOG0255@2759|Eukaryota,38D5E@33154|Opisthokonta,3NTW3@4751|Fungi,3UY64@5204|Basidiomycota,3VDG3@5234|Tremellales	3VDG3@5234|Tremellales	S	Major Facilitator Superfamily	-	-	-	-	-	-	-	-	-	-	-	-	MFS_1,Sugar_tr,TRI12	Function unknown	POORLY CHARACTERIZED	1983
Apiotrichum_akiyoshidainum_HP2023|65	Apiotrichum_akiyoshidainum_HP2023	0.257987	Trichosporonales	Environmental	Yes	35725.K2SFI1	4e-37	161	COG0346@1|root,2S0RY@2759|Eukaryota,3A1QJ@33154|Opisthokonta,3P3XA@4751|Fungi,3QW3G@4890|Ascomycota	3QW3G@4890|Ascomycota	E	Glyoxalase/Bleomycin resistance protein/Dioxygenase superfamily	-	-	-	-	-	-	-	-	-	-	-	-	Glyoxalase,Glyoxalase_2,Glyoxalase_4	Amino acid transport and metabolism	METABOLISM	420
Apiotrichum_akiyoshidainum_HP2023|66	Apiotrichum_akiyoshidainum_HP2023	0.378755	Trichosporonales	Environmental	Yes	82508.K1VUT8	1.5e-61	243.4	KOG3065@1|root,KOG3065@2759|Eukaryota,39UUG@33154|Opisthokonta,3NXKV@4751|Fungi,3V03W@5204|Basidiomycota,3VD1Y@5234|Tremellales	3VD1Y@5234|Tremellales	U	Protein transport protein sec9	SEC9	GO:0000003,GO:0000149,GO:0003006,GO:0003674,GO:0005484,GO:0005488,GO:0005515,GO:0005543,GO:0005546,GO:0005575,GO:0005622,GO:0005623,GO:0005628,GO:0005634,GO:0005737,GO:0005829,GO:0005886,GO:0005933,GO:0005935,GO:0006810,GO:0006886,GO:0006887,GO:0006892,GO:0006893,GO:0006906,GO:0006996,GO:0007049,GO:0008104,GO:0008150,GO:0008289,GO:0009653,GO:0009987,GO:0010927,GO:0015031,GO:0015833,GO:0016020,GO:…	-	ko:K19950	-	-	-	-	ko00000,ko04131	-	-	-	Complex1_LYR,Complex1_LYR_1,Complex1_LYR_2	Intracellular trafficking, secretion, and vesicular transport	CELLULAR PROCESSES AND SIGNALING	1050
Apiotrichum_akiyoshidainum_HP2023|68	Apiotrichum_akiyoshidainum_HP2023	0.411362	Trichosporonales	Environmental	Yes	82508.K1VYI5	3.6e-162	578.2	COG0738@1|root,2QPVD@2759|Eukaryota,38F9Q@33154|Opisthokonta,3NX5J@4751|Fungi,3V3KZ@5204|Basidiomycota,3VHGD@5234|Tremellales	3VHGD@5234|Tremellales	G	Major Facilitator Superfamily	-	-	-	ko:K02429	-	-	-	-	ko00000,ko02000	2.A.1.7	-	-	MFS_1,MFS_2,Sugar_tr	Carbohydrate transport and metabolism	METABOLISM	1419
Apiotrichum_akiyoshidainum_HP2023|69	Apiotrichum_akiyoshidainum_HP2023	0.431042	Trichosporonales	Environmental	Yes	5217.XP_007006405.1	2.6e-107	395.2	COG2930@1|root,KOG1843@2759|Eukaryota,38FCU@33154|Opisthokonta,3NWAM@4751|Fungi,3UXUS@5204|Basidiomycota,3VEXC@5234|Tremellales	3VEXC@5234|Tremellales	S	Las17-binding protein actin regulator	-	GO:0001726,GO:0003674,GO:0003779,GO:0005488,GO:0005515,GO:0005543,GO:0005575,GO:0005622,GO:0005623,GO:0005737,GO:0005739,GO:0005829,GO:0005856,GO:0005886,GO:0005933,GO:0005935,GO:0005938,GO:0006810,GO:0006897,GO:0006996,GO:0007010,GO:0007015,GO:0008092,GO:0008150,GO:0008289,GO:0009987,GO:0015629,GO:0016020,GO:0016043,GO:0016192,GO:0022607,GO:0030029,GO:0030036,GO:0030427,GO:0030479,GO:0030863,GO:…	-	ko:K20523	-	-	-	-	ko00000,ko04131	-	-	-	SH3_1,SH3_2,SH3_9,TPMT,Ysc84	Function unknown	POORLY CHARACTERIZED	855
Apiotrichum_akiyoshidainum_HP2023|70	Apiotrichum_akiyoshidainum_HP2023	0.361318	Trichosporonales	Environmental	Yes	552467.XP_003197499.1	2.8e-31	142.9	2CJMA@1|root,2RBEN@2759|Eukaryota,3AXWV@33154|Opisthokonta,3PJ22@4751|Fungi,3V8BA@5204|Basidiomycota,3VHB4@5234|Tremellales	3VHB4@5234|Tremellales	-	-	-	-	-	-	-	-	-	-	-	-	-	-	-	NA	NA	1038
Apiotrichum_akiyoshidainum_HP2023|71	Apiotrichum_akiyoshidainum_HP2023	0.330386	Trichosporonales	Environmental	Yes	5207.AAW47057	7.5e-48	197.6	KOG3228@1|root,KOG3228@2759|Eukaryota,393TH@33154|Opisthokonta,3NY3T@4751|Fungi,3V0ID@5204|Basidiomycota,3VGPQ@5234|Tremellales	3VGPQ@5234|Tremellales	A	Cwf15/Cwc15 cell cycle control protein	CWC15	GO:0000375,GO:0000377,GO:0000398,GO:0000974,GO:0003674,GO:0003676,GO:0003723,GO:0005488,GO:0005575,GO:0005622,GO:0005623,GO:0005634,GO:0005681,GO:0005684,GO:0006139,GO:0006396,GO:0006397,GO:0006725,GO:0006807,GO:0008150,GO:0008152,GO:0008380,GO:0009987,GO:0010467,GO:0016070,GO:0016071,GO:0032991,GO:0034641,GO:0043170,GO:0043226,GO:0043227,GO:0043229,GO:0043231,GO:0044237,GO:0044238,GO:0044422,GO:…	-	ko:K12863	ko03040,map03040	M00353,M00355	-	-	ko00000,ko00001,ko00002,ko03041	-	-	-	Cwf_Cwc_15,MFS_1,Med22	RNA processing and modification	INFORMATION STORAGE AND PROCESSING	813
Apiotrichum_akiyoshidainum_HP2023|72	Apiotrichum_akiyoshidainum_HP2023	0.370468	Trichosporonales	Environmental	Yes	82508.K1WJT1	0	1104.4	COG5647@1|root,KOG2166@2759|Eukaryota,38E6P@33154|Opisthokonta,3NVFD@4751|Fungi,3UXXN@5204|Basidiomycota,3VDAE@5234|Tremellales	3VDAE@5234|Tremellales	O	Cullin	CDC53	GO:0000082,GO:0000086,GO:0000151,GO:0000152,GO:0000278,GO:0003674,GO:0003676,GO:0003677,GO:0003688,GO:0003690,GO:0005488,GO:0005515,GO:0005575,GO:0005622,GO:0005623,GO:0005634,GO:0006275,GO:0006508,GO:0006511,GO:0006807,GO:0007049,GO:0007346,GO:0008150,GO:0008152,GO:0008156,GO:0009056,GO:0009057,GO:0009889,GO:0009890,GO:0009892,GO:0009987,GO:0010498,GO:0010556,GO:0010558,GO:0010564,GO:0010605,GO:…	-	ko:K03347	ko04110,ko04111,ko04114,ko04120,ko04141,ko04310,ko04340,ko04341,ko04350,ko04710,ko05168,ko05200,map04110,map04111,map04114,map04120,map04141,map04310,map04340,map04341,map04350,map04710,map05168,map05200	M00379,M00380,M00381,M00382,M00387,M00407,M00411	-	-	ko00000,ko00001,ko00002,ko04121	-	-	-	BTB,Cullin,Cullin_Nedd8	Post-translational modification, protein turnover, and chaperones	CELLULAR PROCESSES AND SIGNALING	2328
Apiotrichum_akiyoshidainum_HP2023|73	Apiotrichum_akiyoshidainum_HP2023	0.303429	Trichosporonales	Environmental	Yes	82508.K1VBW4	5.5e-164	585.1	2CMAW@1|root,2QPU6@2759|Eukaryota,38CSP@33154|Opisthokonta,3NVQH@4751|Fungi,3UZVS@5204|Basidiomycota,3VE8U@5234|Tremellales	3VE8U@5234|Tremellales	S	Mitochondrial protein Pet127	PET127	GO:0000957,GO:0000959,GO:0000960,GO:0000962,GO:0000963,GO:0000964,GO:0000966,GO:0005575,GO:0005622,GO:0005623,GO:0005737,GO:0005739,GO:0005740,GO:0006139,GO:0006396,GO:0006401,GO:0006725,GO:0006807,GO:0008150,GO:0008152,GO:0009056,GO:0009057,GO:0009893,GO:0009894,GO:0009896,GO:0009987,GO:0010467,GO:0010468,GO:0010604,GO:0010608,GO:0016070,GO:0019219,GO:0019222,GO:0019439,GO:0031323,GO:0031325,GO:…	-	-	-	-	-	-	-	-	-	-	Cohesin_load,Pal1,Pet127	Function unknown	POORLY CHARACTERIZED	2670
Apiotrichum_akiyoshidainum_HP2023|75	Apiotrichum_akiyoshidainum_HP2023	0.264696	Trichosporonales	Environmental	Yes	5217.XP_007006336.1	2.2e-104	386.7	KOG4464@1|root,KOG4464@2759|Eukaryota,38XD4@33154|Opisthokonta,3NY0N@4751|Fungi,3V1VT@5204|Basidiomycota,3VF9N@5234|Tremellales	3VF9N@5234|Tremellales	T	Guanine nucleotide exchange factor synembryn	-	GO:0001965,GO:0003674,GO:0005085,GO:0005096,GO:0005488,GO:0005515,GO:0005575,GO:0005622,GO:0005623,GO:0005737,GO:0007154,GO:0007165,GO:0007186,GO:0008047,GO:0008150,GO:0009987,GO:0019899,GO:0023052,GO:0030234,GO:0030695,GO:0043085,GO:0043087,GO:0043547,GO:0044093,GO:0044424,GO:0044464,GO:0050789,GO:0050790,GO:0050794,GO:0050896,GO:0051020,GO:0051336,GO:0051345,GO:0051716,GO:0060589,GO:0065007,GO:…	-	-	-	-	-	-	-	-	-	-	Chromo,Ric8	Signal transduction mechanisms	CELLULAR PROCESSES AND SIGNALING	2088
Apiotrichum_akiyoshidainum_HP2023|77	Apiotrichum_akiyoshidainum_HP2023	0.366132	Trichosporonales	Environmental	Yes	5286.M7WRY1	1.5e-12	80.5	2EUAR@1|root,2SWH7@2759|Eukaryota,3ATS7@33154|Opisthokonta,3PIAV@4751|Fungi,3V6PD@5204|Basidiomycota	3V6PD@5204|Basidiomycota	-	-	-	-	-	-	-	-	-	-	-	-	-	-	-	NA	NA	927
Apiotrichum_akiyoshidainum_HP2023|78	Apiotrichum_akiyoshidainum_HP2023	0.328568	Trichosporonales	Environmental	Yes	5217.XP_007002572.1	6.9e-104	384	COG0042@1|root,KOG2334@2759|Eukaryota,39RD0@33154|Opisthokonta,3NU4X@4751|Fungi,3UYPB@5204|Basidiomycota,3VDUK@5234|Tremellales	3VDUK@5234|Tremellales	J	Dihydrouridine synthase (Dus)	dus2	GO:0002943,GO:0003674,GO:0003824,GO:0005575,GO:0005622,GO:0005623,GO:0005634,GO:0005737,GO:0006139,GO:0006396,GO:0006399,GO:0006400,GO:0006725,GO:0006807,GO:0008033,GO:0008150,GO:0008152,GO:0009451,GO:0009987,GO:0010467,GO:0016070,GO:0016491,GO:0016627,GO:0017150,GO:0034470,GO:0034641,GO:0034660,GO:0043170,GO:0043226,GO:0043227,GO:0043229,GO:0043231,GO:0043412,GO:0044237,GO:0044238,GO:0044424,GO:…	1.3.1.91	ko:K05543	-	-	-	-	ko00000,ko01000,ko03016	-	-	-	Dus,Pyridox_oxase_2	Translation, ribosomal structure and biogenesis	INFORMATION STORAGE AND PROCESSING	996
Apiotrichum_akiyoshidainum_HP2023|79	Apiotrichum_akiyoshidainum_HP2023	0.288375	Trichosporonales	Environmental	Yes	5207.AAW43901	1.1e-84	320.1	KOG2894@1|root,KOG2894@2759|Eukaryota,38EP7@33154|Opisthokonta,3NU7P@4751|Fungi,3UZPS@5204|Basidiomycota,3VDRM@5234|Tremellales	3VDRM@5234|Tremellales	S	XAP5, circadian clock regulator	-	GO:0000228,GO:0000785,GO:0000790,GO:0005575,GO:0005622,GO:0005623,GO:0005634,GO:0005694,GO:0006325,GO:0006996,GO:0008150,GO:0009987,GO:0016043,GO:0031974,GO:0031981,GO:0043226,GO:0043227,GO:0043228,GO:0043229,GO:0043231,GO:0043232,GO:0043233,GO:0044422,GO:0044424,GO:0044427,GO:0044428,GO:0044446,GO:0044454,GO:0044464,GO:0051276,GO:0070013,GO:0071840	-	ko:K13119	-	-	-	-	ko00000,ko03041	-	-	-	Methyltransf_10,XAP5	Function unknown	POORLY CHARACTERIZED	903
Apiotrichum_akiyoshidainum_HP2023|80	Apiotrichum_akiyoshidainum_HP2023	0.423964	Trichosporonales	Environmental	Yes	5207.AAW43693	2.8e-106	391.3	KOG0096@1|root,KOG0096@2759|Eukaryota,38BBN@33154|Opisthokonta,3NW2J@4751|Fungi,3UZCB@5204|Basidiomycota,3VDEQ@5234|Tremellales	3VDEQ@5234|Tremellales	U	GTP-binding protein involved in nucleocytoplasmic transport. Required for the import of protein into the nucleus and also for RNA export. Involved in chromatin condensation and control of cell cycle	GSP1	GO:0000054,GO:0000166,GO:0000459,GO:0000460,GO:0000466,GO:0000467,GO:0000469,GO:0001882,GO:0001883,GO:0003674,GO:0003824,GO:0003924,GO:0005085,GO:0005087,GO:0005088,GO:0005488,GO:0005515,GO:0005525,GO:0005575,GO:0005622,GO:0005623,GO:0005634,GO:0005737,GO:0005829,GO:0006139,GO:0006355,GO:0006364,GO:0006396,GO:0006403,GO:0006405,GO:0006406,GO:0006606,GO:0006611,GO:0006725,GO:0006807,GO:0006810,GO:…	-	ko:K07936	ko03008,ko03013,ko05166,ko05169,map03008,map03013,map05166,map05169	-	-	-	ko00000,ko00001,ko03009,ko03016,ko03019,ko03036,ko04031,ko04147	-	-	-	Arf,Gtr1_RagA,Ras,Roc	Intracellular trafficking, secretion, and vesicular transport	CELLULAR PROCESSES AND SIGNALING	639
Apiotrichum_akiyoshidainum_HP2023|81	Apiotrichum_akiyoshidainum_HP2023	0.342788	Trichosporonales	Environmental	Yes	82508.K1VV91	1.2e-32	146.4	2CBZQ@1|root,2S3BD@2759|Eukaryota,3ACAC@33154|Opisthokonta,3P6P5@4751|Fungi,3V29G@5204|Basidiomycota,3VFR6@5234|Tremellales	3VFR6@5234|Tremellales	S	Protein of unknown function (DUF3767)	-	-	-	ko:K18184	ko04714,map04714	-	-	-	ko00000,ko00001,ko03029	-	-	-	DUF3767	Function unknown	POORLY CHARACTERIZED	474
Apiotrichum_akiyoshidainum_HP2023|82	Apiotrichum_akiyoshidainum_HP2023	0.29031	Trichosporonales	Environmental	Yes	82508.K1VMT1	1.2e-222	779.6	KOG2307@1|root,KOG2307@2759|Eukaryota,39RAX@33154|Opisthokonta,3P0D8@4751|Fungi,3UYD8@5204|Basidiomycota,3VDAX@5234|Tremellales	3VDAX@5234|Tremellales	U	Domain of unknown function (DUF3510)	-	-	-	ko:K20289	-	-	-	-	ko00000,ko04131	-	-	-	COG2,DUF3510,GHMP_kinases_C,GHMP_kinases_N	Intracellular trafficking, secretion, and vesicular transport	CELLULAR PROCESSES AND SIGNALING	2082
Apiotrichum_akiyoshidainum_HP2023|84	Apiotrichum_akiyoshidainum_HP2023	0.38992	Trichosporonales	Environmental	Yes	5207.AAW42009	9.6e-223	779.2	COG4948@1|root,2QRKX@2759|Eukaryota,38HCT@33154|Opisthokonta,3NX4U@4751|Fungi,3V3KV@5204|Basidiomycota,3VGC5@5234|Tremellales	3VGC5@5234|Tremellales	M	Mandelate racemase / muconate lactonizing enzyme, C-terminal domain	-	-	4.2.1.90	ko:K12661	ko00051,ko01120,map00051,map01120	-	R03774	RC00543	ko00000,ko00001,ko01000	-	-	-	MR_MLE_C,MR_MLE_N	Cell wall/membrane/envelope biogenesis	CELLULAR PROCESSES AND SIGNALING	1296
Apiotrichum_akiyoshidainum_HP2023|85	Apiotrichum_akiyoshidainum_HP2023	0.310757	Trichosporonales	Environmental	Yes	552467.XP_003191161.1	2.7e-103	381.7	COG1028@1|root,KOG1200@2759|Eukaryota,38HX1@33154|Opisthokonta,3NU8F@4751|Fungi,3UY0J@5204|Basidiomycota,3VGHY@5234|Tremellales	3VGHY@5234|Tremellales	Q	KR domain	DHG2	GO:0003674,GO:0003824,GO:0003954,GO:0005975,GO:0005996,GO:0008150,GO:0008152,GO:0009056,GO:0016052,GO:0016491,GO:0016651,GO:0019299,GO:0019301,GO:0019318,GO:0019320,GO:0044238,GO:0044281,GO:0044282,GO:0046365,GO:0055114,GO:0071704,GO:1901575	1.1.1.173,1.1.1.377,1.1.1.378	ko:K18337	ko00051,ko01120,map00051,map01120	-	R03942,R10788,R10995	RC00066,RC00161	ko00000,ko00001,ko01000	-	-	-	AhpC-TSA_2,Amidohydro_2,DUF1776,KR,NAD_binding_4,adh_short,adh_short_C2	Secondary metabolites biosynthesis, transport, and catabolism	METABOLISM	777
Apiotrichum_akiyoshidainum_HP2023|86	Apiotrichum_akiyoshidainum_HP2023	0.295156	Trichosporonales	Environmental	Yes	82508.K1WGX2	1.7e-113	416	KOG2976@1|root,KOG2976@2759|Eukaryota,38FYV@33154|Opisthokonta,3P28R@4751|Fungi,3V0QA@5204|Basidiomycota,3VD4F@5234|Tremellales	3VD4F@5234|Tremellales	O	Involved in cytoplasm to vacuole transport (Cvt) and autophagic vesicle formation	ATG5	GO:0000045,GO:0000407,GO:0000422,GO:0005575,GO:0005622,GO:0005623,GO:0005737,GO:0006464,GO:0006497,GO:0006501,GO:0006807,GO:0006914,GO:0006950,GO:0006995,GO:0006996,GO:0007005,GO:0007033,GO:0007154,GO:0008150,GO:0008152,GO:0009056,GO:0009058,GO:0009059,GO:0009267,GO:0009605,GO:0009987,GO:0009991,GO:0016020,GO:0016043,GO:0016236,GO:0018410,GO:0019538,GO:0022411,GO:0022607,GO:0031667,GO:0031668,GO:…	-	ko:K08339	ko04136,ko04137,ko04138,ko04140,ko04211,ko04213,ko04216,ko04621,ko04622,ko05131,map04136,map04137,map04138,map04140,map04211,map04213,map04216,map04621,map04622,map05131	-	-	-	ko00000,ko00001,ko03029,ko04131	-	-	-	APG5	Post-translational modification, protein turnover, and chaperones	CELLULAR PROCESSES AND SIGNALING	1041
Apiotrichum_akiyoshidainum_HP2023|87	Apiotrichum_akiyoshidainum_HP2023	0.260184	Trichosporonales	Environmental	Yes	5207.AAW42006	6.3e-194	684.1	29VD6@1|root,2RXKS@2759|Eukaryota,393U5@33154|Opisthokonta,3NYE0@4751|Fungi,3V79S@5204|Basidiomycota,3VGMR@5234|Tremellales	3VGMR@5234|Tremellales	K	Fungal specific transcription factor domain	-	-	-	-	-	-	-	-	-	-	-	-	Fungal_trans,Zn_clus	Transcription	INFORMATION STORAGE AND PROCESSING	1950
Apiotrichum_akiyoshidainum_HP2023|88	Apiotrichum_akiyoshidainum_HP2023	0.337036	Trichosporonales	Environmental	Yes	82508.K1VIV8	8.2e-107	394.4	28UW3@1|root,2R1M5@2759|Eukaryota,39RFJ@33154|Opisthokonta,3NWT9@4751|Fungi,3UYJ4@5204|Basidiomycota,3VDIR@5234|Tremellales	3VDIR@5234|Tremellales	K	PAS domain	ERT1	GO:0000122,GO:0000429,GO:0000436,GO:0000437,GO:0000976,GO:0000977,GO:0000981,GO:0000982,GO:0001012,GO:0001067,GO:0001078,GO:0001227,GO:0003674,GO:0003676,GO:0003677,GO:0003690,GO:0003700,GO:0005488,GO:0005575,GO:0005622,GO:0005623,GO:0005634,GO:0005737,GO:0006109,GO:0006111,GO:0006355,GO:0006357,GO:0007154,GO:0007584,GO:0008150,GO:0009605,GO:0009889,GO:0009890,GO:0009891,GO:0009892,GO:0009893,GO:…	-	-	-	-	-	-	-	-	-	-	PAS,Zn_clus	Transcription	INFORMATION STORAGE AND PROCESSING	1599
Apiotrichum_akiyoshidainum_HP2023|89	Apiotrichum_akiyoshidainum_HP2023	0.295489	Trichosporonales	Environmental	Yes	5207.AAW45776	7.5e-127	460.7	2DZJJ@1|root,2S731@2759|Eukaryota,396XB@33154|Opisthokonta,3NYJ3@4751|Fungi,3V6JE@5204|Basidiomycota,3VEHY@5234|Tremellales	3VEHY@5234|Tremellales	S	Major Facilitator Superfamily	-	-	-	-	-	-	-	-	-	-	-	-	MFS_1	Function unknown	POORLY CHARACTERIZED	1284
Apiotrichum_akiyoshidainum_HP2023|91	Apiotrichum_akiyoshidainum_HP2023	0.385745	Trichosporonales	Environmental	Yes	1207058.L53_10470	1.3e-180	639.8	COG2072@1|root,COG2072@2|Bacteria,1NSY9@1224|Proteobacteria,2TUSD@28211|Alphaproteobacteria	2TUSD@28211|Alphaproteobacteria	P	Flavoprotein involved in K transport	-	-	-	-	-	-	-	-	-	-	-	-	FAD_binding_2,FMO-like,K_oxygenase,NAD_binding_8,Pyr_redox_2,Pyr_redox_3	Inorganic ion transport and metabolism	METABOLISM	1833
Apiotrichum_akiyoshidainum_HP2023|92	Apiotrichum_akiyoshidainum_HP2023	0.317565	Trichosporonales	Environmental	Yes	85929.N1QIX2	1.1e-84	320.9	KOG3098@1|root,KOG3098@2759|Eukaryota,39X7T@33154|Opisthokonta,3P0Y0@4751|Fungi,3QPD8@4890|Ascomycota,2091R@147541|Dothideomycetes	2091R@147541|Dothideomycetes	S	Ion channel regulatory protein UNC-93	-	GO:0001067,GO:0003674,GO:0003676,GO:0003677,GO:0005215,GO:0005488,GO:0006082,GO:0006355,GO:0006357,GO:0006629,GO:0006631,GO:0006810,GO:0008150,GO:0008152,GO:0009056,GO:0009062,GO:0009889,GO:0009987,GO:0010468,GO:0010556,GO:0016042,GO:0016054,GO:0019219,GO:0019222,GO:0019752,GO:0022857,GO:0031323,GO:0031326,GO:0032787,GO:0043436,GO:0044212,GO:0044237,GO:0044238,GO:0044242,GO:0044248,GO:0044255,GO:…	-	-	-	-	-	-	-	-	-	-	MFS_1,UNC-93	Function unknown	POORLY CHARACTERIZED	1536
Apiotrichum_akiyoshidainum_HP2023|94	Apiotrichum_akiyoshidainum_HP2023	0.293469	Trichosporonales	Environmental	Yes	82508.K1VHV5	1e-124	454.1	COG4725@1|root,KOG2097@2759|Eukaryota,38CG1@33154|Opisthokonta,3NYKC@4751|Fungi,3UY35@5204|Basidiomycota,3VD87@5234|Tremellales	3VD87@5234|Tremellales	K	Belongs to the MT-A70-like family	KAR4	GO:0000003,GO:0000122,GO:0000741,GO:0000742,GO:0000746,GO:0000747,GO:0003674,GO:0003700,GO:0005575,GO:0005622,GO:0005623,GO:0005634,GO:0005737,GO:0005829,GO:0006355,GO:0006357,GO:0006996,GO:0006997,GO:0007049,GO:0007329,GO:0008150,GO:0009371,GO:0009373,GO:0009889,GO:0009890,GO:0009891,GO:0009892,GO:0009893,GO:0009987,GO:0010033,GO:0010468,GO:0010556,GO:0010557,GO:0010558,GO:0010604,GO:0010605,GO:…	2.1.1.62	ko:K05925	-	-	-	-	ko00000,ko01000,ko03019	-	-	-	MT-A70	Transcription	INFORMATION STORAGE AND PROCESSING	1875
Apiotrichum_akiyoshidainum_HP2023|95	Apiotrichum_akiyoshidainum_HP2023	0.253975	Trichosporonales	Environmental	Yes	5217.XP_007003329.1	1.3e-117	431	COG0258@1|root,KOG2520@2759|Eukaryota,38B6Q@33154|Opisthokonta,3NU64@4751|Fungi,3UXYB@5204|Basidiomycota,3VD95@5234|Tremellales	3VD95@5234|Tremellales	L	Xeroderma pigmentosum G I-region	RAD2	GO:0000014,GO:0000109,GO:0000112,GO:0003674,GO:0003676,GO:0003677,GO:0003697,GO:0003824,GO:0004518,GO:0004519,GO:0004520,GO:0004536,GO:0005488,GO:0005575,GO:0005622,GO:0005623,GO:0005634,GO:0006139,GO:0006259,GO:0006281,GO:0006289,GO:0006295,GO:0006351,GO:0006366,GO:0006725,GO:0006807,GO:0006950,GO:0006974,GO:0008150,GO:0008152,GO:0009058,GO:0009059,GO:0009987,GO:0010467,GO:0016070,GO:0016787,GO:…	-	ko:K10846	ko03420,map03420	-	-	-	ko00000,ko00001,ko03400	-	-	-	DUF2401,DUF2403,UIM,XPG_I,XPG_I_2,XPG_N	Replication, recombination and repair	INFORMATION STORAGE AND PROCESSING	2568
Apiotrichum_akiyoshidainum_HP2023|96	Apiotrichum_akiyoshidainum_HP2023	0.301065	Trichosporonales	Environmental	Yes	82508.K1W6G3	1e-56	226.9	2D5F2@1|root,2SYBN@2759|Eukaryota,3ASTN@33154|Opisthokonta,3PHGT@4751|Fungi	3PHGT@4751|Fungi	-	-	-	-	-	-	-	-	-	-	-	-	-	-	bZIP_2	NA	NA	738
Apiotrichum_akiyoshidainum_HP2023|97	Apiotrichum_akiyoshidainum_HP2023	0.320947	Trichosporonales	Environmental	Yes	82508.K1VKT0	8.1e-27	127.1	2C3N4@1|root,2RSBF@2759|Eukaryota,3AXPH@33154|Opisthokonta,3PIUF@4751|Fungi,3V81T@5204|Basidiomycota,3VG3K@5234|Tremellales	3VG3K@5234|Tremellales	-	-	-	-	-	ko:K17362	-	-	-	-	ko00000,ko01000,ko01004	-	-	-	4HBT,4HBT_3	NA	NA	528
Apiotrichum_akiyoshidainum_HP2023|98	Apiotrichum_akiyoshidainum_HP2023	0.33292	Trichosporonales	Environmental	Yes	5217.XP_007005634.1	2.1e-34	153.3	COG5524@1|root,2RZKV@2759|Eukaryota,39TCR@33154|Opisthokonta,3NUBA@4751|Fungi,3V0W5@5204|Basidiomycota,3VG1P@5234|Tremellales	3VG1P@5234|Tremellales	S	Bacteriorhodopsin-like protein	-	GO:0003674,GO:0005488,GO:0005501,GO:0005503,GO:0005575,GO:0005622,GO:0005623,GO:0005737,GO:0005783,GO:0005886,GO:0008150,GO:0008289,GO:0009314,GO:0009416,GO:0009628,GO:0012505,GO:0016020,GO:0016021,GO:0016918,GO:0019840,GO:0019842,GO:0031224,GO:0032780,GO:0036094,GO:0043086,GO:0043226,GO:0043227,GO:0043229,GO:0043231,GO:0043462,GO:0044092,GO:0044424,GO:0044425,GO:0044444,GO:0044464,GO:0050790,GO:…	-	-	-	-	-	-	-	-	-	-	Bac_rhodopsin,RPEL	Function unknown	POORLY CHARACTERIZED	1032
Apiotrichum_akiyoshidainum_HP2023|99	Apiotrichum_akiyoshidainum_HP2023	0.271432	Trichosporonales	Environmental	Yes	82508.K1V9F7	3e-88	333.6	2FDVW@1|root,2TF5S@2759|Eukaryota,38JJ9@33154|Opisthokonta,3PMFE@4751|Fungi,3VBFR@5204|Basidiomycota,3VEWC@5234|Tremellales	3VEWC@5234|Tremellales	-	-	-	-	-	-	-	-	-	-	-	-	-	-	-	NA	NA	2781
Apiotrichum_akiyoshidainum_HP2023|100	Apiotrichum_akiyoshidainum_HP2023	0.378693	Trichosporonales	Environmental	Yes	82508.K1V0D0	1.1e-47	197.2	KOG4056@1|root,KOG4056@2759|Eukaryota,3A1HC@33154|Opisthokonta,3P2QG@4751|Fungi,3V1QH@5204|Basidiomycota,3VFQM@5234|Tremellales	3VFQM@5234|Tremellales	U	MAS20 protein import receptor	TOM20	GO:0003674,GO:0005048,GO:0005215,GO:0005488,GO:0005575,GO:0005622,GO:0005623,GO:0005737,GO:0005739,GO:0005740,GO:0005741,GO:0005742,GO:0006403,GO:0006605,GO:0006626,GO:0006810,GO:0006839,GO:0006886,GO:0006996,GO:0007005,GO:0007006,GO:0007008,GO:0008104,GO:0008150,GO:0008320,GO:0008565,GO:0009987,GO:0015031,GO:0015399,GO:0015405,GO:0015450,GO:0015833,GO:0015931,GO:0016020,GO:0016021,GO:0016031,GO:…	-	ko:K17770	-	-	-	-	ko00000,ko02000,ko03029	3.A.8.1	-	-	DUF498,MAS20,MFS_1,SET,Sugar_tr,zf-MYND	Intracellular trafficking, secretion, and vesicular transport	CELLULAR PROCESSES AND SIGNALING	921
Apiotrichum_akiyoshidainum_HP2023|101	Apiotrichum_akiyoshidainum_HP2023	0.41513	Trichosporonales	Environmental	Yes	82508.K1W6F8	2e-97	361.7	COG1100@1|root,KOG0070@2759|Eukaryota,38BDM@33154|Opisthokonta,3NVWA@4751|Fungi,3UZR1@5204|Basidiomycota,3VEDR@5234|Tremellales	3VEDR@5234|Tremellales	U	Signal recognition particle receptor beta subunit	-	GO:0005575,GO:0005622,GO:0005623,GO:0005737,GO:0005794,GO:0012505,GO:0043226,GO:0043227,GO:0043229,GO:0043231,GO:0044424,GO:0044444,GO:0044464	-	ko:K07937	ko04072,ko04144,ko05110,ko05134,map04072,map04144,map05110,map05134	-	-	-	ko00000,ko00001,ko04031,ko04131,ko04147	-	-	-	Arf,Gtr1_RagA,MMR_HSR1,Ras,Roc,SRPRB	Intracellular trafficking, secretion, and vesicular transport	CELLULAR PROCESSES AND SIGNALING	549
Apiotrichum_akiyoshidainum_HP2023|102	Apiotrichum_akiyoshidainum_HP2023	0.347124	Trichosporonales	Environmental	Yes	552467.XP_003191398.1	2.3e-177	628.2	COG1527@1|root,KOG2957@2759|Eukaryota,38D4F@33154|Opisthokonta,3NWBT@4751|Fungi,3UYFR@5204|Basidiomycota,3VDKK@5234|Tremellales	3VDKK@5234|Tremellales	C	Vacuolar ATPase is responsible for acidifying a variety of intracellular compartments in eukaryotic cells. The active enzyme consists of a catalytic V1 domain attached to an integral membrane V0 proton pore complex. This subunit is a non-integral membrane component of the membrane pore domain and is required for proper assembly of the V0 sector. Might be involved in the regulated assembly of V1 s…	VMA6	GO:0000220,GO:0000322,GO:0000323,GO:0000324,GO:0000329,GO:0003674,GO:0003824,GO:0005215,GO:0005575,GO:0005622,GO:0005623,GO:0005737,GO:0005764,GO:0005765,GO:0005773,GO:0005774,GO:0006810,GO:0006811,GO:0006812,GO:0006873,GO:0006885,GO:0007034,GO:0007035,GO:0008150,GO:0008324,GO:0008553,GO:0009987,GO:0015075,GO:0015077,GO:0015078,GO:0015318,GO:0015399,GO:0015405,GO:0015662,GO:0015672,GO:0015988,GO:…	-	ko:K02146	ko00190,ko01100,ko04142,ko04145,ko04721,ko04966,ko05110,ko05120,ko05152,ko05203,ko05323,map00190,map01100,map04142,map04145,map04721,map04966,map05110,map05120,map05152,map05203,map05323	M00160	-	-	ko00000,ko00001,ko00002	3.A.2.2	-	iMM904.YLR447C,iND750.YLR447C	Pro_isomerase,vATP-synt_AC39	Energy production and conversion	METABOLISM	1077
Apiotrichum_akiyoshidainum_HP2023|103	Apiotrichum_akiyoshidainum_HP2023	0.327625	Trichosporonales	Environmental	Yes	82508.K1VE82	2.8e-85	322	294GA@1|root,2RBDK@2759|Eukaryota,3AXVU@33154|Opisthokonta,3PJ0Y@4751|Fungi,3V8A0@5204|Basidiomycota,3VH91@5234|Tremellales	3VH91@5234|Tremellales	S	Microsomal signal peptidase 25 kDa subunit (SPC25)	-	-	-	-	-	-	-	-	-	-	-	-	SPC25	Function unknown	POORLY CHARACTERIZED	867
Apiotrichum_akiyoshidainum_HP2023|104	Apiotrichum_akiyoshidainum_HP2023	0.362674	Trichosporonales	Environmental	Yes	552467.XP_003193837.1	1.4e-66	260	COG0203@1|root,KOG3280@2759|Eukaryota,3A5T5@33154|Opisthokonta,3P1YY@4751|Fungi,3V1ED@5204|Basidiomycota,3VFHM@5234|Tremellales	3VFHM@5234|Tremellales	J	Belongs to the bacterial ribosomal protein bL17 family	mrpl8	GO:0000002,GO:0000313,GO:0000315,GO:0003674,GO:0003735,GO:0005198,GO:0005575,GO:0005622,GO:0005623,GO:0005737,GO:0005739,GO:0005759,GO:0005761,GO:0005762,GO:0005840,GO:0006412,GO:0006518,GO:0006807,GO:0006996,GO:0007005,GO:0008150,GO:0008152,GO:0009058,GO:0009059,GO:0009987,GO:0010467,GO:0015934,GO:0016043,GO:0019538,GO:0031974,GO:0032543,GO:0032991,GO:0034641,GO:0034645,GO:0043043,GO:0043170,GO:…	-	ko:K02879	ko03010,map03010	M00178	-	-	br01610,ko00000,ko00001,ko00002,ko03011	-	-	-	Ribosomal_L17	Translation, ribosomal structure and biogenesis	INFORMATION STORAGE AND PROCESSING	903
Apiotrichum_akiyoshidainum_HP2023|105	Apiotrichum_akiyoshidainum_HP2023	0.436043	Trichosporonales	Environmental	Yes	82508.K1V9E9	2.4e-35	154.8	COG0236@1|root,KOG1748@2759|Eukaryota,3A92K@33154|Opisthokonta,3P3WN@4751|Fungi,3V1VW@5204|Basidiomycota,3VG21@5234|Tremellales	3VG21@5234|Tremellales	I	Carrier of the growing fatty acid chain in fatty acid biosynthesis	ACP2	GO:0000035,GO:0000036,GO:0003674,GO:0005488,GO:0005575,GO:0005622,GO:0005623,GO:0005737,GO:0005739,GO:0005759,GO:0005829,GO:0005975,GO:0006082,GO:0006629,GO:0006631,GO:0006633,GO:0006643,GO:0006644,GO:0006664,GO:0006732,GO:0006790,GO:0006793,GO:0006796,GO:0008150,GO:0008152,GO:0008610,GO:0008654,GO:0009058,GO:0009106,GO:0009107,GO:0009108,GO:0009245,GO:0009247,GO:0009311,GO:0009312,GO:0009987,GO:…	-	ko:K03955	ko00190,ko01100,ko04714,ko04723,ko04932,ko05010,ko05012,ko05016,map00190,map01100,map04714,map04723,map04932,map05010,map05012,map05016	M00146	-	-	ko00000,ko00001,ko00002	3.D.1.6	-	-	PP-binding,PP-binding_2	Lipid transport and metabolism	METABOLISM	351
Apiotrichum_akiyoshidainum_HP2023|107	Apiotrichum_akiyoshidainum_HP2023	0.265194	Trichosporonales	Environmental	Yes	5217.XP_007006324.1	8e-66	257.7	2E0E5@1|root,2S7UU@2759|Eukaryota,3A9G8@33154|Opisthokonta,3P6SD@4751|Fungi,3V2CK@5204|Basidiomycota,3VEGR@5234|Tremellales	3VEGR@5234|Tremellales	S	WSTF, HB1, Itc1p, MBD9 motif 1	-	-	-	-	-	-	-	-	-	-	-	-	WHIM1	Function unknown	POORLY CHARACTERIZED	1059
Apiotrichum_akiyoshidainum_HP2023|108	Apiotrichum_akiyoshidainum_HP2023	0.259412	Trichosporonales	Environmental	Yes	5217.XP_007006324.1	1.7e-22	111.7	2E0E5@1|root,2S7UU@2759|Eukaryota,3A9G8@33154|Opisthokonta,3P6SD@4751|Fungi,3V2CK@5204|Basidiomycota,3VEGR@5234|Tremellales	3VEGR@5234|Tremellales	S	WSTF, HB1, Itc1p, MBD9 motif 1	-	-	-	-	-	-	-	-	-	-	-	-	WHIM1	Function unknown	POORLY CHARACTERIZED	255
Apiotrichum_akiyoshidainum_HP2023|109	Apiotrichum_akiyoshidainum_HP2023	0.274967	Trichosporonales	Environmental	Yes	82508.K1W6E8	2e-31	142.5	2948R@1|root,2RB5R@2759|Eukaryota,3AXM2@33154|Opisthokonta,3PIS0@4751|Fungi,3V7Z6@5204|Basidiomycota,3VFMV@5234|Tremellales	3VFMV@5234|Tremellales	-	-	-	-	-	-	-	-	-	-	-	-	-	-	-	NA	NA	573
Apiotrichum_akiyoshidainum_HP2023|110	Apiotrichum_akiyoshidainum_HP2023	0.280597	Trichosporonales	Environmental	Yes	5207.AAW47074	5.3e-98	364.8	KOG0798@1|root,KOG0798@2759|Eukaryota,38DWV@33154|Opisthokonta,3P0VG@4751|Fungi,3V0R8@5204|Basidiomycota,3VGBD@5234|Tremellales	3VGBD@5234|Tremellales	D	Sister chromatid cohesion protein Dcc1	DCC1	GO:0000070,GO:0000278,GO:0000280,GO:0000775,GO:0000785,GO:0000819,GO:0005575,GO:0005622,GO:0005623,GO:0005634,GO:0005654,GO:0005694,GO:0006139,GO:0006259,GO:0006275,GO:0006725,GO:0006807,GO:0006950,GO:0006974,GO:0006996,GO:0007049,GO:0007059,GO:0007062,GO:0007064,GO:0008150,GO:0008152,GO:0009889,GO:0009987,GO:0010556,GO:0016043,GO:0019219,GO:0019222,GO:0022402,GO:0031323,GO:0031326,GO:0031390,GO:…	-	ko:K11271	-	-	-	-	ko00000,ko03036	-	-	-	DUF2036,Dcc1	Cell cycle control, cell division, chromosome partitioning	CELLULAR PROCESSES AND SIGNALING	1209
Apiotrichum_akiyoshidainum_HP2023|111	Apiotrichum_akiyoshidainum_HP2023	0.252511	Trichosporonales	Environmental	Yes	82508.K1W6E8	4.8e-47	196.4	2948R@1|root,2RB5R@2759|Eukaryota,3AXM2@33154|Opisthokonta,3PIS0@4751|Fungi,3V7Z6@5204|Basidiomycota,3VFMV@5234|Tremellales	3VFMV@5234|Tremellales	-	-	-	-	-	-	-	-	-	-	-	-	-	-	-	NA	NA	2316
Apiotrichum_akiyoshidainum_HP2023|113	Apiotrichum_akiyoshidainum_HP2023	0.526417	Trichosporonales	Environmental	Yes	82508.K1VAV0	1.1e-27	129.8	KOG0533@1|root,KOG0533@2759|Eukaryota,39YV4@33154|Opisthokonta,3NXQF@4751|Fungi,3V1FZ@5204|Basidiomycota,3VFV0@5234|Tremellales	3VFV0@5234|Tremellales	A	RNA recognition motif	YRA1	GO:0000346,GO:0003674,GO:0003676,GO:0003723,GO:0004857,GO:0005488,GO:0005575,GO:0005622,GO:0005623,GO:0005634,GO:0006139,GO:0006259,GO:0006281,GO:0006283,GO:0006289,GO:0006403,GO:0006405,GO:0006406,GO:0006611,GO:0006725,GO:0006807,GO:0006810,GO:0006886,GO:0006913,GO:0006950,GO:0006974,GO:0008104,GO:0008150,GO:0008152,GO:0009987,GO:0010467,GO:0015031,GO:0015833,GO:0015931,GO:0016973,GO:0030234,GO:…	-	ko:K12881	ko03013,ko03015,ko03040,ko05168,map03013,map03015,map03040,map05168	M00406,M00430	-	-	ko00000,ko00001,ko00002,ko03019,ko03041	-	-	-	FoP_duplication,RRM_1,RRM_5,RRM_6	RNA processing and modification	INFORMATION STORAGE AND PROCESSING	447
Apiotrichum_akiyoshidainum_HP2023|114	Apiotrichum_akiyoshidainum_HP2023	0.407074	Trichosporonales	Environmental	Yes	5207.AAW44654	5.1e-74	284.3	KOG3067@1|root,KOG3067@2759|Eukaryota,38HYI@33154|Opisthokonta,3P06S@4751|Fungi,3V0TX@5204|Basidiomycota,3VG20@5234|Tremellales	3VG20@5234|Tremellales	S	Translin	tsn1	GO:0003674,GO:0003676,GO:0003677,GO:0003690,GO:0003696,GO:0003697,GO:0003723,GO:0005488,GO:0006139,GO:0006396,GO:0006399,GO:0006725,GO:0006807,GO:0008033,GO:0008150,GO:0008152,GO:0009987,GO:0010467,GO:0016070,GO:0034470,GO:0034641,GO:0034660,GO:0035939,GO:0042162,GO:0043047,GO:0043170,GO:0043565,GO:0044237,GO:0044238,GO:0046483,GO:0071704,GO:0090304,GO:0097159,GO:0098847,GO:1901360,GO:1901363,GO:…	-	ko:K05287	ko00563,ko01100,map00563,map01100	M00065	R05923,R05924,R08107	RC00017	ko00000,ko00001,ko00002,ko01000	-	-	-	PIG-F,RNA_pol_Rpc4,Translin	Function unknown	POORLY CHARACTERIZED	687
Apiotrichum_akiyoshidainum_HP2023|116	Apiotrichum_akiyoshidainum_HP2023	0.41724	Trichosporonales	Environmental	Yes	82508.K1VHP2	3.5e-219	767.7	COG0436@1|root,KOG0258@2759|Eukaryota,38H3G@33154|Opisthokonta,3NU5I@4751|Fungi,3UZ38@5204|Basidiomycota,3VCW4@5234|Tremellales	3VCW4@5234|Tremellales	E	Aminotransferase class I and II	ALT1	GO:0001300,GO:0001505,GO:0003674,GO:0003824,GO:0004021,GO:0005575,GO:0005622,GO:0005623,GO:0005634,GO:0005737,GO:0005739,GO:0006082,GO:0006520,GO:0006522,GO:0006523,GO:0006524,GO:0006536,GO:0006537,GO:0006807,GO:0007568,GO:0007569,GO:0008150,GO:0008152,GO:0008483,GO:0008652,GO:0009056,GO:0009058,GO:0009063,GO:0009064,GO:0009078,GO:0009079,GO:0009080,GO:0009084,GO:0009987,GO:0016053,GO:0016054,GO:…	2.6.1.2	ko:K00814	ko00220,ko00250,ko00710,ko01100,ko01120,ko01200,ko01210,ko01230,map00220,map00250,map00710,map01100,map01120,map01200,map01210,map01230	M00171	R00258	RC00006,RC00008	ko00000,ko00001,ko00002,ko01000,ko01007	-	-	-	Aminotran_1_2,Beta_elim_lyase	Amino acid transport and metabolism	METABOLISM	1557
Apiotrichum_akiyoshidainum_HP2023|117	Apiotrichum_akiyoshidainum_HP2023	0.418848	Trichosporonales	Environmental	Yes	552467.XP_003195207.1	1.7e-74	285.8	COG5264@1|root,KOG4580@2759|Eukaryota,3AA8Z@33154|Opisthokonta,3P6WP@4751|Fungi,3V2B5@5204|Basidiomycota,3VFA5@5234|Tremellales	3VFA5@5234|Tremellales	O	Domain of unknown function (DUF202)	-	-	-	-	-	-	-	-	-	-	-	-	DUF202	Post-translational modification, protein turnover, and chaperones	CELLULAR PROCESSES AND SIGNALING	678
Apiotrichum_akiyoshidainum_HP2023|117	Apiotrichum_akiyoshidainum_HP2023	0.418848	Trichosporonales	Environmental	Yes	552467.XP_003195207.1	1.7e-74	285.8	COG5264@1|root,KOG4580@2759|Eukaryota,3AA8Z@33154|Opisthokonta,3P6WP@4751|Fungi,3V2B5@5204|Basidiomycota,3VFA5@5234|Tremellales	3VFA5@5234|Tremellales	U	Domain of unknown function (DUF202)	-	-	-	-	-	-	-	-	-	-	-	-	DUF202	Intracellular trafficking, secretion, and vesicular transport	CELLULAR PROCESSES AND SIGNALING	678
Apiotrichum_akiyoshidainum_HP2023|118	Apiotrichum_akiyoshidainum_HP2023	0.268069	Trichosporonales	Environmental	Yes	82508.K1VKR1	1.6e-130	473.4	2AX4A@1|root,2S002@2759|Eukaryota,3A1DM@33154|Opisthokonta,3P3M5@4751|Fungi,3V0UW@5204|Basidiomycota,3VFYY@5234|Tremellales	3VFYY@5234|Tremellales	-	-	-	-	-	-	-	-	-	-	-	-	-	-	BTB	NA	NA	1794
Apiotrichum_akiyoshidainum_HP2023|119	Apiotrichum_akiyoshidainum_HP2023	0.305316	Trichosporonales	Environmental	Yes	82508.K1VE74	2.1e-36	160.6	2CKSC@1|root,2RB8Y@2759|Eukaryota,3AXQC@33154|Opisthokonta,3PIVG@4751|Fungi,3V82W@5204|Basidiomycota,3VG6E@5234|Tremellales	3VG6E@5234|Tremellales	-	-	-	-	-	-	-	-	-	-	-	-	-	-	-	NA	NA	1713
Apiotrichum_akiyoshidainum_HP2023|120	Apiotrichum_akiyoshidainum_HP2023	0.274377	Trichosporonales	Environmental	Yes	82508.K1V9E5	5.5e-295	1021.5	2CMWH@1|root,2QSDS@2759|Eukaryota,39W9Q@33154|Opisthokonta,3NY8B@4751|Fungi,3UYS1@5204|Basidiomycota,3VEJ6@5234|Tremellales	3VEJ6@5234|Tremellales	S	Mus7/MMS22 family	-	GO:0000151,GO:0000724,GO:0000725,GO:0005575,GO:0005622,GO:0005623,GO:0005634,GO:0006139,GO:0006259,GO:0006260,GO:0006261,GO:0006281,GO:0006302,GO:0006310,GO:0006725,GO:0006807,GO:0006950,GO:0006974,GO:0008150,GO:0008152,GO:0009058,GO:0009059,GO:0009987,GO:0031297,GO:0031461,GO:0032991,GO:0033554,GO:0034641,GO:0034645,GO:0035361,GO:0043170,GO:0043226,GO:0043227,GO:0043229,GO:0043231,GO:0044237,GO:…	-	-	-	-	-	-	-	-	-	-	Mus7	Function unknown	POORLY CHARACTERIZED	6438
Apiotrichum_akiyoshidainum_HP2023|121	Apiotrichum_akiyoshidainum_HP2023	0.443617	Trichosporonales	Environmental	Yes	82508.K1V0B5	8.6e-208	729.6	COG1960@1|root,KOG0139@2759|Eukaryota,38H6J@33154|Opisthokonta,3NWK6@4751|Fungi,3V01Z@5204|Basidiomycota,3VE26@5234|Tremellales	3VE26@5234|Tremellales	I	Acyl-CoA dehydrogenase, C-terminal domain	-	-	-	-	-	-	-	-	-	-	-	-	Acyl-CoA_dh_1,Acyl-CoA_dh_2,Acyl-CoA_dh_M,Acyl-CoA_dh_N,Metallophos	Lipid transport and metabolism	METABOLISM	1281
Apiotrichum_akiyoshidainum_HP2023|124	Apiotrichum_akiyoshidainum_HP2023	0.29963	Trichosporonales	Environmental	Yes	5217.XP_007002516.1	2.9e-134	485.3	COG0282@1|root,2QSJJ@2759|Eukaryota,39RMU@33154|Opisthokonta,3NZJA@4751|Fungi,3UY3X@5204|Basidiomycota,3VDJD@5234|Tremellales	3VDJD@5234|Tremellales	F	Acetokinase family	-	-	2.7.2.1	ko:K00925	ko00430,ko00620,ko00640,ko00680,ko00720,ko01100,ko01120,ko01200,map00430,map00620,map00640,map00680,map00720,map01100,map01120,map01200	M00357,M00579	R00315,R01353	RC00002,RC00043	ko00000,ko00001,ko00002,ko01000	-	-	-	Acetate_kinase	Nucleotide transport and metabolism	METABOLISM	1320
Apiotrichum_akiyoshidainum_HP2023|125	Apiotrichum_akiyoshidainum_HP2023	0.310408	Trichosporonales	Environmental	Yes	82508.K1VKQ7	5.2e-112	413.3	COG5539@1|root,KOG3288@2759|Eukaryota,38HA5@33154|Opisthokonta,3NWMT@4751|Fungi,3V0IQ@5204|Basidiomycota,3VEX8@5234|Tremellales	3VEX8@5234|Tremellales	T	otu-domain-containing protein	OTU1	GO:0003674,GO:0003824,GO:0004843,GO:0005575,GO:0005622,GO:0005623,GO:0005634,GO:0005737,GO:0005829,GO:0006355,GO:0006464,GO:0006508,GO:0006511,GO:0006807,GO:0006950,GO:0006986,GO:0007154,GO:0007165,GO:0008150,GO:0008152,GO:0008233,GO:0008234,GO:0009056,GO:0009057,GO:0009889,GO:0009987,GO:0010033,GO:0010243,GO:0010468,GO:0010498,GO:0010556,GO:0016579,GO:0016787,GO:0019219,GO:0019222,GO:0019538,GO:…	-	ko:K13719	ko04141,map04141	-	-	-	ko00000,ko00001,ko01000,ko01002	-	-	-	OTU,Peptidase_C65,UN_NPL4	Signal transduction mechanisms	CELLULAR PROCESSES AND SIGNALING	4866
Apiotrichum_akiyoshidainum_HP2023|125	Apiotrichum_akiyoshidainum_HP2023	0.310408	Trichosporonales	Environmental	Yes	82508.K1VKQ7	5.2e-112	413.3	COG5539@1|root,KOG3288@2759|Eukaryota,38HA5@33154|Opisthokonta,3NWMT@4751|Fungi,3V0IQ@5204|Basidiomycota,3VEX8@5234|Tremellales	3VEX8@5234|Tremellales	O	otu-domain-containing protein	OTU1	GO:0003674,GO:0003824,GO:0004843,GO:0005575,GO:0005622,GO:0005623,GO:0005634,GO:0005737,GO:0005829,GO:0006355,GO:0006464,GO:0006508,GO:0006511,GO:0006807,GO:0006950,GO:0006986,GO:0007154,GO:0007165,GO:0008150,GO:0008152,GO:0008233,GO:0008234,GO:0009056,GO:0009057,GO:0009889,GO:0009987,GO:0010033,GO:0010243,GO:0010468,GO:0010498,GO:0010556,GO:0016579,GO:0016787,GO:0019219,GO:0019222,GO:0019538,GO:…	-	ko:K13719	ko04141,map04141	-	-	-	ko00000,ko00001,ko01000,ko01002	-	-	-	OTU,Peptidase_C65,UN_NPL4	Post-translational modification, protein turnover, and chaperones	CELLULAR PROCESSES AND SIGNALING	4866
Apiotrichum_akiyoshidainum_HP2023|127	Apiotrichum_akiyoshidainum_HP2023	0.383317	Trichosporonales	Environmental	Yes	82508.K1V458	6.4e-172	610.5	COG3239@1|root,2QQNB@2759|Eukaryota,38B9Z@33154|Opisthokonta,3NUUZ@4751|Fungi,3UYHP@5204|Basidiomycota,3VESN@5234|Tremellales	3VESN@5234|Tremellales	I	Fatty acid desaturase	-	-	1.14.19.22,1.14.19.6	ko:K10256	ko01040,ko01212,map01040,map01212	-	R11043,R11044	RC00917	ko00000,ko00001,ko01000,ko01004	-	-	-	DUF3474,FA_desaturase	Lipid transport and metabolism	METABOLISM	1395
Apiotrichum_akiyoshidainum_HP2023|128	Apiotrichum_akiyoshidainum_HP2023	0.264422	Trichosporonales	Environmental	Yes	82508.K1VH87	8.7e-47	194.5	2D9XY@1|root,2TGN8@2759|Eukaryota,3AXTZ@33154|Opisthokonta,3PIYZ@4751|Fungi,3V87S@5204|Basidiomycota,3VH3P@5234|Tremellales	3VH3P@5234|Tremellales	-	-	-	-	-	-	-	-	-	-	-	-	-	-	-	NA	NA	1113
Apiotrichum_akiyoshidainum_HP2023|129	Apiotrichum_akiyoshidainum_HP2023	0.399146	Trichosporonales	Environmental	Yes	5217.XP_007002342.1	8e-43	179.9	COG0545@1|root,KOG0549@2759|Eukaryota,3A5NH@33154|Opisthokonta,3P579@4751|Fungi,3V1JV@5204|Basidiomycota,3VFRV@5234|Tremellales	3VFRV@5234|Tremellales	O	FKBP-type peptidyl-prolyl cis-trans isomerase	FPR2	GO:0000322,GO:0000323,GO:0000324,GO:0000413,GO:0003674,GO:0003755,GO:0003824,GO:0005488,GO:0005527,GO:0005528,GO:0005575,GO:0005622,GO:0005623,GO:0005634,GO:0005737,GO:0005773,GO:0005783,GO:0005789,GO:0006457,GO:0006464,GO:0006807,GO:0008144,GO:0008150,GO:0008152,GO:0009987,GO:0010033,GO:0012505,GO:0016020,GO:0016853,GO:0016859,GO:0018193,GO:0018208,GO:0019538,GO:0031984,GO:0033993,GO:0036211,GO:…	5.2.1.8	ko:K09569	-	-	-	-	ko00000,ko01000,ko03110	-	-	-	FKBP_C	Post-translational modification, protein turnover, and chaperones	CELLULAR PROCESSES AND SIGNALING	402
Apiotrichum_akiyoshidainum_HP2023|130	Apiotrichum_akiyoshidainum_HP2023	0.451907	Trichosporonales	Environmental	Yes	82508.K1W9Z1	1.5e-292	1012.7	COG0138@1|root,KOG2555@2759|Eukaryota,38H8U@33154|Opisthokonta,3NY4C@4751|Fungi,3V011@5204|Basidiomycota,3VDYW@5234|Tremellales	3VDYW@5234|Tremellales	F	AICARFT/IMPCHase bienzyme	ADE17	GO:0000003,GO:0003006,GO:0003674,GO:0003824,GO:0003937,GO:0004643,GO:0005575,GO:0005622,GO:0005623,GO:0005737,GO:0005829,GO:0005886,GO:0006091,GO:0006139,GO:0006163,GO:0006164,GO:0006188,GO:0006189,GO:0006725,GO:0006753,GO:0006793,GO:0006796,GO:0006807,GO:0007049,GO:0008150,GO:0008152,GO:0009058,GO:0009060,GO:0009117,GO:0009123,GO:0009124,GO:0009126,GO:0009127,GO:0009150,GO:0009152,GO:0009156,GO:…	2.1.2.3,3.5.4.10	ko:K00602	ko00230,ko00670,ko01100,ko01110,ko01130,ko01523,map00230,map00670,map01100,map01110,map01130,map01523	M00048	R01127,R04560	RC00026,RC00263,RC00456	ko00000,ko00001,ko00002,ko01000,ko04147	-	-	-	AICARFT_IMPCHas,KR,LSM,MGS,Methyltransf_24,adh_short,adh_short_C2	Nucleotide transport and metabolism	METABOLISM	3777
Apiotrichum_akiyoshidainum_HP2023|131	Apiotrichum_akiyoshidainum_HP2023	0.285729	Trichosporonales	Environmental	Yes	82508.K1VLW1	0	1936.8	KOG4645@1|root,KOG4645@2759|Eukaryota,38BG6@33154|Opisthokonta,3NVEY@4751|Fungi,3UYC7@5204|Basidiomycota,3VDVR@5234|Tremellales	3VDVR@5234|Tremellales	T	Protein tyrosine kinase	SSK2	GO:0000131,GO:0000160,GO:0000161,GO:0000165,GO:0000166,GO:0000186,GO:0001932,GO:0001934,GO:0003674,GO:0003779,GO:0003824,GO:0004672,GO:0004674,GO:0004709,GO:0005488,GO:0005515,GO:0005524,GO:0005575,GO:0005622,GO:0005623,GO:0005737,GO:0005829,GO:0005933,GO:0005934,GO:0005935,GO:0005938,GO:0006464,GO:0006468,GO:0006793,GO:0006796,GO:0006807,GO:0006950,GO:0006970,GO:0006972,GO:0006979,GO:0007154,GO:…	2.7.11.25	ko:K11230	ko02020,ko04011,map02020,map04011	-	-	-	ko00000,ko00001,ko01000,ko01001	-	-	-	CHCH,Haspin_kinase,Kinase-like,Pkinase,Pkinase_Tyr,Seadorna_VP7	Signal transduction mechanisms	CELLULAR PROCESSES AND SIGNALING	4731
Apiotrichum_akiyoshidainum_HP2023|132	Apiotrichum_akiyoshidainum_HP2023	0.485006	Trichosporonales	Environmental	Yes	82508.K1VCM9	1.3e-18	98.6	29BSU@1|root,2RIW5@2759|Eukaryota,3ABXN@33154|Opisthokonta,3P9B9@4751|Fungi,3V34U@5204|Basidiomycota,3VHE4@5234|Tremellales	3VHE4@5234|Tremellales	S	Ubiquinol-cytochrome-c reductase complex subunit (QCR10)	-	-	-	ko:K00420	ko00190,ko01100,ko04260,ko04714,ko04932,ko05010,ko05012,ko05016,map00190,map01100,map04260,map04714,map04932,map05010,map05012,map05016	M00152	-	-	ko00000,ko00001,ko00002	-	-	-	QCR10	Function unknown	POORLY CHARACTERIZED	228
Apiotrichum_akiyoshidainum_HP2023|133	Apiotrichum_akiyoshidainum_HP2023	0.339643	Trichosporonales	Environmental	Yes	552467.XP_003195615.1	5.3e-121	441	COG0500@1|root,KOG2940@2759|Eukaryota,38S4I@33154|Opisthokonta,3NUGI@4751|Fungi,3UYK6@5204|Basidiomycota,3VFA7@5234|Tremellales	3VFA7@5234|Tremellales	Q	s-adenosyl-l-methionine-dependent methyltransferase	-	-	-	ko:K18162	ko04714,map04714	-	-	-	ko00000,ko00001,ko01000,ko03029	-	-	-	Methyltransf_11,Methyltransf_12,Methyltransf_18,Methyltransf_23,Methyltransf_25,Methyltransf_31,PPR,PPR_1,PPR_2,PPR_3,PPR_long,Ubie_methyltran	Secondary metabolites biosynthesis, transport, and catabolism	METABOLISM	1116
Apiotrichum_akiyoshidainum_HP2023|134	Apiotrichum_akiyoshidainum_HP2023	0.431449	Trichosporonales	Environmental	Yes	82508.K1VYC5	7.7e-87	326.6	COG2147@1|root,KOG1696@2759|Eukaryota,38E34@33154|Opisthokonta,3NUT0@4751|Fungi,3UY07@5204|Basidiomycota,3VCVR@5234|Tremellales	3VCVR@5234|Tremellales	J	Belongs to the eukaryotic ribosomal protein eL19 family	RPL19B	GO:0002181,GO:0003674,GO:0003676,GO:0003723,GO:0003735,GO:0005198,GO:0005488,GO:0005575,GO:0005622,GO:0005623,GO:0005737,GO:0005829,GO:0005840,GO:0006412,GO:0006518,GO:0006807,GO:0008150,GO:0008152,GO:0009058,GO:0009059,GO:0009987,GO:0010467,GO:0015934,GO:0019538,GO:0022625,GO:0022626,GO:0030684,GO:0030687,GO:0032991,GO:0034641,GO:0034645,GO:0043043,GO:0043170,GO:0043226,GO:0043228,GO:0043229,GO:…	-	ko:K02885	ko03010,map03010	M00177,M00179	-	-	br01610,ko00000,ko00001,ko00002,ko03011	-	-	-	Cir_N,Ribosomal_L19e,ZZ,zf-C3HC4	Translation, ribosomal structure and biogenesis	INFORMATION STORAGE AND PROCESSING	585
Apiotrichum_akiyoshidainum_HP2023|135	Apiotrichum_akiyoshidainum_HP2023	0.280968	Trichosporonales	Environmental	Yes	82508.K1VD17	4.3e-99	369	COG3774@1|root,2QW2I@2759|Eukaryota,39T08@33154|Opisthokonta,3NUUF@4751|Fungi,3V1YE@5204|Basidiomycota,3VFHB@5234|Tremellales	3VFHB@5234|Tremellales	G	Glycosyltransferase sugar-binding region containing DXD motif	-	-	2.4.1.232	ko:K05528	ko00513,ko01100,map00513,map01100	M00074	R08599	-	ko00000,ko00001,ko00002,ko01000,ko01003	-	GT32	-	Gly_transf_sug	Carbohydrate transport and metabolism	METABOLISM	1860
Apiotrichum_akiyoshidainum_HP2023|136	Apiotrichum_akiyoshidainum_HP2023	0.46164	Trichosporonales	Environmental	Yes	5217.XP_007004991.1	5.1e-78	297.4	KOG3320@1|root,KOG3320@2759|Eukaryota,39ERP@33154|Opisthokonta,3NTZ0@4751|Fungi,3UZ9Q@5204|Basidiomycota,3VFJN@5234|Tremellales	3VFJN@5234|Tremellales	J	Ribosomal protein S7e	-	-	-	ko:K02993	ko03010,map03010	M00177	-	-	br01610,ko00000,ko00001,ko00002,ko03011	-	-	-	Ribosomal_S7e	Translation, ribosomal structure and biogenesis	INFORMATION STORAGE AND PROCESSING	597
Apiotrichum_akiyoshidainum_HP2023|137	Apiotrichum_akiyoshidainum_HP2023	0.352222	Trichosporonales	Environmental	Yes	82508.K1VQY7	6.1e-87	327.4	COG0412@1|root,KOG3043@2759|Eukaryota,38I4C@33154|Opisthokonta,3P0BQ@4751|Fungi,3V133@5204|Basidiomycota,3VDI1@5234|Tremellales	3VDI1@5234|Tremellales	Q	Dienelactone hydrolase family	-	-	3.1.1.45	ko:K01061	ko00361,ko00364,ko00623,ko01100,ko01110,ko01120,ko01130,map00361,map00364,map00623,map01100,map01110,map01120,map01130	-	R03893,R05510,R05511,R06835,R06838,R08120,R08121,R09136,R09220,R09222	RC01018,RC01906,RC01907,RC02441,RC02467,RC02468,RC02674,RC02675,RC02686	ko00000,ko00001,ko01000	-	-	-	Abhydrolase_5,DLH	Secondary metabolites biosynthesis, transport, and catabolism	METABOLISM	795
Apiotrichum_akiyoshidainum_HP2023|138	Apiotrichum_akiyoshidainum_HP2023	0.27273	Trichosporonales	Environmental	Yes	85982.XP_007322498.1	3.6e-56	225.7	KOG1339@1|root,KOG1339@2759|Eukaryota,39SWH@33154|Opisthokonta,3NV4S@4751|Fungi,3UYQX@5204|Basidiomycota,225DM@155619|Agaricomycetes	225DM@155619|Agaricomycetes	O	Belongs to the peptidase A1 family	-	-	3.4.23.5	ko:K01379	ko04071,ko04140,ko04142,ko04210,ko04915,ko05152,map04071,map04140,map04142,map04210,map04915,map05152	-	-	-	ko00000,ko00001,ko01000,ko01002,ko04147	-	-	-	Asp,TAXi_N	Post-translational modification, protein turnover, and chaperones	CELLULAR PROCESSES AND SIGNALING	1122
Apiotrichum_akiyoshidainum_HP2023|139	Apiotrichum_akiyoshidainum_HP2023	0.391205	Trichosporonales	Environmental	Yes	82508.K1VT50	1.2e-184	652.9	KOG2291@1|root,KOG2291@2759|Eukaryota,38DP8@33154|Opisthokonta,3NXCK@4751|Fungi,3UZJB@5204|Basidiomycota,3VDGW@5234|Tremellales	3VDGW@5234|Tremellales	O	Essential subunit of the N-oligosaccharyl transferase (OST) complex which catalyzes the transfer of a high mannose oligosaccharide from a lipid-linked oligosaccharide donor to an asparagine residue within an Asn-X-Ser Thr consensus motif in nascent polypeptide chains	OST1	GO:0003674,GO:0003824,GO:0004576,GO:0004579,GO:0005575,GO:0005622,GO:0005623,GO:0005737,GO:0005783,GO:0005789,GO:0006464,GO:0006486,GO:0006487,GO:0006807,GO:0008150,GO:0008152,GO:0008250,GO:0009058,GO:0009059,GO:0009100,GO:0009101,GO:0009987,GO:0012505,GO:0016020,GO:0016740,GO:0016757,GO:0016758,GO:0018193,GO:0018196,GO:0018279,GO:0019538,GO:0031984,GO:0032991,GO:0034645,GO:0036211,GO:0042175,GO:…	-	ko:K12666	ko00510,ko00513,ko01100,ko04141,map00510,map00513,map01100,map04141	M00072	-	-	ko00000,ko00001,ko00002	-	-	-	Ribophorin_I	Post-translational modification, protein turnover, and chaperones	CELLULAR PROCESSES AND SIGNALING	1461
Apiotrichum_akiyoshidainum_HP2023|140	Apiotrichum_akiyoshidainum_HP2023	0.388357	Trichosporonales	Environmental	Yes	82508.K1WNR1	2.2e-30	138.7	KOG4111@1|root,KOG4111@2759|Eukaryota,3A6BX@33154|Opisthokonta,3P6N1@4751|Fungi,3V2FD@5204|Basidiomycota,3VFWN@5234|Tremellales	3VFWN@5234|Tremellales	U	Mitochondrial import receptor subunit Tom22	tom22	GO:0005575,GO:0005622,GO:0005623,GO:0005737,GO:0005739,GO:0005740,GO:0005741,GO:0005742,GO:0006605,GO:0006626,GO:0006810,GO:0006839,GO:0006886,GO:0006996,GO:0007005,GO:0007006,GO:0008104,GO:0008150,GO:0009987,GO:0015031,GO:0015833,GO:0016020,GO:0016021,GO:0016043,GO:0017038,GO:0019867,GO:0030150,GO:0031090,GO:0031224,GO:0031300,GO:0031301,GO:0031306,GO:0031307,GO:0031966,GO:0031967,GO:0031968,GO:…	-	ko:K17769	-	-	-	-	ko00000,ko02000,ko03029	3.A.8.1	-	-	Arv1,Tom22	Intracellular trafficking, secretion, and vesicular transport	CELLULAR PROCESSES AND SIGNALING	432
Apiotrichum_akiyoshidainum_HP2023|141	Apiotrichum_akiyoshidainum_HP2023	0.403078	Trichosporonales	Environmental	Yes	5207.AAW45015	7.2e-49	201.1	2CYWF@1|root,2S6W0@2759|Eukaryota,3A9HP@33154|Opisthokonta,3P7DW@4751|Fungi,3V26E@5204|Basidiomycota,3VFTJ@5234|Tremellales	3VFTJ@5234|Tremellales	S	Rrp15p	-	-	-	-	-	-	-	-	-	-	-	-	Rrp15p	Function unknown	POORLY CHARACTERIZED	861
Apiotrichum_akiyoshidainum_HP2023|142	Apiotrichum_akiyoshidainum_HP2023	0.314361	Trichosporonales	Environmental	Yes	5207.AAW44392	3.8e-54	218.8	COG0590@1|root,KOG1018@2759|Eukaryota,39U6E@33154|Opisthokonta,3NYZD@4751|Fungi,3V1PS@5204|Basidiomycota,3VG0E@5234|Tremellales	3VG0E@5234|Tremellales	F	Lysine methyltransferase	RKM5	GO:0003674,GO:0003824,GO:0006464,GO:0006479,GO:0006807,GO:0008150,GO:0008152,GO:0008168,GO:0008213,GO:0008757,GO:0009987,GO:0016740,GO:0016741,GO:0019538,GO:0032259,GO:0036211,GO:0043170,GO:0043412,GO:0043414,GO:0044237,GO:0044238,GO:0044260,GO:0044267,GO:0071704,GO:1901564	-	ko:K21806	-	-	-	-	ko00000,ko01000,ko03019	-	-	-	Methyltransf_16,Methyltransf_18	Nucleotide transport and metabolism	METABOLISM	987
Apiotrichum_akiyoshidainum_HP2023|143	Apiotrichum_akiyoshidainum_HP2023	0.338781	Trichosporonales	Environmental	Yes	82508.K1VF63	7.9e-20	105.1	2CZCH@1|root,2S9NZ@2759|Eukaryota,3A8XY@33154|Opisthokonta,3P6P7@4751|Fungi,3V2XS@5204|Basidiomycota,3VFJQ@5234|Tremellales	3VFJQ@5234|Tremellales	T	Src homology 3 domains	-	-	-	-	-	-	-	-	-	-	-	-	SH3_1,SH3_2,SH3_9	Signal transduction mechanisms	CELLULAR PROCESSES AND SIGNALING	1260
Apiotrichum_akiyoshidainum_HP2023|144	Apiotrichum_akiyoshidainum_HP2023	0.291448	Trichosporonales	Environmental	Yes	40492.XP_007310692.1	9.5e-105	387.9	COG0515@1|root,KOG0192@2759|Eukaryota,39KRK@33154|Opisthokonta,3NV8U@4751|Fungi,3V019@5204|Basidiomycota,22FIH@155619|Agaricomycetes,3H3UY@355688|Agaricomycetes incertae sedis	3H3UY@355688|Agaricomycetes incertae sedis	T	Protein kinase C conserved region 1 (C1) domains (Cysteine-rich domains)	-	-	2.7.11.1	ko:K05743	ko04360,ko04666,ko04810,map04360,map04666,map04810	-	-	-	ko00000,ko00001,ko01000,ko01001	-	-	-	C1_1,Pkinase,Pkinase_Tyr	Signal transduction mechanisms	CELLULAR PROCESSES AND SIGNALING	1974
Apiotrichum_akiyoshidainum_HP2023|145	Apiotrichum_akiyoshidainum_HP2023	0.408313	Trichosporonales	Environmental	Yes	5217.XP_007000876.1	3.5e-141	508.1	COG0330@1|root,KOG2621@2759|Eukaryota,39SU2@33154|Opisthokonta,3NX6K@4751|Fungi,3UYFV@5204|Basidiomycota,3VDNV@5234|Tremellales	3VDNV@5234|Tremellales	C	prohibitin homologues	-	-	-	-	-	-	-	-	-	-	-	-	Band_7,Band_7_1	Energy production and conversion	METABOLISM	1092
Apiotrichum_akiyoshidainum_HP2023|146	Apiotrichum_akiyoshidainum_HP2023	0.356205	Trichosporonales	Environmental	Yes	82508.K1VIF0	3.5e-19	103.6	KOG4500@1|root,KOG4500@2759|Eukaryota,39TZJ@33154|Opisthokonta,3P39D@4751|Fungi,3V0P6@5204|Basidiomycota,3VFSU@5234|Tremellales	3VFSU@5234|Tremellales	T	small GTPase mediated signal transduction	-	-	-	-	-	-	-	-	-	-	-	-	-	Signal transduction mechanisms	CELLULAR PROCESSES AND SIGNALING	1944
Apiotrichum_akiyoshidainum_HP2023|147	Apiotrichum_akiyoshidainum_HP2023	0.397075	Trichosporonales	Environmental	Yes	710243.XP_007592653.1	7.4e-227	793.9	KOG2262@1|root,KOG2262@2759|Eukaryota,38D6E@33154|Opisthokonta,3NUA6@4751|Fungi,3QJQX@4890|Ascomycota,214TA@147550|Sordariomycetes,1EYIU@1028384|Glomerellales	1EYIU@1028384|Glomerellales	T	OPT oligopeptide transporter	-	-	-	-	-	-	-	-	-	-	-	-	OPT	Signal transduction mechanisms	CELLULAR PROCESSES AND SIGNALING	2550
Apiotrichum_akiyoshidainum_HP2023|148	Apiotrichum_akiyoshidainum_HP2023	0.292351	Trichosporonales	Environmental	Yes	5207.AAW46437	3.8e-66	259.2	COG5160@1|root,KOG0778@2759|Eukaryota,38HPZ@33154|Opisthokonta,3P3UZ@4751|Fungi,3V1EJ@5204|Basidiomycota,3VFEW@5234|Tremellales	3VFEW@5234|Tremellales	O	Ulp1 protease family, C-terminal catalytic domain	-	GO:0000086,GO:0000278,GO:0003674,GO:0003824,GO:0004175,GO:0004197,GO:0005575,GO:0005622,GO:0005623,GO:0005634,GO:0005635,GO:0005730,GO:0005737,GO:0006325,GO:0006342,GO:0006355,GO:0006464,GO:0006508,GO:0006807,GO:0006996,GO:0007049,GO:0008150,GO:0008152,GO:0008233,GO:0008234,GO:0009889,GO:0009890,GO:0009892,GO:0009987,GO:0010467,GO:0010468,GO:0010556,GO:0010558,GO:0010605,GO:0010629,GO:0012505,GO:…	3.4.22.68	ko:K08592	-	-	-	-	ko00000,ko01000,ko01002,ko04121	-	-	-	Peptidase_C48	Post-translational modification, protein turnover, and chaperones	CELLULAR PROCESSES AND SIGNALING	1473
Apiotrichum_akiyoshidainum_HP2023|149	Apiotrichum_akiyoshidainum_HP2023	0.271322	Trichosporonales	Environmental	Yes	5207.AAW46436	1.9e-201	709.5	KOG2175@1|root,KOG2175@2759|Eukaryota,38EYR@33154|Opisthokonta,3NV03@4751|Fungi,3UYA3@5204|Basidiomycota,3VETI@5234|Tremellales	3VETI@5234|Tremellales	G	Component of IIS longevity pathway SMK-1	PSY2	GO:0000003,GO:0000075,GO:0000228,GO:0000785,GO:0000790,GO:0003674,GO:0005575,GO:0005622,GO:0005623,GO:0005634,GO:0005694,GO:0006282,GO:0006464,GO:0006470,GO:0006793,GO:0006796,GO:0006807,GO:0006950,GO:0006974,GO:0007049,GO:0007063,GO:0007154,GO:0007165,GO:0008047,GO:0008150,GO:0008152,GO:0008287,GO:0009893,GO:0009966,GO:0009968,GO:0009987,GO:0010564,GO:0010604,GO:0010639,GO:0010646,GO:0010648,GO:…	-	ko:K17491	ko04212,ko04922,map04212,map04922	-	-	-	ko00000,ko00001,ko01009,ko03400	-	-	-	EVE,SMK-1	Carbohydrate transport and metabolism	METABOLISM	2649
Apiotrichum_akiyoshidainum_HP2023|152	Apiotrichum_akiyoshidainum_HP2023	0.448985	Trichosporonales	Environmental	Yes	82508.K1VQS3	1e-123	449.5	COG0090@1|root,KOG2309@2759|Eukaryota,38BCB@33154|Opisthokonta,3NU8K@4751|Fungi,3UYV5@5204|Basidiomycota,3VECP@5234|Tremellales	3VECP@5234|Tremellales	J	Ribosomal Proteins L2, C-terminal domain	RPL2	GO:0002181,GO:0003674,GO:0003676,GO:0003723,GO:0003735,GO:0005198,GO:0005488,GO:0005575,GO:0005622,GO:0005623,GO:0005737,GO:0005829,GO:0005840,GO:0006412,GO:0006518,GO:0006807,GO:0008150,GO:0008152,GO:0009058,GO:0009059,GO:0009987,GO:0010467,GO:0015934,GO:0019538,GO:0019843,GO:0022625,GO:0022626,GO:0030684,GO:0030687,GO:0032991,GO:0034641,GO:0034645,GO:0043043,GO:0043170,GO:0043226,GO:0043228,GO:…	-	ko:K02938	ko03010,map03010	M00177	-	-	br01610,ko00000,ko00001,ko00002,ko03011	-	-	-	Ribosomal_L2,Ribosomal_L2_C	Translation, ribosomal structure and biogenesis	INFORMATION STORAGE AND PROCESSING	756
Apiotrichum_akiyoshidainum_HP2023|154	Apiotrichum_akiyoshidainum_HP2023	0.299659	Trichosporonales	Environmental	Yes	5217.XP_007004542.1	1.4e-13	82.8	KOG4386@1|root,KOG4386@2759|Eukaryota,38HF9@33154|Opisthokonta,3NWNT@4751|Fungi,3UYMF@5204|Basidiomycota,3VCUA@5234|Tremellales	3VCUA@5234|Tremellales	S	Foie gras liver health family 1	-	-	-	ko:K20308	-	-	-	-	ko00000,ko04131	-	-	-	3Beta_HSD,Epimerase,Foie-gras_1,Gryzun,Gryzun-like,Mito_carr,NAD_binding_10,NAD_binding_4,NmrA,PEMT,PRCC,Polysacc_synt_2	Function unknown	POORLY CHARACTERIZED	426
Apiotrichum_akiyoshidainum_HP2023|155	Apiotrichum_akiyoshidainum_HP2023	0.270082	Trichosporonales	Environmental	Yes	5207.AAW42806	1.1e-69	271.2	KOG3207@1|root,KOG3207@2759|Eukaryota,38B7D@33154|Opisthokonta,3NXY5@4751|Fungi,3V0V4@5204|Basidiomycota,3VH32@5234|Tremellales	3VH32@5234|Tremellales	O	CAP_GLY	-	GO:0003674,GO:0005488,GO:0005515,GO:0005575,GO:0005622,GO:0005623,GO:0005737,GO:0006457,GO:0007021,GO:0008092,GO:0008150,GO:0009987,GO:0015631,GO:0016043,GO:0022607,GO:0032991,GO:0034622,GO:0043014,GO:0043933,GO:0044085,GO:0044424,GO:0044464,GO:0065003,GO:0071840,GO:1990727	-	ko:K21768	-	-	-	-	ko00000,ko04812	-	-	-	CAP_GLY,L51_S25_CI-B8,LRR_1,LRR_4,LRR_6,LRR_8,LRR_9,MaoC_dehydratas,Ubiquitin_2,zf-U1	Post-translational modification, protein turnover, and chaperones	CELLULAR PROCESSES AND SIGNALING	1605
Apiotrichum_akiyoshidainum_HP2023|156	Apiotrichum_akiyoshidainum_HP2023	0.339955	Trichosporonales	Environmental	Yes	82508.K1VRU9	1.1e-172	613.2	28J03@1|root,2QRBX@2759|Eukaryota,39SI0@33154|Opisthokonta,3NZ6P@4751|Fungi,3VA0Q@5204|Basidiomycota,3VCT8@5234|Tremellales	3VCT8@5234|Tremellales	G	Cryptococcal mannosyltransferase 1	-	-	-	ko:K13690	-	-	-	-	ko00000,ko01000,ko01003	-	GT69	-	CAP59_mtransfer	Carbohydrate transport and metabolism	METABOLISM	1599
Apiotrichum_akiyoshidainum_HP2023|157	Apiotrichum_akiyoshidainum_HP2023	0.429123	Trichosporonales	Environmental	Yes	82508.K1VJP9	5.7e-196	690.6	COG1012@1|root,KOG2456@2759|Eukaryota,38CW8@33154|Opisthokonta,3NV38@4751|Fungi,3UY0R@5204|Basidiomycota,3VCRD@5234|Tremellales	3VCRD@5234|Tremellales	C	Belongs to the aldehyde dehydrogenase family	HFD1	GO:0003674,GO:0003824,GO:0004028,GO:0004029,GO:0005575,GO:0005622,GO:0005623,GO:0005737,GO:0005739,GO:0005740,GO:0005741,GO:0005768,GO:0005783,GO:0005811,GO:0006081,GO:0006082,GO:0006520,GO:0006570,GO:0006629,GO:0006643,GO:0006665,GO:0006725,GO:0006732,GO:0006733,GO:0006743,GO:0006744,GO:0006807,GO:0008150,GO:0008152,GO:0009056,GO:0009058,GO:0009072,GO:0009108,GO:0009987,GO:0012505,GO:0016020,GO:…	1.2.1.3,1.2.1.5,1.2.1.82	ko:K00128,ko:K00129,ko:K17819	ko00010,ko00053,ko00071,ko00280,ko00310,ko00330,ko00340,ko00350,ko00360,ko00380,ko00410,ko00561,ko00620,ko00625,ko00903,ko00906,ko00980,ko00981,ko00982,ko01100,ko01110,ko01120,ko01130,ko05204,map00010,map00053,map00071,map00280,map00310,map00330,map00340,map00350,map00360,map00380,map00410,map00561,map00620,map00625,map00903,map00906,map00980,map00981,map00982,map01100,map01110,map01120,map01130,…	M00135	R00264,R00631,R00710,R00711,R00904,R01752,R01986,R02536,R02537,R02549,R02678,R02695,R02697,R02940,R02957,R03283,R03300,R03302,R03869,R04065,R04506,R04882,R04883,R04888,R04889,R04891,R04892,R04903,R04996,R05050,R05237,R05238,R05286,R06366,R07104,R08146,R08282,R08283,R08307,R09783	RC00047,RC00071,RC00080,RC00186,RC00218,RC00242,RC00254,RC00816,RC01500,RC01735	ko00000,ko00001,ko00002,ko01000	-	-	-	Aldedh,LuxC,RCR,Sugar_tr	Energy production and conversion	METABOLISM	1647
Apiotrichum_akiyoshidainum_HP2023|158	Apiotrichum_akiyoshidainum_HP2023	0.337498	Trichosporonales	Environmental	Yes	82508.K1W1L7	3e-47	196.8	KOG1721@1|root,KOG1721@2759|Eukaryota,3ADS1@33154|Opisthokonta,3P9EE@4751|Fungi,3VBMR@5204|Basidiomycota,3VHH1@5234|Tremellales	3VHH1@5234|Tremellales	S	zinc finger	-	-	-	ko:K21597	-	-	-	-	ko00000,ko03000	-	-	-	Zn_clus,zf-C2H2,zf-met	Function unknown	POORLY CHARACTERIZED	1920
Apiotrichum_akiyoshidainum_HP2023|159	Apiotrichum_akiyoshidainum_HP2023	0.288954	Trichosporonales	Environmental	Yes	552467.XP_003194876.1	2.3e-23	116.3	2FJHM@1|root,2TKZ0@2759|Eukaryota,3AXPQ@33154|Opisthokonta,3PIUS@4751|Fungi,3V822@5204|Basidiomycota,3VG47@5234|Tremellales	3VG47@5234|Tremellales	-	-	-	-	-	-	-	-	-	-	-	-	-	-	-	NA	NA	855
Apiotrichum_akiyoshidainum_HP2023|160	Apiotrichum_akiyoshidainum_HP2023	0.407453	Trichosporonales	Environmental	Yes	552467.XP_003194926.1	3.9e-113	414.5	COG0638@1|root,KOG0179@2759|Eukaryota,38EK6@33154|Opisthokonta,3NZ3T@4751|Fungi,3UZSZ@5204|Basidiomycota,3VCRA@5234|Tremellales	3VCRA@5234|Tremellales	O	Proteasome subunit beta type	PRE7	GO:0000502,GO:0005575,GO:0005622,GO:0005623,GO:0005634,GO:0005737,GO:0005783,GO:0005789,GO:0005829,GO:0005839,GO:0006508,GO:0006511,GO:0006807,GO:0007088,GO:0007346,GO:0008150,GO:0008152,GO:0009056,GO:0009057,GO:0009896,GO:0009987,GO:0010498,GO:0010499,GO:0010564,GO:0010638,GO:0010965,GO:0012505,GO:0016020,GO:0019538,GO:0019748,GO:0019774,GO:0019941,GO:0030071,GO:0030163,GO:0031331,GO:0031597,GO:…	3.4.25.1	ko:K02732	ko03050,map03050	M00337,M00340	-	-	ko00000,ko00001,ko00002,ko01000,ko01002,ko03051	-	-	-	Proteasome	Post-translational modification, protein turnover, and chaperones	CELLULAR PROCESSES AND SIGNALING	810
Apiotrichum_akiyoshidainum_HP2023|161	Apiotrichum_akiyoshidainum_HP2023	0.301709	Trichosporonales	Environmental	Yes	5217.XP_007008244.1	7.6e-167	594.7	28JAB@1|root,2QRP5@2759|Eukaryota,38RAA@33154|Opisthokonta,3NWR5@4751|Fungi,3UZU0@5204|Basidiomycota,3VE9B@5234|Tremellales	3VE9B@5234|Tremellales	S	plasma membrane fusion involved in cytogamy	PRM1	GO:0000003,GO:0000322,GO:0000323,GO:0000324,GO:0000746,GO:0000747,GO:0000755,GO:0005575,GO:0005622,GO:0005623,GO:0005737,GO:0005773,GO:0005886,GO:0005887,GO:0005937,GO:0007009,GO:0008150,GO:0009987,GO:0010256,GO:0016020,GO:0016021,GO:0016043,GO:0019953,GO:0022413,GO:0022414,GO:0030427,GO:0031224,GO:0031226,GO:0032220,GO:0032505,GO:0042995,GO:0043226,GO:0043227,GO:0043229,GO:0043231,GO:0043332,GO:…	-	-	-	-	-	-	-	-	-	-	-	Function unknown	POORLY CHARACTERIZED	2934
Apiotrichum_akiyoshidainum_HP2023|162	Apiotrichum_akiyoshidainum_HP2023	0.378569	Trichosporonales	Environmental	Yes	552467.XP_003194874.1	1e-166	594	COG0492@1|root,KOG0404@2759|Eukaryota,38I0K@33154|Opisthokonta,3NW0C@4751|Fungi,3UZNJ@5204|Basidiomycota,3VEI1@5234|Tremellales	3VEI1@5234|Tremellales	O	Belongs to the class-II pyridine nucleotide-disulfide oxidoreductase family	TRR1	GO:0000302,GO:0000303,GO:0000305,GO:0003674,GO:0003824,GO:0004791,GO:0005488,GO:0005506,GO:0005575,GO:0005622,GO:0005623,GO:0005737,GO:0005739,GO:0005740,GO:0005758,GO:0005829,GO:0006801,GO:0006950,GO:0006979,GO:0008150,GO:0008152,GO:0008198,GO:0009636,GO:0009987,GO:0010035,GO:0015036,GO:0016209,GO:0016491,GO:0016651,GO:0016667,GO:0016668,GO:0019430,GO:0019725,GO:0031967,GO:0031970,GO:0031974,GO:…	1.6.5.5,1.8.1.9	ko:K00344,ko:K00384	ko00450,map00450	-	R02016,R03596,R09372	RC00013,RC02518,RC02873	ko00000,ko00001,ko01000	-	-	-	2-Hacid_dh_C,ADH_N,ADH_N_2,ADH_zinc_N,ADH_zinc_N_2,GIDA,Pyr_redox,Pyr_redox_2,Pyr_redox_3	Post-translational modification, protein turnover, and chaperones	CELLULAR PROCESSES AND SIGNALING	2322
Apiotrichum_akiyoshidainum_HP2023|163	Apiotrichum_akiyoshidainum_HP2023	0.415644	Trichosporonales	Environmental	Yes	82508.K1WP75	7.4e-98	364.4	COG5398@1|root,KOG4480@2759|Eukaryota,39R8U@33154|Opisthokonta,3P6J3@4751|Fungi,3V1X8@5204|Basidiomycota,3VEUX@5234|Tremellales	3VEUX@5234|Tremellales	P	Heme oxygenase	-	-	1.14.15.20	ko:K21480	ko00860,ko01100,ko01110,map00860,map01100,map01110	-	R11579	RC01270	ko00000,ko00001,ko01000	-	-	-	Heme_oxygenase	Inorganic ion transport and metabolism	METABOLISM	1290
Apiotrichum_akiyoshidainum_HP2023|164	Apiotrichum_akiyoshidainum_HP2023	0.322926	Trichosporonales	Environmental	Yes	552467.XP_003194935.1	1.9e-202	712.2	COG1696@1|root,KOG3860@2759|Eukaryota,38E5S@33154|Opisthokonta,3NUBT@4751|Fungi,3UY91@5204|Basidiomycota,3VDYH@5234|Tremellales	3VDYH@5234|Tremellales	T	Belongs to the membrane-bound acyltransferase family	GUP1	GO:0003674,GO:0003824,GO:0005575,GO:0005622,GO:0005623,GO:0005737,GO:0005783,GO:0005789,GO:0005886,GO:0005975,GO:0006066,GO:0006071,GO:0006464,GO:0006497,GO:0006505,GO:0006506,GO:0006629,GO:0006643,GO:0006644,GO:0006650,GO:0006661,GO:0006664,GO:0006793,GO:0006796,GO:0006807,GO:0006810,GO:0008150,GO:0008152,GO:0008374,GO:0008610,GO:0008643,GO:0008654,GO:0009056,GO:0009058,GO:0009059,GO:0009247,GO:…	-	-	-	-	-	-	-	-	-	-	F-box,F-box-like,MBOAT,p450	Signal transduction mechanisms	CELLULAR PROCESSES AND SIGNALING	1743
Apiotrichum_akiyoshidainum_HP2023|165	Apiotrichum_akiyoshidainum_HP2023	0.41132	Trichosporonales	Environmental	Yes	82508.K1W1M7	1.9e-310	1071.6	COG0475@1|root,KOG1650@2759|Eukaryota,38R7E@33154|Opisthokonta,3NV2B@4751|Fungi,3UY1N@5204|Basidiomycota,3VCQG@5234|Tremellales	3VCQG@5234|Tremellales	P	Potassium hydrogen antiporter	KHA1	GO:0003674,GO:0005215,GO:0005451,GO:0005575,GO:0005622,GO:0005623,GO:0005737,GO:0005739,GO:0005783,GO:0005794,GO:0005886,GO:0006810,GO:0006811,GO:0006812,GO:0006813,GO:0006873,GO:0006875,GO:0008150,GO:0008324,GO:0009987,GO:0012505,GO:0015075,GO:0015077,GO:0015078,GO:0015079,GO:0015291,GO:0015297,GO:0015298,GO:0015299,GO:0015318,GO:0015386,GO:0015491,GO:0015672,GO:0016020,GO:0016021,GO:0019725,GO:…	-	-	-	-	-	-	-	-	-	-	G10,Na_H_Exchanger	Inorganic ion transport and metabolism	METABOLISM	2790
Apiotrichum_akiyoshidainum_HP2023|166	Apiotrichum_akiyoshidainum_HP2023	0.33686	Trichosporonales	Environmental	Yes	82508.K1VTG6	3.3e-28	130.6	COG5133@1|root,KOG3381@2759|Eukaryota,3A1NG@33154|Opisthokonta,3P312@4751|Fungi,3V0PU@5204|Basidiomycota,3VF1B@5234|Tremellales	3VF1B@5234|Tremellales	S	Iron-sulfur cluster assembly protein	-	GO:0005575,GO:0005622,GO:0005623,GO:0005634,GO:0005737,GO:0006790,GO:0006807,GO:0008150,GO:0008152,GO:0009987,GO:0010467,GO:0016043,GO:0016226,GO:0019538,GO:0022607,GO:0031163,GO:0043170,GO:0043226,GO:0043227,GO:0043229,GO:0043231,GO:0044085,GO:0044237,GO:0044238,GO:0044424,GO:0044464,GO:0051186,GO:0051604,GO:0071704,GO:0071840,GO:0097428,GO:0106035,GO:1901564	-	-	-	-	-	-	-	-	-	-	DUF59,FeS_assembly_P,TBCC	Function unknown	POORLY CHARACTERIZED	240
Apiotrichum_akiyoshidainum_HP2023|167	Apiotrichum_akiyoshidainum_HP2023	0.454251	Trichosporonales	Environmental	Yes	82508.K1VJG8	1.3e-93	349.7	KOG3071@1|root,KOG3071@2759|Eukaryota,38BJ3@33154|Opisthokonta,3NU6C@4751|Fungi,3V030@5204|Basidiomycota,3VD8P@5234|Tremellales	3VD8P@5234|Tremellales	I	GNS1/SUR4 family	ELO2	GO:0000038,GO:0003674,GO:0003824,GO:0004312,GO:0005575,GO:0005622,GO:0005623,GO:0005737,GO:0005783,GO:0005789,GO:0006082,GO:0006629,GO:0006631,GO:0006633,GO:0006643,GO:0006665,GO:0006807,GO:0006810,GO:0006892,GO:0007034,GO:0008150,GO:0008152,GO:0008610,GO:0009058,GO:0009922,GO:0009987,GO:0012505,GO:0016020,GO:0016021,GO:0016053,GO:0016192,GO:0016197,GO:0016740,GO:0016746,GO:0016747,GO:0019367,GO:…	2.3.1.199	ko:K10245,ko:K10246	ko00062,ko01040,ko01110,ko01212,map00062,map01040,map01110,map01212	M00415	R07758,R07762,R09419,R10825	RC00004,RC00039,RC02728,RC02888,RC02997	ko00000,ko00001,ko00002,ko01000,ko01004	-	-	-	ELO	Lipid transport and metabolism	METABOLISM	876
Apiotrichum_akiyoshidainum_HP2023|168	Apiotrichum_akiyoshidainum_HP2023	0.305237	Trichosporonales	Environmental	Yes	5334.XP_003030422.1	2.4e-75	288.9	KOG0963@1|root,KOG0963@2759|Eukaryota,38GBW@33154|Opisthokonta,3NUC2@4751|Fungi,3UYV8@5204|Basidiomycota,226Z8@155619|Agaricomycetes,3W5RG@5338|Agaricales	3W5RG@5338|Agaricales	K	CASP C terminal	-	GO:0000139,GO:0005575,GO:0005622,GO:0005623,GO:0005737,GO:0005794,GO:0006810,GO:0008150,GO:0012505,GO:0016020,GO:0016192,GO:0031090,GO:0031984,GO:0043226,GO:0043227,GO:0043229,GO:0043231,GO:0044422,GO:0044424,GO:0044431,GO:0044444,GO:0044446,GO:0044464,GO:0048193,GO:0051179,GO:0051234,GO:0098588,GO:0098791	-	ko:K09313	-	-	-	-	ko00000,ko03000	-	-	-	CASP_C,DUF3455	Transcription	INFORMATION STORAGE AND PROCESSING	798
Apiotrichum_akiyoshidainum_HP2023|169	Apiotrichum_akiyoshidainum_HP2023	0.278801	Trichosporonales	Environmental	Yes	82508.K1VJP4	2.3e-147	530	KOG4775@1|root,KOG4775@2759|Eukaryota,3A7IE@33154|Opisthokonta,3P60U@4751|Fungi,3V1NS@5204|Basidiomycota,3VDDP@5234|Tremellales	3VDDP@5234|Tremellales	S	Sfi1 spindle body protein	-	GO:0000226,GO:0000278,GO:0005575,GO:0005622,GO:0005623,GO:0005737,GO:0005815,GO:0005816,GO:0005825,GO:0005856,GO:0006996,GO:0007010,GO:0007017,GO:0007049,GO:0008150,GO:0009987,GO:0015630,GO:0016043,GO:0022402,GO:0022607,GO:0030474,GO:0031023,GO:0043226,GO:0043228,GO:0043229,GO:0043232,GO:0044085,GO:0044422,GO:0044424,GO:0044430,GO:0044444,GO:0044446,GO:0044450,GO:0044464,GO:0044732,GO:0051300,GO:…	-	ko:K16489	-	-	-	-	ko00000,ko03036	-	-	-	Sfi1	Function unknown	POORLY CHARACTERIZED	2865
Apiotrichum_akiyoshidainum_HP2023|170	Apiotrichum_akiyoshidainum_HP2023	0.458295	Trichosporonales	Environmental	Yes	82508.K1WBG2	4.1e-97	361.3	COG1028@1|root,KOG0725@2759|Eukaryota,3905U@33154|Opisthokonta,3NVVN@4751|Fungi,3V036@5204|Basidiomycota,3VDFH@5234|Tremellales	3VDFH@5234|Tremellales	Q	KR domain	SPS19	GO:0000003,GO:0003006,GO:0003674,GO:0003824,GO:0005575,GO:0005622,GO:0005623,GO:0005737,GO:0005777,GO:0005782,GO:0006082,GO:0006629,GO:0006631,GO:0007049,GO:0008150,GO:0008152,GO:0008670,GO:0009056,GO:0009062,GO:0009653,GO:0009987,GO:0016042,GO:0016054,GO:0016491,GO:0016627,GO:0016628,GO:0019752,GO:0019953,GO:0022402,GO:0022413,GO:0022414,GO:0030154,GO:0030435,GO:0030437,GO:0031907,GO:0031974,GO:…	1.3.1.34	ko:K13237	ko04146,map04146	-	-	-	ko00000,ko00001,ko01000	-	-	-	KR,Polysacc_synt_2,Sacchrp_dh_NADP,adh_short,adh_short_C2	Secondary metabolites biosynthesis, transport, and catabolism	METABOLISM	855
Apiotrichum_akiyoshidainum_HP2023|171	Apiotrichum_akiyoshidainum_HP2023	0.30265	Trichosporonales	Environmental	Yes	82508.K1VQJ7	7e-142	511.9	28NMQ@1|root,2QV7E@2759|Eukaryota,38E43@33154|Opisthokonta,3NYQZ@4751|Fungi,3V44D@5204|Basidiomycota	3V44D@5204|Basidiomycota	-	-	-	-	-	-	-	-	-	-	-	-	-	-	Carb_bind	NA	NA	3180
Apiotrichum_akiyoshidainum_HP2023|172	Apiotrichum_akiyoshidainum_HP2023	0.358465	Trichosporonales	Environmental	Yes	82508.K1VIR4	4e-126	458.4	COG0398@1|root,KOG3140@2759|Eukaryota,38HHE@33154|Opisthokonta,3P0VR@4751|Fungi,3UZBV@5204|Basidiomycota,3VDZH@5234|Tremellales	3VDZH@5234|Tremellales	S	SNARE associated Golgi protein	-	-	-	-	-	-	-	-	-	-	-	-	SNARE_assoc	Function unknown	POORLY CHARACTERIZED	1380
Apiotrichum_akiyoshidainum_HP2023|173	Apiotrichum_akiyoshidainum_HP2023	0.262665	Trichosporonales	Environmental	Yes	448385.sce1010	1.5e-21	109.4	COG0454@1|root,COG0456@2|Bacteria,1RCYQ@1224|Proteobacteria,43BYG@68525|delta/epsilon subdivisions,2X3A9@28221|Deltaproteobacteria,2YV3A@29|Myxococcales	2YV3A@29|Myxococcales	K	FR47-like protein	-	-	-	-	-	-	-	-	-	-	-	-	Acetyltransf_1,Acetyltransf_10,Acetyltransf_7,Acetyltransf_8,Acetyltransf_9,FR47	Transcription	INFORMATION STORAGE AND PROCESSING	468
Apiotrichum_akiyoshidainum_HP2023|174	Apiotrichum_akiyoshidainum_HP2023	0.388012	Trichosporonales	Environmental	Yes	82508.K1VXS1	1.1e-72	280.4	COG0451@1|root,KOG1502@2759|Eukaryota,38GV9@33154|Opisthokonta,3NVWR@4751|Fungi,3UZAI@5204|Basidiomycota,3VGBG@5234|Tremellales	3VGBG@5234|Tremellales	V	3-beta hydroxysteroid dehydrogenase/isomerase family	-	-	-	-	-	-	-	-	-	-	-	-	3Beta_HSD,Epimerase,GDP_Man_Dehyd,KR,NAD_binding_10,NAD_binding_4,NmrA,Polysacc_synt_2,adh_short	Defense mechanisms	CELLULAR PROCESSES AND SIGNALING	1020
Apiotrichum_akiyoshidainum_HP2023|175	Apiotrichum_akiyoshidainum_HP2023	0.27311	Trichosporonales	Environmental	Yes	82508.K1WIF9	1.6e-37	162.5	2CTW5@1|root,2S4CP@2759|Eukaryota,3A07H@33154|Opisthokonta,3P1SS@4751|Fungi,3V1XU@5204|Basidiomycota,3VFC2@5234|Tremellales	3VFC2@5234|Tremellales	S	Hemerythrin HHE cation binding domain	-	-	-	-	-	-	-	-	-	-	-	-	Hemerythrin	Function unknown	POORLY CHARACTERIZED	480
Apiotrichum_akiyoshidainum_HP2023|177	Apiotrichum_akiyoshidainum_HP2023	0.34184	Trichosporonales	Environmental	Yes	552467.XP_003193372.1	1.8e-46	192.6	KOG1944@1|root,KOG1944@2759|Eukaryota,39UCU@33154|Opisthokonta,3NWPZ@4751|Fungi,3V231@5204|Basidiomycota,3VFBT@5234|Tremellales	3VFBT@5234|Tremellales	S	Belongs to the peroxisomal membrane protein PXMP2 4 family	-	GO:0000322,GO:0000323,GO:0000324,GO:0005575,GO:0005622,GO:0005623,GO:0005737,GO:0005773,GO:0016020,GO:0016021,GO:0031224,GO:0043226,GO:0043227,GO:0043229,GO:0043231,GO:0044424,GO:0044425,GO:0044444,GO:0044464	-	ko:K13348	ko04146,map04146	-	-	-	ko00000,ko00001	-	-	-	Mpv17_PMP22,Trs65	Function unknown	POORLY CHARACTERIZED	603
Apiotrichum_akiyoshidainum_HP2023|179	Apiotrichum_akiyoshidainum_HP2023	0.407165	Trichosporonales	Environmental	Yes	5217.XP_007003314.1	2e-75	289.7	29X3U@1|root,2RXR0@2759|Eukaryota,3A0Y7@33154|Opisthokonta,3P22G@4751|Fungi,3V0YJ@5204|Basidiomycota,3VGTX@5234|Tremellales	3VGTX@5234|Tremellales	S	Glycosyl hydrolase catalytic core	-	-	-	-	-	-	-	-	-	-	-	-	Glyco_hydro_cc	Function unknown	POORLY CHARACTERIZED	1137
Apiotrichum_akiyoshidainum_HP2023|180	Apiotrichum_akiyoshidainum_HP2023	0.370377	Trichosporonales	Environmental	Yes	82508.K1V5K4	0	1085.1	COG0466@1|root,KOG2004@2759|Eukaryota,38E0Y@33154|Opisthokonta,3NUKI@4751|Fungi,3UY87@5204|Basidiomycota,3VGQW@5234|Tremellales	3VGQW@5234|Tremellales	O	Lon protease (S16) C-terminal proteolytic domain	-	GO:0005575,GO:0005622,GO:0005623,GO:0005737,GO:0005777,GO:0005782,GO:0006508,GO:0006605,GO:0006625,GO:0006807,GO:0006810,GO:0006886,GO:0006996,GO:0007031,GO:0008104,GO:0008150,GO:0008152,GO:0009987,GO:0010467,GO:0015031,GO:0015833,GO:0016043,GO:0016485,GO:0019538,GO:0031907,GO:0031974,GO:0033036,GO:0033365,GO:0034613,GO:0042579,GO:0042886,GO:0043170,GO:0043226,GO:0043227,GO:0043229,GO:0043231,GO:…	3.4.21.53	ko:K01338	ko04112,map04112	-	-	-	ko00000,ko00001,ko01000,ko01002	-	-	-	AAA,AAA_16,AAA_2,AAA_3,AAA_5,AAA_PrkA,ChlI,IstB_IS21,LON_substr_bdg,Lon_C,RuvB_N,TIP49	Post-translational modification, protein turnover, and chaperones	CELLULAR PROCESSES AND SIGNALING	2631
Apiotrichum_akiyoshidainum_HP2023|181	Apiotrichum_akiyoshidainum_HP2023	0.3599	Trichosporonales	Environmental	Yes	82508.K1WCA0	8e-141	506.9	KOG1470@1|root,KOG1470@2759|Eukaryota,38HHP@33154|Opisthokonta,3NWM0@4751|Fungi,3V0G6@5204|Basidiomycota,3VDST@5234|Tremellales	3VDST@5234|Tremellales	I	Domain in homologues of a S. cerevisiae phosphatidylinositol transfer protein (Sec14p)	-	-	-	-	-	-	-	-	-	-	-	-	CRAL_TRIO,CRAL_TRIO_2,CRAL_TRIO_N	Lipid transport and metabolism	METABOLISM	1131
Apiotrichum_akiyoshidainum_HP2023|182	Apiotrichum_akiyoshidainum_HP2023	0.300797	Trichosporonales	Environmental	Yes	5286.M7WF98	2.1e-79	302.8	COG0673@1|root,KOG2741@2759|Eukaryota,39KNT@33154|Opisthokonta,3Q520@4751|Fungi,3VCCS@5204|Basidiomycota	3VCCS@5204|Basidiomycota	G	Oxidoreductase family, NAD-binding Rossmann fold	-	-	-	-	-	-	-	-	-	-	-	-	GFO_IDH_MocA,NAD_binding_3	Carbohydrate transport and metabolism	METABOLISM	1041
Apiotrichum_akiyoshidainum_HP2023|182	Apiotrichum_akiyoshidainum_HP2023	0.300797	Trichosporonales	Environmental	Yes	5286.M7WF98	2.1e-79	302.8	COG0673@1|root,KOG2741@2759|Eukaryota,39KNT@33154|Opisthokonta,3Q520@4751|Fungi,3VCCS@5204|Basidiomycota	3VCCS@5204|Basidiomycota	Q	Oxidoreductase family, NAD-binding Rossmann fold	-	-	-	-	-	-	-	-	-	-	-	-	GFO_IDH_MocA,NAD_binding_3	Secondary metabolites biosynthesis, transport, and catabolism	METABOLISM	1041
Apiotrichum_akiyoshidainum_HP2023|183	Apiotrichum_akiyoshidainum_HP2023	0.429777	Trichosporonales	Environmental	Yes	82508.K1WC96	1.1e-147	530	KOG0724@1|root,KOG0724@2759|Eukaryota,38C3A@33154|Opisthokonta,3NVPA@4751|Fungi,3UZ6F@5204|Basidiomycota,3VDWT@5234|Tremellales	3VDWT@5234|Tremellales	O	Ribosome-associated complex head domain	zuo1	GO:0000054,GO:0002181,GO:0002182,GO:0003674,GO:0005488,GO:0005515,GO:0005575,GO:0005622,GO:0005623,GO:0005634,GO:0005730,GO:0005737,GO:0005739,GO:0005840,GO:0005844,GO:0006139,GO:0006364,GO:0006396,GO:0006403,GO:0006405,GO:0006412,GO:0006414,GO:0006450,GO:0006452,GO:0006457,GO:0006458,GO:0006518,GO:0006611,GO:0006725,GO:0006807,GO:0006810,GO:0006886,GO:0006913,GO:0008104,GO:0008150,GO:0008152,GO:…	4.1.3.4	ko:K01640,ko:K09522	ko00072,ko00280,ko00281,ko00650,ko01100,ko04146,map00072,map00280,map00281,map00650,map01100,map04146	M00036,M00088	R01360,R08090	RC00502,RC00503,RC01118,RC01946	ko00000,ko00001,ko00002,ko01000,ko03110	-	-	-	DnaJ,HMGL-like,Myb_DNA-binding,RAC_head	Post-translational modification, protein turnover, and chaperones	CELLULAR PROCESSES AND SIGNALING	1356
Apiotrichum_akiyoshidainum_HP2023|184	Apiotrichum_akiyoshidainum_HP2023	0.322132	Trichosporonales	Environmental	Yes	552467.XP_003193253.1	4.1e-46	190.7	KOG0114@1|root,KOG0114@2759|Eukaryota,3A2RK@33154|Opisthokonta,3P3H5@4751|Fungi,3V1D0@5204|Basidiomycota,3VFJF@5234|Tremellales	3VFJF@5234|Tremellales	A	RNA recognition motif	-	GO:0000375,GO:0000377,GO:0000384,GO:0000398,GO:0003674,GO:0003676,GO:0003723,GO:0003824,GO:0005488,GO:0005575,GO:0005622,GO:0005623,GO:0005634,GO:0005681,GO:0005684,GO:0005686,GO:0006139,GO:0006396,GO:0006397,GO:0006725,GO:0006807,GO:0008150,GO:0008152,GO:0008380,GO:0009987,GO:0010467,GO:0016070,GO:0016071,GO:0030532,GO:0032991,GO:0034641,GO:0043170,GO:0043226,GO:0043227,GO:0043229,GO:0043231,GO:…	-	ko:K12833	ko03040,map03040	M00352	-	-	ko00000,ko00001,ko00002,ko03041	-	-	-	PBP,RRM_1,RRM_5,RRM_6	RNA processing and modification	INFORMATION STORAGE AND PROCESSING	363
Apiotrichum_akiyoshidainum_HP2023|185	Apiotrichum_akiyoshidainum_HP2023	0.308104	Trichosporonales	Environmental	Yes	5207.AAW42138	3.7e-89	335.1	COG0656@1|root,KOG1577@2759|Eukaryota,39SE4@33154|Opisthokonta,3NY1G@4751|Fungi,3V0IY@5204|Basidiomycota,3VEE7@5234|Tremellales	3VEE7@5234|Tremellales	S	Aldo/keto reductase family	-	GO:0003674,GO:0003824,GO:0004032,GO:0004033,GO:0005975,GO:0005996,GO:0008106,GO:0008150,GO:0008152,GO:0009056,GO:0016052,GO:0016491,GO:0016614,GO:0016616,GO:0019321,GO:0019323,GO:0019566,GO:0019568,GO:0032867,GO:0044238,GO:0044281,GO:0044282,GO:0046365,GO:0055114,GO:0071704,GO:1901575	-	-	-	-	-	-	-	-	-	-	Aldo_ket_red	Function unknown	POORLY CHARACTERIZED	999
Apiotrichum_akiyoshidainum_HP2023|186	Apiotrichum_akiyoshidainum_HP2023	0.293931	Trichosporonales	Environmental	Yes	82508.K1VJA7	7.8e-10	71.2	KOG4051@1|root,KOG4051@2759|Eukaryota,3A91C@33154|Opisthokonta,3P7C1@4751|Fungi,3VAK9@5204|Basidiomycota,3VG54@5234|Tremellales	3VG54@5234|Tremellales	S	Chromatin modification-related protein EAF7	-	-	-	ko:K11343	-	-	-	-	ko00000,ko03036	-	-	-	Eaf7	Function unknown	POORLY CHARACTERIZED	783
Apiotrichum_akiyoshidainum_HP2023|187	Apiotrichum_akiyoshidainum_HP2023	0.455656	Trichosporonales	Environmental	Yes	82508.K1VRA9	4.8e-244	850.1	COG1004@1|root,KOG2666@2759|Eukaryota,38BE6@33154|Opisthokonta,3NWU3@4751|Fungi,3UY9J@5204|Basidiomycota,3VCXI@5234|Tremellales	3VCXI@5234|Tremellales	G	UDP binding domain	-	-	1.1.1.22	ko:K00012	ko00040,ko00053,ko00520,ko01100,map00040,map00053,map00520,map01100	M00014,M00129,M00361,M00362	R00286	RC00291	ko00000,ko00001,ko00002,ko01000	-	-	-	UDPG_MGDP_dh,UDPG_MGDP_dh_C,UDPG_MGDP_dh_N	Carbohydrate transport and metabolism	METABOLISM	1404
Apiotrichum_akiyoshidainum_HP2023|187	Apiotrichum_akiyoshidainum_HP2023	0.455656	Trichosporonales	Environmental	Yes	82508.K1VRA9	4.8e-244	850.1	COG1004@1|root,KOG2666@2759|Eukaryota,38BE6@33154|Opisthokonta,3NWU3@4751|Fungi,3UY9J@5204|Basidiomycota,3VCXI@5234|Tremellales	3VCXI@5234|Tremellales	T	UDP binding domain	-	-	1.1.1.22	ko:K00012	ko00040,ko00053,ko00520,ko01100,map00040,map00053,map00520,map01100	M00014,M00129,M00361,M00362	R00286	RC00291	ko00000,ko00001,ko00002,ko01000	-	-	-	UDPG_MGDP_dh,UDPG_MGDP_dh_C,UDPG_MGDP_dh_N	Signal transduction mechanisms	CELLULAR PROCESSES AND SIGNALING	1404
Apiotrichum_akiyoshidainum_HP2023|189	Apiotrichum_akiyoshidainum_HP2023	0.327316	Trichosporonales	Environmental	Yes	552467.XP_003194509.1	1.5e-39	169.1	2D2ZU@1|root,2SPPG@2759|Eukaryota,3A23D@33154|Opisthokonta,3P3J5@4751|Fungi,3V895@5204|Basidiomycota,3VH6T@5234|Tremellales	3VH6T@5234|Tremellales	-	-	-	-	-	-	-	-	-	-	-	-	-	-	Glyoxalase,Glyoxalase_2	NA	NA	438
Apiotrichum_akiyoshidainum_HP2023|190	Apiotrichum_akiyoshidainum_HP2023	0.332623	Trichosporonales	Environmental	Yes	208960.XP_007268781.1	1.1e-79	303.9	COG0673@1|root,KOG2741@2759|Eukaryota,38I4R@33154|Opisthokonta,3NVRV@4751|Fungi,3V064@5204|Basidiomycota,226A0@155619|Agaricomycetes,3H1MH@355688|Agaricomycetes incertae sedis	3H1MH@355688|Agaricomycetes incertae sedis	Q	Oxidoreductase family, NAD-binding Rossmann fold	-	GO:0003674,GO:0003824,GO:0005975,GO:0005996,GO:0008150,GO:0008152,GO:0009056,GO:0016052,GO:0016491,GO:0016614,GO:0016616,GO:0019321,GO:0019323,GO:0042732,GO:0042843,GO:0044238,GO:0044281,GO:0044282,GO:0046365,GO:0047837,GO:0055114,GO:0071704,GO:1901575	-	-	-	-	-	-	-	-	-	-	F420_oxidored,GFO_IDH_MocA	Secondary metabolites biosynthesis, transport, and catabolism	METABOLISM	1179
Apiotrichum_akiyoshidainum_HP2023|190	Apiotrichum_akiyoshidainum_HP2023	0.332623	Trichosporonales	Environmental	Yes	208960.XP_007268781.1	1.1e-79	303.9	COG0673@1|root,KOG2741@2759|Eukaryota,38I4R@33154|Opisthokonta,3NVRV@4751|Fungi,3V064@5204|Basidiomycota,226A0@155619|Agaricomycetes,3H1MH@355688|Agaricomycetes incertae sedis	3H1MH@355688|Agaricomycetes incertae sedis	G	Oxidoreductase family, NAD-binding Rossmann fold	-	GO:0003674,GO:0003824,GO:0005975,GO:0005996,GO:0008150,GO:0008152,GO:0009056,GO:0016052,GO:0016491,GO:0016614,GO:0016616,GO:0019321,GO:0019323,GO:0042732,GO:0042843,GO:0044238,GO:0044281,GO:0044282,GO:0046365,GO:0047837,GO:0055114,GO:0071704,GO:1901575	-	-	-	-	-	-	-	-	-	-	F420_oxidored,GFO_IDH_MocA	Carbohydrate transport and metabolism	METABOLISM	1179
Apiotrichum_akiyoshidainum_HP2023|191	Apiotrichum_akiyoshidainum_HP2023	0.282113	Trichosporonales	Environmental	Yes	82508.K1W183	2.8e-67	263.5	COG0531@1|root,KOG1289@2759|Eukaryota,39WU0@33154|Opisthokonta,3P0Z0@4751|Fungi,3UZ7Z@5204|Basidiomycota,3VDTF@5234|Tremellales	3VDTF@5234|Tremellales	E	Amino acid permease	-	-	-	-	-	-	-	-	-	-	-	-	AA_permease,AA_permease_2	Amino acid transport and metabolism	METABOLISM	2061
Apiotrichum_akiyoshidainum_HP2023|192	Apiotrichum_akiyoshidainum_HP2023	0.389169	Trichosporonales	Environmental	Yes	5217.XP_007002795.1	1.5e-10	72.4	294BD@1|root,2RB8J@2759|Eukaryota,3AXPW@33154|Opisthokonta,3PIUZ@4751|Fungi,3V82A@5204|Basidiomycota,3VG4T@5234|Tremellales	3VG4T@5234|Tremellales	-	-	-	-	-	-	-	-	-	-	-	-	-	-	-	NA	NA	342
Apiotrichum_akiyoshidainum_HP2023|193	Apiotrichum_akiyoshidainum_HP2023	0.300893	Trichosporonales	Environmental	Yes	82508.K1WBG4	4.9e-159	567.4	KOG0826@1|root,KOG0826@2759|Eukaryota,38DWJ@33154|Opisthokonta,3NU4Q@4751|Fungi,3UYGF@5204|Basidiomycota,3VD7V@5234|Tremellales	3VD7V@5234|Tremellales	O	Pex2 / Pex12 amino terminal region	PEX12	GO:0003674,GO:0003824,GO:0004842,GO:0005488,GO:0005515,GO:0005575,GO:0005622,GO:0005623,GO:0005737,GO:0005777,GO:0005778,GO:0005779,GO:0006464,GO:0006513,GO:0006605,GO:0006625,GO:0006807,GO:0006810,GO:0006886,GO:0006996,GO:0007031,GO:0008104,GO:0008150,GO:0008152,GO:0008270,GO:0009987,GO:0015031,GO:0015833,GO:0015919,GO:0016020,GO:0016021,GO:0016043,GO:0016558,GO:0016567,GO:0016740,GO:0017038,GO:…	-	ko:K06653,ko:K13345	ko04111,ko04146,map04111,map04146	-	-	-	ko00000,ko00001,ko04121	3.A.20.1	-	-	Ank,Ank_2,Ank_3,Ank_4,Ank_5,GDPD,Pex2_Pex12,SPX,zf-C3HC4,zf-C3HC4_2,zf-C3HC4_3,zf-C3HC4_4,zf-RING_UBOX	Post-translational modification, protein turnover, and chaperones	CELLULAR PROCESSES AND SIGNALING	1107
Apiotrichum_akiyoshidainum_HP2023|194	Apiotrichum_akiyoshidainum_HP2023	0.423559	Trichosporonales	Environmental	Yes	82508.K1VQK1	6.4e-132	476.9	COG0461@1|root,KOG1377@2759|Eukaryota,38EAF@33154|Opisthokonta,3NW2K@4751|Fungi,3UYQ3@5204|Basidiomycota,3VD8H@5234|Tremellales	3VD8H@5234|Tremellales	F	Belongs to the OMP decarboxylase family	URA3	GO:0000003,GO:0000909,GO:0003006,GO:0003674,GO:0003824,GO:0004590,GO:0005575,GO:0005576,GO:0005622,GO:0005623,GO:0005737,GO:0005829,GO:0006139,GO:0006206,GO:0006207,GO:0006213,GO:0006220,GO:0006221,GO:0006222,GO:0006725,GO:0006753,GO:0006793,GO:0006796,GO:0006807,GO:0006928,GO:0007275,GO:0008150,GO:0008152,GO:0009058,GO:0009112,GO:0009116,GO:0009117,GO:0009119,GO:0009123,GO:0009124,GO:0009129,GO:…	4.1.1.23	ko:K01591	ko00240,ko01100,map00240,map01100	M00051	R00965	RC00409	ko00000,ko00001,ko00002,ko01000	-	-	-	Acetyltransf_1,Acetyltransf_10,Acetyltransf_7,HHH,HhH-GPD,OMPdecase	Nucleotide transport and metabolism	METABOLISM	816
Apiotrichum_akiyoshidainum_HP2023|195	Apiotrichum_akiyoshidainum_HP2023	0.388848	Trichosporonales	Environmental	Yes	82508.K1VIS0	7e-166	590.5	COG5140@1|root,KOG1816@2759|Eukaryota,38F0Q@33154|Opisthokonta,3NUZU@4751|Fungi,3UXTD@5204|Basidiomycota,3VENB@5234|Tremellales	3VENB@5234|Tremellales	O	Ubiquitin fusion degradation protein UFD1	UFD1	GO:0000151,GO:0000153,GO:0000835,GO:0000836,GO:0000837,GO:0000839,GO:0003674,GO:0005488,GO:0005515,GO:0005575,GO:0005622,GO:0005623,GO:0005634,GO:0005737,GO:0005783,GO:0005789,GO:0005829,GO:0006139,GO:0006355,GO:0006357,GO:0006401,GO:0006508,GO:0006511,GO:0006515,GO:0006725,GO:0006807,GO:0006810,GO:0006886,GO:0006950,GO:0006984,GO:0006991,GO:0007154,GO:0007165,GO:0008104,GO:0008150,GO:0008152,GO:…	-	ko:K14016	ko04141,map04141	M00400,M00403	-	-	ko00000,ko00001,ko00002	-	-	-	UFD1	Post-translational modification, protein turnover, and chaperones	CELLULAR PROCESSES AND SIGNALING	1437
Apiotrichum_akiyoshidainum_HP2023|196	Apiotrichum_akiyoshidainum_HP2023	0.371245	Trichosporonales	Environmental	Yes	82508.K1VDR8	7.9e-87	327.8	2E1H6@1|root,2S8U9@2759|Eukaryota,3A8Q1@33154|Opisthokonta,3P6UC@4751|Fungi,3V27A@5204|Basidiomycota,3VFI2@5234|Tremellales	3VFI2@5234|Tremellales	A	RNA recognition motif	-	-	-	-	-	-	-	-	-	-	-	-	RRM_1,RRM_5,RRM_6	RNA processing and modification	INFORMATION STORAGE AND PROCESSING	1332
Apiotrichum_akiyoshidainum_HP2023|197	Apiotrichum_akiyoshidainum_HP2023	0.350886	Trichosporonales	Environmental	Yes	82508.K1V4W1	1.4e-93	349.7	2E28A@1|root,2S9GI@2759|Eukaryota,39KP1@33154|Opisthokonta,3P88I@4751|Fungi,3V2PK@5204|Basidiomycota,3VFJP@5234|Tremellales	3VFJP@5234|Tremellales	D	Nup53/35/40-type RNA recognition motif	-	-	-	ko:K14313	ko03013,map03013	M00427	-	-	ko00000,ko00001,ko00002,ko03019	1.I.1	-	-	Nup35_RRM,Nup35_RRM_2	Cell cycle control, cell division, chromosome partitioning	CELLULAR PROCESSES AND SIGNALING	939
Apiotrichum_akiyoshidainum_HP2023|198	Apiotrichum_akiyoshidainum_HP2023	0.396654	Trichosporonales	Environmental	Yes	446466.Cfla_2237	3.6e-26	125.9	COG1520@1|root,COG1876@1|root,COG1520@2|Bacteria,COG1876@2|Bacteria,2IQI8@201174|Actinobacteria	2IQI8@201174|Actinobacteria	M	peptidase M15B and M15C DD-carboxypeptidase VanY endolysin	-	-	3.4.17.14	ko:K07260	ko00550,ko01100,ko01502,ko02020,map00550,map01100,map01502,map02020	M00651	-	-	ko00000,ko00001,ko00002,ko01000,ko01002,ko01011,ko01504	-	-	-	B_lectin,VanY	Cell wall/membrane/envelope biogenesis	CELLULAR PROCESSES AND SIGNALING	1044
Apiotrichum_akiyoshidainum_HP2023|199	Apiotrichum_akiyoshidainum_HP2023	0.397433	Trichosporonales	Environmental	Yes	4929.XP_001485008.1	2.6e-38	165.2	2D0CN@1|root,2SDQ1@2759|Eukaryota,3AMM5@33154|Opisthokonta,3PDVX@4751|Fungi,3R3AZ@4890|Ascomycota	3R3AZ@4890|Ascomycota	S	SnoaL-like polyketide cyclase	-	-	-	-	-	-	-	-	-	-	-	-	SnoaL,SnoaL_2	Function unknown	POORLY CHARACTERIZED	507
Apiotrichum_akiyoshidainum_HP2023|201	Apiotrichum_akiyoshidainum_HP2023	0.295287	Trichosporonales	Environmental	Yes	552467.XP_003195942.1	1.3e-58	234.2	COG5184@1|root,KOG1426@2759|Eukaryota,38IHA@33154|Opisthokonta,3NUPQ@4751|Fungi,3V29P@5204|Basidiomycota,3VF8D@5234|Tremellales	3VF8D@5234|Tremellales	D	rcc1 blip-ii	ATS1	GO:0000003,GO:0000226,GO:0002097,GO:0002098,GO:0005575,GO:0005622,GO:0005623,GO:0005737,GO:0006139,GO:0006396,GO:0006399,GO:0006400,GO:0006725,GO:0006807,GO:0006996,GO:0007010,GO:0007017,GO:0007114,GO:0007117,GO:0008033,GO:0008150,GO:0008152,GO:0009451,GO:0009987,GO:0010467,GO:0016043,GO:0016070,GO:0019954,GO:0022414,GO:0032505,GO:0034470,GO:0034641,GO:0034660,GO:0040007,GO:0043170,GO:0043412,GO:…	-	ko:K15462	-	-	-	-	ko00000,ko03016	-	-	-	RCC1,RCC1_2	Cell cycle control, cell division, chromosome partitioning	CELLULAR PROCESSES AND SIGNALING	1488
Apiotrichum_akiyoshidainum_HP2023|201	Apiotrichum_akiyoshidainum_HP2023	0.295287	Trichosporonales	Environmental	Yes	552467.XP_003195942.1	1.3e-58	234.2	COG5184@1|root,KOG1426@2759|Eukaryota,38IHA@33154|Opisthokonta,3NUPQ@4751|Fungi,3V29P@5204|Basidiomycota,3VF8D@5234|Tremellales	3VF8D@5234|Tremellales	Z	rcc1 blip-ii	ATS1	GO:0000003,GO:0000226,GO:0002097,GO:0002098,GO:0005575,GO:0005622,GO:0005623,GO:0005737,GO:0006139,GO:0006396,GO:0006399,GO:0006400,GO:0006725,GO:0006807,GO:0006996,GO:0007010,GO:0007017,GO:0007114,GO:0007117,GO:0008033,GO:0008150,GO:0008152,GO:0009451,GO:0009987,GO:0010467,GO:0016043,GO:0016070,GO:0019954,GO:0022414,GO:0032505,GO:0034470,GO:0034641,GO:0034660,GO:0040007,GO:0043170,GO:0043412,GO:…	-	ko:K15462	-	-	-	-	ko00000,ko03016	-	-	-	RCC1,RCC1_2	Cytoskeleton	CELLULAR PROCESSES AND SIGNALING	1488
Apiotrichum_akiyoshidainum_HP2023|202	Apiotrichum_akiyoshidainum_HP2023	0.435119	Trichosporonales	Environmental	Yes	552467.XP_003195944.1	7.3e-153	547	COG0182@1|root,KOG1468@2759|Eukaryota,38EG5@33154|Opisthokonta,3NVZ3@4751|Fungi,3UYIG@5204|Basidiomycota,3VEUG@5234|Tremellales	3VEUG@5234|Tremellales	E	Belongs to the eIF-2B alpha beta delta subunits family. MtnA subfamily	MRI1	GO:0000096,GO:0000097,GO:0003674,GO:0003824,GO:0005575,GO:0005622,GO:0005623,GO:0005634,GO:0005737,GO:0006082,GO:0006520,GO:0006555,GO:0006790,GO:0006807,GO:0008150,GO:0008152,GO:0008652,GO:0009058,GO:0009066,GO:0009067,GO:0009086,GO:0009987,GO:0016053,GO:0016853,GO:0016860,GO:0016861,GO:0017144,GO:0019509,GO:0019752,GO:0043094,GO:0043102,GO:0043226,GO:0043227,GO:0043229,GO:0043231,GO:0043436,GO:…	5.3.1.23	ko:K08963	ko00270,ko01100,map00270,map01100	M00034	R04420	RC01151	ko00000,ko00001,ko00002,ko01000	-	-	-	IF-2B,M20_dimer,Peptidase_M20	Amino acid transport and metabolism	METABOLISM	1179
Apiotrichum_akiyoshidainum_HP2023|203	Apiotrichum_akiyoshidainum_HP2023	0.302353	Trichosporonales	Environmental	Yes	82508.K1WWG6	9.6e-170	604.4	KOG0600@1|root,KOG0600@2759|Eukaryota,38D3J@33154|Opisthokonta,3NUEM@4751|Fungi,3UY04@5204|Basidiomycota,3VD12@5234|Tremellales	3VD12@5234|Tremellales	T	Serine/Threonine protein kinases, catalytic domain	CTK1	GO:0000228,GO:0000307,GO:0000785,GO:0000790,GO:0001067,GO:0003674,GO:0003676,GO:0003677,GO:0003824,GO:0004672,GO:0004674,GO:0004693,GO:0005488,GO:0005515,GO:0005575,GO:0005622,GO:0005623,GO:0005634,GO:0005654,GO:0005694,GO:0005730,GO:0006139,GO:0006351,GO:0006354,GO:0006355,GO:0006356,GO:0006357,GO:0006366,GO:0006368,GO:0006396,GO:0006397,GO:0006412,GO:0006413,GO:0006417,GO:0006450,GO:0006464,GO:…	2.7.11.22,2.7.11.23	ko:K00916	-	-	-	-	ko00000,ko01000,ko01001,ko03021	-	-	-	Haspin_kinase,Kinase-like,Pkinase,Pkinase_Tyr	Signal transduction mechanisms	CELLULAR PROCESSES AND SIGNALING	2943
Apiotrichum_akiyoshidainum_HP2023|204	Apiotrichum_akiyoshidainum_HP2023	0.327972	Trichosporonales	Environmental	Yes	82508.K1VLP0	7e-19	100.1	2BYUI@1|root,2SAMX@2759|Eukaryota,3A9XW@33154|Opisthokonta,3P6SZ@4751|Fungi,3V2U5@5204|Basidiomycota,3VHG0@5234|Tremellales	3VHG0@5234|Tremellales	S	Belongs to the complex I LYR family	-	-	-	-	-	-	-	-	-	-	-	-	Complex1_LYR,Complex1_LYR_1,Complex1_LYR_2	Function unknown	POORLY CHARACTERIZED	351
Apiotrichum_akiyoshidainum_HP2023|205	Apiotrichum_akiyoshidainum_HP2023	0.385646	Trichosporonales	Environmental	Yes	82508.K1VX45	7e-104	384	KOG3839@1|root,KOG3839@2759|Eukaryota,38FEY@33154|Opisthokonta,3NVBJ@4751|Fungi,3UZ3N@5204|Basidiomycota,3VD14@5234|Tremellales	3VD14@5234|Tremellales	U	Legume-like lectin family	-	GO:0006810,GO:0006888,GO:0008150,GO:0016192,GO:0046907,GO:0048193,GO:0051179,GO:0051234,GO:0051641,GO:0051649	-	ko:K10082	ko04141,map04141	-	-	-	ko00000,ko00001,ko04091,ko04131	-	-	-	CENP-T_C,Lectin_leg-like,Lectin_legB	Intracellular trafficking, secretion, and vesicular transport	CELLULAR PROCESSES AND SIGNALING	1002
Apiotrichum_akiyoshidainum_HP2023|207	Apiotrichum_akiyoshidainum_HP2023	0.286793	Trichosporonales	Environmental	Yes	5207.AAW41253	3.5e-09	67.8	KOG0254@1|root,KOG0254@2759|Eukaryota,38CRV@33154|Opisthokonta,3NUD0@4751|Fungi,3VBT2@5204|Basidiomycota,3VHIC@5234|Tremellales	3VHIC@5234|Tremellales	U	Major Facilitator Superfamily	-	-	-	-	-	-	-	-	-	-	-	-	MFS_1,Sugar_tr,TRI12	Intracellular trafficking, secretion, and vesicular transport	CELLULAR PROCESSES AND SIGNALING	315
Apiotrichum_akiyoshidainum_HP2023|208	Apiotrichum_akiyoshidainum_HP2023	0.429333	Trichosporonales	Environmental	Yes	82508.K1WD45	7.2e-271	939.5	COG0459@1|root,KOG0359@2759|Eukaryota,38EFP@33154|Opisthokonta,3NVVE@4751|Fungi,3UZC5@5204|Basidiomycota,3VD9H@5234|Tremellales	3VD9H@5234|Tremellales	O	assists the folding of proteins upon ATP hydrolysis	CCT6	GO:0003674,GO:0005488,GO:0005515,GO:0005575,GO:0005622,GO:0005623,GO:0005737,GO:0005829,GO:0005832,GO:0005856,GO:0006457,GO:0006458,GO:0008150,GO:0009987,GO:0032991,GO:0043226,GO:0043228,GO:0043229,GO:0043232,GO:0044183,GO:0044424,GO:0044444,GO:0044445,GO:0044464,GO:0051082,GO:0061077,GO:0101031	-	ko:K09498	-	-	-	-	ko00000,ko03110,ko04147	-	-	-	Cpn60_TCP1	Post-translational modification, protein turnover, and chaperones	CELLULAR PROCESSES AND SIGNALING	1671
Apiotrichum_akiyoshidainum_HP2023|209	Apiotrichum_akiyoshidainum_HP2023	0.308935	Trichosporonales	Environmental	Yes	82508.K1V6E1	6.7e-41	175.3	2C3ZM@1|root,2RZN2@2759|Eukaryota,3A46F@33154|Opisthokonta,3P4PX@4751|Fungi,3V1CT@5204|Basidiomycota,3VEZT@5234|Tremellales	3VEZT@5234|Tremellales	-	-	-	-	-	-	-	-	-	-	-	-	-	-	-	NA	NA	1374
Apiotrichum_akiyoshidainum_HP2023|210	Apiotrichum_akiyoshidainum_HP2023	0.386597	Trichosporonales	Environmental	Yes	104355.XP_007863019.1	1.8e-23	115.9	COG5102@1|root,KOG2887@2759|Eukaryota,3A1WJ@33154|Opisthokonta,3P46N@4751|Fungi,3V15W@5204|Basidiomycota,2296Z@155619|Agaricomycetes,3H4N1@355688|Agaricomycetes incertae sedis	3H4N1@355688|Agaricomycetes incertae sedis	U	Nonessential protein required for the fusion of transport vesicles derived from the endocytic pathway with the Golgi complex	-	-	-	-	-	-	-	-	-	-	-	-	Got1	Intracellular trafficking, secretion, and vesicular transport	CELLULAR PROCESSES AND SIGNALING	498
Apiotrichum_akiyoshidainum_HP2023|211	Apiotrichum_akiyoshidainum_HP2023	0.373938	Trichosporonales	Environmental	Yes	5270.UM05746P0	1.3e-11	75.1	COG2935@1|root,KOG1193@2759|Eukaryota,38C7Y@33154|Opisthokonta,3NX69@4751|Fungi,3UXUT@5204|Basidiomycota,3MYQX@452284|Ustilaginomycotina	3MYQX@452284|Ustilaginomycotina	O	Arginine-tRNA-protein transferase, N terminus	ATE1	GO:0003674,GO:0003824,GO:0004057,GO:0005575,GO:0005622,GO:0005623,GO:0005737,GO:0006464,GO:0006508,GO:0006511,GO:0006807,GO:0008150,GO:0008152,GO:0009056,GO:0009057,GO:0009987,GO:0016598,GO:0016740,GO:0016746,GO:0016755,GO:0019538,GO:0019941,GO:0030163,GO:0036211,GO:0043170,GO:0043412,GO:0043632,GO:0044237,GO:0044238,GO:0044248,GO:0044257,GO:0044260,GO:0044265,GO:0044267,GO:0044424,GO:0044464,GO:…	2.3.2.8	ko:K00685	-	-	R03862	RC00055,RC00064	ko00000,ko01000,ko03016	-	-	-	ATE_C,ATE_N,Gly_transf_sug	Post-translational modification, protein turnover, and chaperones	CELLULAR PROCESSES AND SIGNALING	195
Apiotrichum_akiyoshidainum_HP2023|212	Apiotrichum_akiyoshidainum_HP2023	0.440092	Trichosporonales	Environmental	Yes	82508.K1VMC0	3.8e-250	870.5	COG0531@1|root,KOG1287@2759|Eukaryota,38BBK@33154|Opisthokonta,3NVPN@4751|Fungi,3UYE1@5204|Basidiomycota	3UYE1@5204|Basidiomycota	E	High affinity methionine permease	MUP1	GO:0000099,GO:0000101,GO:0000102,GO:0000322,GO:0000323,GO:0000324,GO:0003333,GO:0003674,GO:0005215,GO:0005294,GO:0005342,GO:0005575,GO:0005622,GO:0005623,GO:0005737,GO:0005773,GO:0005886,GO:0005887,GO:0006810,GO:0006811,GO:0006812,GO:0006820,GO:0006855,GO:0006865,GO:0008150,GO:0008324,GO:0008509,GO:0008514,GO:0015075,GO:0015171,GO:0015175,GO:0015179,GO:0015191,GO:0015238,GO:0015291,GO:0015297,GO:…	-	-	-	-	-	-	-	-	-	-	2OG-FeII_Oxy_2,AA_permease,AA_permease_2,Med8	Amino acid transport and metabolism	METABOLISM	1557
Apiotrichum_akiyoshidainum_HP2023|214	Apiotrichum_akiyoshidainum_HP2023	0.355331	Trichosporonales	Environmental	Yes	5207.AAW46628	1.1e-150	540	COG0160@1|root,KOG1404@2759|Eukaryota,38EI2@33154|Opisthokonta,3NUMN@4751|Fungi,3VA1P@5204|Basidiomycota,3VGXA@5234|Tremellales	3VGXA@5234|Tremellales	E	Aminotransferase class-III	-	GO:0003674,GO:0003824,GO:0005488,GO:0008144,GO:0008483,GO:0016740,GO:0016769,GO:0019842,GO:0030170,GO:0036094,GO:0043167,GO:0043168,GO:0048037,GO:0050662,GO:0070279,GO:0097159,GO:1901363	-	-	-	-	-	-	-	-	-	-	Aminotran_1_2,Aminotran_3,FAD_binding_3,Fungal_trans,Fungal_trans_2,Methyltransf_23,Methyltransf_25,Phe_hydrox_dim,Zn_clus	Amino acid transport and metabolism	METABOLISM	1401
Apiotrichum_akiyoshidainum_HP2023|216	Apiotrichum_akiyoshidainum_HP2023	0.423135	Trichosporonales	Environmental	Yes	82508.K1VKX8	8.4e-61	240.7	COG0384@1|root,KOG3033@2759|Eukaryota,39RJ0@33154|Opisthokonta,3P5DT@4751|Fungi,3V2HN@5204|Basidiomycota,3VH3X@5234|Tremellales	3VH3X@5234|Tremellales	S	Phenazine biosynthesis-like protein	-	-	-	-	-	-	-	-	-	-	-	-	PhzC-PhzF	Function unknown	POORLY CHARACTERIZED	885
Apiotrichum_akiyoshidainum_HP2023|217	Apiotrichum_akiyoshidainum_HP2023	0.393093	Trichosporonales	Environmental	Yes	5217.XP_007002481.1	0	1196	COG0205@1|root,KOG2440@2759|Eukaryota,38C5Z@33154|Opisthokonta,3NUSX@4751|Fungi,3UY1K@5204|Basidiomycota,3VGF2@5234|Tremellales	3VGF2@5234|Tremellales	G	Catalyzes the phosphorylation of D-fructose 6-phosphate to fructose 1,6-bisphosphate by ATP, the first committing step of glycolysis	PFK1	GO:0000166,GO:0000426,GO:0001678,GO:0003674,GO:0003676,GO:0003723,GO:0003729,GO:0003824,GO:0003872,GO:0005488,GO:0005524,GO:0005575,GO:0005622,GO:0005623,GO:0005737,GO:0005739,GO:0005829,GO:0005945,GO:0005975,GO:0005996,GO:0006002,GO:0006006,GO:0006007,GO:0006082,GO:0006090,GO:0006091,GO:0006096,GO:0006139,GO:0006163,GO:0006164,GO:0006165,GO:0006725,GO:0006732,GO:0006733,GO:0006734,GO:0006735,GO:…	2.7.1.11	ko:K00850	ko00010,ko00030,ko00051,ko00052,ko00680,ko01100,ko01110,ko01120,ko01130,ko01200,ko01230,ko03018,ko04152,ko05230,map00010,map00030,map00051,map00052,map00680,map01100,map01110,map01120,map01130,map01200,map01230,map03018,map04152,map05230	M00001,M00345	R00756,R03236,R03237,R03238,R03239,R04779	RC00002,RC00017	ko00000,ko00001,ko00002,ko01000,ko01009,ko03019	-	-	iMM904.YGR240C,iND750.YGR240C	ANAPC3,Glyco_hydro_76,MafB19-deam,PFK,TPR_8,dCMP_cyt_deam_1	Carbohydrate transport and metabolism	METABOLISM	2643
Apiotrichum_akiyoshidainum_HP2023|218	Apiotrichum_akiyoshidainum_HP2023	0.364732	Trichosporonales	Environmental	Yes	5207.AAW45971	8.5e-146	523.5	COG1063@1|root,KOG0024@2759|Eukaryota,38QZD@33154|Opisthokonta,3NUAP@4751|Fungi,3UZ6C@5204|Basidiomycota,3VGU1@5234|Tremellales	3VGU1@5234|Tremellales	Q	Zinc-binding dehydrogenase	-	-	1.1.1.14	ko:K00008	ko00040,ko00051,ko01100,map00040,map00051,map01100	M00014	R00875,R01896	RC00085,RC00102	ko00000,ko00001,ko00002,ko01000	-	-	-	ADH_N,ADH_zinc_N,ADH_zinc_N_2,AlaDh_PNT_C,Glu_dehyd_C,ThiF,UDPG_MGDP_dh_N	Secondary metabolites biosynthesis, transport, and catabolism	METABOLISM	1161
Apiotrichum_akiyoshidainum_HP2023|219	Apiotrichum_akiyoshidainum_HP2023	0.341861	Trichosporonales	Environmental	Yes	552467.XP_003193876.1	4.1e-73	281.6	2D260@1|root,2SKKI@2759|Eukaryota,3AHTG@33154|Opisthokonta,3PCNV@4751|Fungi,3V37X@5204|Basidiomycota,3VGGH@5234|Tremellales	3VGGH@5234|Tremellales	-	-	-	-	-	-	-	-	-	-	-	-	-	-	-	NA	NA	843
Apiotrichum_akiyoshidainum_HP2023|220	Apiotrichum_akiyoshidainum_HP2023	0.457889	Trichosporonales	Environmental	Yes	148960.XP_006959500.1	1.6e-91	342.8	KOG0759@1|root,KOG0759@2759|Eukaryota,38GSC@33154|Opisthokonta,3NUAB@4751|Fungi	3NUAB@4751|Fungi	C	Belongs to the mitochondrial carrier (TC 2.A.29) family	-	-	-	ko:K13577	ko04964,map04964	-	-	-	ko00000,ko00001,ko02000	2.A.29.2.2,2.A.29.2.3,2.A.29.2.7	-	-	Mito_carr	Energy production and conversion	METABOLISM	894
Apiotrichum_akiyoshidainum_HP2023|221	Apiotrichum_akiyoshidainum_HP2023	0.310642	Trichosporonales	Environmental	Yes	82508.K1VHT3	4e-175	621.3	COG5409@1|root,KOG1162@2759|Eukaryota,39U3F@33154|Opisthokonta,3P01T@4751|Fungi,3UY65@5204|Basidiomycota,3VCVW@5234|Tremellales	3VCVW@5234|Tremellales	U	EXS family	ERD1	GO:0005575,GO:0005622,GO:0005623,GO:0005737,GO:0005783,GO:0005789,GO:0006464,GO:0006486,GO:0006621,GO:0006807,GO:0008104,GO:0008150,GO:0008152,GO:0009058,GO:0009059,GO:0009100,GO:0009101,GO:0009987,GO:0012505,GO:0016020,GO:0016021,GO:0019538,GO:0031224,GO:0031984,GO:0032507,GO:0033036,GO:0033365,GO:0034613,GO:0034645,GO:0035437,GO:0036211,GO:0042175,GO:0043170,GO:0043226,GO:0043227,GO:0043229,GO:…	-	-	-	-	-	-	-	-	-	-	EXS	Intracellular trafficking, secretion, and vesicular transport	CELLULAR PROCESSES AND SIGNALING	1530
Apiotrichum_akiyoshidainum_HP2023|222	Apiotrichum_akiyoshidainum_HP2023	0.369386	Trichosporonales	Environmental	Yes	82508.K1V8U1	8.6e-17	92.4	2E52Q@1|root,2SBX9@2759|Eukaryota,3ABWD@33154|Opisthokonta,3P8T6@4751|Fungi,3V2YQ@5204|Basidiomycota	3V2YQ@5204|Basidiomycota	S	mitochondrial respiratory chain complex I assembly	-	-	-	-	-	-	-	-	-	-	-	-	-	Function unknown	POORLY CHARACTERIZED	207
Apiotrichum_akiyoshidainum_HP2023|223	Apiotrichum_akiyoshidainum_HP2023	0.375986	Trichosporonales	Environmental	Yes	82508.K1WV43	2.1e-97	363.2	KOG3091@1|root,KOG3091@2759|Eukaryota,3988N@33154|Opisthokonta,3Q3BT@4751|Fungi,3UYJJ@5204|Basidiomycota,3VDPU@5234|Tremellales	3VDPU@5234|Tremellales	Y	Nucleoporin complex subunit 54	-	GO:0003674,GO:0005198,GO:0005575,GO:0005622,GO:0005623,GO:0005634,GO:0005635,GO:0005643,GO:0005737,GO:0006403,GO:0006405,GO:0006407,GO:0006606,GO:0006607,GO:0006611,GO:0006810,GO:0006886,GO:0006913,GO:0006996,GO:0006997,GO:0006999,GO:0008104,GO:0008150,GO:0009987,GO:0012505,GO:0015031,GO:0015833,GO:0015931,GO:0016043,GO:0017038,GO:0017056,GO:0022613,GO:0031503,GO:0031967,GO:0031974,GO:0031975,GO:…	-	ko:K14308	ko03013,map03013	M00427	-	-	ko00000,ko00001,ko00002,ko03019	1.I.1	-	-	Nucleoporin_FG,Nup54	Nuclear structure	CELLULAR PROCESSES AND SIGNALING	1668
Apiotrichum_akiyoshidainum_HP2023|223	Apiotrichum_akiyoshidainum_HP2023	0.375986	Trichosporonales	Environmental	Yes	82508.K1WV43	2.1e-97	363.2	KOG3091@1|root,KOG3091@2759|Eukaryota,3988N@33154|Opisthokonta,3Q3BT@4751|Fungi,3UYJJ@5204|Basidiomycota,3VDPU@5234|Tremellales	3VDPU@5234|Tremellales	U	Nucleoporin complex subunit 54	-	GO:0003674,GO:0005198,GO:0005575,GO:0005622,GO:0005623,GO:0005634,GO:0005635,GO:0005643,GO:0005737,GO:0006403,GO:0006405,GO:0006407,GO:0006606,GO:0006607,GO:0006611,GO:0006810,GO:0006886,GO:0006913,GO:0006996,GO:0006997,GO:0006999,GO:0008104,GO:0008150,GO:0009987,GO:0012505,GO:0015031,GO:0015833,GO:0015931,GO:0016043,GO:0017038,GO:0017056,GO:0022613,GO:0031503,GO:0031967,GO:0031974,GO:0031975,GO:…	-	ko:K14308	ko03013,map03013	M00427	-	-	ko00000,ko00001,ko00002,ko03019	1.I.1	-	-	Nucleoporin_FG,Nup54	Intracellular trafficking, secretion, and vesicular transport	CELLULAR PROCESSES AND SIGNALING	1668
Apiotrichum_akiyoshidainum_HP2023|224	Apiotrichum_akiyoshidainum_HP2023	0.351747	Trichosporonales	Environmental	Yes	82508.K1VKL1	1.1e-98	367.1	KOG1960@1|root,KOG1960@2759|Eukaryota,38SIR@33154|Opisthokonta,3NWEG@4751|Fungi,3UZBY@5204|Basidiomycota,3VDAY@5234|Tremellales	3VDAY@5234|Tremellales	A	K homology RNA-binding domain	-	GO:0000375,GO:0000377,GO:0000398,GO:0003674,GO:0003676,GO:0003723,GO:0005488,GO:0006139,GO:0006396,GO:0006397,GO:0006725,GO:0006807,GO:0008150,GO:0008152,GO:0008380,GO:0009987,GO:0010467,GO:0016070,GO:0016071,GO:0034641,GO:0043170,GO:0044237,GO:0044238,GO:0045292,GO:0046483,GO:0071704,GO:0090304,GO:0097159,GO:1901360,GO:1901363	-	-	-	-	-	-	-	-	-	-	DUF974,KH_1,KH_3,PPI_Ypi1,SSF	RNA processing and modification	INFORMATION STORAGE AND PROCESSING	1236
Apiotrichum_akiyoshidainum_HP2023|225	Apiotrichum_akiyoshidainum_HP2023	0.309433	Trichosporonales	Environmental	Yes	82508.K1VH12	4.1e-95	355.5	2D1AZ@1|root,2S4VJ@2759|Eukaryota,3A0PD@33154|Opisthokonta,3P1U1@4751|Fungi,3V1JZ@5204|Basidiomycota,3VEYP@5234|Tremellales	3VEYP@5234|Tremellales	-	-	-	-	-	-	-	-	-	-	-	-	-	-	Adaptin_binding	NA	NA	1533
Apiotrichum_akiyoshidainum_HP2023|226	Apiotrichum_akiyoshidainum_HP2023	0.255571	Trichosporonales	Environmental	Yes	552467.XP_003194682.1	7.3e-260	903.7	29IAF@1|root,2RRHN@2759|Eukaryota,39KN1@33154|Opisthokonta,3P11V@4751|Fungi,3UZ7F@5204|Basidiomycota,3VCZ0@5234|Tremellales	3VCZ0@5234|Tremellales	S	PB1 domain	-	-	-	-	-	-	-	-	-	-	-	-	PB1,ZZ	Function unknown	POORLY CHARACTERIZED	2781
Apiotrichum_akiyoshidainum_HP2023|229	Apiotrichum_akiyoshidainum_HP2023	0.314491	Trichosporonales	Environmental	Yes	65672.G4TEN7	1.1e-75	290.4	COG0329@1|root,2QWNS@2759|Eukaryota,399HY@33154|Opisthokonta,3P2PD@4751|Fungi,3V1NT@5204|Basidiomycota,224DK@155619|Agaricomycetes,3H2XU@355688|Agaricomycetes incertae sedis	3H2XU@355688|Agaricomycetes incertae sedis	E	Dihydrodipicolinate synthetase	-	-	4.1.2.54,4.1.3.16	ko:K18103,ko:K18123	ko00040,ko00330,ko00630,ko01100,map00040,map00330,map00630,map01100	M00630	R00470,R00471,R10550	RC00307,RC00308,RC00435	ko00000,ko00001,ko00002,ko01000	-	-	-	DHDPS	Amino acid transport and metabolism	METABOLISM	1020
Apiotrichum_akiyoshidainum_HP2023|230	Apiotrichum_akiyoshidainum_HP2023	0.264507	Trichosporonales	Environmental	Yes	1182553.XP_007749602.1	8.6e-103	380.6	COG3491@1|root,KOG0143@2759|Eukaryota,39UA2@33154|Opisthokonta,3NXZJ@4751|Fungi,3QRRG@4890|Ascomycota	3QRRG@4890|Ascomycota	Q	non-haem dioxygenase in morphine synthesis N-terminal	-	-	-	-	-	-	-	-	-	-	-	-	2OG-FeII_Oxy,DIOX_N	Secondary metabolites biosynthesis, transport, and catabolism	METABOLISM	1119
Apiotrichum_akiyoshidainum_HP2023|231	Apiotrichum_akiyoshidainum_HP2023	0.321653	Trichosporonales	Environmental	Yes	82508.K1VR64	1.2e-84	320.1	2A4JU@1|root,2RY7N@2759|Eukaryota,3A1A0@33154|Opisthokonta,3Q6WQ@4751|Fungi	3Q6WQ@4751|Fungi	-	-	-	-	-	-	-	-	-	-	-	-	-	-	-	NA	NA	963
Apiotrichum_akiyoshidainum_HP2023|232	Apiotrichum_akiyoshidainum_HP2023	0.417975	Trichosporonales	Environmental	Yes	82508.K1WG06	4.5e-241	840.5	KOG0254@1|root,KOG0254@2759|Eukaryota,39QJ5@33154|Opisthokonta,3NVYI@4751|Fungi,3UY97@5204|Basidiomycota	3UY97@5204|Basidiomycota	U	Belongs to the major facilitator superfamily. Sugar transporter (TC 2.A.1.1) family	-	-	1.8.1.4	ko:K00382	ko00010,ko00020,ko00260,ko00280,ko00620,ko00630,ko00640,ko01100,ko01110,ko01120,ko01130,ko01200,map00010,map00020,map00260,map00280,map00620,map00630,map00640,map01100,map01110,map01120,map01130,map01200	M00009,M00011,M00036,M00307,M00532	R00209,R01221,R01698,R03815,R07618,R08549	RC00004,RC00022,RC00583,RC02742,RC02833,RC02834	br01601,ko00000,ko00001,ko00002,ko01000,ko04147	-	-	-	DNA_binding_1,MFS_1,Pyr_redox,Pyr_redox_2,Pyr_redox_dim,Sugar_tr,TRI12	Intracellular trafficking, secretion, and vesicular transport	CELLULAR PROCESSES AND SIGNALING	1647
Apiotrichum_akiyoshidainum_HP2023|235	Apiotrichum_akiyoshidainum_HP2023	0.371135	Trichosporonales	Environmental	Yes	40483.S8EC73	5.5e-13	80.9	2E4SE@1|root,2SBMH@2759|Eukaryota,3A8FW@33154|Opisthokonta,3P66W@4751|Fungi,3V7IY@5204|Basidiomycota,22FNF@155619|Agaricomycetes,3H8YX@355688|Agaricomycetes incertae sedis	3H8YX@355688|Agaricomycetes incertae sedis	S	Rab5-interacting protein (Rab5ip)	-	-	-	-	-	-	-	-	-	-	-	-	Rab5ip	Function unknown	POORLY CHARACTERIZED	441
Apiotrichum_akiyoshidainum_HP2023|236	Apiotrichum_akiyoshidainum_HP2023	0.336466	Trichosporonales	Environmental	Yes	82508.K1VLI1	2.4e-283	982.2	COG5543@1|root,KOG1810@2759|Eukaryota,38XNQ@33154|Opisthokonta,3NXN0@4751|Fungi,3V1EZ@5204|Basidiomycota,3VE87@5234|Tremellales	3VE87@5234|Tremellales	D	Cytoplasm protein	-	GO:0001510,GO:0005575,GO:0005622,GO:0005623,GO:0005737,GO:0006139,GO:0006396,GO:0006399,GO:0006400,GO:0006725,GO:0006807,GO:0008033,GO:0008150,GO:0008152,GO:0009451,GO:0009987,GO:0010467,GO:0016070,GO:0030488,GO:0032259,GO:0032991,GO:0034470,GO:0034641,GO:0034660,GO:0043170,GO:0043412,GO:0043414,GO:0044237,GO:0044238,GO:0044260,GO:0044424,GO:0044464,GO:0046483,GO:0071704,GO:0090304,GO:1901360	-	-	-	-	-	-	-	-	-	-	DUF2428,HEAT,Ran_BP1	Cell cycle control, cell division, chromosome partitioning	CELLULAR PROCESSES AND SIGNALING	4233
Apiotrichum_akiyoshidainum_HP2023|237	Apiotrichum_akiyoshidainum_HP2023	0.327141	Trichosporonales	Environmental	Yes	5217.XP_007003021.1	0	1689.9	COG1643@1|root,KOG0924@2759|Eukaryota,39WRX@33154|Opisthokonta,3NU3R@4751|Fungi,3UYVS@5204|Basidiomycota,3VD89@5234|Tremellales	3VD89@5234|Tremellales	A	Helicase associated domain (HA2) Add an annotation	-	GO:0000350,GO:0000375,GO:0000377,GO:0000378,GO:0000393,GO:0000394,GO:0000398,GO:0003674,GO:0003676,GO:0003723,GO:0003724,GO:0003824,GO:0004004,GO:0004386,GO:0005488,GO:0005575,GO:0005622,GO:0005623,GO:0005634,GO:0005681,GO:0005684,GO:0005737,GO:0006139,GO:0006396,GO:0006397,GO:0006725,GO:0006807,GO:0008026,GO:0008150,GO:0008152,GO:0008186,GO:0008380,GO:0009987,GO:0010467,GO:0016043,GO:0016070,GO:…	3.6.4.13	ko:K12815	ko03040,map03040	-	-	-	ko00000,ko00001,ko01000,ko03041	-	-	-	AAA_22,CBFD_NFYB_HMF,DDE_Tnp_1_7,DEAD,DUF2075,HA2,Helicase_C,Hep_59,Histone,OB_NTP_bind	RNA processing and modification	INFORMATION STORAGE AND PROCESSING	3888
Apiotrichum_akiyoshidainum_HP2023|238	Apiotrichum_akiyoshidainum_HP2023	0.344326	Trichosporonales	Environmental	Yes	82508.K1VH43	9.8e-162	577	KOG3764@1|root,KOG3764@2759|Eukaryota,39JDB@33154|Opisthokonta,3NY2M@4751|Fungi,3V02Z@5204|Basidiomycota,3VCSC@5234|Tremellales	3VCSC@5234|Tremellales	U	Major Facilitator Superfamily	-	-	-	-	-	-	-	-	-	-	-	-	LacY_symp,MFS_1,MFS_1_like,MFS_2,MFS_3,MFS_4,OATP,Sugar_tr	Intracellular trafficking, secretion, and vesicular transport	CELLULAR PROCESSES AND SIGNALING	1752
Apiotrichum_akiyoshidainum_HP2023|239	Apiotrichum_akiyoshidainum_HP2023	0.442034	Trichosporonales	Environmental	Yes	474922.ELA38312	7.2e-256	889.8	COG0306@1|root,KOG2493@2759|Eukaryota,38HXZ@33154|Opisthokonta,3NUM9@4751|Fungi,3QN4C@4890|Ascomycota,212BW@147550|Sordariomycetes,1EVF9@1028384|Glomerellales	1EVF9@1028384|Glomerellales	P	Sodium-phosphate symporter which plays a fundamental housekeeping role in phosphate transport	-	-	-	ko:K14640	-	-	-	-	ko00000,ko02000	2.A.20.2	-	-	PHO4	Inorganic ion transport and metabolism	METABOLISM	1854
Apiotrichum_akiyoshidainum_HP2023|241	Apiotrichum_akiyoshidainum_HP2023	0.310879	Trichosporonales	Environmental	Yes	1292020.H483_0113935	7.1e-70	271.2	COG0657@1|root,COG0657@2|Bacteria,2GKX2@201174|Actinobacteria	2GKX2@201174|Actinobacteria	I	Alpha beta hydrolase	-	-	-	ko:K01066	-	-	-	-	ko00000,ko01000	-	-	-	Abhydrolase_3,Abhydrolase_5,COesterase,DLH,DUF2424,Peptidase_S9,Say1_Mug180	Lipid transport and metabolism	METABOLISM	1074
Apiotrichum_akiyoshidainum_HP2023|245	Apiotrichum_akiyoshidainum_HP2023	0.445086	Trichosporonales	Environmental	Yes	82508.K1VHA9	1.3e-135	489.2	COG0137@1|root,KOG1706@2759|Eukaryota,38BMZ@33154|Opisthokonta,3NWI9@4751|Fungi,3UYIH@5204|Basidiomycota,3VDB8@5234|Tremellales	3VDB8@5234|Tremellales	E	Arginosuccinate synthase	ARG1	GO:0000050,GO:0000053,GO:0003674,GO:0003824,GO:0004055,GO:0005575,GO:0005622,GO:0005623,GO:0005737,GO:0005829,GO:0006082,GO:0006520,GO:0006525,GO:0006526,GO:0006575,GO:0006807,GO:0008150,GO:0008152,GO:0008652,GO:0009058,GO:0009064,GO:0009084,GO:0009987,GO:0016053,GO:0016874,GO:0016879,GO:0019627,GO:0019752,GO:0034641,GO:0043436,GO:0043603,GO:0043604,GO:0044237,GO:0044238,GO:0044249,GO:0044271,GO:…	6.3.4.5	ko:K01940	ko00220,ko00250,ko01100,ko01110,ko01130,ko01230,ko05418,map00220,map00250,map01100,map01110,map01130,map01230,map05418	M00029,M00844,M00845	R01954	RC00380,RC00629	ko00000,ko00001,ko00002,ko01000,ko04147	-	-	-	Arginosuc_synth,QueC	Amino acid transport and metabolism	METABOLISM	822
Apiotrichum_akiyoshidainum_HP2023|247	Apiotrichum_akiyoshidainum_HP2023	0.261895	Trichosporonales	Environmental	Yes	82508.K1VWR2	2.5e-35	156.8	2CXGG@1|root,2RX9H@2759|Eukaryota,38DXW@33154|Opisthokonta,3NTYB@4751|Fungi,3V0FH@5204|Basidiomycota,3VGQA@5234|Tremellales	3VGQA@5234|Tremellales	S	to TIGR gene model, INSD accession	-	-	-	-	-	-	-	-	-	-	-	-	AA_permease,AA_permease_2,Aa_trans,Fungal_trans,Trp_Tyr_perm	Function unknown	POORLY CHARACTERIZED	1395
Apiotrichum_akiyoshidainum_HP2023|248	Apiotrichum_akiyoshidainum_HP2023	0.276177	Trichosporonales	Environmental	Yes	82508.K1W0T5	1.3e-164	586.6	COG2072@1|root,KOG1399@2759|Eukaryota,38D7U@33154|Opisthokonta,3NUI0@4751|Fungi,3V3H0@5204|Basidiomycota	3V3H0@5204|Basidiomycota	Q	#NAME?	-	-	-	-	-	-	-	-	-	-	-	-	DAO,FMO-like,Fungal_trans,K_oxygenase,NAD_binding_8,NAD_binding_9,Pyr_redox_2,Pyr_redox_3	Secondary metabolites biosynthesis, transport, and catabolism	METABOLISM	1791
Apiotrichum_akiyoshidainum_HP2023|250	Apiotrichum_akiyoshidainum_HP2023	0.287714	Trichosporonales	Environmental	Yes	552467.XP_003196630.1	6.8e-221	773.9	KOG4155@1|root,KOG4155@2759|Eukaryota,38CNE@33154|Opisthokonta,3NWMN@4751|Fungi,3UYJZ@5204|Basidiomycota,3VESC@5234|Tremellales	3VESC@5234|Tremellales	S	WD domain, G-beta repeat	MDV1	GO:0000002,GO:0000266,GO:0000288,GO:0000289,GO:0000956,GO:0003674,GO:0005488,GO:0005515,GO:0005575,GO:0005622,GO:0005623,GO:0005737,GO:0005739,GO:0005740,GO:0005741,GO:0006139,GO:0006351,GO:0006352,GO:0006354,GO:0006355,GO:0006357,GO:0006401,GO:0006402,GO:0006725,GO:0006807,GO:0006996,GO:0007005,GO:0007031,GO:0008150,GO:0008152,GO:0009056,GO:0009057,GO:0009058,GO:0009059,GO:0009889,GO:0009892,GO:…	1.14.11.27	ko:K10277,ko:K17970	-	-	-	-	ko00000,ko01000,ko03029,ko03036	-	-	-	Caf4,Cupin_8,DUF3249,JmjC,LRR_8,Mdv1,Nup160,Rhodanese,Sad1_UNC,WD40	Function unknown	POORLY CHARACTERIZED	2175
Apiotrichum_akiyoshidainum_HP2023|251	Apiotrichum_akiyoshidainum_HP2023	0.285172	Trichosporonales	Environmental	Yes	82508.K1VLP2	1.1e-119	438	28MS4@1|root,2QUAB@2759|Eukaryota,38GSM@33154|Opisthokonta,3NZ6Z@4751|Fungi,3UY7G@5204|Basidiomycota,3VDAW@5234|Tremellales	3VDAW@5234|Tremellales	U	Pleckstrin homology domain.	-	GO:0005575,GO:0005622,GO:0005623,GO:0005737,GO:0005739,GO:0005829,GO:0043226,GO:0043227,GO:0043229,GO:0043231,GO:0044424,GO:0044444,GO:0044464	-	-	-	-	-	-	-	-	-	-	PH,PH_9	Intracellular trafficking, secretion, and vesicular transport	CELLULAR PROCESSES AND SIGNALING	2763
Apiotrichum_akiyoshidainum_HP2023|252	Apiotrichum_akiyoshidainum_HP2023	0.318907	Trichosporonales	Environmental	Yes	5207.AAW43763	8.8e-142	510	COG0037@1|root,KOG2840@2759|Eukaryota,38DIE@33154|Opisthokonta,3NVX5@4751|Fungi,3UYMD@5204|Basidiomycota,3VEP2@5234|Tremellales	3VEP2@5234|Tremellales	J	Plays a central role in 2-thiolation of mcm(5)S(2)U at tRNA wobble positions of tRNA(Lys), tRNA(Glu) and tRNA(Gln). Directly binds tRNAs and probably acts by catalyzing adenylation of tRNAs, an intermediate required for 2-thiolation. It is unclear whether it acts as a sulfurtransferase that transfers sulfur from thiocarboxylated URM1 onto the uridine of tRNAs at wobble position. Prior mcm(5) tRNA…	CTU1	GO:0000049,GO:0000166,GO:0002097,GO:0002098,GO:0002143,GO:0002144,GO:0003674,GO:0003676,GO:0003723,GO:0005488,GO:0005524,GO:0005575,GO:0005622,GO:0005623,GO:0005737,GO:0005739,GO:0005829,GO:0006139,GO:0006396,GO:0006399,GO:0006400,GO:0006464,GO:0006725,GO:0006807,GO:0008033,GO:0008144,GO:0008150,GO:0008152,GO:0009451,GO:0009987,GO:0010467,GO:0016070,GO:0017076,GO:0019538,GO:0030554,GO:0032446,GO:…	-	ko:K14168	ko04122,map04122	-	-	-	ko00000,ko00001,ko01000,ko03016	-	-	-	ATP_bind_3,zn-ribbon_14	Translation, ribosomal structure and biogenesis	INFORMATION STORAGE AND PROCESSING	1047
Apiotrichum_akiyoshidainum_HP2023|253	Apiotrichum_akiyoshidainum_HP2023	0.263413	Trichosporonales	Environmental	Yes	5217.XP_007006929.1	1.6e-155	555.8	COG4725@1|root,KOG2098@2759|Eukaryota,38GMY@33154|Opisthokonta,3NZ3M@4751|Fungi,3UZZ5@5204|Basidiomycota,3VEEB@5234|Tremellales	3VEEB@5234|Tremellales	A	MT-A70	IME4	GO:0000003,GO:0001510,GO:0001558,GO:0001734,GO:0003674,GO:0003824,GO:0005575,GO:0005622,GO:0005623,GO:0005634,GO:0005654,GO:0006139,GO:0006725,GO:0006807,GO:0007049,GO:0008150,GO:0008152,GO:0008168,GO:0008173,GO:0008174,GO:0008757,GO:0009451,GO:0009987,GO:0010570,GO:0016070,GO:0016071,GO:0016422,GO:0016556,GO:0016604,GO:0016607,GO:0016740,GO:0016741,GO:0022414,GO:0030308,GO:0031974,GO:0031981,GO:…	2.1.1.62	ko:K05925	-	-	-	-	ko00000,ko01000,ko03019	-	-	-	CDC27,MT-A70	RNA processing and modification	INFORMATION STORAGE AND PROCESSING	1206
Apiotrichum_akiyoshidainum_HP2023|254	Apiotrichum_akiyoshidainum_HP2023	0.31353	Trichosporonales	Environmental	Yes	5207.AAW43881	1e-76	292.7	COG5030@1|root,KOG0934@2759|Eukaryota,38D1K@33154|Opisthokonta,3NUB0@4751|Fungi,3V01I@5204|Basidiomycota,3VF0R@5234|Tremellales	3VF0R@5234|Tremellales	U	Belongs to the adaptor complexes small subunit family	-	GO:0003674,GO:0005488,GO:0005515,GO:0005575,GO:0005622,GO:0005623,GO:0005737,GO:0005768,GO:0005794,GO:0005798,GO:0006810,GO:0006886,GO:0006892,GO:0006896,GO:0007034,GO:0008104,GO:0008150,GO:0012505,GO:0012506,GO:0012510,GO:0015031,GO:0015833,GO:0016020,GO:0016192,GO:0016197,GO:0030117,GO:0030118,GO:0030119,GO:0030120,GO:0030121,GO:0030125,GO:0030130,GO:0030131,GO:0030133,GO:0030135,GO:0030136,GO:…	-	ko:K12394	ko04142,map04142	-	-	-	ko00000,ko00001,ko04131	-	-	-	Clat_adaptor_s,Mt_ATP-synt_B,zf-ANAPC11,zf-rbx1	Intracellular trafficking, secretion, and vesicular transport	CELLULAR PROCESSES AND SIGNALING	480
Apiotrichum_akiyoshidainum_HP2023|255	Apiotrichum_akiyoshidainum_HP2023	0.33757	Trichosporonales	Environmental	Yes	5217.XP_007006851.1	9.3e-47	193	COG5078@1|root,KOG0427@2759|Eukaryota,38BW8@33154|Opisthokonta,3P2QX@4751|Fungi,3V0NN@5204|Basidiomycota,3VH4S@5234|Tremellales	3VH4S@5234|Tremellales	O	Ubiquitin-conjugating enzyme E2, catalytic domain homologues	-	-	2.3.2.25	ko:K10688	ko04120,map04120	-	-	-	ko00000,ko00001,ko01000,ko04121	-	-	-	Prok-E2_B,RWD,UEV,UQ_con	Post-translational modification, protein turnover, and chaperones	CELLULAR PROCESSES AND SIGNALING	411
Apiotrichum_akiyoshidainum_HP2023|257	Apiotrichum_akiyoshidainum_HP2023	0.32647	Trichosporonales	Environmental	Yes	82508.K1WMR3	1.3e-117	429.9	COG0673@1|root,KOG2742@2759|Eukaryota,39U64@33154|Opisthokonta,3NVK5@4751|Fungi,3V391@5204|Basidiomycota,3VEKF@5234|Tremellales	3VEKF@5234|Tremellales	S	Oxidoreductase family, NAD-binding Rossmann fold	-	GO:0003674,GO:0003824,GO:0005575,GO:0005622,GO:0005623,GO:0005634,GO:0005737,GO:0006139,GO:0006725,GO:0006732,GO:0006733,GO:0006739,GO:0006740,GO:0006753,GO:0006793,GO:0006796,GO:0006807,GO:0008150,GO:0008152,GO:0009117,GO:0009987,GO:0016491,GO:0019362,GO:0019637,GO:0034641,GO:0043226,GO:0043227,GO:0043229,GO:0043231,GO:0044237,GO:0044238,GO:0044281,GO:0044424,GO:0044464,GO:0046483,GO:0046496,GO:…	1.1.99.28	ko:K00118	-	-	-	-	ko00000,ko01000	-	-	-	GFO_IDH_MocA,GFO_IDH_MocA_C,Ribosomal_L32e,UPRTase	Function unknown	POORLY CHARACTERIZED	1173
Apiotrichum_akiyoshidainum_HP2023|258	Apiotrichum_akiyoshidainum_HP2023	0.360801	Trichosporonales	Environmental	Yes	552467.XP_003194438.1	5.7e-84	317	COG1100@1|root,KOG0075@2759|Eukaryota,38F0Z@33154|Opisthokonta,3NWXM@4751|Fungi,3V0T5@5204|Basidiomycota,3VF1H@5234|Tremellales	3VF1H@5234|Tremellales	U	Belongs to the small GTPase superfamily. Arf family	-	-	-	ko:K07955	-	-	-	-	ko00000,ko04031,ko04131	-	-	-	Arf,FeoB_N,GTP_EFTU,Gtr1_RagA,MMR_HSR1,Ras,Roc,SLT_beta,SRPRB	Intracellular trafficking, secretion, and vesicular transport	CELLULAR PROCESSES AND SIGNALING	546
Apiotrichum_akiyoshidainum_HP2023|259	Apiotrichum_akiyoshidainum_HP2023	0.297485	Trichosporonales	Environmental	Yes	5207.AAW41092	6.5e-66	258.1	2B6NA@1|root,2S0MI@2759|Eukaryota,3A3G4@33154|Opisthokonta,3P3NI@4751|Fungi,3V19S@5204|Basidiomycota,3VE8Z@5234|Tremellales	3VE8Z@5234|Tremellales	S	CAP64 gene	-	-	-	-	-	-	-	-	-	-	-	-	-	Function unknown	POORLY CHARACTERIZED	1125
Apiotrichum_akiyoshidainum_HP2023|260	Apiotrichum_akiyoshidainum_HP2023	0.392165	Trichosporonales	Environmental	Yes	82508.K1WQM7	4.9e-173	614.4	COG0477@1|root,KOG2533@2759|Eukaryota,38CS2@33154|Opisthokonta,3NUXZ@4751|Fungi,3V3C0@5204|Basidiomycota,3VGFI@5234|Tremellales	3VGFI@5234|Tremellales	G	Major Facilitator Superfamily	-	-	-	-	-	-	-	-	-	-	-	-	MFS_1	Carbohydrate transport and metabolism	METABOLISM	1539
Apiotrichum_akiyoshidainum_HP2023|261	Apiotrichum_akiyoshidainum_HP2023	0.445889	Trichosporonales	Environmental	Yes	5217.XP_007002077.1	6.8e-237	826.6	COG1282@1|root,2QQ0A@2759|Eukaryota,38CB0@33154|Opisthokonta,3NYXQ@4751|Fungi,3V3FP@5204|Basidiomycota,3VGT2@5234|Tremellales	3VGT2@5234|Tremellales	C	4TM region of pyridine nucleotide transhydrogenase, mitoch	-	-	1.6.1.2	ko:K00323	ko00760,ko01100,map00760,map01100	-	R00112	RC00001	ko00000,ko00001,ko01000	-	-	-	AlaDh_PNT_C,AlaDh_PNT_N,PNTB,PNTB_4TM	Energy production and conversion	METABOLISM	1674
Apiotrichum_akiyoshidainum_HP2023|262	Apiotrichum_akiyoshidainum_HP2023	0.309599	Trichosporonales	Environmental	Yes	82508.K1VAP0	1.1e-18	100.1	COG5059@1|root,KOG0242@2759|Eukaryota,38CPN@33154|Opisthokonta,3NTW8@4751|Fungi,3UY93@5204|Basidiomycota,3VDK9@5234|Tremellales	3VDK9@5234|Tremellales	Z	Belongs to the TRAFAC class myosin-kinesin ATPase superfamily. Kinesin family	KIP2	GO:0000226,GO:0003674,GO:0003774,GO:0003777,GO:0003824,GO:0005488,GO:0005515,GO:0005575,GO:0005622,GO:0005623,GO:0005737,GO:0005739,GO:0005856,GO:0005871,GO:0005874,GO:0005875,GO:0005881,GO:0005938,GO:0006810,GO:0006886,GO:0006928,GO:0006996,GO:0007010,GO:0007017,GO:0007018,GO:0007026,GO:0007097,GO:0007163,GO:0008017,GO:0008092,GO:0008104,GO:0008150,GO:0008360,GO:0008574,GO:0009987,GO:0010639,GO:…	-	ko:K11498	-	-	-	-	ko00000,ko01009,ko03036	-	-	-	Chitin_synth_2,FAD_binding_3,Kinesin,Microtub_bd	Cytoskeleton	CELLULAR PROCESSES AND SIGNALING	558
Apiotrichum_akiyoshidainum_HP2023|263	Apiotrichum_akiyoshidainum_HP2023	0.36398	Trichosporonales	Environmental	Yes	82508.K1W9C9	2.1e-64	253.1	2C2ZY@1|root,2RZ3A@2759|Eukaryota,38MPP@33154|Opisthokonta,3Q40Z@4751|Fungi,3V645@5204|Basidiomycota,3VHJY@5234|Tremellales	3VHJY@5234|Tremellales	-	-	-	-	-	-	-	-	-	-	-	-	-	-	Acetyltransf_1,Acetyltransf_7	NA	NA	1137
Apiotrichum_akiyoshidainum_HP2023|264	Apiotrichum_akiyoshidainum_HP2023	0.332797	Trichosporonales	Environmental	Yes	40483.S8FL33	2e-06	61.2	2CSRX@1|root,2RCX6@2759|Eukaryota,3AYY6@33154|Opisthokonta,3PK1W@4751|Fungi,3V9K8@5204|Basidiomycota,22CA3@155619|Agaricomycetes	22CA3@155619|Agaricomycetes	-	-	-	-	-	-	-	-	-	-	-	-	-	-	-	NA	NA	1920
Apiotrichum_akiyoshidainum_HP2023|265	Apiotrichum_akiyoshidainum_HP2023	0.368862	Trichosporonales	Environmental	Yes	5217.XP_007007526.1	2.6e-93	349	COG1272@1|root,KOG0748@2759|Eukaryota,38C8H@33154|Opisthokonta,3NVEP@4751|Fungi,3V0QQ@5204|Basidiomycota,3VGS8@5234|Tremellales	3VGS8@5234|Tremellales	T	Haemolysin-III related	-	-	-	ko:K07297	ko04152,ko04211,ko04920,ko04932,map04152,map04211,map04920,map04932	-	-	-	ko00000,ko00001	-	-	-	HlyIII	Signal transduction mechanisms	CELLULAR PROCESSES AND SIGNALING	1047
Apiotrichum_akiyoshidainum_HP2023|266	Apiotrichum_akiyoshidainum_HP2023	0.290054	Trichosporonales	Environmental	Yes	5217.XP_007007490.1	2.7e-243	848.6	KOG1969@1|root,KOG1969@2759|Eukaryota,38BRP@33154|Opisthokonta,3NUFN@4751|Fungi,3UZBM@5204|Basidiomycota,3VDXJ@5234|Tremellales	3VDXJ@5234|Tremellales	O	ATPase family associated with various cellular activities (AAA)	ctf18	GO:0000070,GO:0000228,GO:0000278,GO:0000280,GO:0000724,GO:0000725,GO:0000785,GO:0000790,GO:0000819,GO:0005575,GO:0005622,GO:0005623,GO:0005634,GO:0005657,GO:0005694,GO:0005737,GO:0005739,GO:0006139,GO:0006259,GO:0006260,GO:0006261,GO:0006270,GO:0006281,GO:0006302,GO:0006310,GO:0006725,GO:0006807,GO:0006950,GO:0006974,GO:0006996,GO:0007049,GO:0007059,GO:0007062,GO:0007064,GO:0008150,GO:0008152,GO:…	-	ko:K11269	-	-	-	-	ko00000,ko03036	-	-	-	AAA,AAA_14,AAA_16,AAA_19,AAA_2,AAA_22,AAA_5,Carboxyl_trans,RNA_helicase,Rad17,RuvB_N	Post-translational modification, protein turnover, and chaperones	CELLULAR PROCESSES AND SIGNALING	2739
Apiotrichum_akiyoshidainum_HP2023|267	Apiotrichum_akiyoshidainum_HP2023	0.421466	Trichosporonales	Environmental	Yes	82508.K1VK63	0	1305.8	KOG0307@1|root,KOG0307@2759|Eukaryota,3921I@33154|Opisthokonta,3NW7P@4751|Fungi,3UYAR@5204|Basidiomycota,3VDEY@5234|Tremellales	3VDEY@5234|Tremellales	U	WD40 repeats	SEC31	GO:0003674,GO:0005198,GO:0005575,GO:0005622,GO:0005623,GO:0005737,GO:0005798,GO:0005937,GO:0006810,GO:0006886,GO:0006888,GO:0006900,GO:0006996,GO:0006997,GO:0006998,GO:0008104,GO:0008150,GO:0009987,GO:0010256,GO:0012505,GO:0012506,GO:0012507,GO:0015031,GO:0015833,GO:0016020,GO:0016043,GO:0016050,GO:0016192,GO:0030117,GO:0030120,GO:0030127,GO:0030133,GO:0030134,GO:0030135,GO:0030427,GO:0030658,GO:…	-	ko:K14005	ko04141,map04141	M00404	-	-	ko00000,ko00001,ko00002,ko04131	-	-	-	Esterase_phd,Peptidase_M36,SRA1,Sec16_C,Sec31,WD40	Intracellular trafficking, secretion, and vesicular transport	CELLULAR PROCESSES AND SIGNALING	4290
Apiotrichum_akiyoshidainum_HP2023|268	Apiotrichum_akiyoshidainum_HP2023	0.262824	Trichosporonales	Environmental	Yes	5217.XP_007002683.1	1.5e-56	227.6	29ZQX@1|root,2RXWV@2759|Eukaryota,3A0ZN@33154|Opisthokonta,3P2MI@4751|Fungi,3V0M8@5204|Basidiomycota	3V0M8@5204|Basidiomycota	-	-	-	-	-	-	-	-	-	-	-	-	-	-	-	NA	NA	1785
Apiotrichum_akiyoshidainum_HP2023|269	Apiotrichum_akiyoshidainum_HP2023	0.359437	Trichosporonales	Environmental	Yes	82508.K1VPP1	1.5e-190	673.3	2E2D3@1|root,2S9M1@2759|Eukaryota,38IK6@33154|Opisthokonta,3PKHC@4751|Fungi,3VA70@5204|Basidiomycota,3VE2Y@5234|Tremellales	3VE2Y@5234|Tremellales	K	helix loop helix domain	-	-	-	-	-	-	-	-	-	-	-	-	HLH	Transcription	INFORMATION STORAGE AND PROCESSING	2667
Apiotrichum_akiyoshidainum_HP2023|270	Apiotrichum_akiyoshidainum_HP2023	0.279436	Trichosporonales	Environmental	Yes	5217.XP_007002966.1	1.4e-110	406.8	COG0652@1|root,KOG0885@2759|Eukaryota,38DAQ@33154|Opisthokonta,3NYKX@4751|Fungi,3UZ0Y@5204|Basidiomycota,3VEY7@5234|Tremellales	3VEY7@5234|Tremellales	O	PPIases accelerate the folding of proteins. It catalyzes the cis-trans isomerization of proline imidic peptide bonds in oligopeptides	CWC27	GO:0000413,GO:0003674,GO:0003755,GO:0003824,GO:0005575,GO:0005622,GO:0005623,GO:0005634,GO:0005681,GO:0005684,GO:0006464,GO:0006807,GO:0008150,GO:0008152,GO:0009987,GO:0016853,GO:0016859,GO:0018193,GO:0018208,GO:0019538,GO:0032991,GO:0036211,GO:0043170,GO:0043226,GO:0043227,GO:0043229,GO:0043231,GO:0043412,GO:0044237,GO:0044238,GO:0044260,GO:0044267,GO:0044422,GO:0044424,GO:0044428,GO:0044446,GO:…	5.2.1.8	ko:K01802,ko:K12737	-	-	-	-	ko00000,ko01000,ko03041,ko03110	-	-	-	Pro_isomerase	Post-translational modification, protein turnover, and chaperones	CELLULAR PROCESSES AND SIGNALING	1386
Apiotrichum_akiyoshidainum_HP2023|271	Apiotrichum_akiyoshidainum_HP2023	0.339868	Trichosporonales	Environmental	Yes	82508.K1WUL9	6e-144	517.3	KOG3983@1|root,KOG3983@2759|Eukaryota,38CYM@33154|Opisthokonta,3NTZR@4751|Fungi,3UZ0P@5204|Basidiomycota,3VETV@5234|Tremellales	3VETV@5234|Tremellales	U	Golgi phosphoprotein 3 (GPP34)	-	GO:0003674,GO:0005488,GO:0005515,GO:0005543,GO:0005575,GO:0005622,GO:0005623,GO:0005634,GO:0005737,GO:0005794,GO:0005795,GO:0005797,GO:0005802,GO:0005829,GO:0006810,GO:0006890,GO:0006892,GO:0006893,GO:0006900,GO:0006950,GO:0006986,GO:0006996,GO:0007030,GO:0007154,GO:0007165,GO:0008104,GO:0008150,GO:0008289,GO:0009987,GO:0010033,GO:0010256,GO:0012505,GO:0015031,GO:0015833,GO:0016020,GO:0016043,GO:…	-	ko:K15620	-	-	-	-	ko00000,ko04131	-	-	-	Ank,Ank_2,Ank_3,Ank_4,Ank_5,GPP34,PP-binding	Intracellular trafficking, secretion, and vesicular transport	CELLULAR PROCESSES AND SIGNALING	1131
Apiotrichum_akiyoshidainum_HP2023|272	Apiotrichum_akiyoshidainum_HP2023	0.397925	Trichosporonales	Environmental	Yes	82508.K1W1L6	7.2e-56	224.6	2CVMT@1|root,2RSBM@2759|Eukaryota,3ABI8@33154|Opisthokonta,3PIV4@4751|Fungi,3V5R2@5204|Basidiomycota,3VG56@5234|Tremellales	3VG56@5234|Tremellales	S	GAL4-like Zn(II)2Cys6 (or C6 zinc) binuclear cluster DNA-binding domain	-	-	-	-	-	-	-	-	-	-	-	-	Zn_clus	Function unknown	POORLY CHARACTERIZED	1026
Apiotrichum_akiyoshidainum_HP2023|273	Apiotrichum_akiyoshidainum_HP2023	0.335202	Trichosporonales	Environmental	Yes	82508.K1VVK1	0	1204.5	COG1310@1|root,KOG1554@2759|Eukaryota	KOG1554@2759|Eukaryota	T	protein deneddylation	COPS5	GO:0000003,GO:0000338,GO:0000578,GO:0000715,GO:0000749,GO:0000754,GO:0000902,GO:0000904,GO:0000909,GO:0001654,GO:0001745,GO:0001751,GO:0001754,GO:0001932,GO:0002009,GO:0002682,GO:0002683,GO:0003002,GO:0003006,GO:0003674,GO:0003676,GO:0003712,GO:0003713,GO:0003723,GO:0003743,GO:0003824,GO:0004175,GO:0004222,GO:0004843,GO:0005488,GO:0005515,GO:0005575,GO:0005622,GO:0005623,GO:0005634,GO:0005654,GO:…	-	ko:K09613	-	-	-	-	ko00000,ko01000,ko01002,ko04121	-	-	-	Apt1,DUF2405,Fmp27,Fmp27_GFWDK,Fmp27_SW,Fmp27_WPPW,Guanylate_cyc,JAB,MKT1_C,MKT1_N,Prok-JAB,UPF0172,XPG_I,XPG_N	Signal transduction mechanisms	CELLULAR PROCESSES AND SIGNALING	2352
Apiotrichum_akiyoshidainum_HP2023|274	Apiotrichum_akiyoshidainum_HP2023	0.343506	Trichosporonales	Environmental	Yes	5207.AAW45929	4.1e-137	494.6	COG1310@1|root,KOG1554@2759|Eukaryota,38D5Q@33154|Opisthokonta,3NUK7@4751|Fungi,3V02I@5204|Basidiomycota,3VGP3@5234|Tremellales	3VGP3@5234|Tremellales	T	JAB/MPN domain	RRI1	GO:0000003,GO:0000338,GO:0000749,GO:0000754,GO:0000909,GO:0003006,GO:0003674,GO:0003824,GO:0004175,GO:0004222,GO:0005575,GO:0005622,GO:0005623,GO:0005634,GO:0006464,GO:0006508,GO:0006807,GO:0007275,GO:0008150,GO:0008152,GO:0008180,GO:0008233,GO:0008234,GO:0008237,GO:0009889,GO:0009891,GO:0009893,GO:0009966,GO:0009987,GO:0010033,GO:0010646,GO:0010893,GO:0016787,GO:0019216,GO:0019218,GO:0019222,GO:…	-	ko:K09613	-	-	-	-	ko00000,ko01000,ko01002,ko04121	-	-	-	JAB,Prok-JAB,UPF0172	Signal transduction mechanisms	CELLULAR PROCESSES AND SIGNALING	1110
Apiotrichum_akiyoshidainum_HP2023|274	Apiotrichum_akiyoshidainum_HP2023	0.343506	Trichosporonales	Environmental	Yes	5207.AAW45929	4.1e-137	494.6	COG1310@1|root,KOG1554@2759|Eukaryota,38D5Q@33154|Opisthokonta,3NUK7@4751|Fungi,3V02I@5204|Basidiomycota,3VGP3@5234|Tremellales	3VGP3@5234|Tremellales	O	JAB/MPN domain	RRI1	GO:0000003,GO:0000338,GO:0000749,GO:0000754,GO:0000909,GO:0003006,GO:0003674,GO:0003824,GO:0004175,GO:0004222,GO:0005575,GO:0005622,GO:0005623,GO:0005634,GO:0006464,GO:0006508,GO:0006807,GO:0007275,GO:0008150,GO:0008152,GO:0008180,GO:0008233,GO:0008234,GO:0008237,GO:0009889,GO:0009891,GO:0009893,GO:0009966,GO:0009987,GO:0010033,GO:0010646,GO:0010893,GO:0016787,GO:0019216,GO:0019218,GO:0019222,GO:…	-	ko:K09613	-	-	-	-	ko00000,ko01000,ko01002,ko04121	-	-	-	JAB,Prok-JAB,UPF0172	Post-translational modification, protein turnover, and chaperones	CELLULAR PROCESSES AND SIGNALING	1110
Apiotrichum_akiyoshidainum_HP2023|275	Apiotrichum_akiyoshidainum_HP2023	0.305551	Trichosporonales	Environmental	Yes	5207.AAW46052	4.8e-240	837.4	2CNBN@1|root,2QV1P@2759|Eukaryota,39Z3T@33154|Opisthokonta,3Q365@4751|Fungi,3V07Z@5204|Basidiomycota,3VCS6@5234|Tremellales	3VCS6@5234|Tremellales	G	Xylosylphosphotransferase that is specific for UDP- xylose as a donor and mannose as an acceptor to form a xylose- alpha-1-phosphate-6-mannose linkage. Functions in the O- glycosylation of proteins en route through the secretory pathway (By similarity)	XPT1	-	2.7.8.32	ko:K18706	-	-	-	-	ko00000,ko01000,ko01003	-	-	-	Stealth_CR1,Stealth_CR2,Stealth_CR3,Stealth_CR4	Carbohydrate transport and metabolism	METABOLISM	2067
Apiotrichum_akiyoshidainum_HP2023|276	Apiotrichum_akiyoshidainum_HP2023	0.265309	Trichosporonales	Environmental	Yes	5217.XP_007002681.1	2e-49	202.2	COG1100@1|root,KOG0393@2759|Eukaryota,38VNM@33154|Opisthokonta,3NVUG@4751|Fungi,3UZK4@5204|Basidiomycota,3VGKI@5234|Tremellales	3VGKI@5234|Tremellales	U	Rho (Ras homology) subfamily of Ras-like small GTPases	RHO3	GO:0000166,GO:0000226,GO:0001882,GO:0001883,GO:0003674,GO:0003824,GO:0003924,GO:0005488,GO:0005525,GO:0005575,GO:0005622,GO:0005623,GO:0005737,GO:0005829,GO:0005886,GO:0005933,GO:0006996,GO:0007010,GO:0007017,GO:0007154,GO:0007163,GO:0007165,GO:0007264,GO:0008150,GO:0008360,GO:0009987,GO:0010590,GO:0010638,GO:0016020,GO:0016043,GO:0016462,GO:0016787,GO:0016817,GO:0016818,GO:0017076,GO:0017111,GO:…	-	ko:K07975	-	-	-	-	ko00000,ko04031	-	-	-	Arf,Gtr1_RagA,Ras,Roc,SRPRB	Intracellular trafficking, secretion, and vesicular transport	CELLULAR PROCESSES AND SIGNALING	537
Apiotrichum_akiyoshidainum_HP2023|280	Apiotrichum_akiyoshidainum_HP2023	0.304094	Trichosporonales	Environmental	Yes	40384.G7XYF4	2.4e-66	259.6	2ED2Z@1|root,2SITF@2759|Eukaryota,3ADHI@33154|Opisthokonta,3P8ET@4751|Fungi,3QZWQ@4890|Ascomycota,20QDR@147545|Eurotiomycetes,3SC6Q@5042|Eurotiales	3SC6Q@5042|Eurotiales	S	AT hook motif family protein	-	-	-	-	-	-	-	-	-	-	-	-	AT_hook	Function unknown	POORLY CHARACTERIZED	1224
Apiotrichum_akiyoshidainum_HP2023|281	Apiotrichum_akiyoshidainum_HP2023	0.292699	Trichosporonales	Environmental	Yes	82508.K1VK72	5.3e-75	288.5	28HPZ@1|root,2QQ1E@2759|Eukaryota,39THJ@33154|Opisthokonta,3NZZI@4751|Fungi,3V15E@5204|Basidiomycota,3VGPC@5234|Tremellales	3VGPC@5234|Tremellales	S	Required for the maintenance of the structure of the mitochondrial inner membrane. Involved in mitochondrial morphology	SHE9	GO:0005575,GO:0005622,GO:0005623,GO:0005737,GO:0005739,GO:0005740,GO:0005743,GO:0006996,GO:0007005,GO:0007006,GO:0007007,GO:0008150,GO:0009987,GO:0016020,GO:0016043,GO:0019866,GO:0031090,GO:0031966,GO:0031967,GO:0031975,GO:0043226,GO:0043227,GO:0043229,GO:0043231,GO:0044422,GO:0044424,GO:0044429,GO:0044444,GO:0044446,GO:0044464,GO:0061024,GO:0071840	-	ko:K17983	-	-	-	-	ko00000,ko03029	-	-	-	HUN,She9_MDM33,UBN_AB	Function unknown	POORLY CHARACTERIZED	1323
Apiotrichum_akiyoshidainum_HP2023|282	Apiotrichum_akiyoshidainum_HP2023	0.331706	Trichosporonales	Environmental	Yes	5217.XP_007006007.1	1.9e-62	246.1	COG0588@1|root,KOG0235@2759|Eukaryota,39UTZ@33154|Opisthokonta,3NY3H@4751|Fungi,3V19Y@5204|Basidiomycota,3VFZJ@5234|Tremellales	3VFZJ@5234|Tremellales	G	Phosphoglycerate mutase-like protein	-	-	-	-	-	-	-	-	-	-	-	-	HbrB,His_Phos_1	Carbohydrate transport and metabolism	METABOLISM	825
Apiotrichum_akiyoshidainum_HP2023|283	Apiotrichum_akiyoshidainum_HP2023	0.328021	Trichosporonales	Environmental	Yes	5217.XP_007005992.1	1.5e-180	639.4	COG0472@1|root,KOG2788@2759|Eukaryota,38CE1@33154|Opisthokonta,3NUTG@4751|Fungi,3UYHW@5204|Basidiomycota,3VDQD@5234|Tremellales	3VDQD@5234|Tremellales	G	Glycosyl transferase family 4	ALG7	GO:0003674,GO:0003824,GO:0003975,GO:0005575,GO:0005622,GO:0005623,GO:0005737,GO:0005783,GO:0005789,GO:0006091,GO:0006464,GO:0006486,GO:0006487,GO:0006488,GO:0006489,GO:0006490,GO:0006491,GO:0006629,GO:0006644,GO:0006793,GO:0006796,GO:0006807,GO:0008150,GO:0008152,GO:0008610,GO:0008654,GO:0009058,GO:0009059,GO:0009060,GO:0009100,GO:0009101,GO:0009987,GO:0012505,GO:0015980,GO:0016020,GO:0016021,GO:…	2.7.8.15	ko:K01001	ko00510,ko01100,map00510,map01100	M00055	R05969	RC00002	ko00000,ko00001,ko00002,ko01000,ko01003	-	-	-	Cupin_4,Cupin_8,Glycos_transf_4,HTH_psq,WD40	Carbohydrate transport and metabolism	METABOLISM	1602
Apiotrichum_akiyoshidainum_HP2023|284	Apiotrichum_akiyoshidainum_HP2023	0.285881	Trichosporonales	Environmental	Yes	82508.K1VK78	5e-53	214.9	KOG4234@1|root,KOG4234@2759|Eukaryota,38H74@33154|Opisthokonta,3P42H@4751|Fungi,3V131@5204|Basidiomycota,3VFBI@5234|Tremellales	3VFBI@5234|Tremellales	S	Tetratricopeptide repeat	-	-	-	-	-	-	-	-	-	-	-	-	TPR_1,TPR_11,TPR_12,TPR_16,TPR_19,TPR_2,TPR_7,TPR_8	Function unknown	POORLY CHARACTERIZED	900
Apiotrichum_akiyoshidainum_HP2023|285	Apiotrichum_akiyoshidainum_HP2023	0.428487	Trichosporonales	Environmental	Yes	82508.K1VVL0	0	1219.5	COG1048@1|root,KOG0453@2759|Eukaryota,38FZD@33154|Opisthokonta,3NUC6@4751|Fungi,3UXT3@5204|Basidiomycota,3VEKB@5234|Tremellales	3VEKB@5234|Tremellales	E	Catalyzes the reversible hydration of cis-homoaconitate to (2R,3S)-homoisocitrate, a step in the alpha-aminoadipate pathway for lysine biosynthesis	LYS4	GO:0003674,GO:0003824,GO:0004409,GO:0005575,GO:0005622,GO:0005623,GO:0005737,GO:0005739,GO:0006082,GO:0006520,GO:0006536,GO:0006553,GO:0006807,GO:0006873,GO:0006875,GO:0006879,GO:0006950,GO:0007154,GO:0008150,GO:0008152,GO:0008652,GO:0009058,GO:0009064,GO:0009066,GO:0009067,GO:0009085,GO:0009267,GO:0009605,GO:0009987,GO:0009991,GO:0010106,GO:0016053,GO:0016829,GO:0016835,GO:0016836,GO:0019725,GO:…	4.2.1.36	ko:K01705	ko00300,ko01100,ko01120,ko01130,ko01210,ko01230,map00300,map01100,map01120,map01130,map01210,map01230	M00030,M00433	R04371	RC00618	br01601,ko00000,ko00001,ko00002,ko01000	-	-	-	Aconitase,Aconitase_C,Dynamin_N,FAD_binding_6,GGACT,MFS_1,MMR_HSR1,MnmE_helical,TrmE_N	Amino acid transport and metabolism	METABOLISM	2121
Apiotrichum_akiyoshidainum_HP2023|286	Apiotrichum_akiyoshidainum_HP2023	0.378544	Trichosporonales	Environmental	Yes	552467.XP_003196806.1	5e-308	1063.1	KOG2458@1|root,KOG2458@2759|Eukaryota,38VVB@33154|Opisthokonta,3NZRH@4751|Fungi,3UZT5@5204|Basidiomycota,3VE1I@5234|Tremellales	3VE1I@5234|Tremellales	S	Putative lipopolysaccharide-modifying enzyme.	-	-	-	ko:K11702	-	-	-	-	ko00000,ko01000,ko01003	-	-	-	Cauli_VI,Glyco_transf_90	Function unknown	POORLY CHARACTERIZED	1959
Apiotrichum_akiyoshidainum_HP2023|287	Apiotrichum_akiyoshidainum_HP2023	0.336385	Trichosporonales	Environmental	Yes	552467.XP_003196774.1	5.5e-127	461.5	KOG4772@1|root,KOG4772@2759|Eukaryota,39WJA@33154|Opisthokonta,3NYW2@4751|Fungi,3V0MI@5204|Basidiomycota,3VCNZ@5234|Tremellales	3VCNZ@5234|Tremellales	J	tRNA-splicing endonuclease subunit sen54 N-term	SEN54	GO:0000214,GO:0000379,GO:0000394,GO:0005575,GO:0005622,GO:0005623,GO:0005634,GO:0005737,GO:0005739,GO:0005740,GO:0005741,GO:0006139,GO:0006388,GO:0006396,GO:0006399,GO:0006725,GO:0006807,GO:0008033,GO:0008150,GO:0008152,GO:0008380,GO:0009987,GO:0010467,GO:0016020,GO:0016070,GO:0019867,GO:0031090,GO:0031966,GO:0031967,GO:0031968,GO:0031975,GO:0032991,GO:0034470,GO:0034641,GO:0034660,GO:0043170,GO:…	-	ko:K15326	-	-	-	-	ko00000,ko03016	-	-	-	KR,adh_short,adh_short_C2,tRNA_int_end_N2,tRNA_int_endo_N	Translation, ribosomal structure and biogenesis	INFORMATION STORAGE AND PROCESSING	1608
Apiotrichum_akiyoshidainum_HP2023|288	Apiotrichum_akiyoshidainum_HP2023	0.312925	Trichosporonales	Environmental	Yes	5207.AAW46103	0	1706.8	COG0417@1|root,KOG0969@2759|Eukaryota,38DSD@33154|Opisthokonta,3NUXQ@4751|Fungi,3UYND@5204|Basidiomycota,3VEAW@5234|Tremellales	3VEAW@5234|Tremellales	L	DNA polymerase type-B family	POL3	GO:0000228,GO:0000278,GO:0000731,GO:0000781,GO:0000784,GO:0003674,GO:0003676,GO:0003677,GO:0003824,GO:0003887,GO:0004518,GO:0004527,GO:0004529,GO:0004536,GO:0005488,GO:0005575,GO:0005622,GO:0005623,GO:0005634,GO:0005657,GO:0005694,GO:0006139,GO:0006259,GO:0006260,GO:0006261,GO:0006271,GO:0006273,GO:0006278,GO:0006281,GO:0006284,GO:0006287,GO:0006289,GO:0006297,GO:0006401,GO:0006725,GO:0006807,GO:…	2.7.7.7	ko:K02327	ko00230,ko00240,ko01100,ko03030,ko03410,ko03420,ko03430,ko03440,ko05166,map00230,map00240,map01100,map03030,map03410,map03420,map03430,map03440,map05166	M00262	R00375,R00376,R00377,R00378	RC02795	ko00000,ko00001,ko00002,ko01000,ko03032,ko03400	-	-	-	DNA_pol_B,DNA_pol_B_2,DNA_pol_B_exo1,zf-C4pol	Replication, recombination and repair	INFORMATION STORAGE AND PROCESSING	3087
Apiotrichum_akiyoshidainum_HP2023|289	Apiotrichum_akiyoshidainum_HP2023	0.443657	Trichosporonales	Environmental	Yes	5217.XP_007006269.1	1.5e-169	602.4	COG1960@1|root,KOG0140@2759|Eukaryota,38BNR@33154|Opisthokonta,3NV9H@4751|Fungi,3UY9I@5204|Basidiomycota,3VE31@5234|Tremellales	3VE31@5234|Tremellales	I	Acyl-CoA dehydrogenase, C-terminal domain	-	-	1.3.8.7	ko:K00249	ko00071,ko00280,ko00410,ko00640,ko01100,ko01110,ko01130,ko01200,ko01212,ko03320,map00071,map00280,map00410,map00640,map01100,map01110,map01130,map01200,map01212,map03320	M00013,M00036,M00087	R00924,R01175,R01279,R02661,R03172,R03777,R03857,R03990,R04095,R04432,R04751,R04754	RC00052,RC00068,RC00076,RC00095,RC00148,RC00246	ko00000,ko00001,ko00002,ko01000	-	-	-	Acyl-CoA_dh_1,Acyl-CoA_dh_2,Acyl-CoA_dh_M,Acyl-CoA_dh_N	Lipid transport and metabolism	METABOLISM	1239
Apiotrichum_akiyoshidainum_HP2023|290	Apiotrichum_akiyoshidainum_HP2023	0.290261	Trichosporonales	Environmental	Yes	5217.XP_007006161.1	9.8e-30	136.3	2CYVH@1|root,2S6PS@2759|Eukaryota,39RW6@33154|Opisthokonta,3NZFC@4751|Fungi,3V2QR@5204|Basidiomycota,3VH79@5234|Tremellales	3VH79@5234|Tremellales	S	Methyltransferase domain	-	-	-	-	-	-	-	-	-	-	-	-	CMAS,DUF938,FtsJ,HNH_2,MTS,MetW,Methyltransf_11,Methyltransf_12,Methyltransf_18,Methyltransf_2,Methyltransf_23,Methyltransf_25,Methyltransf_29,Methyltransf_31,Methyltransf_4,Methyltransf_8,NAD_binding_10,NmrA,PrmA,Ubie_methyltran	Function unknown	POORLY CHARACTERIZED	390
Apiotrichum_akiyoshidainum_HP2023|291	Apiotrichum_akiyoshidainum_HP2023	0.35177	Trichosporonales	Environmental	Yes	82508.K1WCI3	8.5e-184	650.2	COG0534@1|root,KOG1347@2759|Eukaryota,38BY6@33154|Opisthokonta,3NUM1@4751|Fungi,3UZ74@5204|Basidiomycota,3VDH6@5234|Tremellales	3VDH6@5234|Tremellales	V	MatE	ERC1	GO:0003674,GO:0005215,GO:0005575,GO:0006556,GO:0006732,GO:0006790,GO:0006810,GO:0006855,GO:0008150,GO:0008152,GO:0009058,GO:0009108,GO:0009987,GO:0015238,GO:0015893,GO:0016020,GO:0016021,GO:0017144,GO:0022857,GO:0031224,GO:0042221,GO:0042493,GO:0042891,GO:0044237,GO:0044249,GO:0044272,GO:0044425,GO:0046500,GO:0050896,GO:0051179,GO:0051186,GO:0051188,GO:0051234,GO:0055085,GO:0071704,GO:1901576	-	ko:K03327	-	-	-	-	ko00000,ko02000	2.A.66.1	-	-	FYVE,MatE,Polysacc_synt_C,VHS	Defense mechanisms	CELLULAR PROCESSES AND SIGNALING	1638
Apiotrichum_akiyoshidainum_HP2023|292	Apiotrichum_akiyoshidainum_HP2023	0.379584	Trichosporonales	Environmental	Yes	82508.K1VF38	7.8e-125	455.3	KOG4719@1|root,KOG4719@2759|Eukaryota,39PGZ@33154|Opisthokonta,3Q5TQ@4751|Fungi,3V7I2@5204|Basidiomycota	3V7I2@5204|Basidiomycota	U	Zn-finger in Ran binding protein and others	-	-	-	-	-	-	-	-	-	-	-	-	zf-RanBP	Intracellular trafficking, secretion, and vesicular transport	CELLULAR PROCESSES AND SIGNALING	3180
Apiotrichum_akiyoshidainum_HP2023|292	Apiotrichum_akiyoshidainum_HP2023	0.379584	Trichosporonales	Environmental	Yes	82508.K1VF38	7.8e-125	455.3	KOG4719@1|root,KOG4719@2759|Eukaryota,39PGZ@33154|Opisthokonta,3Q5TQ@4751|Fungi,3V7I2@5204|Basidiomycota	3V7I2@5204|Basidiomycota	Y	Zn-finger in Ran binding protein and others	-	-	-	-	-	-	-	-	-	-	-	-	zf-RanBP	Nuclear structure	CELLULAR PROCESSES AND SIGNALING	3180
Apiotrichum_akiyoshidainum_HP2023|294	Apiotrichum_akiyoshidainum_HP2023	0.300334	Trichosporonales	Environmental	Yes	552467.XP_003195773.1	2.1e-228	799.3	COG5409@1|root,KOG1162@2759|Eukaryota,38FWU@33154|Opisthokonta,3NTYU@4751|Fungi,3UZ0F@5204|Basidiomycota,3VE2E@5234|Tremellales	3VE2E@5234|Tremellales	U	EXS family	SYG1	GO:0000322,GO:0000323,GO:0000324,GO:0000329,GO:0005575,GO:0005622,GO:0005623,GO:0005737,GO:0005739,GO:0005773,GO:0005774,GO:0005886,GO:0007154,GO:0007165,GO:0008150,GO:0009966,GO:0009987,GO:0010646,GO:0016020,GO:0016021,GO:0023051,GO:0023052,GO:0031090,GO:0031224,GO:0043226,GO:0043227,GO:0043229,GO:0043231,GO:0044422,GO:0044424,GO:0044425,GO:0044437,GO:0044444,GO:0044446,GO:0044464,GO:0048583,GO:…	-	-	-	-	-	-	-	-	-	-	DUF3759,EXS,SPX	Intracellular trafficking, secretion, and vesicular transport	CELLULAR PROCESSES AND SIGNALING	3012
Apiotrichum_akiyoshidainum_HP2023|295	Apiotrichum_akiyoshidainum_HP2023	0.358863	Trichosporonales	Environmental	Yes	82508.K1W870	4.3e-132	478	COG0672@1|root,2QQWE@2759|Eukaryota,38C9P@33154|Opisthokonta,3NWZY@4751|Fungi,3UZJ3@5204|Basidiomycota,3VE7Y@5234|Tremellales	3VE7Y@5234|Tremellales	P	to TIGR gene model, INSD accession	FTR1	GO:0000041,GO:0003674,GO:0005215,GO:0005381,GO:0005575,GO:0005623,GO:0005886,GO:0005887,GO:0006810,GO:0006811,GO:0006812,GO:0006820,GO:0006826,GO:0006873,GO:0006875,GO:0006879,GO:0006950,GO:0007154,GO:0008150,GO:0008324,GO:0009267,GO:0009605,GO:0009987,GO:0009991,GO:0010106,GO:0015075,GO:0015093,GO:0015318,GO:0015684,GO:0016020,GO:0016021,GO:0019725,GO:0022857,GO:0022890,GO:0030001,GO:0030003,GO:…	-	ko:K07243	-	-	-	-	ko00000,ko02000	2.A.108.1,2.A.108.2	-	-	FTR1	Inorganic ion transport and metabolism	METABOLISM	1212
Apiotrichum_akiyoshidainum_HP2023|297	Apiotrichum_akiyoshidainum_HP2023	0.339686	Trichosporonales	Environmental	Yes	5207.AAW45295	1.4e-307	1062	COG1793@1|root,KOG0967@2759|Eukaryota,38FCP@33154|Opisthokonta,3NW9U@4751|Fungi,3UZV7@5204|Basidiomycota,3VDTI@5234|Tremellales	3VDTI@5234|Tremellales	L	ATP dependent DNA ligase C terminal region	cdc17	GO:0000228,GO:0000278,GO:0003674,GO:0003824,GO:0003909,GO:0003910,GO:0005575,GO:0005622,GO:0005623,GO:0005634,GO:0005657,GO:0005694,GO:0005737,GO:0005739,GO:0006139,GO:0006259,GO:0006260,GO:0006261,GO:0006266,GO:0006271,GO:0006273,GO:0006281,GO:0006284,GO:0006289,GO:0006310,GO:0006725,GO:0006807,GO:0006950,GO:0006974,GO:0006996,GO:0007049,GO:0008150,GO:0008152,GO:0009058,GO:0009059,GO:0009987,GO:…	6.5.1.1,6.5.1.6,6.5.1.7	ko:K10747	ko03030,ko03410,ko03420,ko03430,map03030,map03410,map03420,map03430	-	R00381,R00382,R10822,R10823	RC00005	ko00000,ko00001,ko01000,ko03032,ko03400	-	-	-	DNA_ligase_A_C,DNA_ligase_A_M,DNA_ligase_A_N,DUF726,RNA_ligase	Replication, recombination and repair	INFORMATION STORAGE AND PROCESSING	2376
Apiotrichum_akiyoshidainum_HP2023|298	Apiotrichum_akiyoshidainum_HP2023	0.419637	Trichosporonales	Environmental	Yes	82508.K1V648	3.2e-96	358.6	COG3384@1|root,2QS66@2759|Eukaryota,38JNK@33154|Opisthokonta,3NWM5@4751|Fungi,3UZFI@5204|Basidiomycota,3VEW9@5234|Tremellales	3VEW9@5234|Tremellales	E	Catalytic LigB subunit of aromatic ring-opening dioxygenase	-	-	-	ko:K15777	ko00965,map00965	-	R08836	RC00387	ko00000,ko00001,ko01000	-	-	-	LigB	Amino acid transport and metabolism	METABOLISM	1014
Apiotrichum_akiyoshidainum_HP2023|299	Apiotrichum_akiyoshidainum_HP2023	0.332826	Trichosporonales	Environmental	Yes	82508.K1VH85	2.3e-160	574.3	COG5025@1|root,KOG2294@2759|Eukaryota,390FB@33154|Opisthokonta,3NZ7H@4751|Fungi,3V2CB@5204|Basidiomycota,3VCZQ@5234|Tremellales	3VCZQ@5234|Tremellales	K	FORKHEAD	FHL1	GO:0000122,GO:0000228,GO:0000785,GO:0000790,GO:0000976,GO:0000981,GO:0001046,GO:0001047,GO:0001067,GO:0001221,GO:0001222,GO:0001223,GO:0001224,GO:0001225,GO:0001226,GO:0003674,GO:0003676,GO:0003677,GO:0003690,GO:0003700,GO:0005488,GO:0005515,GO:0005575,GO:0005622,GO:0005623,GO:0005634,GO:0005694,GO:0005730,GO:0006139,GO:0006351,GO:0006355,GO:0006357,GO:0006725,GO:0006807,GO:0008134,GO:0008150,GO:…	-	-	-	-	-	-	-	-	-	-	FHA,Forkhead,Proteasome	Transcription	INFORMATION STORAGE AND PROCESSING	6213
Apiotrichum_akiyoshidainum_HP2023|300	Apiotrichum_akiyoshidainum_HP2023	0.387954	Trichosporonales	Environmental	Yes	82508.K1VQH1	0	1627.1	COG5099@1|root,KOG4574@2759|Eukaryota,399Q8@33154|Opisthokonta,3NVAJ@4751|Fungi,3UZIW@5204|Basidiomycota,3VETM@5234|Tremellales	3VETM@5234|Tremellales	A	Pumilio-like repeats	-	GO:0000288,GO:0000956,GO:0003674,GO:0003676,GO:0003723,GO:0003729,GO:0005488,GO:0006139,GO:0006401,GO:0006402,GO:0006725,GO:0006807,GO:0008150,GO:0008152,GO:0009056,GO:0009057,GO:0009892,GO:0009987,GO:0010468,GO:0010605,GO:0010629,GO:0016070,GO:0016071,GO:0019222,GO:0019439,GO:0034641,GO:0034655,GO:0043170,GO:0044237,GO:0044238,GO:0044248,GO:0044260,GO:0044265,GO:0044270,GO:0046483,GO:0046700,GO:…	-	ko:K17974	-	-	-	-	ko00000,ko03029	-	-	-	PUF,RRM_1,RRM_5,RRM_6	RNA processing and modification	INFORMATION STORAGE AND PROCESSING	3513
Apiotrichum_akiyoshidainum_HP2023|301	Apiotrichum_akiyoshidainum_HP2023	0.263072	Trichosporonales	Environmental	Yes	82508.K1VZ13	4e-73	282	KOG3894@1|root,KOG3894@2759|Eukaryota,38HCA@33154|Opisthokonta,3NTVW@4751|Fungi,3V0VZ@5204|Basidiomycota,3VDX1@5234|Tremellales	3VDX1@5234|Tremellales	U	snare protein	-	GO:0003674,GO:0005484,GO:0005488,GO:0005515,GO:0005575,GO:0005622,GO:0005623,GO:0005737,GO:0005783,GO:0005789,GO:0006810,GO:0006888,GO:0006890,GO:0008150,GO:0009987,GO:0012505,GO:0016020,GO:0016043,GO:0016192,GO:0031201,GO:0031984,GO:0032991,GO:0042175,GO:0043226,GO:0043227,GO:0043229,GO:0043231,GO:0044422,GO:0044424,GO:0044425,GO:0044432,GO:0044444,GO:0044446,GO:0044464,GO:0046907,GO:0048193,GO:…	-	ko:K08492	ko04130,ko04145,map04130,map04145	-	-	-	ko00000,ko00001,ko04131	-	-	-	SNARE,Syntaxin-18_N	Intracellular trafficking, secretion, and vesicular transport	CELLULAR PROCESSES AND SIGNALING	1086
Apiotrichum_akiyoshidainum_HP2023|302	Apiotrichum_akiyoshidainum_HP2023	0.317683	Trichosporonales	Environmental	Yes	82508.K1W7E2	2.8e-86	325.5	COG0398@1|root,KOG3140@2759|Eukaryota,38BGJ@33154|Opisthokonta,3NVCI@4751|Fungi,3V1CW@5204|Basidiomycota,3VEX2@5234|Tremellales	3VEX2@5234|Tremellales	S	SNARE associated Golgi protein	TVP38	GO:0000022,GO:0000070,GO:0000139,GO:0000226,GO:0000278,GO:0000280,GO:0000819,GO:0005575,GO:0005622,GO:0005623,GO:0005737,GO:0005794,GO:0006810,GO:0006996,GO:0007010,GO:0007017,GO:0007049,GO:0007051,GO:0007052,GO:0007059,GO:0008150,GO:0009987,GO:0012505,GO:0016020,GO:0016021,GO:0016043,GO:0016192,GO:0022402,GO:0030173,GO:0031090,GO:0031224,GO:0031228,GO:0031300,GO:0031301,GO:0031984,GO:0043226,GO:…	-	-	-	-	-	-	-	-	-	-	SNARE_assoc	Function unknown	POORLY CHARACTERIZED	969
Apiotrichum_akiyoshidainum_HP2023|303	Apiotrichum_akiyoshidainum_HP2023	0.365223	Trichosporonales	Environmental	Yes	552467.XP_003194855.1	0	1132.1	COG5049@1|root,KOG2044@2759|Eukaryota,38E72@33154|Opisthokonta,3NW08@4751|Fungi,3UZB8@5204|Basidiomycota,3VG8I@5234|Tremellales	3VG8I@5234|Tremellales	K	XRN 5'-3' exonuclease N-terminus	RAT1	GO:0000122,GO:0000150,GO:0000291,GO:0000448,GO:0000460,GO:0000463,GO:0000466,GO:0000469,GO:0000470,GO:0000478,GO:0000479,GO:0000956,GO:0001932,GO:0001933,GO:0003674,GO:0003676,GO:0003723,GO:0003729,GO:0003824,GO:0004518,GO:0004527,GO:0004532,GO:0004534,GO:0004540,GO:0005488,GO:0005515,GO:0005575,GO:0005622,GO:0005623,GO:0005634,GO:0005737,GO:0005739,GO:0005829,GO:0006139,GO:0006259,GO:0006310,GO:…	-	ko:K12619	ko03008,ko03018,map03008,map03018	-	-	-	ko00000,ko00001,ko01000,ko03009,ko03016,ko03019,ko03021	-	-	-	RasGAP,XRN_N,zf-CCHC	Transcription	INFORMATION STORAGE AND PROCESSING	3360
Apiotrichum_akiyoshidainum_HP2023|304	Apiotrichum_akiyoshidainum_HP2023	0.29516	Trichosporonales	Environmental	Yes	5207.AAW44010	1.7e-117	429.5	28JWA@1|root,2QSAH@2759|Eukaryota,39WKB@33154|Opisthokonta,3NY2H@4751|Fungi,3V0YD@5204|Basidiomycota,3VF1Q@5234|Tremellales	3VF1Q@5234|Tremellales	S	Tpr domain-containing protein	-	GO:0005575,GO:0005622,GO:0005623,GO:0005634,GO:0005737,GO:0006508,GO:0006511,GO:0006807,GO:0006950,GO:0008150,GO:0008152,GO:0009056,GO:0009057,GO:0009987,GO:0010033,GO:0010243,GO:0010498,GO:0019538,GO:0019941,GO:0030163,GO:0030433,GO:0033554,GO:0034976,GO:0036503,GO:0042221,GO:0043161,GO:0043170,GO:0043226,GO:0043227,GO:0043229,GO:0043231,GO:0043632,GO:0044237,GO:0044238,GO:0044248,GO:0044257,GO:…	-	-	-	-	-	-	-	-	-	-	ANAPC3,TPR_1,TPR_10,TPR_11,TPR_12,TPR_14,TPR_16,TPR_19,TPR_2,TPR_6,TPR_7,TPR_8,TPR_9	Function unknown	POORLY CHARACTERIZED	1164
Apiotrichum_akiyoshidainum_HP2023|305	Apiotrichum_akiyoshidainum_HP2023	0.279062	Trichosporonales	Environmental	Yes	5341.XP_007329940.1	2.9e-11	74.7	KOG4620@1|root,KOG4620@2759|Eukaryota,3A8HH@33154|Opisthokonta,3P6N8@4751|Fungi,3V2Y3@5204|Basidiomycota,22AEP@155619|Agaricomycetes,3W8CD@5338|Agaricales	3W8CD@5338|Agaricales	S	Belongs to the complex I LYR family	-	GO:0005575,GO:0005622,GO:0005623,GO:0005737,GO:0005739,GO:0005759,GO:0006996,GO:0007005,GO:0008150,GO:0009987,GO:0016043,GO:0022607,GO:0031974,GO:0033108,GO:0034552,GO:0034553,GO:0034622,GO:0043226,GO:0043227,GO:0043229,GO:0043231,GO:0043233,GO:0043933,GO:0044085,GO:0044422,GO:0044424,GO:0044429,GO:0044444,GO:0044446,GO:0044464,GO:0065003,GO:0070013,GO:0071840	-	ko:K18167	-	-	-	-	ko00000,ko03029	-	-	-	Complex1_LYR,Complex1_LYR_1,Complex1_LYR_2,HSP20	Function unknown	POORLY CHARACTERIZED	327
Apiotrichum_akiyoshidainum_HP2023|306	Apiotrichum_akiyoshidainum_HP2023	0.401903	Trichosporonales	Environmental	Yes	5217.XP_007006996.1	2.1e-128	465.3	COG0638@1|root,KOG0175@2759|Eukaryota,38EKC@33154|Opisthokonta,3NXDJ@4751|Fungi,3UYE9@5204|Basidiomycota,3VEBB@5234|Tremellales	3VEBB@5234|Tremellales	O	Proteasome subunit	PRE2	GO:0000502,GO:0003674,GO:0003824,GO:0004175,GO:0005575,GO:0005622,GO:0005623,GO:0005634,GO:0005737,GO:0005783,GO:0005789,GO:0005829,GO:0005839,GO:0006508,GO:0006511,GO:0006807,GO:0007088,GO:0007346,GO:0008150,GO:0008152,GO:0008233,GO:0009056,GO:0009057,GO:0009896,GO:0009987,GO:0010498,GO:0010499,GO:0010564,GO:0010638,GO:0010965,GO:0012505,GO:0016020,GO:0016043,GO:0016787,GO:0019538,GO:0019774,GO:…	3.4.25.1	ko:K02737	ko03050,map03050	M00340	-	-	ko00000,ko00001,ko00002,ko01000,ko01002,ko03051	-	-	-	CYSTM,DUF3129,Proteasome	Post-translational modification, protein turnover, and chaperones	CELLULAR PROCESSES AND SIGNALING	876
Apiotrichum_akiyoshidainum_HP2023|307	Apiotrichum_akiyoshidainum_HP2023	0.26706	Trichosporonales	Environmental	Yes	82508.K1VZ10	8e-58	231.1	2CSCN@1|root,2RBC7@2759|Eukaryota,3AXU9@33154|Opisthokonta,3PIZA@4751|Fungi,3V885@5204|Basidiomycota,3VH4I@5234|Tremellales	3VH4I@5234|Tremellales	S	Tho complex subunit 7	-	-	-	-	-	-	-	-	-	-	-	-	THOC7	Function unknown	POORLY CHARACTERIZED	1059
Apiotrichum_akiyoshidainum_HP2023|308	Apiotrichum_akiyoshidainum_HP2023	0.315304	Trichosporonales	Environmental	Yes	5217.XP_007007171.1	2.1e-137	496.1	KOG2459@1|root,KOG2459@2759|Eukaryota,38FZZ@33154|Opisthokonta,3NYTX@4751|Fungi,3V0AP@5204|Basidiomycota,3VDRK@5234|Tremellales	3VDRK@5234|Tremellales	O	Phosphatidylinositol-glycan biosynthesis class S protein	GPI17	GO:0003674,GO:0003824,GO:0003923,GO:0005575,GO:0005622,GO:0005623,GO:0005737,GO:0005783,GO:0005789,GO:0006464,GO:0006497,GO:0006505,GO:0006506,GO:0006629,GO:0006643,GO:0006644,GO:0006650,GO:0006661,GO:0006664,GO:0006793,GO:0006796,GO:0006807,GO:0008150,GO:0008152,GO:0008610,GO:0008654,GO:0009058,GO:0009059,GO:0009247,GO:0009987,GO:0012505,GO:0016020,GO:0016021,GO:0016255,GO:0016787,GO:0019538,GO:…	-	ko:K05291	ko00563,ko01100,map00563,map01100	-	-	-	ko00000,ko00001	-	-	-	Beta-lactamase,FimP,PIG-S,THOC7	Post-translational modification, protein turnover, and chaperones	CELLULAR PROCESSES AND SIGNALING	1644
Apiotrichum_akiyoshidainum_HP2023|308	Apiotrichum_akiyoshidainum_HP2023	0.315304	Trichosporonales	Environmental	Yes	5217.XP_007007171.1	2.1e-137	496.1	KOG2459@1|root,KOG2459@2759|Eukaryota,38FZZ@33154|Opisthokonta,3NYTX@4751|Fungi,3V0AP@5204|Basidiomycota,3VDRK@5234|Tremellales	3VDRK@5234|Tremellales	M	Phosphatidylinositol-glycan biosynthesis class S protein	GPI17	GO:0003674,GO:0003824,GO:0003923,GO:0005575,GO:0005622,GO:0005623,GO:0005737,GO:0005783,GO:0005789,GO:0006464,GO:0006497,GO:0006505,GO:0006506,GO:0006629,GO:0006643,GO:0006644,GO:0006650,GO:0006661,GO:0006664,GO:0006793,GO:0006796,GO:0006807,GO:0008150,GO:0008152,GO:0008610,GO:0008654,GO:0009058,GO:0009059,GO:0009247,GO:0009987,GO:0012505,GO:0016020,GO:0016021,GO:0016255,GO:0016787,GO:0019538,GO:…	-	ko:K05291	ko00563,ko01100,map00563,map01100	-	-	-	ko00000,ko00001	-	-	-	Beta-lactamase,FimP,PIG-S,THOC7	Cell wall/membrane/envelope biogenesis	CELLULAR PROCESSES AND SIGNALING	1644
Apiotrichum_akiyoshidainum_HP2023|309	Apiotrichum_akiyoshidainum_HP2023	0.358378	Trichosporonales	Environmental	Yes	82508.K1W7E0	4.6e-105	389	297BC@1|root,2REB0@2759|Eukaryota,38JIZ@33154|Opisthokonta,3PMF5@4751|Fungi,3VBFD@5204|Basidiomycota,3VEDS@5234|Tremellales	3VEDS@5234|Tremellales	-	-	-	-	-	-	-	-	-	-	-	-	-	-	-	NA	NA	2124
Apiotrichum_akiyoshidainum_HP2023|311	Apiotrichum_akiyoshidainum_HP2023	0.333229	Trichosporonales	Environmental	Yes	552467.XP_003191410.1	9.6e-67	260.8	KOG4136@1|root,KOG4136@2759|Eukaryota,38D6K@33154|Opisthokonta,3P13K@4751|Fungi,3V16M@5204|Basidiomycota,3VFPD@5234|Tremellales	3VFPD@5234|Tremellales	T	Transmembrane adaptor Erv26	SVP26	GO:0000139,GO:0003674,GO:0005488,GO:0005515,GO:0005575,GO:0005622,GO:0005623,GO:0005737,GO:0005783,GO:0005789,GO:0005794,GO:0005798,GO:0006464,GO:0006486,GO:0006807,GO:0006810,GO:0006888,GO:0008104,GO:0008150,GO:0008152,GO:0009058,GO:0009059,GO:0009100,GO:0009101,GO:0009987,GO:0012505,GO:0016020,GO:0016021,GO:0016043,GO:0016192,GO:0019538,GO:0030134,GO:0030135,GO:0030173,GO:0030176,GO:0030674,GO:…	-	-	-	-	-	-	-	-	-	-	Erv26,Ribosomal_S13	Signal transduction mechanisms	CELLULAR PROCESSES AND SIGNALING	1077
Apiotrichum_akiyoshidainum_HP2023|311	Apiotrichum_akiyoshidainum_HP2023	0.333229	Trichosporonales	Environmental	Yes	552467.XP_003191410.1	9.6e-67	260.8	KOG4136@1|root,KOG4136@2759|Eukaryota,38D6K@33154|Opisthokonta,3P13K@4751|Fungi,3V16M@5204|Basidiomycota,3VFPD@5234|Tremellales	3VFPD@5234|Tremellales	I	Transmembrane adaptor Erv26	SVP26	GO:0000139,GO:0003674,GO:0005488,GO:0005515,GO:0005575,GO:0005622,GO:0005623,GO:0005737,GO:0005783,GO:0005789,GO:0005794,GO:0005798,GO:0006464,GO:0006486,GO:0006807,GO:0006810,GO:0006888,GO:0008104,GO:0008150,GO:0008152,GO:0009058,GO:0009059,GO:0009100,GO:0009101,GO:0009987,GO:0012505,GO:0016020,GO:0016021,GO:0016043,GO:0016192,GO:0019538,GO:0030134,GO:0030135,GO:0030173,GO:0030176,GO:0030674,GO:…	-	-	-	-	-	-	-	-	-	-	Erv26,Ribosomal_S13	Lipid transport and metabolism	METABOLISM	1077
Apiotrichum_akiyoshidainum_HP2023|312	Apiotrichum_akiyoshidainum_HP2023	0.319764	Trichosporonales	Environmental	Yes	82508.K1VWU7	2.4e-78	298.5	COG5491@1|root,KOG3232@2759|Eukaryota,38G3X@33154|Opisthokonta,3P25J@4751|Fungi,3V0GW@5204|Basidiomycota,3VEBX@5234|Tremellales	3VEBX@5234|Tremellales	U	Belongs to the SNF7 family	-	GO:0000815,GO:0005575,GO:0005622,GO:0005623,GO:0005737,GO:0005768,GO:0005770,GO:0006508,GO:0006511,GO:0006605,GO:0006623,GO:0006807,GO:0006810,GO:0006886,GO:0007034,GO:0008104,GO:0008150,GO:0008152,GO:0009056,GO:0009057,GO:0009987,GO:0010008,GO:0012505,GO:0015031,GO:0015833,GO:0016020,GO:0016192,GO:0016197,GO:0019538,GO:0019941,GO:0030163,GO:0031090,GO:0031410,GO:0031982,GO:0032509,GO:0032511,GO:…	-	ko:K12197,ko:K16230	ko04144,ko04217,map04144,map04217	M00412	-	-	ko00000,ko00001,ko00002,ko03000,ko04131,ko04147	-	-	-	3-HAO,CBFD_NFYB_HMF,Snf7,bZIP_1,bZIP_2	Intracellular trafficking, secretion, and vesicular transport	CELLULAR PROCESSES AND SIGNALING	618
Apiotrichum_akiyoshidainum_HP2023|313	Apiotrichum_akiyoshidainum_HP2023	0.41429	Trichosporonales	Environmental	Yes	82508.K1VPA5	6.9e-34	150.6	2CEWE@1|root,2SEY5@2759|Eukaryota,3A8CF@33154|Opisthokonta,3P6TA@4751|Fungi,3V2QA@5204|Basidiomycota,3VFN1@5234|Tremellales	3VFN1@5234|Tremellales	-	-	-	-	-	ko:K18176	-	-	-	-	ko00000,ko03029	-	-	-	COX7a,Coiled-coil_56	NA	NA	537
Apiotrichum_akiyoshidainum_HP2023|314	Apiotrichum_akiyoshidainum_HP2023	0.40114	Trichosporonales	Environmental	Yes	5207.AAW41005	1.5e-40	172.2	KOG1746@1|root,KOG1746@2759|Eukaryota,3A3M0@33154|Opisthokonta,3P5BN@4751|Fungi,3V1VN@5204|Basidiomycota,3VG4V@5234|Tremellales	3VG4V@5234|Tremellales	I	Essential subunit of the N-oligosaccharyl transferase (OST) complex which catalyzes the transfer of a high mannose oligosaccharide from a lipid-linked oligosaccharide donor to an asparagine residue within an Asn-X-Ser Thr consensus motif in nascent polypeptide chains	OST2	GO:0005575,GO:0005622,GO:0005623,GO:0005737,GO:0005783,GO:0005789,GO:0006464,GO:0006486,GO:0006487,GO:0006807,GO:0008150,GO:0008152,GO:0008250,GO:0009058,GO:0009059,GO:0009100,GO:0009101,GO:0009987,GO:0012505,GO:0016020,GO:0016021,GO:0019538,GO:0031224,GO:0031984,GO:0032991,GO:0034645,GO:0036211,GO:0042175,GO:0043170,GO:0043226,GO:0043227,GO:0043229,GO:0043231,GO:0043412,GO:0043413,GO:0044237,GO:…	-	ko:K12668	ko00510,ko00513,ko01100,ko04141,map00510,map00513,map01100,map04141	M00072	-	-	ko00000,ko00001,ko00002	-	-	-	DAD	Lipid transport and metabolism	METABOLISM	354
Apiotrichum_akiyoshidainum_HP2023|316	Apiotrichum_akiyoshidainum_HP2023	0.504344	Trichosporonales	Environmental	Yes	5217.XP_007000547.1	7.5e-156	557	COG0183@1|root,KOG1389@2759|Eukaryota,38F89@33154|Opisthokonta,3NUEC@4751|Fungi,3UYES@5204|Basidiomycota,3VCPP@5234|Tremellales	3VCPP@5234|Tremellales	I	Belongs to the thiolase family	POT1	GO:0003674,GO:0003676,GO:0003723,GO:0003729,GO:0003824,GO:0003988,GO:0005488,GO:0005575,GO:0005622,GO:0005623,GO:0005737,GO:0005739,GO:0005740,GO:0005758,GO:0005777,GO:0005782,GO:0006082,GO:0006629,GO:0006631,GO:0006635,GO:0008150,GO:0008152,GO:0009056,GO:0009062,GO:0009987,GO:0016042,GO:0016054,GO:0016408,GO:0016740,GO:0016746,GO:0016747,GO:0019395,GO:0019752,GO:0030258,GO:0031907,GO:0031967,GO:…	2.3.1.16	ko:K07513	ko00071,ko00280,ko00592,ko01040,ko01100,ko01110,ko01130,ko01212,ko03320,ko04146,map00071,map00280,map00592,map01040,map01100,map01110,map01130,map01212,map03320,map04146	M00087,M00113	R00927,R01177,R03778,R03858,R03991,R04546,R04742,R04747,R07891,R07895,R07899,R07937,R07953	RC00004,RC00326,RC00405,RC01702,RC02728	ko00000,ko00001,ko00002,ko01000	-	-	-	Thiolase_C,Thiolase_N,WWbp,ketoacyl-synt	Lipid transport and metabolism	METABOLISM	1245
Apiotrichum_akiyoshidainum_HP2023|317	Apiotrichum_akiyoshidainum_HP2023	0.3067	Trichosporonales	Environmental	Yes	82508.K1VPT8	0	2722.2	KOG3596@1|root,KOG3596@2759|Eukaryota,38BJU@33154|Opisthokonta,3NVH8@4751|Fungi,3UY2G@5204|Basidiomycota,3VCX5@5234|Tremellales	3VCX5@5234|Tremellales	S	fermentation associated protein	CSF1	GO:0005575,GO:0005622,GO:0005623,GO:0005737,GO:0005739,GO:0006091,GO:0006113,GO:0006807,GO:0008150,GO:0008152,GO:0009987,GO:0010467,GO:0015980,GO:0019538,GO:0043170,GO:0043226,GO:0043227,GO:0043229,GO:0043231,GO:0044237,GO:0044238,GO:0044424,GO:0044444,GO:0044464,GO:0051604,GO:0055114,GO:0071704,GO:1901564	-	-	-	-	-	-	-	-	-	-	EFG_C,EFG_II,EFG_IV,GTP_EFTU,GTP_EFTU_D2	Function unknown	POORLY CHARACTERIZED	9420
Apiotrichum_akiyoshidainum_HP2023|319	Apiotrichum_akiyoshidainum_HP2023	0.316291	Trichosporonales	Environmental	Yes	82508.K1WND9	1.8e-300	1039.3	COG1131@1|root,KOG0059@2759|Eukaryota,38BPG@33154|Opisthokonta,3NZZS@4751|Fungi,3V4SQ@5204|Basidiomycota	3V4SQ@5204|Basidiomycota	I	P-loop containing nucleoside triphosphate hydrolase protein	-	-	-	-	-	-	-	-	-	-	-	-	AAA_21,ABC2_membrane,ABC2_membrane_3,ABC_tran,DUF676,YccF	Lipid transport and metabolism	METABOLISM	4584
Apiotrichum_akiyoshidainum_HP2023|320	Apiotrichum_akiyoshidainum_HP2023	0.403618	Trichosporonales	Environmental	Yes	82508.K1WGV0	4.3e-49	201.4	COG1584@1|root,2QUJS@2759|Eukaryota,39ZTU@33154|Opisthokonta,3NXGJ@4751|Fungi,3V0E8@5204|Basidiomycota	3V0E8@5204|Basidiomycota	S	GPR1/FUN34/yaaH family	-	-	-	ko:K07034	-	-	-	-	ko00000	-	-	-	Grp1_Fun34_YaaH	Function unknown	POORLY CHARACTERIZED	681
Apiotrichum_akiyoshidainum_HP2023|321	Apiotrichum_akiyoshidainum_HP2023	0.339584	Trichosporonales	Environmental	Yes	82508.K1W229	5.3e-101	375.2	2E200@1|root,2S997@2759|Eukaryota,38ED8@33154|Opisthokonta,3P0UP@4751|Fungi,3V1ND@5204|Basidiomycota,3VE8X@5234|Tremellales	3VE8X@5234|Tremellales	S	zinc finger	-	-	-	-	-	-	-	-	-	-	-	-	-	Function unknown	POORLY CHARACTERIZED	1647
Apiotrichum_akiyoshidainum_HP2023|322	Apiotrichum_akiyoshidainum_HP2023	0.379082	Trichosporonales	Environmental	Yes	5217.XP_007002058.1	3.1e-207	728	COG0076@1|root,KOG1383@2759|Eukaryota,38HST@33154|Opisthokonta,3NUJY@4751|Fungi,3UZVF@5204|Basidiomycota,3VCSM@5234|Tremellales	3VCSM@5234|Tremellales	E	Belongs to the group II decarboxylase family	GAD1	GO:0003674,GO:0003824,GO:0004351,GO:0005575,GO:0005622,GO:0005623,GO:0005737,GO:0006082,GO:0006520,GO:0006536,GO:0006538,GO:0006807,GO:0006950,GO:0006979,GO:0008150,GO:0008152,GO:0009056,GO:0009063,GO:0009064,GO:0009065,GO:0009987,GO:0016054,GO:0016829,GO:0016830,GO:0016831,GO:0019752,GO:0033554,GO:0034599,GO:0042221,GO:0043436,GO:0043648,GO:0043649,GO:0044237,GO:0044238,GO:0044248,GO:0044281,GO:…	4.1.1.15	ko:K01580	ko00250,ko00410,ko00430,ko00650,ko01100,ko01110,ko01120,ko02024,ko04727,ko04940,map00250,map00410,map00430,map00650,map01100,map01110,map01120,map02024,map04727,map04940	M00027	R00261,R00489,R01682,R02466	RC00299	ko00000,ko00001,ko00002,ko01000	-	-	-	Aminotran_5,DDE_1,Pyridoxal_deC	Amino acid transport and metabolism	METABOLISM	1590
Apiotrichum_akiyoshidainum_HP2023|323	Apiotrichum_akiyoshidainum_HP2023	0.357131	Trichosporonales	Environmental	Yes	82508.K1VIP8	4.5e-49	200.7	2CZ3J@1|root,2S879@2759|Eukaryota,3A9RT@33154|Opisthokonta,3P7MR@4751|Fungi,3V29R@5204|Basidiomycota	3V29R@5204|Basidiomycota	S	Rhodanese Homology Domain	-	-	-	ko:K18064	-	-	-	-	ko00000	-	-	-	Rhodanese	Function unknown	POORLY CHARACTERIZED	411
Apiotrichum_akiyoshidainum_HP2023|324	Apiotrichum_akiyoshidainum_HP2023	0.340691	Trichosporonales	Environmental	Yes	13349.G1XKL8	1.5e-17	96.7	2CGH8@1|root,2SD2T@2759|Eukaryota,3AA18@33154|Opisthokonta,3P7YD@4751|Fungi,3QYEH@4890|Ascomycota	3QYEH@4890|Ascomycota	-	-	-	-	-	-	-	-	-	-	-	-	-	-	AAA_18,AAA_33	NA	NA	696
Apiotrichum_akiyoshidainum_HP2023|325	Apiotrichum_akiyoshidainum_HP2023	0.348902	Trichosporonales	Environmental	Yes	552467.XP_003191439.1	2.2e-121	443.4	KOG1865@1|root,KOG1865@2759|Eukaryota,38C2X@33154|Opisthokonta,3NYVR@4751|Fungi,3UZ0C@5204|Basidiomycota,3VGCY@5234|Tremellales	3VGCY@5234|Tremellales	O	Belongs to the peptidase C19 family	-	GO:0003674,GO:0003824,GO:0005575,GO:0005622,GO:0005623,GO:0005634,GO:0005730,GO:0016787,GO:0031974,GO:0031981,GO:0043226,GO:0043227,GO:0043228,GO:0043229,GO:0043231,GO:0043232,GO:0043233,GO:0044422,GO:0044424,GO:0044428,GO:0044446,GO:0044464,GO:0070013,GO:0101005,GO:0140096	3.4.19.12	ko:K11855	-	-	-	-	ko00000,ko01000,ko01002,ko04121	-	-	-	Glyco_tran_28_C,TBCA,UCH,UCH_1	Post-translational modification, protein turnover, and chaperones	CELLULAR PROCESSES AND SIGNALING	2247
Apiotrichum_akiyoshidainum_HP2023|326	Apiotrichum_akiyoshidainum_HP2023	0.298927	Trichosporonales	Environmental	Yes	82508.K1VM29	8.9e-67	260.8	2BJXQ@1|root,2S1HE@2759|Eukaryota,38FPK@33154|Opisthokonta,3NUXV@4751|Fungi,3V0QP@5204|Basidiomycota,3VEUW@5234|Tremellales	3VEUW@5234|Tremellales	S	STIMATE family	-	GO:0000322,GO:0000323,GO:0000324,GO:0000329,GO:0005575,GO:0005622,GO:0005623,GO:0005737,GO:0005773,GO:0005774,GO:0016020,GO:0016021,GO:0031090,GO:0031224,GO:0043226,GO:0043227,GO:0043229,GO:0043231,GO:0044422,GO:0044424,GO:0044425,GO:0044437,GO:0044444,GO:0044446,GO:0044464,GO:0098588,GO:0098805,GO:0098852	-	-	-	-	-	-	-	-	-	-	DUF3661,STIMATE	Function unknown	POORLY CHARACTERIZED	999
Apiotrichum_akiyoshidainum_HP2023|327	Apiotrichum_akiyoshidainum_HP2023	0.303309	Trichosporonales	Environmental	Yes	82508.K1VCU0	9.5e-12	78.2	28VPY@1|root,2R2FK@2759|Eukaryota,38INY@33154|Opisthokonta,3PKK1@4751|Fungi,3VABI@5204|Basidiomycota,3VG5R@5234|Tremellales	3VG5R@5234|Tremellales	S	Neugrin	-	-	-	-	-	-	-	-	-	-	-	-	MRP-L20,Neugrin	Function unknown	POORLY CHARACTERIZED	1161
Apiotrichum_akiyoshidainum_HP2023|328	Apiotrichum_akiyoshidainum_HP2023	0.424757	Trichosporonales	Environmental	Yes	552467.XP_003191442.1	9.8e-262	909.1	COG0459@1|root,KOG0363@2759|Eukaryota,38D10@33154|Opisthokonta,3NV78@4751|Fungi,3UYMR@5204|Basidiomycota,3VD1T@5234|Tremellales	3VD1T@5234|Tremellales	O	assists the folding of proteins upon ATP hydrolysis	CCT2	GO:0000166,GO:0003674,GO:0005488,GO:0005515,GO:0005524,GO:0005575,GO:0005622,GO:0005623,GO:0005737,GO:0005829,GO:0005832,GO:0005856,GO:0006457,GO:0006458,GO:0008144,GO:0008150,GO:0009987,GO:0017076,GO:0030554,GO:0032553,GO:0032555,GO:0032559,GO:0032991,GO:0035639,GO:0036094,GO:0043167,GO:0043168,GO:0043226,GO:0043228,GO:0043229,GO:0043232,GO:0044183,GO:0044424,GO:0044444,GO:0044445,GO:0044464,GO:…	-	ko:K09494	-	-	-	-	ko00000,ko03036,ko03110,ko04147	-	-	-	AAA,Complex1_30kDa,Cpn60_TCP1,F-box,Sec10	Post-translational modification, protein turnover, and chaperones	CELLULAR PROCESSES AND SIGNALING	1572
Apiotrichum_akiyoshidainum_HP2023|329	Apiotrichum_akiyoshidainum_HP2023	0.286994	Trichosporonales	Environmental	Yes	552467.XP_003191393.1	4.5e-121	441.4	COG5333@1|root,KOG0794@2759|Eukaryota,38EDG@33154|Opisthokonta,3NY2B@4751|Fungi,3V0MM@5204|Basidiomycota,3VGQR@5234|Tremellales	3VGQR@5234|Tremellales	K	General RNA polymerase II transcription factor	SSN8	GO:0000003,GO:0000079,GO:0000122,GO:0000307,GO:0000409,GO:0000411,GO:0000976,GO:0000977,GO:0000979,GO:0001012,GO:0001046,GO:0001047,GO:0001067,GO:0001932,GO:0001934,GO:0003674,GO:0003676,GO:0003677,GO:0003690,GO:0005488,GO:0005575,GO:0005622,GO:0005623,GO:0005634,GO:0005654,GO:0006355,GO:0006357,GO:0007049,GO:0007154,GO:0007584,GO:0008150,GO:0009605,GO:0009889,GO:0009890,GO:0009891,GO:0009892,GO:…	-	ko:K15161	-	-	-	-	ko00000,ko03021	-	-	-	Cyclin_C_2,Cyclin_N,TFIIB,zf-ANAPC11,zf-rbx1	Transcription	INFORMATION STORAGE AND PROCESSING	1221
Apiotrichum_akiyoshidainum_HP2023|330	Apiotrichum_akiyoshidainum_HP2023	0.470022	Trichosporonales	Environmental	Yes	82508.K1VQT3	8.9e-266	922.5	COG0516@1|root,KOG2550@2759|Eukaryota,38FT7@33154|Opisthokonta,3NVXY@4751|Fungi,3UZV3@5204|Basidiomycota,3VDJ9@5234|Tremellales	3VDJ9@5234|Tremellales	F	Catalyzes the conversion of inosine 5'-phosphate (IMP) to xanthosine 5'-phosphate (XMP), the first committed and rate- limiting step in the de novo synthesis of guanine nucleotides, and therefore plays an important role in the regulation of cell growth	IMD1	GO:0000785,GO:0003674,GO:0003676,GO:0003682,GO:0003723,GO:0003729,GO:0003824,GO:0003938,GO:0005488,GO:0005575,GO:0005622,GO:0005623,GO:0005694,GO:0005737,GO:0005886,GO:0006139,GO:0006163,GO:0006164,GO:0006183,GO:0006725,GO:0006753,GO:0006793,GO:0006796,GO:0006807,GO:0006950,GO:0007154,GO:0008150,GO:0008152,GO:0009058,GO:0009116,GO:0009117,GO:0009119,GO:0009141,GO:0009142,GO:0009144,GO:0009145,GO:…	1.1.1.205	ko:K00088	ko00230,ko00983,ko01100,ko01110,map00230,map00983,map01100,map01110	M00050	R01130,R08240	RC00143,RC02207	ko00000,ko00001,ko00002,ko01000,ko04147	-	-	-	CBS,FMN_dh,His_biosynth,IMPDH,NMO	Nucleotide transport and metabolism	METABOLISM	1638
Apiotrichum_akiyoshidainum_HP2023|331	Apiotrichum_akiyoshidainum_HP2023	0.300838	Trichosporonales	Environmental	Yes	82508.K1VM20	0	1153.7	COG0661@1|root,KOG1236@2759|Eukaryota,38CUG@33154|Opisthokonta,3NWUB@4751|Fungi,3UYRK@5204|Basidiomycota,3VDQ2@5234|Tremellales	3VDQ2@5234|Tremellales	S	Domain of unknown function (DUF1992)	-	GO:0003674,GO:0003824,GO:0005575,GO:0005622,GO:0005623,GO:0005737,GO:0005739,GO:0005740,GO:0006793,GO:0006796,GO:0008150,GO:0008152,GO:0009987,GO:0016020,GO:0016301,GO:0016310,GO:0016740,GO:0016772,GO:0031090,GO:0031966,GO:0031967,GO:0031975,GO:0043226,GO:0043227,GO:0043229,GO:0043231,GO:0044237,GO:0044422,GO:0044424,GO:0044429,GO:0044444,GO:0044446,GO:0044464	-	ko:K08869	-	-	-	-	ko00000,ko01001	-	-	-	ABC1,Arf,DUF1992,DUF2415,FMO-like,Gtr1_RagA,K_oxygenase,NAD_binding_8,Pyr_redox_2,Pyr_redox_3,Ras,Roc,SRPRB,peroxidase	Function unknown	POORLY CHARACTERIZED	3195
Apiotrichum_akiyoshidainum_HP2023|332	Apiotrichum_akiyoshidainum_HP2023	0.351271	Trichosporonales	Environmental	Yes	82508.K1VAP9	1e-183	650.6	COG2453@1|root,2RZZ0@2759|Eukaryota,3A291@33154|Opisthokonta,3P3GF@4751|Fungi,3V0XI@5204|Basidiomycota,3VEC6@5234|Tremellales	3VEC6@5234|Tremellales	T	protein tyrosine/serine/threonine phosphatase activity	-	-	-	-	-	-	-	-	-	-	-	-	CDKN3,DSPc,Y_phosphatase	Signal transduction mechanisms	CELLULAR PROCESSES AND SIGNALING	2562
Apiotrichum_akiyoshidainum_HP2023|334	Apiotrichum_akiyoshidainum_HP2023	0.28208	Trichosporonales	Environmental	Yes	552467.XP_003196546.1	3.8e-25	121.3	COG0667@1|root,KOG1575@2759|Eukaryota,38GAH@33154|Opisthokonta,3NUBW@4751|Fungi,3UY08@5204|Basidiomycota,3VGG5@5234|Tremellales	3VGG5@5234|Tremellales	C	Aldo/keto reductase family	-	-	1.1.1.65	ko:K05275	ko00750,ko01100,ko01120,map00750,map01100,map01120	-	R01708	RC00116	ko00000,ko00001,ko01000	-	-	-	Aldo_ket_red	Energy production and conversion	METABOLISM	453
Apiotrichum_akiyoshidainum_HP2023|335	Apiotrichum_akiyoshidainum_HP2023	0.280729	Trichosporonales	Environmental	Yes	1206737.BAGF01000142_gene5701	2.9e-59	235.3	2A4XC@1|root,30TJ6@2|Bacteria,2I8C7@201174|Actinobacteria	2I8C7@201174|Actinobacteria	-	-	-	-	-	-	-	-	-	-	-	-	-	-	-	NA	NA	717
Apiotrichum_akiyoshidainum_HP2023|336	Apiotrichum_akiyoshidainum_HP2023	0.271751	Trichosporonales	Environmental	Yes	82508.K1VDJ1	3e-121	442.6	COG1161@1|root,KOG1424@2759|Eukaryota,38D1C@33154|Opisthokonta,3P002@4751|Fungi,3V008@5204|Basidiomycota,3VF9E@5234|Tremellales	3VF9E@5234|Tremellales	S	Ferrous iron transport protein B	-	-	-	-	-	-	-	-	-	-	-	-	FeoB_N,MMR_HSR1	Function unknown	POORLY CHARACTERIZED	1815
Apiotrichum_akiyoshidainum_HP2023|337	Apiotrichum_akiyoshidainum_HP2023	0.34132	Trichosporonales	Environmental	Yes	5217.XP_007008136.1	2.9e-172	612.1	COG2016@1|root,KOG2522@2759|Eukaryota,38CPE@33154|Opisthokonta,3NUKR@4751|Fungi,3V0KM@5204|Basidiomycota,3VCY9@5234|Tremellales	3VCY9@5234|Tremellales	J	Translation initiation factor SUI1	-	GO:0001731,GO:0002181,GO:0002183,GO:0002190,GO:0002192,GO:0003674,GO:0003676,GO:0003723,GO:0003743,GO:0005488,GO:0006139,GO:0006364,GO:0006396,GO:0006412,GO:0006413,GO:0006518,GO:0006725,GO:0006807,GO:0008135,GO:0008150,GO:0008152,GO:0009058,GO:0009059,GO:0009987,GO:0010467,GO:0016043,GO:0016070,GO:0016072,GO:0019538,GO:0022607,GO:0022613,GO:0022618,GO:0034470,GO:0034622,GO:0034641,GO:0034645,GO:…	-	ko:K15027	-	-	-	-	ko00000,ko03012	-	-	-	PUA,SUI1,SWIB	Translation, ribosomal structure and biogenesis	INFORMATION STORAGE AND PROCESSING	1842
Apiotrichum_akiyoshidainum_HP2023|338	Apiotrichum_akiyoshidainum_HP2023	0.273238	Trichosporonales	Environmental	Yes	5217.XP_007008104.1	5.9e-202	711.4	COG0657@1|root,KOG1515@2759|Eukaryota,39SZQ@33154|Opisthokonta,3NU6U@4751|Fungi,3V099@5204|Basidiomycota,3VEP3@5234|Tremellales	3VEP3@5234|Tremellales	V	alpha/beta hydrolase fold	-	-	-	-	-	-	-	-	-	-	-	-	Abhydrolase_3,DUF2424,Say1_Mug180	Defense mechanisms	CELLULAR PROCESSES AND SIGNALING	3075
Apiotrichum_akiyoshidainum_HP2023|339	Apiotrichum_akiyoshidainum_HP2023	0.379617	Trichosporonales	Environmental	Yes	82508.K1V5R9	9.7e-216	756.9	KOG0301@1|root,KOG0301@2759|Eukaryota,38BSR@33154|Opisthokonta,3NUQN@4751|Fungi,3UYEE@5204|Basidiomycota,3VCQX@5234|Tremellales	3VCQX@5234|Tremellales	I	Phospholipase A-2-activating protein	-	-	-	ko:K14018	ko04141,map04141	-	-	-	ko00000,ko00001	-	-	-	PFU,PUL,Peptidase_M17,WD40	Lipid transport and metabolism	METABOLISM	2466
Apiotrichum_akiyoshidainum_HP2023|340	Apiotrichum_akiyoshidainum_HP2023	0.381414	Trichosporonales	Environmental	Yes	82508.K1VES2	5.7e-133	480.7	COG1413@1|root,KOG0567@2759|Eukaryota,38FQT@33154|Opisthokonta,3NW2E@4751|Fungi,3UZP3@5204|Basidiomycota,3VESW@5234|Tremellales	3VESW@5234|Tremellales	C	Catalyzes the hydroxylation of the N(6)-(4-aminobutyl)- L-lysine intermediate to form hypusine, an essential post- translational modification only found in mature eIF-5A factor	LIA1	GO:0000226,GO:0003674,GO:0003824,GO:0004497,GO:0005575,GO:0005622,GO:0005623,GO:0005634,GO:0005737,GO:0006417,GO:0006464,GO:0006807,GO:0006996,GO:0007010,GO:0007017,GO:0008150,GO:0008152,GO:0008612,GO:0009058,GO:0009268,GO:0009628,GO:0009889,GO:0009987,GO:0010467,GO:0010468,GO:0010556,GO:0010608,GO:0016043,GO:0016491,GO:0016705,GO:0018193,GO:0018205,GO:0019135,GO:0019222,GO:0019538,GO:0030447,GO:…	1.14.99.29	ko:K06072	-	-	-	-	ko00000,ko01000	-	-	-	HEAT,HEAT_2,HEAT_PBS,NTP_transf_9	Energy production and conversion	METABOLISM	1047
Apiotrichum_akiyoshidainum_HP2023|341	Apiotrichum_akiyoshidainum_HP2023	0.328278	Trichosporonales	Environmental	Yes	82508.K1VJI2	1.3e-250	872.5	COG0397@1|root,KOG2542@2759|Eukaryota,38CWY@33154|Opisthokonta,3NTY4@4751|Fungi,3UXYX@5204|Basidiomycota,3VD9Q@5234|Tremellales	3VD9Q@5234|Tremellales	S	Uncharacterized ACR, YdiU/UPF0061 family	-	GO:0005575,GO:0005622,GO:0005623,GO:0005737,GO:0005739,GO:0043226,GO:0043227,GO:0043229,GO:0043231,GO:0044424,GO:0044444,GO:0044464	-	-	-	-	-	-	-	-	-	-	RNase_P_Rpp14,UPF0061	Function unknown	POORLY CHARACTERIZED	2091
Apiotrichum_akiyoshidainum_HP2023|342	Apiotrichum_akiyoshidainum_HP2023	0.326586	Trichosporonales	Environmental	Yes	5217.XP_007008137.1	4.9e-106	391.3	COG5200@1|root,KOG0796@2759|Eukaryota,38DNS@33154|Opisthokonta,3NVIA@4751|Fungi,3UZA7@5204|Basidiomycota,3VEKS@5234|Tremellales	3VEKS@5234|Tremellales	A	small nuclear ribonucleoprotein	LUC7	GO:0000245,GO:0000375,GO:0000377,GO:0000395,GO:0000398,GO:0003674,GO:0003676,GO:0003723,GO:0003729,GO:0005488,GO:0005575,GO:0005622,GO:0005623,GO:0005634,GO:0005681,GO:0005684,GO:0005685,GO:0005737,GO:0005829,GO:0006139,GO:0006376,GO:0006396,GO:0006397,GO:0006725,GO:0006807,GO:0008150,GO:0008152,GO:0008380,GO:0009987,GO:0010467,GO:0016043,GO:0016070,GO:0016071,GO:0022607,GO:0022613,GO:0022618,GO:…	-	-	-	-	-	-	-	-	-	-	Asp,LUC7	RNA processing and modification	INFORMATION STORAGE AND PROCESSING	1131
Apiotrichum_akiyoshidainum_HP2023|344	Apiotrichum_akiyoshidainum_HP2023	0.329905	Trichosporonales	Environmental	Yes	552467.XP_003195527.1	7.5e-87	327.8	KOG3028@1|root,KOG3028@2759|Eukaryota,39XGM@33154|Opisthokonta,3P11S@4751|Fungi,3V284@5204|Basidiomycota,3VG6T@5234|Tremellales	3VG6T@5234|Tremellales	U	Outer mitochondrial membrane transport complex protein	-	GO:0001401,GO:0005575,GO:0005622,GO:0005623,GO:0005737,GO:0005739,GO:0005740,GO:0005741,GO:0006996,GO:0007005,GO:0007006,GO:0007008,GO:0008150,GO:0009987,GO:0016020,GO:0016043,GO:0019867,GO:0031090,GO:0031966,GO:0031967,GO:0031968,GO:0031975,GO:0032991,GO:0043226,GO:0043227,GO:0043229,GO:0043231,GO:0044422,GO:0044424,GO:0044425,GO:0044429,GO:0044444,GO:0044446,GO:0044455,GO:0044464,GO:0061024,GO:…	-	ko:K17714	-	-	-	-	ko00000,ko02000,ko03029	1.B.33.3	-	-	GST_C,GST_C_2,GST_C_3,GST_C_6,GST_N_4,Tom37,Tom37_C	Intracellular trafficking, secretion, and vesicular transport	CELLULAR PROCESSES AND SIGNALING	1260
Apiotrichum_akiyoshidainum_HP2023|345	Apiotrichum_akiyoshidainum_HP2023	0.301037	Trichosporonales	Environmental	Yes	82508.K1VRL0	1.2e-29	136.7	2AZ0C@1|root,2S7WA@2759|Eukaryota,3AXNI@33154|Opisthokonta,3PITG@4751|Fungi,3V6UN@5204|Basidiomycota,3VFZW@5234|Tremellales	3VFZW@5234|Tremellales	S	Fungal domain of unknown function (DUF1750)	-	-	-	-	-	-	-	-	-	-	-	-	SWI-SNF_Ssr4	Function unknown	POORLY CHARACTERIZED	600
Apiotrichum_akiyoshidainum_HP2023|346	Apiotrichum_akiyoshidainum_HP2023	0.383321	Trichosporonales	Environmental	Yes	82508.K1WLI3	5.5e-183	647.5	COG0154@1|root,KOG1212@2759|Eukaryota,38CWX@33154|Opisthokonta,3NTYP@4751|Fungi,3V4HA@5204|Basidiomycota,3VHGP@5234|Tremellales	3VHGP@5234|Tremellales	J	Amidase	-	-	3.5.1.4	ko:K01426	ko00330,ko00360,ko00380,ko00627,ko00643,ko01120,map00330,map00360,map00380,map00627,map00643,map01120	-	R02540,R03096,R03180,R03909,R05551,R05590	RC00010,RC00100,RC00950,RC01025	ko00000,ko00001,ko01000	-	-	-	Amidase,Lipase_3	Translation, ribosomal structure and biogenesis	INFORMATION STORAGE AND PROCESSING	1617
Apiotrichum_akiyoshidainum_HP2023|346	Apiotrichum_akiyoshidainum_HP2023	0.383321	Trichosporonales	Environmental	Yes	82508.K1WLI3	5.5e-183	647.5	COG0154@1|root,KOG1212@2759|Eukaryota,38CWX@33154|Opisthokonta,3NTYP@4751|Fungi,3V4HA@5204|Basidiomycota,3VHGP@5234|Tremellales	3VHGP@5234|Tremellales	I	Amidase	-	-	3.5.1.4	ko:K01426	ko00330,ko00360,ko00380,ko00627,ko00643,ko01120,map00330,map00360,map00380,map00627,map00643,map01120	-	R02540,R03096,R03180,R03909,R05551,R05590	RC00010,RC00100,RC00950,RC01025	ko00000,ko00001,ko01000	-	-	-	Amidase,Lipase_3	Lipid transport and metabolism	METABOLISM	1617
Apiotrichum_akiyoshidainum_HP2023|346	Apiotrichum_akiyoshidainum_HP2023	0.383321	Trichosporonales	Environmental	Yes	82508.K1WLI3	5.5e-183	647.5	COG0154@1|root,KOG1212@2759|Eukaryota,38CWX@33154|Opisthokonta,3NTYP@4751|Fungi,3V4HA@5204|Basidiomycota,3VHGP@5234|Tremellales	3VHGP@5234|Tremellales	T	Amidase	-	-	3.5.1.4	ko:K01426	ko00330,ko00360,ko00380,ko00627,ko00643,ko01120,map00330,map00360,map00380,map00627,map00643,map01120	-	R02540,R03096,R03180,R03909,R05551,R05590	RC00010,RC00100,RC00950,RC01025	ko00000,ko00001,ko01000	-	-	-	Amidase,Lipase_3	Signal transduction mechanisms	CELLULAR PROCESSES AND SIGNALING	1617
Apiotrichum_akiyoshidainum_HP2023|347	Apiotrichum_akiyoshidainum_HP2023	0.293488	Trichosporonales	Environmental	Yes	5217.XP_007002131.1	7.8e-243	846.7	COG0420@1|root,KOG2310@2759|Eukaryota,38FSW@33154|Opisthokonta,3NUJ4@4751|Fungi,3UZHG@5204|Basidiomycota,3VDCD@5234|Tremellales	3VDCD@5234|Tremellales	L	Belongs to the MRE11 RAD32 family	MRE11	GO:0000003,GO:0000014,GO:0000075,GO:0000077,GO:0000217,GO:0000228,GO:0000278,GO:0000280,GO:0000403,GO:0000706,GO:0000723,GO:0000724,GO:0000725,GO:0000726,GO:0000727,GO:0000729,GO:0000781,GO:0000784,GO:0000785,GO:0000792,GO:0003006,GO:0003674,GO:0003676,GO:0003677,GO:0003690,GO:0003691,GO:0003697,GO:0003824,GO:0004518,GO:0004519,GO:0004520,GO:0004527,GO:0004529,GO:0004536,GO:0005198,GO:0005488,GO:…	-	ko:K10865	ko03440,ko03450,ko04218,map03440,map03450,map04218	M00291,M00292,M00295	-	-	ko00000,ko00001,ko00002,ko03032,ko03400	-	-	-	MFS_1,Metallophos,Metallophos_2,Mre11_DNA_bind,Myb_DNA-binding,SWIRM	Replication, recombination and repair	INFORMATION STORAGE AND PROCESSING	2061
Apiotrichum_akiyoshidainum_HP2023|348	Apiotrichum_akiyoshidainum_HP2023	0.382458	Trichosporonales	Environmental	Yes	82508.K1VS73	0	1240.3	COG1024@1|root,2QVN5@2759|Eukaryota,39U0E@33154|Opisthokonta,3P13I@4751|Fungi,3UYK8@5204|Basidiomycota,3VEMX@5234|Tremellales	3VEMX@5234|Tremellales	I	Belongs to the enoyl-CoA hydratase isomerase family	-	-	-	-	-	-	-	-	-	-	-	-	ECH_1,Formyl_trans_C	Lipid transport and metabolism	METABOLISM	2994
Apiotrichum_akiyoshidainum_HP2023|349	Apiotrichum_akiyoshidainum_HP2023	0.275793	Trichosporonales	Environmental	Yes	82508.K1VRP9	1.2e-31	144.8	2A9JI@1|root,2RYIU@2759|Eukaryota,3A1C7@33154|Opisthokonta,3P275@4751|Fungi,3V2CR@5204|Basidiomycota	3V2CR@5204|Basidiomycota	-	-	-	-	-	-	-	-	-	-	-	-	-	-	-	NA	NA	1710
Apiotrichum_akiyoshidainum_HP2023|350	Apiotrichum_akiyoshidainum_HP2023	0.312675	Trichosporonales	Environmental	Yes	82508.K1WLL6	7.5e-262	910.6	2CHV0@1|root,2RBV5@2759|Eukaryota,39YYH@33154|Opisthokonta,3P0PJ@4751|Fungi,3UZEF@5204|Basidiomycota,3VEIE@5234|Tremellales	3VEIE@5234|Tremellales	S	Domain of unknown function (DUF1708)	-	-	-	-	-	-	-	-	-	-	-	-	DUF1708,RhoGAP	Function unknown	POORLY CHARACTERIZED	3528
Apiotrichum_akiyoshidainum_HP2023|351	Apiotrichum_akiyoshidainum_HP2023	0.347608	Trichosporonales	Environmental	Yes	82508.K1VZB5	6.7e-65	254.2	COG2761@1|root,2QTH7@2759|Eukaryota,39TRX@33154|Opisthokonta,3NY9M@4751|Fungi,3V2AI@5204|Basidiomycota,3VFV5@5234|Tremellales	3VFV5@5234|Tremellales	Q	DSBA-like thioredoxin domain	-	-	-	-	-	-	-	-	-	-	-	-	DSBA,Thioredoxin_4	Secondary metabolites biosynthesis, transport, and catabolism	METABOLISM	804
Apiotrichum_akiyoshidainum_HP2023|352	Apiotrichum_akiyoshidainum_HP2023	0.316588	Trichosporonales	Environmental	Yes	5207.AAW43478	6.9e-58	231.5	28IRU@1|root,2QR34@2759|Eukaryota,39SA6@33154|Opisthokonta,3NWP5@4751|Fungi,3V88Y@5204|Basidiomycota,3VH69@5234|Tremellales	3VH69@5234|Tremellales	S	Cytoplasm protein	-	GO:0000154,GO:0001510,GO:0003674,GO:0003824,GO:0005575,GO:0005622,GO:0005623,GO:0005737,GO:0006139,GO:0006364,GO:0006396,GO:0006725,GO:0006807,GO:0008150,GO:0008152,GO:0008168,GO:0008170,GO:0008173,GO:0008649,GO:0008757,GO:0009451,GO:0009987,GO:0010467,GO:0016070,GO:0016072,GO:0016436,GO:0016740,GO:0016741,GO:0022613,GO:0031167,GO:0032259,GO:0034470,GO:0034641,GO:0034660,GO:0042254,GO:0043170,GO:…	2.1.1.312	ko:K19308	-	-	-	-	ko00000,ko01000,ko03009	-	-	-	Methyltransf_34	Function unknown	POORLY CHARACTERIZED	1191
Apiotrichum_akiyoshidainum_HP2023|353	Apiotrichum_akiyoshidainum_HP2023	0.316269	Trichosporonales	Environmental	Yes	5217.XP_007000934.1	1.1e-201	709.9	COG2939@1|root,KOG1282@2759|Eukaryota,38CNI@33154|Opisthokonta,3NVHT@4751|Fungi,3UZZK@5204|Basidiomycota,3VE2W@5234|Tremellales	3VE2W@5234|Tremellales	O	Serine carboxypeptidase	KEX1	GO:0000322,GO:0000323,GO:0000324,GO:0001906,GO:0003674,GO:0003824,GO:0004180,GO:0004185,GO:0005575,GO:0005622,GO:0005623,GO:0005737,GO:0005773,GO:0005794,GO:0005802,GO:0006508,GO:0006807,GO:0006915,GO:0008150,GO:0008152,GO:0008219,GO:0008233,GO:0008236,GO:0008238,GO:0009056,GO:0009057,GO:0009405,GO:0009987,GO:0010467,GO:0010720,GO:0012501,GO:0012505,GO:0016485,GO:0016787,GO:0017171,GO:0019538,GO:…	3.4.16.6	ko:K01288	-	-	-	-	ko00000,ko01000,ko01002	-	-	-	Peptidase_S10,PfkB,RNA_Me_trans,Rad52_Rad22	Post-translational modification, protein turnover, and chaperones	CELLULAR PROCESSES AND SIGNALING	1983
Apiotrichum_akiyoshidainum_HP2023|353	Apiotrichum_akiyoshidainum_HP2023	0.316269	Trichosporonales	Environmental	Yes	5217.XP_007000934.1	1.1e-201	709.9	COG2939@1|root,KOG1282@2759|Eukaryota,38CNI@33154|Opisthokonta,3NVHT@4751|Fungi,3UZZK@5204|Basidiomycota,3VE2W@5234|Tremellales	3VE2W@5234|Tremellales	E	Serine carboxypeptidase	KEX1	GO:0000322,GO:0000323,GO:0000324,GO:0001906,GO:0003674,GO:0003824,GO:0004180,GO:0004185,GO:0005575,GO:0005622,GO:0005623,GO:0005737,GO:0005773,GO:0005794,GO:0005802,GO:0006508,GO:0006807,GO:0006915,GO:0008150,GO:0008152,GO:0008219,GO:0008233,GO:0008236,GO:0008238,GO:0009056,GO:0009057,GO:0009405,GO:0009987,GO:0010467,GO:0010720,GO:0012501,GO:0012505,GO:0016485,GO:0016787,GO:0017171,GO:0019538,GO:…	3.4.16.6	ko:K01288	-	-	-	-	ko00000,ko01000,ko01002	-	-	-	Peptidase_S10,PfkB,RNA_Me_trans,Rad52_Rad22	Amino acid transport and metabolism	METABOLISM	1983
Apiotrichum_akiyoshidainum_HP2023|354	Apiotrichum_akiyoshidainum_HP2023	0.369332	Trichosporonales	Environmental	Yes	82508.K1WDL2	5.7e-95	354.8	2C9P6@1|root,2TKKG@2759|Eukaryota,3AXKY@33154|Opisthokonta,3PIRW@4751|Fungi,3V7Z1@5204|Basidiomycota,3VFK3@5234|Tremellales	3VFK3@5234|Tremellales	-	-	-	-	-	-	-	-	-	-	-	-	-	-	-	NA	NA	1260
Apiotrichum_akiyoshidainum_HP2023|355	Apiotrichum_akiyoshidainum_HP2023	0.285947	Trichosporonales	Environmental	Yes	117187.FVEG_08551T0	1e-24	121.7	298F9@1|root,2RFFW@2759|Eukaryota,39Y86@33154|Opisthokonta,3NZZZ@4751|Fungi,3QQP3@4890|Ascomycota,213UH@147550|Sordariomycetes,3THNB@5125|Hypocreales,1FSRT@110618|Nectriaceae	1FSRT@110618|Nectriaceae	S	integral membrane protein	-	-	-	-	-	-	-	-	-	-	-	-	-	Function unknown	POORLY CHARACTERIZED	1581
Apiotrichum_akiyoshidainum_HP2023|356	Apiotrichum_akiyoshidainum_HP2023	0.300399	Trichosporonales	Environmental	Yes	82508.K1VZE0	2.8e-137	495.7	COG0318@1|root,KOG1176@2759|Eukaryota,38D90@33154|Opisthokonta,3NWZC@4751|Fungi,3UY3B@5204|Basidiomycota,3VD2K@5234|Tremellales	3VD2K@5234|Tremellales	I	AMP-binding enzyme C-terminal domain	-	-	-	-	-	-	-	-	-	-	-	-	AMP-binding,AMP-binding_C	Lipid transport and metabolism	METABOLISM	1734
Apiotrichum_akiyoshidainum_HP2023|357	Apiotrichum_akiyoshidainum_HP2023	0.410319	Trichosporonales	Environmental	Yes	5207.AAW42185	2.2e-264	919.1	KOG1926@1|root,KOG1926@2759|Eukaryota,390BU@33154|Opisthokonta,3NV4D@4751|Fungi,3UZ89@5204|Basidiomycota,3VGBH@5234|Tremellales	3VGBH@5234|Tremellales	K	DNA polymerase phi	POL5	GO:0000182,GO:0003674,GO:0003676,GO:0003677,GO:0003690,GO:0003824,GO:0003887,GO:0005488,GO:0005575,GO:0005622,GO:0005623,GO:0005634,GO:0005730,GO:0006139,GO:0006259,GO:0006351,GO:0006360,GO:0006725,GO:0006807,GO:0008150,GO:0008152,GO:0009058,GO:0009059,GO:0009303,GO:0009987,GO:0010467,GO:0016070,GO:0016072,GO:0016740,GO:0016772,GO:0016779,GO:0018130,GO:0019438,GO:0031974,GO:0031981,GO:0032774,GO:…	2.7.7.7	ko:K02331	-	-	-	-	ko00000,ko01000,ko03036,ko03400	-	-	-	DDE_1,DNA_pol_phi,HTH_Tnp_Tc5,Iso_dh,PC-Esterase	Transcription	INFORMATION STORAGE AND PROCESSING	3636
Apiotrichum_akiyoshidainum_HP2023|358	Apiotrichum_akiyoshidainum_HP2023	0.378134	Trichosporonales	Environmental	Yes	5217.XP_007002538.1	2.8e-86	325.1	KOG3012@1|root,KOG3012@2759|Eukaryota,38KJ5@33154|Opisthokonta,3NU1Y@4751|Fungi,3V0CR@5204|Basidiomycota,3VFHW@5234|Tremellales	3VFHW@5234|Tremellales	S	UNC-50 family	-	GO:0000139,GO:0005575,GO:0005622,GO:0005623,GO:0005737,GO:0005794,GO:0006810,GO:0008150,GO:0012505,GO:0016020,GO:0016021,GO:0030173,GO:0031090,GO:0031224,GO:0031228,GO:0031300,GO:0031301,GO:0031984,GO:0043226,GO:0043227,GO:0043229,GO:0043231,GO:0044422,GO:0044424,GO:0044425,GO:0044431,GO:0044444,GO:0044446,GO:0044464,GO:0051179,GO:0051234,GO:0098588,GO:0098791	-	-	-	-	-	-	-	-	-	-	PhyH,UNC-50	Function unknown	POORLY CHARACTERIZED	732
Apiotrichum_akiyoshidainum_HP2023|360	Apiotrichum_akiyoshidainum_HP2023	0.383996	Trichosporonales	Environmental	Yes	552467.XP_003194633.1	9.2e-38	163.3	2E1Y3@1|root,2S97I@2759|Eukaryota,3APJT@33154|Opisthokonta,3P6EK@4751|Fungi,3V23I@5204|Basidiomycota,3VG5X@5234|Tremellales	3VG5X@5234|Tremellales	S	Protein of unknown function (DUF2781)	-	-	-	-	-	-	-	-	-	-	-	-	DUF2781	Function unknown	POORLY CHARACTERIZED	477
Apiotrichum_akiyoshidainum_HP2023|361	Apiotrichum_akiyoshidainum_HP2023	0.324681	Trichosporonales	Environmental	Yes	5207.AAW44325	8.5e-117	427.2	COG5206@1|root,KOG1349@2759|Eukaryota,38CHC@33154|Opisthokonta,3NTZT@4751|Fungi,3UYXM@5204|Basidiomycota,3VE37@5234|Tremellales	3VE37@5234|Tremellales	O	Peptidase C13 family	GPI8	GO:0003674,GO:0003824,GO:0003923,GO:0004175,GO:0004197,GO:0005575,GO:0005622,GO:0005623,GO:0005737,GO:0005783,GO:0005789,GO:0006464,GO:0006497,GO:0006505,GO:0006506,GO:0006508,GO:0006629,GO:0006643,GO:0006644,GO:0006650,GO:0006661,GO:0006664,GO:0006793,GO:0006796,GO:0006807,GO:0008104,GO:0008150,GO:0008152,GO:0008233,GO:0008234,GO:0008610,GO:0008654,GO:0009058,GO:0009059,GO:0009247,GO:0009987,GO:…	-	ko:K05290	ko00563,ko01100,map00563,map01100	-	-	-	ko00000,ko00001,ko01000	-	-	-	DEAD,Helicase_C,MTS,Methyltransf_11,Methyltransf_12,Methyltransf_18,Methyltransf_23,Methyltransf_25,Methyltransf_31,Methyltransf_PK,Peptidase_C13,Peptidase_C14,ResIII,TFIIIC_delta,TehB,Ubie_methyltran,zf-TFIIIC	Post-translational modification, protein turnover, and chaperones	CELLULAR PROCESSES AND SIGNALING	1182
Apiotrichum_akiyoshidainum_HP2023|362	Apiotrichum_akiyoshidainum_HP2023	0.263775	Trichosporonales	Environmental	Yes	5207.AAW46645	1.1e-64	254.6	COG5258@1|root,KOG1143@2759|Eukaryota,3A9JC@33154|Opisthokonta,3P7JJ@4751|Fungi,3V27F@5204|Basidiomycota,3VF4M@5234|Tremellales	3VF4M@5234|Tremellales	J	GTPase activity	-	-	-	-	-	-	-	-	-	-	-	-	-	Translation, ribosomal structure and biogenesis	INFORMATION STORAGE AND PROCESSING	1653
Apiotrichum_akiyoshidainum_HP2023|363	Apiotrichum_akiyoshidainum_HP2023	0.311529	Trichosporonales	Environmental	Yes	82508.K1VDE3	8.6e-31	140.2	COG0454@1|root,2S8FT@2759|Eukaryota,3A9GA@33154|Opisthokonta,3P6UG@4751|Fungi,3V2FP@5204|Basidiomycota,3VG6X@5234|Tremellales	3VG6X@5234|Tremellales	K	Acetyltransferase (GNAT) domain	-	-	-	-	-	-	-	-	-	-	-	-	Acetyltransf_1,Acetyltransf_10,Acetyltransf_5,Acetyltransf_7,Acetyltransf_9,FR47	Transcription	INFORMATION STORAGE AND PROCESSING	492
Apiotrichum_akiyoshidainum_HP2023|364	Apiotrichum_akiyoshidainum_HP2023	0.414349	Trichosporonales	Environmental	Yes	5207.AAW43117	1.9e-203	715.7	COG0575@1|root,KOG1440@2759|Eukaryota,38B4A@33154|Opisthokonta,3NY14@4751|Fungi,3UYZ7@5204|Basidiomycota,3VEC8@5234|Tremellales	3VEC8@5234|Tremellales	I	Belongs to the CDS family	CDS1	GO:0003674,GO:0003824,GO:0004605,GO:0005575,GO:0005622,GO:0005623,GO:0005737,GO:0005783,GO:0005789,GO:0006139,GO:0006220,GO:0006221,GO:0006575,GO:0006629,GO:0006644,GO:0006650,GO:0006655,GO:0006658,GO:0006725,GO:0006753,GO:0006793,GO:0006796,GO:0006807,GO:0008150,GO:0008152,GO:0008610,GO:0008654,GO:0009058,GO:0009117,GO:0009165,GO:0009987,GO:0012505,GO:0016020,GO:0016021,GO:0016024,GO:0016740,GO:…	2.7.7.41	ko:K00981	ko00564,ko01100,ko01110,ko04070,map00564,map01100,map01110,map04070	M00093	R01799	RC00002	ko00000,ko00001,ko00002,ko01000	-	-	-	CTP_transf_1	Lipid transport and metabolism	METABOLISM	1857
Apiotrichum_akiyoshidainum_HP2023|366	Apiotrichum_akiyoshidainum_HP2023	0.447131	Trichosporonales	Environmental	Yes	552467.XP_003197098.1	9.9e-249	865.9	COG1012@1|root,KOG2455@2759|Eukaryota,38D6T@33154|Opisthokonta,3NWNB@4751|Fungi,3UYAN@5204|Basidiomycota,3VDYT@5234|Tremellales	3VDYT@5234|Tremellales	E	Aldehyde dehydrogenase family	PUT2	GO:0003674,GO:0003824,GO:0003842,GO:0005575,GO:0005622,GO:0005623,GO:0005737,GO:0005739,GO:0005759,GO:0006082,GO:0006520,GO:0006536,GO:0006537,GO:0006560,GO:0006562,GO:0006807,GO:0006950,GO:0007154,GO:0008150,GO:0008152,GO:0008652,GO:0009056,GO:0009058,GO:0009063,GO:0009064,GO:0009065,GO:0009084,GO:0009267,GO:0009605,GO:0009987,GO:0009991,GO:0010133,GO:0016053,GO:0016054,GO:0016491,GO:0016645,GO:…	1.2.1.88	ko:K00294	ko00250,ko00330,ko01100,map00250,map00330,map01100	-	R00245,R00707,R00708,R04444,R04445,R05051	RC00080,RC00216,RC00242,RC00255	ko00000,ko00001,ko01000	-	-	-	Aldedh,F420_oxidored,HLH,Kinetochor_Ybp2,P5CR_dimer	Amino acid transport and metabolism	METABOLISM	1638
Apiotrichum_akiyoshidainum_HP2023|367	Apiotrichum_akiyoshidainum_HP2023	0.309957	Trichosporonales	Environmental	Yes	82508.K1VXR7	8.4e-308	1062.8	2CMAY@1|root,2QPU8@2759|Eukaryota,38EXZ@33154|Opisthokonta,3NUZ4@4751|Fungi,3UY6J@5204|Basidiomycota,3VEFC@5234|Tremellales	3VEFC@5234|Tremellales	G	Cellulase (glycosyl hydrolase family 5)	-	-	-	-	-	-	-	-	-	-	-	-	Cellulase,Glyco_hydro_35	Carbohydrate transport and metabolism	METABOLISM	2499
Apiotrichum_akiyoshidainum_HP2023|368	Apiotrichum_akiyoshidainum_HP2023	0.338927	Trichosporonales	Environmental	Yes	5207.AAW45058	0	1186.8	COG0804@1|root,2QPKB@2759|Eukaryota,39RES@33154|Opisthokonta,3NU8N@4751|Fungi,3UZ0H@5204|Basidiomycota,3VDSW@5234|Tremellales	3VDSW@5234|Tremellales	F	Urease alpha-subunit, N-terminal domain	URE1	GO:0003674,GO:0003824,GO:0006807,GO:0008150,GO:0008152,GO:0009039,GO:0009056,GO:0009987,GO:0016787,GO:0016810,GO:0016811,GO:0019627,GO:0034641,GO:0043419,GO:0043603,GO:0043605,GO:0044237,GO:0044248,GO:0044270,GO:0044281,GO:0044282,GO:0071704,GO:0071941,GO:1901564,GO:1901565,GO:1901575	3.5.1.5	ko:K01427	ko00220,ko00230,ko00791,ko01100,ko01120,map00220,map00230,map00791,map01100,map01120	-	R00131	RC02798,RC02806	ko00000,ko00001,ko01000	-	-	-	Amidohydro_1,Amidohydro_3,Fungal_trans,HMG_box,Urease_alpha,Urease_beta,Urease_gamma	Nucleotide transport and metabolism	METABOLISM	2511
Apiotrichum_akiyoshidainum_HP2023|369	Apiotrichum_akiyoshidainum_HP2023	0.273057	Trichosporonales	Environmental	Yes	5207.AAW42228	1.3e-23	117.1	2CFM5@1|root,2TKYG@2759|Eukaryota,3AXPJ@33154|Opisthokonta,3PIUK@4751|Fungi,3V81W@5204|Basidiomycota,3VG3R@5234|Tremellales	3VG3R@5234|Tremellales	-	-	-	-	-	-	-	-	-	-	-	-	-	-	-	NA	NA	840
Apiotrichum_akiyoshidainum_HP2023|370	Apiotrichum_akiyoshidainum_HP2023	0.295232	Trichosporonales	Environmental	Yes	5217.XP_007001825.1	2.5e-36	160.2	2DMJA@1|root,2S655@2759|Eukaryota,3A85D@33154|Opisthokonta,3P5FH@4751|Fungi,3V6KJ@5204|Basidiomycota	3V6KJ@5204|Basidiomycota	-	-	-	-	-	-	-	-	-	-	-	-	-	-	CN_hydrolase	NA	NA	1560
Apiotrichum_akiyoshidainum_HP2023|371	Apiotrichum_akiyoshidainum_HP2023	0.445216	Trichosporonales	Environmental	Yes	5207.AAW41068	1.2e-164	586.3	KOG1339@1|root,KOG1339@2759|Eukaryota,38D42@33154|Opisthokonta,3NW5J@4751|Fungi,3UYH4@5204|Basidiomycota,3VDM9@5234|Tremellales	3VDM9@5234|Tremellales	O	Xylanase inhibitor N-terminal	2001-04-01	GO:0000322,GO:0000323,GO:0000324,GO:0003674,GO:0003824,GO:0004175,GO:0004190,GO:0005575,GO:0005576,GO:0005618,GO:0005622,GO:0005623,GO:0005737,GO:0005739,GO:0005773,GO:0005783,GO:0005886,GO:0006508,GO:0006807,GO:0006914,GO:0006950,GO:0007154,GO:0008104,GO:0008150,GO:0008152,GO:0008233,GO:0009056,GO:0009057,GO:0009267,GO:0009277,GO:0009605,GO:0009897,GO:0009986,GO:0009987,GO:0009991,GO:0012505,GO:…	3.4.23.25	ko:K01381	ko04138,map04138	-	-	-	ko00000,ko00001,ko01000,ko01002	-	-	-	Aldo_ket_red,Asp,TAXi_C,TAXi_N	Post-translational modification, protein turnover, and chaperones	CELLULAR PROCESSES AND SIGNALING	1254
Apiotrichum_akiyoshidainum_HP2023|372	Apiotrichum_akiyoshidainum_HP2023	0.310528	Trichosporonales	Environmental	Yes	82508.K1V1C9	5.3e-72	278.1	KOG0254@1|root,KOG0254@2759|Eukaryota,38D2W@33154|Opisthokonta,3NUYQ@4751|Fungi	3NUYQ@4751|Fungi	E	Belongs to the major facilitator superfamily. Sugar transporter (TC 2.A.1.1) family	-	-	-	-	-	-	-	-	-	-	-	-	MFS_1,Sugar_tr	Amino acid transport and metabolism	METABOLISM	987
Apiotrichum_akiyoshidainum_HP2023|373	Apiotrichum_akiyoshidainum_HP2023	0.297372	Trichosporonales	Environmental	Yes	83344.XP_007919884.1	2.4e-133	481.9	2E1NR@1|root,2S8YZ@2759|Eukaryota,39QBP@33154|Opisthokonta,3Q6GV@4751|Fungi,3RPEF@4890|Ascomycota,205ID@147541|Dothideomycetes,3MPEG@451867|Dothideomycetidae	3MPEG@451867|Dothideomycetidae	S	Phytanoyl-CoA dioxygenase (PhyH)	-	-	-	-	-	-	-	-	-	-	-	-	PhyH	Function unknown	POORLY CHARACTERIZED	972
Apiotrichum_akiyoshidainum_HP2023|374	Apiotrichum_akiyoshidainum_HP2023	0.364299	Trichosporonales	Environmental	Yes	82508.K1V218	4.9e-263	913.7	KOG0254@1|root,KOG0254@2759|Eukaryota,39HZE@33154|Opisthokonta,3P0Q6@4751|Fungi,3V4TI@5204|Basidiomycota,3VEHN@5234|Tremellales	3VEHN@5234|Tremellales	P	Belongs to the major facilitator superfamily. Sugar transporter (TC 2.A.1.1) family	-	-	-	-	-	-	-	-	-	-	-	-	MFS_1,Sugar_tr	Inorganic ion transport and metabolism	METABOLISM	1938
Apiotrichum_akiyoshidainum_HP2023|375	Apiotrichum_akiyoshidainum_HP2023	0.37895	Trichosporonales	Environmental	Yes	1173701.A0A066XSF1	1e-207	729.6	KOG0253@1|root,KOG0253@2759|Eukaryota,38BRT@33154|Opisthokonta,3NUH8@4751|Fungi,3QK8T@4890|Ascomycota,214H7@147550|Sordariomycetes,1EYI3@1028384|Glomerellales	1EYI3@1028384|Glomerellales	S	Major facilitator superfamily transporter	-	GO:0003674,GO:0005215,GO:0006810,GO:0008150,GO:0022857,GO:0051179,GO:0051234,GO:0055085	-	-	-	-	-	-	-	-	-	-	MFS_1,Sugar_tr	Function unknown	POORLY CHARACTERIZED	1548
Apiotrichum_akiyoshidainum_HP2023|376	Apiotrichum_akiyoshidainum_HP2023	0.274623	Trichosporonales	Environmental	Yes	5217.XP_007000954.1	3e-51	209.5	2CSC2@1|root,2RBA6@2759|Eukaryota,3AXRS@33154|Opisthokonta,3PIWW@4751|Fungi,3V84U@5204|Basidiomycota,3VGPE@5234|Tremellales	3VGPE@5234|Tremellales	-	-	-	-	-	-	-	-	-	-	-	-	-	-	-	NA	NA	1284
Apiotrichum_akiyoshidainum_HP2023|377	Apiotrichum_akiyoshidainum_HP2023	0.466149	Trichosporonales	Environmental	Yes	552467.XP_003197062.1	2.7e-14	84.7	294HH@1|root,2RBEV@2759|Eukaryota,3AXX1@33154|Opisthokonta,3PJ28@4751|Fungi,3V8BG@5204|Basidiomycota,3VHBB@5234|Tremellales	3VHBB@5234|Tremellales	S	Spo12 family	-	-	-	-	-	-	-	-	-	-	-	-	Spo12	Function unknown	POORLY CHARACTERIZED	312
Apiotrichum_akiyoshidainum_HP2023|378	Apiotrichum_akiyoshidainum_HP2023	0.419883	Trichosporonales	Environmental	Yes	5207.AAW41576	1.4e-162	579.3	COG0079@1|root,KOG0633@2759|Eukaryota,38DTP@33154|Opisthokonta,3NV21@4751|Fungi,3UXXS@5204|Basidiomycota,3VDUH@5234|Tremellales	3VDUH@5234|Tremellales	E	Aminotransferase class I and II	HIS5	GO:0000105,GO:0003674,GO:0003824,GO:0004400,GO:0005575,GO:0005622,GO:0005623,GO:0005737,GO:0006082,GO:0006520,GO:0006547,GO:0006725,GO:0006807,GO:0008150,GO:0008152,GO:0008483,GO:0008652,GO:0009058,GO:0009987,GO:0010035,GO:0010038,GO:0010045,GO:0016053,GO:0016740,GO:0016769,GO:0018130,GO:0019438,GO:0019752,GO:0034641,GO:0042221,GO:0043436,GO:0044237,GO:0044238,GO:0044249,GO:0044281,GO:0044283,GO:…	2.6.1.9	ko:K00817	ko00340,ko00350,ko00360,ko00400,ko00401,ko00960,ko01100,ko01110,ko01130,ko01230,map00340,map00350,map00360,map00400,map00401,map00960,map01100,map01110,map01130,map01230	M00026	R00694,R00734,R03243	RC00006,RC00888	ko00000,ko00001,ko00002,ko01000,ko01007	-	-	iMM904.YIL116W,iND750.YIL116W	Alliinase_C,Aminotran_1_2,Cys_Met_Meta_PP	Amino acid transport and metabolism	METABOLISM	1224
Apiotrichum_akiyoshidainum_HP2023|379	Apiotrichum_akiyoshidainum_HP2023	0.257339	Trichosporonales	Environmental	Yes	82508.K1W9S4	1.1e-40	173.7	COG0216@1|root,KOG2726@2759|Eukaryota,3A8CQ@33154|Opisthokonta,3P5B6@4751|Fungi,3V2R5@5204|Basidiomycota,3VFP1@5234|Tremellales	3VFP1@5234|Tremellales	J	RF-1 domain	-	GO:0000313,GO:0000315,GO:0003674,GO:0003676,GO:0003723,GO:0003747,GO:0003824,GO:0004045,GO:0005488,GO:0005575,GO:0005622,GO:0005623,GO:0005737,GO:0005739,GO:0005740,GO:0005743,GO:0005759,GO:0005761,GO:0005762,GO:0005840,GO:0006412,GO:0006414,GO:0006415,GO:0006417,GO:0006518,GO:0006807,GO:0008079,GO:0008135,GO:0008150,GO:0008152,GO:0009058,GO:0009059,GO:0009889,GO:0009987,GO:0010467,GO:0010468,GO:…	-	-	-	-	-	-	-	-	-	-	RF-1	Translation, ribosomal structure and biogenesis	INFORMATION STORAGE AND PROCESSING	750
Apiotrichum_akiyoshidainum_HP2023|380	Apiotrichum_akiyoshidainum_HP2023	0.281281	Trichosporonales	Environmental	Yes	82508.K1V392	9e-47	193	COG1382@1|root,KOG1760@2759|Eukaryota,3A07R@33154|Opisthokonta,3P4NE@4751|Fungi,3V295@5204|Basidiomycota,3VFDZ@5234|Tremellales	3VFDZ@5234|Tremellales	O	Binds specifically to cytosolic chaperonin (c-CPN) and transfers target proteins to it. Binds to nascent polypeptide chain and promotes folding in an environment in which there are many competing pathways for nonnative proteins	-	GO:0003674,GO:0005488,GO:0005515,GO:0005575,GO:0005622,GO:0005623,GO:0005737,GO:0006355,GO:0006357,GO:0006457,GO:0006508,GO:0006511,GO:0006515,GO:0006807,GO:0006950,GO:0007021,GO:0008092,GO:0008150,GO:0008152,GO:0009056,GO:0009057,GO:0009889,GO:0009891,GO:0009893,GO:0009987,GO:0010033,GO:0010468,GO:0010498,GO:0010556,GO:0010557,GO:0010604,GO:0010628,GO:0015631,GO:0016043,GO:0016272,GO:0019219,GO:…	-	ko:K09550	-	-	-	-	ko00000,ko03110	-	-	-	Prefoldin_2	Post-translational modification, protein turnover, and chaperones	CELLULAR PROCESSES AND SIGNALING	399
Apiotrichum_akiyoshidainum_HP2023|381	Apiotrichum_akiyoshidainum_HP2023	0.329904	Trichosporonales	Environmental	Yes	82508.K1VC64	7.5e-98	363.6	COG0689@1|root,KOG1068@2759|Eukaryota,38G2X@33154|Opisthokonta,3NW91@4751|Fungi,3V0H1@5204|Basidiomycota,3VDX4@5234|Tremellales	3VDX4@5234|Tremellales	J	3' exoribonuclease family, domain 1	SKI6	GO:0000175,GO:0000176,GO:0000177,GO:0000178,GO:0000184,GO:0000228,GO:0000288,GO:0000291,GO:0000459,GO:0000460,GO:0000466,GO:0000467,GO:0000469,GO:0000785,GO:0000790,GO:0000956,GO:0003674,GO:0003824,GO:0004518,GO:0004527,GO:0004532,GO:0004540,GO:0005575,GO:0005622,GO:0005623,GO:0005634,GO:0005694,GO:0005730,GO:0005737,GO:0006139,GO:0006351,GO:0006353,GO:0006364,GO:0006366,GO:0006369,GO:0006396,GO:…	-	ko:K11600	ko03018,map03018	M00390,M00391	-	-	ko00000,ko00001,ko00002,ko03019	-	-	-	Ctr,RNase_PH,RNase_PH_C	Translation, ribosomal structure and biogenesis	INFORMATION STORAGE AND PROCESSING	771
Apiotrichum_akiyoshidainum_HP2023|382	Apiotrichum_akiyoshidainum_HP2023	0.316463	Trichosporonales	Environmental	Yes	82508.K1VH29	1.9e-60	239.2	COG3703@1|root,KOG3182@2759|Eukaryota,39MU2@33154|Opisthokonta,3P2FI@4751|Fungi,3V1C4@5204|Basidiomycota,3VHBA@5234|Tremellales	3VHBA@5234|Tremellales	P	Catalyzes the cleavage of glutathione into 5-oxo-L- proline and a Cys-Gly dipeptide. Acts specifically on glutathione, but not on other gamma-glutamyl peptides	-	GO:0003674,GO:0003824,GO:0003839,GO:0005575,GO:0005622,GO:0005623,GO:0005634,GO:0005737,GO:0006518,GO:0006575,GO:0006749,GO:0006751,GO:0006790,GO:0006807,GO:0008150,GO:0008152,GO:0009056,GO:0009636,GO:0009987,GO:0016603,GO:0016740,GO:0016746,GO:0016755,GO:0016829,GO:0016840,GO:0016842,GO:0034641,GO:0042219,GO:0042221,GO:0043171,GO:0043226,GO:0043227,GO:0043229,GO:0043231,GO:0043603,GO:0044237,GO:…	-	ko:K07232	-	-	-	-	ko00000	-	-	-	ChaC,GGACT	Inorganic ion transport and metabolism	METABOLISM	690
Apiotrichum_akiyoshidainum_HP2023|383	Apiotrichum_akiyoshidainum_HP2023	0.340426	Trichosporonales	Environmental	Yes	5207.AAW45304	1.1e-46	193	2D1RJ@1|root,2S4WP@2759|Eukaryota,3A706@33154|Opisthokonta,3P5Y1@4751|Fungi,3V24S@5204|Basidiomycota,3VFC8@5234|Tremellales	3VFC8@5234|Tremellales	S	Protein of Unknown function (DUF1690)	-	-	-	ko:K17788	-	-	-	-	ko00000,ko03029	-	-	-	DUF1690	Function unknown	POORLY CHARACTERIZED	489
Apiotrichum_akiyoshidainum_HP2023|384	Apiotrichum_akiyoshidainum_HP2023	0.289364	Trichosporonales	Environmental	Yes	82508.K1W9S6	7.3e-121	441	COG1232@1|root,KOG1276@2759|Eukaryota,38FMJ@33154|Opisthokonta,3NXXR@4751|Fungi,3UZMQ@5204|Basidiomycota,3VEA5@5234|Tremellales	3VEA5@5234|Tremellales	H	Catalyzes the 6-electron oxidation of protoporphyrinogen-IX to form protoporphyrin-IX	HEM14	GO:0003674,GO:0003824,GO:0004729,GO:0005575,GO:0005622,GO:0005623,GO:0005737,GO:0005739,GO:0005740,GO:0005743,GO:0006725,GO:0006778,GO:0006779,GO:0006783,GO:0006807,GO:0008150,GO:0008152,GO:0009058,GO:0009987,GO:0016020,GO:0016491,GO:0016627,GO:0016634,GO:0018130,GO:0019438,GO:0019866,GO:0031090,GO:0031966,GO:0031967,GO:0031975,GO:0033013,GO:0033014,GO:0034641,GO:0042168,GO:0042440,GO:0043226,GO:…	1.3.3.15,1.3.3.4	ko:K00231	ko00860,ko01100,ko01110,map00860,map01100,map01110	M00121	R03222,R04178	RC00885	ko00000,ko00001,ko00002,ko01000	-	-	-	Amino_oxidase,DAO,NAD_binding_8,Pyr_redox,Thi4,zf-CCCH_2	Coenzyme transport and metabolism	METABOLISM	1521
Apiotrichum_akiyoshidainum_HP2023|385	Apiotrichum_akiyoshidainum_HP2023	0.334129	Trichosporonales	Environmental	Yes	82508.K1V395	1.2e-58	233	COG3265@1|root,KOG3354@2759|Eukaryota,3A6Z1@33154|Opisthokonta,3P32X@4751|Fungi,3V1ZD@5204|Basidiomycota,3VFBV@5234|Tremellales	3VFBV@5234|Tremellales	G	Shikimate kinase	-	GO:0000322,GO:0000323,GO:0000324,GO:0003674,GO:0003824,GO:0004340,GO:0004396,GO:0005575,GO:0005622,GO:0005623,GO:0005737,GO:0005773,GO:0005975,GO:0006082,GO:0006090,GO:0006091,GO:0006096,GO:0006139,GO:0006163,GO:0006164,GO:0006165,GO:0006725,GO:0006732,GO:0006733,GO:0006753,GO:0006754,GO:0006757,GO:0006793,GO:0006796,GO:0006807,GO:0008150,GO:0008152,GO:0009056,GO:0009058,GO:0009108,GO:0009117,GO:…	2.7.1.12	ko:K00851	ko00030,ko01100,ko01110,ko01120,ko01130,ko01200,map00030,map01100,map01110,map01120,map01130,map01200	-	R01737	RC00002,RC00017	ko00000,ko00001,ko01000	-	-	-	AAA,AAA_17,AAA_18,AAA_33,ABC_tran,APS_kinase,CPT,Cytidylate_kin,Mg_chelatase,Rad17,SKI,Zeta_toxin,tRNA_lig_kinase	Carbohydrate transport and metabolism	METABOLISM	612
Apiotrichum_akiyoshidainum_HP2023|386	Apiotrichum_akiyoshidainum_HP2023	0.265778	Trichosporonales	Environmental	Yes	5217.XP_007006345.1	8.1e-151	540.4	28N32@1|root,2QUN5@2759|Eukaryota,38DJC@33154|Opisthokonta,3P05I@4751|Fungi,3V09H@5204|Basidiomycota,3VCU4@5234|Tremellales	3VCU4@5234|Tremellales	U	Component of the ERMES MDM complex, which serves as a molecular tether to connect the endoplasmic reticulum and mitochondria. Components of this complex are involved in the control of mitochondrial shape and protein biogenesis and may function in phospholipid exchange. MDM10 is involved in the late assembly steps of the general translocase of the mitochondrial outer membrane (TOM complex). Functi…	MDM10	GO:0001401,GO:0005575,GO:0005622,GO:0005623,GO:0005737,GO:0005739,GO:0005740,GO:0005741,GO:0005783,GO:0006605,GO:0006626,GO:0006810,GO:0006811,GO:0006820,GO:0006839,GO:0006869,GO:0006886,GO:0006996,GO:0007005,GO:0007006,GO:0007008,GO:0008104,GO:0008150,GO:0009987,GO:0010876,GO:0012505,GO:0015031,GO:0015711,GO:0015748,GO:0015833,GO:0015914,GO:0016020,GO:0016043,GO:0017038,GO:0019867,GO:0022406,GO:…	-	ko:K17774	ko04139,map04139	-	-	-	ko00000,ko00001,ko02000,ko03029	1.B.33.3	-	-	MDM10,Porin_3	Intracellular trafficking, secretion, and vesicular transport	CELLULAR PROCESSES AND SIGNALING	1398
Apiotrichum_akiyoshidainum_HP2023|387	Apiotrichum_akiyoshidainum_HP2023	0.398485	Trichosporonales	Environmental	Yes	82508.K1VNX3	5.5e-85	320.9	COG2608@1|root,KOG4656@2759|Eukaryota,38K69@33154|Opisthokonta,3NZHY@4751|Fungi,3V5YS@5204|Basidiomycota,3VDS8@5234|Tremellales	3VDS8@5234|Tremellales	P	Superoxide dismutase	CCS1	GO:0000041,GO:0000302,GO:0000303,GO:0000305,GO:0003674,GO:0003824,GO:0004784,GO:0005488,GO:0005507,GO:0005575,GO:0005576,GO:0005615,GO:0005622,GO:0005623,GO:0005634,GO:0005737,GO:0005739,GO:0005740,GO:0005743,GO:0005829,GO:0006801,GO:0006810,GO:0006811,GO:0006812,GO:0006825,GO:0006950,GO:0006979,GO:0008047,GO:0008150,GO:0008152,GO:0008270,GO:0009636,GO:0009987,GO:0010035,GO:0015680,GO:0016020,GO:…	-	ko:K04569,ko:K07213	ko04978,ko05014,map04978,map05014	-	-	-	ko00000,ko00001	-	-	-	HMA,Sod_Cu	Inorganic ion transport and metabolism	METABOLISM	759
Apiotrichum_akiyoshidainum_HP2023|388	Apiotrichum_akiyoshidainum_HP2023	0.370507	Trichosporonales	Environmental	Yes	82508.K1VHR9	5.3e-30	137.1	2DYF2@1|root,2S6UN@2759|Eukaryota,3A557@33154|Opisthokonta,3P4ME@4751|Fungi,3V2GI@5204|Basidiomycota,3VFXN@5234|Tremellales	3VFXN@5234|Tremellales	S	Protein of unknown function (DUF1674)	-	GO:0005575,GO:0005622,GO:0005623,GO:0005737,GO:0005739,GO:0005759,GO:0006996,GO:0007005,GO:0008150,GO:0009987,GO:0016043,GO:0022607,GO:0031974,GO:0033108,GO:0034552,GO:0034553,GO:0034622,GO:0043226,GO:0043227,GO:0043229,GO:0043231,GO:0043233,GO:0043933,GO:0044085,GO:0044422,GO:0044424,GO:0044429,GO:0044444,GO:0044446,GO:0044464,GO:0065003,GO:0070013,GO:0071840	-	-	-	-	-	-	-	-	-	-	DUF1674	Function unknown	POORLY CHARACTERIZED	357
Apiotrichum_akiyoshidainum_HP2023|389	Apiotrichum_akiyoshidainum_HP2023	0.440024	Trichosporonales	Environmental	Yes	552467.XP_003193761.1	1.3e-169	602.8	COG1364@1|root,KOG2786@2759|Eukaryota,38H79@33154|Opisthokonta,3NVW6@4751|Fungi,3UXVC@5204|Basidiomycota,3VEP1@5234|Tremellales	3VEP1@5234|Tremellales	E	Catalyzes two activities which are involved in the cyclic version of arginine biosynthesis the synthesis of acetylglutamate from glutamate and acetyl-CoA, and of ornithine by transacetylation between acetylornithine and glutamate	ECM42	GO:0003674,GO:0003824,GO:0004042,GO:0004358,GO:0005575,GO:0005622,GO:0005623,GO:0005737,GO:0005739,GO:0005759,GO:0006082,GO:0006520,GO:0006525,GO:0006526,GO:0006536,GO:0006591,GO:0006592,GO:0006807,GO:0008080,GO:0008150,GO:0008152,GO:0008652,GO:0009058,GO:0009064,GO:0009084,GO:0009987,GO:0016053,GO:0016407,GO:0016410,GO:0016740,GO:0016746,GO:0016747,GO:0019752,GO:0031974,GO:0043226,GO:0043227,GO:…	2.3.1.1,2.3.1.35	ko:K00620	ko00220,ko01100,ko01110,ko01130,ko01210,ko01230,map00220,map01100,map01110,map01130,map01210,map01230	M00028	R00259,R02282	RC00004,RC00064	ko00000,ko00001,ko00002,ko01000	-	-	-	AAA,ArgJ,DNA_pol3_delta2,Rep_fac_C,RuvB_N	Amino acid transport and metabolism	METABOLISM	1416
Apiotrichum_akiyoshidainum_HP2023|390	Apiotrichum_akiyoshidainum_HP2023	0.284097	Trichosporonales	Environmental	Yes	82508.K1VFL1	1.9e-30	139	2CYF6@1|root,2S3ZG@2759|Eukaryota,3A59G@33154|Opisthokonta,3P60C@4751|Fungi,3V1S5@5204|Basidiomycota,3VFXD@5234|Tremellales	3VFXD@5234|Tremellales	S	CoA binding domain	-	-	-	-	-	-	-	-	-	-	-	-	CoA_binding,CoA_binding_2	Function unknown	POORLY CHARACTERIZED	477
Apiotrichum_akiyoshidainum_HP2023|391	Apiotrichum_akiyoshidainum_HP2023	0.386204	Trichosporonales	Environmental	Yes	82508.K1VNY0	9.6e-99	366.7	COG1999@1|root,KOG2792@2759|Eukaryota,38Q3U@33154|Opisthokonta,3NY20@4751|Fungi,3UXUM@5204|Basidiomycota,3VDZP@5234|Tremellales	3VDZP@5234|Tremellales	C	SCO1/SenC	SCO1	GO:0000041,GO:0003674,GO:0003824,GO:0004601,GO:0005488,GO:0005507,GO:0005575,GO:0005622,GO:0005623,GO:0005737,GO:0005739,GO:0005740,GO:0005743,GO:0006810,GO:0006811,GO:0006812,GO:0006825,GO:0006996,GO:0007005,GO:0008150,GO:0008152,GO:0008379,GO:0008535,GO:0009636,GO:0009987,GO:0016020,GO:0016043,GO:0016209,GO:0016491,GO:0016530,GO:0016531,GO:0016684,GO:0017004,GO:0019866,GO:0022607,GO:0030001,GO:…	-	ko:K07152	-	-	-	-	ko00000,ko03029	-	-	-	ATP12,AhpC-TSA,DDT,SCO1-SenC,WAC_Acf1_DNA_bd,WSD	Energy production and conversion	METABOLISM	834
Apiotrichum_akiyoshidainum_HP2023|392	Apiotrichum_akiyoshidainum_HP2023	0.396343	Trichosporonales	Environmental	Yes	5207.AAW41268	2.9e-162	578.6	COG0366@1|root,KOG0471@2759|Eukaryota,38EYC@33154|Opisthokonta,3NYFV@4751|Fungi,3UXW2@5204|Basidiomycota,3VD4Z@5234|Tremellales	3VD4Z@5234|Tremellales	G	Alpha-amylase domain	-	-	3.2.1.1	ko:K01176	ko00500,ko01100,ko04973,map00500,map01100,map04973	-	R02108,R02112,R11262	-	ko00000,ko00001,ko01000	-	GH13	-	Alpha-amylase,DUF1966	Carbohydrate transport and metabolism	METABOLISM	1509
Apiotrichum_akiyoshidainum_HP2023|393	Apiotrichum_akiyoshidainum_HP2023	0.266181	Trichosporonales	Environmental	Yes	82508.K1V730	9.6e-12	76.3	2FGXM@1|root,2TIAQ@2759|Eukaryota,3AXW7@33154|Opisthokonta,3PJ1C@4751|Fungi,3V8AG@5204|Basidiomycota,3VHA2@5234|Tremellales	3VHA2@5234|Tremellales	-	-	-	-	-	-	-	-	-	-	-	-	-	-	-	NA	NA	312
Apiotrichum_akiyoshidainum_HP2023|394	Apiotrichum_akiyoshidainum_HP2023	0.430472	Trichosporonales	Environmental	Yes	552467.XP_003191892.1	1.5e-281	974.9	COG0459@1|root,KOG0357@2759|Eukaryota,38CU0@33154|Opisthokonta,3NVV4@4751|Fungi,3UXXE@5204|Basidiomycota,3VD2N@5234|Tremellales	3VD2N@5234|Tremellales	O	assists the folding of proteins upon ATP hydrolysis	CCT5	GO:0003674,GO:0005488,GO:0005515,GO:0005575,GO:0005622,GO:0005623,GO:0005737,GO:0005829,GO:0005832,GO:0005856,GO:0006457,GO:0006458,GO:0008150,GO:0009987,GO:0032991,GO:0043226,GO:0043228,GO:0043229,GO:0043232,GO:0044183,GO:0044424,GO:0044444,GO:0044445,GO:0044464,GO:0051082,GO:0061077,GO:0101031	-	ko:K09497	-	-	-	-	ko00000,ko03036,ko03110,ko04147	-	-	-	Cpn60_TCP1	Post-translational modification, protein turnover, and chaperones	CELLULAR PROCESSES AND SIGNALING	1647
Apiotrichum_akiyoshidainum_HP2023|395	Apiotrichum_akiyoshidainum_HP2023	0.427264	Trichosporonales	Environmental	Yes	82508.K1VKP5	2.5e-232	811.2	COG0372@1|root,KOG2617@2759|Eukaryota,38CK5@33154|Opisthokonta,3NU5Z@4751|Fungi,3UZD3@5204|Basidiomycota,3VDPK@5234|Tremellales	3VDPK@5234|Tremellales	H	Belongs to the citrate synthase family	CIT1	GO:0003674,GO:0003824,GO:0004108,GO:0005575,GO:0005622,GO:0005623,GO:0005737,GO:0005739,GO:0005759,GO:0005777,GO:0005975,GO:0006081,GO:0006082,GO:0006084,GO:0006091,GO:0006097,GO:0006099,GO:0006101,GO:0006139,GO:0006163,GO:0006195,GO:0006520,GO:0006536,GO:0006537,GO:0006637,GO:0006725,GO:0006732,GO:0006753,GO:0006790,GO:0006793,GO:0006796,GO:0006807,GO:0008150,GO:0008152,GO:0008652,GO:0009056,GO:…	2.3.3.1	ko:K01647	ko00020,ko00630,ko01100,ko01110,ko01120,ko01130,ko01200,ko01210,ko01230,map00020,map00630,map01100,map01110,map01120,map01130,map01200,map01210,map01230	M00009,M00010,M00012,M00740	R00351	RC00004,RC00067	br01601,ko00000,ko00001,ko00002,ko01000	-	-	-	Citrate_synt	Coenzyme transport and metabolism	METABOLISM	1398
Apiotrichum_akiyoshidainum_HP2023|396	Apiotrichum_akiyoshidainum_HP2023	0.404614	Trichosporonales	Environmental	Yes	5207.AAW42436	1e-97	363.6	COG0604@1|root,KOG1198@2759|Eukaryota,38DDK@33154|Opisthokonta,3P0CA@4751|Fungi,3V1DE@5204|Basidiomycota	3V1DE@5204|Basidiomycota	C	Zinc-binding dehydrogenase	-	GO:0003674,GO:0003824,GO:0005575,GO:0005622,GO:0005623,GO:0005737,GO:0005739,GO:0008150,GO:0008152,GO:0016491,GO:0016614,GO:0016616,GO:0043226,GO:0043227,GO:0043229,GO:0043231,GO:0044424,GO:0044444,GO:0044464,GO:0055114	-	-	-	-	-	-	-	-	-	-	ADH_N,ADH_N_2,ADH_zinc_N,ADH_zinc_N_2	Energy production and conversion	METABOLISM	1029
Apiotrichum_akiyoshidainum_HP2023|397	Apiotrichum_akiyoshidainum_HP2023	0.338781	Trichosporonales	Environmental	Yes	5207.AAW40673	0	1102	COG0659@1|root,KOG0236@2759|Eukaryota,38G54@33154|Opisthokonta,3NZ2M@4751|Fungi,3UY34@5204|Basidiomycota,3VD7U@5234|Tremellales	3VD7U@5234|Tremellales	P	STAS domain	-	GO:0000322,GO:0000323,GO:0000324,GO:0003674,GO:0005215,GO:0005575,GO:0005622,GO:0005623,GO:0005737,GO:0005773,GO:0005886,GO:0005887,GO:0006810,GO:0006811,GO:0006820,GO:0008150,GO:0008272,GO:0008509,GO:0015075,GO:0015103,GO:0015116,GO:0015318,GO:0015698,GO:0016020,GO:0016021,GO:0022857,GO:0031224,GO:0031226,GO:0034220,GO:0043226,GO:0043227,GO:0043229,GO:0043231,GO:0044424,GO:0044425,GO:0044444,GO:…	-	ko:K03321	-	-	-	-	ko00000,ko02000	2.A.53.3	-	-	GN3L_Grn1,MMR_HSR1,STAS,Stk19,Sulfate_transp,cNMP_binding	Inorganic ion transport and metabolism	METABOLISM	3390
Apiotrichum_akiyoshidainum_HP2023|398	Apiotrichum_akiyoshidainum_HP2023	0.355009	Trichosporonales	Environmental	Yes	82508.K1VY57	5.3e-15	88.2	COG1335@1|root,KOG4003@2759|Eukaryota,39V1V@33154|Opisthokonta,3NYNG@4751|Fungi,3V1U4@5204|Basidiomycota,3VFFS@5234|Tremellales	3VFFS@5234|Tremellales	V	Isochorismatase family	-	-	-	-	-	-	-	-	-	-	-	-	Isochorismatase	Defense mechanisms	CELLULAR PROCESSES AND SIGNALING	678
Apiotrichum_akiyoshidainum_HP2023|399	Apiotrichum_akiyoshidainum_HP2023	0.305215	Trichosporonales	Environmental	Yes	82508.K1VW89	1.3e-80	306.2	28PA3@1|root,2QVX9@2759|Eukaryota,39SGI@33154|Opisthokonta,3P7CM@4751|Fungi,3V32Z@5204|Basidiomycota,3VH18@5234|Tremellales	3VH18@5234|Tremellales	S	Protein of unknown function (DUF938)	-	-	-	-	-	-	-	-	-	-	-	-	DUF938,Methyltransf_11	Function unknown	POORLY CHARACTERIZED	687
Apiotrichum_akiyoshidainum_HP2023|400	Apiotrichum_akiyoshidainum_HP2023	0.275987	Trichosporonales	Environmental	Yes	264198.Reut_B3490	3.6e-42	177.9	COG0655@1|root,COG0655@2|Bacteria,1RAP5@1224|Proteobacteria,2VQVY@28216|Betaproteobacteria,1K1WS@119060|Burkholderiaceae	1K1WS@119060|Burkholderiaceae	S	NADPH-dependent FMN reductase	-	-	-	-	-	-	-	-	-	-	-	-	FMN_red,Flavodoxin_1,Flavodoxin_2	Function unknown	POORLY CHARACTERIZED	480
Apiotrichum_akiyoshidainum_HP2023|402	Apiotrichum_akiyoshidainum_HP2023	0.266378	Trichosporonales	Environmental	Yes	82508.K1W6H4	1.8e-151	543.1	KOG4711@1|root,KOG4711@2759|Eukaryota,39UYB@33154|Opisthokonta,3NWQG@4751|Fungi,3V016@5204|Basidiomycota,3VD3Y@5234|Tremellales	3VD3Y@5234|Tremellales	S	Fusaric acid resistance protein-like	-	GO:0003674,GO:0005215,GO:0005310,GO:0005342,GO:0005575,GO:0005622,GO:0005623,GO:0005737,GO:0005773,GO:0005774,GO:0005783,GO:0006810,GO:0006811,GO:0006820,GO:0006835,GO:0008150,GO:0008509,GO:0008514,GO:0012505,GO:0015075,GO:0015140,GO:0015318,GO:0015556,GO:0015711,GO:0015740,GO:0015743,GO:0015849,GO:0016020,GO:0016021,GO:0022857,GO:0031090,GO:0031224,GO:0034220,GO:0043226,GO:0043227,GO:0043229,GO:…	-	-	-	-	-	-	-	-	-	-	ALMT,ArAE_1,ArAE_2,ArAE_2_N,FUSC,FUSC_2	Function unknown	POORLY CHARACTERIZED	2034
Apiotrichum_akiyoshidainum_HP2023|403	Apiotrichum_akiyoshidainum_HP2023	0.355704	Trichosporonales	Environmental	Yes	82508.K1WUF3	5.1e-265	920.2	COG0685@1|root,KOG0564@2759|Eukaryota,38D0F@33154|Opisthokonta,3NVAK@4751|Fungi,3UZBT@5204|Basidiomycota,3VE2A@5234|Tremellales	3VE2A@5234|Tremellales	E	Methylenetetrahydrofolate reductase	MET12	GO:0000096,GO:0000097,GO:0003674,GO:0003824,GO:0004489,GO:0005575,GO:0005622,GO:0005623,GO:0005737,GO:0005829,GO:0006082,GO:0006520,GO:0006555,GO:0006730,GO:0006790,GO:0006807,GO:0008150,GO:0008152,GO:0008652,GO:0009058,GO:0009066,GO:0009067,GO:0009086,GO:0009987,GO:0016053,GO:0016491,GO:0016645,GO:0016646,GO:0019752,GO:0043436,GO:0044237,GO:0044238,GO:0044249,GO:0044272,GO:0044281,GO:0044283,GO:…	1.5.1.20	ko:K00297	ko00670,ko00720,ko01100,ko01120,ko01200,ko01523,map00670,map00720,map01100,map01120,map01200,map01523	M00377	R01224,R07168	RC00081	ko00000,ko00001,ko00002,ko01000	-	-	-	MTHFR	Amino acid transport and metabolism	METABOLISM	1875
Apiotrichum_akiyoshidainum_HP2023|405	Apiotrichum_akiyoshidainum_HP2023	0.355915	Trichosporonales	Environmental	Yes	82508.K1W6C3	2.5e-67	261.5	COG0365@1|root,KOG1175@2759|Eukaryota,38BR4@33154|Opisthokonta,3NUTI@4751|Fungi,3UZG3@5204|Basidiomycota,3VD7J@5234|Tremellales	3VD7J@5234|Tremellales	I	Acetyl-coenzyme A synthetase N-terminus	ACS2	GO:0000166,GO:0001302,GO:0003674,GO:0003824,GO:0003987,GO:0005488,GO:0005575,GO:0005576,GO:0005622,GO:0005623,GO:0005634,GO:0005730,GO:0005737,GO:0005739,GO:0005829,GO:0006082,GO:0006083,GO:0006084,GO:0006085,GO:0006091,GO:0006113,GO:0006139,GO:0006163,GO:0006164,GO:0006325,GO:0006464,GO:0006473,GO:0006475,GO:0006637,GO:0006725,GO:0006732,GO:0006753,GO:0006790,GO:0006793,GO:0006796,GO:0006807,GO:…	6.2.1.1	ko:K01895	ko00010,ko00620,ko00640,ko00680,ko00720,ko01100,ko01110,ko01120,ko01130,ko01200,map00010,map00620,map00640,map00680,map00720,map01100,map01110,map01120,map01130,map01200	M00357	R00235,R00236,R00316,R00926,R01354	RC00004,RC00012,RC00043,RC00070,RC02746,RC02816	ko00000,ko00001,ko00002,ko01000,ko01004	-	-	-	ACAS_N,AMP-binding,AMP-binding_C,Ham1p_like,Transferase	Lipid transport and metabolism	METABOLISM	474
Apiotrichum_akiyoshidainum_HP2023|406	Apiotrichum_akiyoshidainum_HP2023	0.421539	Trichosporonales	Environmental	Yes	5207.AAW41303	5e-250	870.2	COG0365@1|root,KOG1175@2759|Eukaryota,38BR4@33154|Opisthokonta,3NUTI@4751|Fungi,3UZG3@5204|Basidiomycota,3VD7J@5234|Tremellales	3VD7J@5234|Tremellales	I	Acetyl-coenzyme A synthetase N-terminus	ACS2	GO:0000166,GO:0001302,GO:0003674,GO:0003824,GO:0003987,GO:0005488,GO:0005575,GO:0005576,GO:0005622,GO:0005623,GO:0005634,GO:0005730,GO:0005737,GO:0005739,GO:0005829,GO:0006082,GO:0006083,GO:0006084,GO:0006085,GO:0006091,GO:0006113,GO:0006139,GO:0006163,GO:0006164,GO:0006325,GO:0006464,GO:0006473,GO:0006475,GO:0006637,GO:0006725,GO:0006732,GO:0006753,GO:0006790,GO:0006793,GO:0006796,GO:0006807,GO:…	6.2.1.1	ko:K01895	ko00010,ko00620,ko00640,ko00680,ko00720,ko01100,ko01110,ko01120,ko01130,ko01200,map00010,map00620,map00640,map00680,map00720,map01100,map01110,map01120,map01130,map01200	M00357	R00235,R00236,R00316,R00926,R01354	RC00004,RC00012,RC00043,RC00070,RC02746,RC02816	ko00000,ko00001,ko00002,ko01000,ko01004	-	-	-	ACAS_N,AMP-binding,AMP-binding_C,Ham1p_like,Transferase	Lipid transport and metabolism	METABOLISM	1548
Apiotrichum_akiyoshidainum_HP2023|408	Apiotrichum_akiyoshidainum_HP2023	0.282803	Trichosporonales	Environmental	Yes	10141.ENSCPOP00000011664	4.4e-09	69.7	COG0484@1|root,COG0526@1|root,KOG0191@2759|Eukaryota,KOG0713@2759|Eukaryota,38G4X@33154|Opisthokonta,3B9AU@33208|Metazoa,3CVUM@33213|Bilateria,484NW@7711|Chordata,497J4@7742|Vertebrata,3J9GR@40674|Mammalia,35E79@314146|Euarchontoglires,4Q0DH@9989|Rodentia	4Q0DH@9989|Rodentia	O	homolog subfamily C member 10	DNAJC10	GO:0001671,GO:0001932,GO:0001933,GO:0003674,GO:0003824,GO:0005488,GO:0005515,GO:0005575,GO:0005622,GO:0005623,GO:0005737,GO:0005783,GO:0005788,GO:0006457,GO:0006508,GO:0006511,GO:0006807,GO:0006915,GO:0006950,GO:0007154,GO:0007165,GO:0008047,GO:0008150,GO:0008152,GO:0008219,GO:0009056,GO:0009057,GO:0009892,GO:0009987,GO:0010033,GO:0010243,GO:0010498,GO:0010563,GO:0010605,GO:0012501,GO:0012505,GO:…	-	ko:K09530	ko04141,map04141	-	-	-	ko00000,ko00001,ko03110,ko04131	-	-	-	DnaJ,OST3_OST6,Thioredoxin,Thioredoxin_6	Post-translational modification, protein turnover, and chaperones	CELLULAR PROCESSES AND SIGNALING	1512
Apiotrichum_akiyoshidainum_HP2023|412	Apiotrichum_akiyoshidainum_HP2023	0.347646	Trichosporonales	Environmental	Yes	5207.AAW41300	9.8e-88	329.7	COG2012@1|root,KOG3218@2759|Eukaryota,398T1@33154|Opisthokonta,3NVDE@4751|Fungi,3V0D0@5204|Basidiomycota,3VFAC@5234|Tremellales	3VFAC@5234|Tremellales	K	RNA polymerase Rpb5, N-terminal domain	RPB5	GO:0000428,GO:0005575,GO:0005622,GO:0005623,GO:0005634,GO:0005654,GO:0005665,GO:0005666,GO:0005730,GO:0005736,GO:0006139,GO:0006351,GO:0006360,GO:0006366,GO:0006383,GO:0006399,GO:0006725,GO:0006807,GO:0008150,GO:0008152,GO:0009058,GO:0009059,GO:0009304,GO:0009987,GO:0010467,GO:0016070,GO:0016591,GO:0018130,GO:0019438,GO:0030880,GO:0031974,GO:0031981,GO:0032774,GO:0032991,GO:0034641,GO:0034645,GO:…	-	ko:K03013	ko00230,ko00240,ko01100,ko03020,ko04623,ko05016,ko05169,map00230,map00240,map01100,map03020,map04623,map05016,map05169	M00180,M00181,M00182	R00435,R00441,R00442,R00443	RC02795	br01611,ko00000,ko00001,ko00002,ko03021,ko03400	-	-	-	Mrr_cat,RNA_pol_Rpb5_C,RNA_pol_Rpb5_N	Transcription	INFORMATION STORAGE AND PROCESSING	630
Apiotrichum_akiyoshidainum_HP2023|413	Apiotrichum_akiyoshidainum_HP2023	0.384268	Trichosporonales	Environmental	Yes	5217.XP_007003942.1	0	1643.6	COG1132@1|root,KOG0054@2759|Eukaryota,38DEW@33154|Opisthokonta,3NUKV@4751|Fungi,3UYGG@5204|Basidiomycota,3VEMU@5234|Tremellales	3VEMU@5234|Tremellales	Q	ABC transporter transmembrane region	-	-	-	-	-	-	-	-	-	-	-	-	ABC_membrane,ABC_tran	Secondary metabolites biosynthesis, transport, and catabolism	METABOLISM	4998
Apiotrichum_akiyoshidainum_HP2023|414	Apiotrichum_akiyoshidainum_HP2023	0.361597	Trichosporonales	Environmental	Yes	552467.XP_003191936.1	3.4e-167	595.1	KOG3589@1|root,KOG3589@2759|Eukaryota,38GQ1@33154|Opisthokonta,3NUSG@4751|Fungi,3UYN4@5204|Basidiomycota,3VDBP@5234|Tremellales	3VDBP@5234|Tremellales	S	Regulator of G protein signalling domain	SST2	GO:0000003,GO:0000749,GO:0000754,GO:0003674,GO:0005096,GO:0005575,GO:0005622,GO:0005623,GO:0005634,GO:0005737,GO:0005886,GO:0006355,GO:0006357,GO:0006725,GO:0007154,GO:0007165,GO:0008047,GO:0008150,GO:0008152,GO:0008277,GO:0009056,GO:0009058,GO:0009403,GO:0009404,GO:0009407,GO:0009636,GO:0009889,GO:0009891,GO:0009893,GO:0009966,GO:0009968,GO:0009987,GO:0010033,GO:0010468,GO:0010556,GO:0010646,GO:…	-	ko:K19838	ko04011,map04011	-	-	-	ko00000,ko00001	-	-	-	DEP,RGS	Function unknown	POORLY CHARACTERIZED	1698
Apiotrichum_akiyoshidainum_HP2023|415	Apiotrichum_akiyoshidainum_HP2023	0.317157	Trichosporonales	Environmental	Yes	5207.AAW41703	1.4e-170	606.7	28PHD@1|root,2QW5G@2759|Eukaryota,39X41@33154|Opisthokonta,3P0AT@4751|Fungi,3V4AR@5204|Basidiomycota,3VE2X@5234|Tremellales	3VE2X@5234|Tremellales	S	Fungal specific transcription factor domain	-	-	-	-	-	-	-	-	-	-	-	-	F-box-like,Fungal_trans_2,Zn_clus	Function unknown	POORLY CHARACTERIZED	2154
Apiotrichum_akiyoshidainum_HP2023|416	Apiotrichum_akiyoshidainum_HP2023	0.295966	Trichosporonales	Environmental	Yes	82508.K1W5I7	9.6e-114	417.9	KOG0039@1|root,KOG0039@2759|Eukaryota,38FB9@33154|Opisthokonta,3NWU6@4751|Fungi,3V0F5@5204|Basidiomycota,3VEMN@5234|Tremellales	3VEMN@5234|Tremellales	Q	FAD-binding domain	FRP1	-	-	-	-	-	-	-	-	-	-	-	DUF4405,FAD_binding_6,FAD_binding_8,Ferric_reduct,NAD_binding_1,NAD_binding_6	Secondary metabolites biosynthesis, transport, and catabolism	METABOLISM	2214
Apiotrichum_akiyoshidainum_HP2023|416	Apiotrichum_akiyoshidainum_HP2023	0.295966	Trichosporonales	Environmental	Yes	82508.K1W5I7	9.6e-114	417.9	KOG0039@1|root,KOG0039@2759|Eukaryota,38FB9@33154|Opisthokonta,3NWU6@4751|Fungi,3V0F5@5204|Basidiomycota,3VEMN@5234|Tremellales	3VEMN@5234|Tremellales	P	FAD-binding domain	FRP1	-	-	-	-	-	-	-	-	-	-	-	DUF4405,FAD_binding_6,FAD_binding_8,Ferric_reduct,NAD_binding_1,NAD_binding_6	Inorganic ion transport and metabolism	METABOLISM	2214
Apiotrichum_akiyoshidainum_HP2023|417	Apiotrichum_akiyoshidainum_HP2023	0.36707	Trichosporonales	Environmental	Yes	82508.K1W0E1	2.6e-60	238.4	COG0477@1|root,KOG2533@2759|Eukaryota,39K3V@33154|Opisthokonta,3NWTF@4751|Fungi,3UYPY@5204|Basidiomycota,3VHII@5234|Tremellales	3VHII@5234|Tremellales	G	Major Facilitator Superfamily	-	-	-	-	-	-	-	-	-	-	-	-	ADP_ribosyl_GH,MFS_1	Carbohydrate transport and metabolism	METABOLISM	552
Apiotrichum_akiyoshidainum_HP2023|418	Apiotrichum_akiyoshidainum_HP2023	0.371116	Trichosporonales	Environmental	Yes	5217.XP_007003148.1	6.7e-37	161.4	2BKV3@1|root,2S1JC@2759|Eukaryota,38UBG@33154|Opisthokonta,3PVYD@4751|Fungi,3V440@5204|Basidiomycota,3VG91@5234|Tremellales	3VG91@5234|Tremellales	G	Glycosyl hydrolases family 18	-	-	-	-	-	-	-	-	-	-	-	-	Glyco_hydro_18	Carbohydrate transport and metabolism	METABOLISM	912
Apiotrichum_akiyoshidainum_HP2023|419	Apiotrichum_akiyoshidainum_HP2023	0.304812	Trichosporonales	Environmental	Yes	552467.XP_003192029.1	1.2e-90	340.5	COG0156@1|root,KOG1360@2759|Eukaryota,39JH3@33154|Opisthokonta,3Q3U9@4751|Fungi,3VCA5@5204|Basidiomycota,3VGTR@5234|Tremellales	3VGTR@5234|Tremellales	E	Aminotransferase class I and II	-	-	2.3.1.47	ko:K00652	ko00780,ko01100,map00780,map01100	M00123,M00573,M00577	R03210,R10124	RC00004,RC00039,RC02725	ko00000,ko00001,ko00002,ko01000,ko01007	-	-	-	Aminotran_1_2,Cys_Met_Meta_PP,OKR_DC_1	Amino acid transport and metabolism	METABOLISM	1359
Apiotrichum_akiyoshidainum_HP2023|420	Apiotrichum_akiyoshidainum_HP2023	0.36507	Trichosporonales	Environmental	Yes	160860.XP_007341291.1	2.8e-111	409.5	COG2072@1|root,KOG1399@2759|Eukaryota,38D7U@33154|Opisthokonta,3NUI0@4751|Fungi,3V3H0@5204|Basidiomycota,22777@155619|Agaricomycetes,3H2UH@355688|Agaricomycetes incertae sedis	3H2UH@355688|Agaricomycetes incertae sedis	Q	domain-containing protein	-	-	-	-	-	-	-	-	-	-	-	-	DAO,FMO-like,Fungal_trans,K_oxygenase,NAD_binding_8,NAD_binding_9,Pyr_redox_2,Pyr_redox_3	Secondary metabolites biosynthesis, transport, and catabolism	METABOLISM	1785
Apiotrichum_akiyoshidainum_HP2023|421	Apiotrichum_akiyoshidainum_HP2023	0.322833	Trichosporonales	Environmental	Yes	82508.K1VFG7	2.2e-196	691.8	KOG1435@1|root,KOG1435@2759|Eukaryota,38CV6@33154|Opisthokonta,3NUSE@4751|Fungi,3UZMJ@5204|Basidiomycota,3VDYD@5234|Tremellales	3VDYD@5234|Tremellales	T	C-14 sterol reductase	-	GO:0000166,GO:0003674,GO:0003824,GO:0005488,GO:0005575,GO:0005622,GO:0005623,GO:0005737,GO:0005783,GO:0005789,GO:0006066,GO:0006629,GO:0006694,GO:0006696,GO:0008150,GO:0008152,GO:0008202,GO:0008204,GO:0008610,GO:0009058,GO:0009987,GO:0012505,GO:0016020,GO:0016021,GO:0016125,GO:0016126,GO:0016128,GO:0016129,GO:0016491,GO:0016627,GO:0016628,GO:0030176,GO:0031224,GO:0031227,GO:0031984,GO:0036094,GO:…	1.3.1.70	ko:K00222	ko00100,ko01100,ko01110,ko01130,map00100,map01100,map01110,map01130	M00101	R05639,R07483	RC01441	ko00000,ko00001,ko00002,ko01000	-	-	-	DUF1295,ERG4_ERG24	Signal transduction mechanisms	CELLULAR PROCESSES AND SIGNALING	1395
Apiotrichum_akiyoshidainum_HP2023|421	Apiotrichum_akiyoshidainum_HP2023	0.322833	Trichosporonales	Environmental	Yes	82508.K1VFG7	2.2e-196	691.8	KOG1435@1|root,KOG1435@2759|Eukaryota,38CV6@33154|Opisthokonta,3NUSE@4751|Fungi,3UZMJ@5204|Basidiomycota,3VDYD@5234|Tremellales	3VDYD@5234|Tremellales	I	C-14 sterol reductase	-	GO:0000166,GO:0003674,GO:0003824,GO:0005488,GO:0005575,GO:0005622,GO:0005623,GO:0005737,GO:0005783,GO:0005789,GO:0006066,GO:0006629,GO:0006694,GO:0006696,GO:0008150,GO:0008152,GO:0008202,GO:0008204,GO:0008610,GO:0009058,GO:0009987,GO:0012505,GO:0016020,GO:0016021,GO:0016125,GO:0016126,GO:0016128,GO:0016129,GO:0016491,GO:0016627,GO:0016628,GO:0030176,GO:0031224,GO:0031227,GO:0031984,GO:0036094,GO:…	1.3.1.70	ko:K00222	ko00100,ko01100,ko01110,ko01130,map00100,map01100,map01110,map01130	M00101	R05639,R07483	RC01441	ko00000,ko00001,ko00002,ko01000	-	-	-	DUF1295,ERG4_ERG24	Lipid transport and metabolism	METABOLISM	1395
Apiotrichum_akiyoshidainum_HP2023|423	Apiotrichum_akiyoshidainum_HP2023	0.340184	Trichosporonales	Environmental	Yes	82508.K1WGJ7	8.2e-70	271.2	2CN8A@1|root,2QUGH@2759|Eukaryota,38GTU@33154|Opisthokonta,3NWX6@4751|Fungi,3V3TV@5204|Basidiomycota,3VHHY@5234|Tremellales	3VHHY@5234|Tremellales	S	phospholipase C	-	-	4.6.1.13	ko:K01771	ko00562,map00562	-	R03332	RC00017,RC00425	ko00000,ko00001,ko01000	-	-	-	PI-PLC-X	Function unknown	POORLY CHARACTERIZED	1248
Apiotrichum_akiyoshidainum_HP2023|424	Apiotrichum_akiyoshidainum_HP2023	0.411523	Trichosporonales	Environmental	Yes	82508.K1VJ34	2.6e-165	588.2	COG1064@1|root,KOG0023@2759|Eukaryota,38EJ7@33154|Opisthokonta,3NVVI@4751|Fungi,3VBU8@5204|Basidiomycota,3VEUD@5234|Tremellales	3VEUD@5234|Tremellales	Q	Alcohol dehydrogenase GroES-like domain	ADH6	GO:0003674,GO:0003824,GO:0004033,GO:0006066,GO:0006081,GO:0008106,GO:0008150,GO:0008152,GO:0009987,GO:0016491,GO:0016614,GO:0016616,GO:0033833,GO:0033845,GO:0033859,GO:0044237,GO:0044281,GO:0046483,GO:0055114,GO:0071704,GO:1901360,GO:1901615	1.1.1.2	ko:K00002	ko00010,ko00040,ko00561,ko00930,ko01100,ko01110,ko01120,ko01130,ko01220,map00010,map00040,map00561,map00930,map01100,map01110,map01120,map01130,map01220	M00014	R00746,R01041,R01481,R05231	RC00087,RC00088,RC00099,RC00108	ko00000,ko00001,ko00002,ko01000,ko04147	-	-	iMM904.YMR318C	2-Hacid_dh_C,ADH_N,ADH_zinc_N,ADH_zinc_N_2,AlaDh_PNT_C	Secondary metabolites biosynthesis, transport, and catabolism	METABOLISM	1074
Apiotrichum_akiyoshidainum_HP2023|425	Apiotrichum_akiyoshidainum_HP2023	0.262662	Trichosporonales	Environmental	Yes	5217.XP_007001489.1	6e-60	238.8	2E61R@1|root,2SCTC@2759|Eukaryota,3ABTS@33154|Opisthokonta,3P8WK@4751|Fungi,3V2WD@5204|Basidiomycota,3VFT4@5234|Tremellales	3VFT4@5234|Tremellales	-	-	-	-	-	-	-	-	-	-	-	-	-	-	-	NA	NA	1647
Apiotrichum_akiyoshidainum_HP2023|426	Apiotrichum_akiyoshidainum_HP2023	0.350506	Trichosporonales	Environmental	Yes	5207.AAW41306	4.3e-29	134.8	COG1335@1|root,KOG4003@2759|Eukaryota,39V1V@33154|Opisthokonta,3NYNG@4751|Fungi,3V1U4@5204|Basidiomycota,3VFFS@5234|Tremellales	3VFFS@5234|Tremellales	V	Isochorismatase family	-	-	-	-	-	-	-	-	-	-	-	-	Isochorismatase	Defense mechanisms	CELLULAR PROCESSES AND SIGNALING	585
Apiotrichum_akiyoshidainum_HP2023|427	Apiotrichum_akiyoshidainum_HP2023	0.299366	Trichosporonales	Environmental	Yes	82508.K1VJY7	1.7e-51	210.3	KOG4019@1|root,KOG4019@2759|Eukaryota,38I24@33154|Opisthokonta,3NYK2@4751|Fungi,3V26H@5204|Basidiomycota,3VH52@5234|Tremellales	3VH52@5234|Tremellales	T	Calcipressin	-	-	-	-	-	-	-	-	-	-	-	-	Calcipressin,Voldacs	Signal transduction mechanisms	CELLULAR PROCESSES AND SIGNALING	1248
Apiotrichum_akiyoshidainum_HP2023|428	Apiotrichum_akiyoshidainum_HP2023	0.302652	Trichosporonales	Environmental	Yes	82508.K1WU87	5.8e-175	621.7	COG0530@1|root,KOG2399@2759|Eukaryota,38F8K@33154|Opisthokonta,3NU3I@4751|Fungi,3UZPK@5204|Basidiomycota,3VDN7@5234|Tremellales	3VDN7@5234|Tremellales	P	Belongs to the Ca(2 ) cation antiporter (CaCA) (TC 2.A.19) family	-	GO:0003674,GO:0005215,GO:0005575,GO:0005622,GO:0005623,GO:0005737,GO:0005783,GO:0006810,GO:0006811,GO:0006812,GO:0006873,GO:0006874,GO:0006875,GO:0008150,GO:0008324,GO:0009987,GO:0010564,GO:0012505,GO:0015075,GO:0016020,GO:0016021,GO:0019725,GO:0022857,GO:0030003,GO:0031224,GO:0034220,GO:0042592,GO:0043226,GO:0043227,GO:0043229,GO:0043231,GO:0044424,GO:0044425,GO:0044444,GO:0044464,GO:0048878,GO:…	-	ko:K13754	-	-	-	-	ko00000,ko02000	2.A.19.4.4	-	-	Na_Ca_ex,Rcd1	Inorganic ion transport and metabolism	METABOLISM	2904
Apiotrichum_akiyoshidainum_HP2023|429	Apiotrichum_akiyoshidainum_HP2023	0.376837	Trichosporonales	Environmental	Yes	82508.K1VVA4	1.1e-170	606.7	KOG1087@1|root,KOG1087@2759|Eukaryota,38DR4@33154|Opisthokonta,3NV9I@4751|Fungi,3UY67@5204|Basidiomycota,3VE8Q@5234|Tremellales	3VE8Q@5234|Tremellales	U	GAT domain	GGA2	GO:0003674,GO:0005488,GO:0005515,GO:0005543,GO:0005575,GO:0005622,GO:0005623,GO:0005737,GO:0005794,GO:0005802,GO:0005829,GO:0006508,GO:0006511,GO:0006807,GO:0006810,GO:0006886,GO:0006892,GO:0006895,GO:0006896,GO:0007034,GO:0008104,GO:0008150,GO:0008152,GO:0008289,GO:0009056,GO:0009057,GO:0009987,GO:0012505,GO:0015031,GO:0015833,GO:0016192,GO:0016197,GO:0016482,GO:0019538,GO:0019941,GO:0030163,GO:…	-	ko:K12404	ko04142,map04142	-	-	-	ko00000,ko00001,ko04131	-	-	-	Alpha_adaptinC2,FHA,GAT,RGS,VHS	Intracellular trafficking, secretion, and vesicular transport	CELLULAR PROCESSES AND SIGNALING	1608
Apiotrichum_akiyoshidainum_HP2023|430	Apiotrichum_akiyoshidainum_HP2023	0.434887	Trichosporonales	Environmental	Yes	82508.K1VS45	3.3e-164	584.7	COG0702@1|root,KOG2865@2759|Eukaryota,38G7B@33154|Opisthokonta,3NV96@4751|Fungi,3UZMX@5204|Basidiomycota,3VCMK@5234|Tremellales	3VCMK@5234|Tremellales	C	NmrA-like family	EFM5	GO:0003674,GO:0003824,GO:0003954,GO:0005575,GO:0005622,GO:0005623,GO:0005737,GO:0005739,GO:0005759,GO:0006732,GO:0006733,GO:0006743,GO:0006744,GO:0008150,GO:0008152,GO:0009058,GO:0009108,GO:0009987,GO:0016491,GO:0016651,GO:0031974,GO:0042180,GO:0042181,GO:0043226,GO:0043227,GO:0043229,GO:0043231,GO:0043233,GO:0044237,GO:0044249,GO:0044281,GO:0044283,GO:0044422,GO:0044424,GO:0044429,GO:0044444,GO:…	-	ko:K03953	ko00190,ko01100,ko04714,ko04723,ko04932,ko05010,ko05012,ko05016,map00190,map01100,map04714,map04723,map04932,map05010,map05012,map05016	M00146	-	-	ko00000,ko00001,ko00002	3.D.1.6	-	-	3Beta_HSD,DUF2410,Epimerase,GDP_Man_Dehyd,Lactamase_B,Methyltransf_11,Methyltransf_12,Methyltransf_23,Methyltransf_25,Methyltransf_31,N6-adenineMlase,NAD_binding_10,NmrA,RmlD_sub_bind,Sacchrp_dh_NADP,Ubie_methyltran	Energy production and conversion	METABOLISM	1236
Apiotrichum_akiyoshidainum_HP2023|431	Apiotrichum_akiyoshidainum_HP2023	0.389755	Trichosporonales	Environmental	Yes	82508.K1VK40	6.2e-224	783.9	COG1960@1|root,KOG0136@2759|Eukaryota,38BTU@33154|Opisthokonta,3NUCQ@4751|Fungi,3UYEF@5204|Basidiomycota,3VHGG@5234|Tremellales	3VHGG@5234|Tremellales	I	Acyl-coenzyme A oxidase N-terminal	-	-	1.3.3.6	ko:K00232	ko00071,ko00592,ko01040,ko01100,ko01110,ko01212,ko03320,ko04024,ko04146,map00071,map00592,map01040,map01100,map01110,map01212,map03320,map04024,map04146	M00087,M00113	R01175,R01279,R03777,R03857,R03990,R04751,R04754,R07888,R07892,R07896,R07934,R07950	RC00052,RC00076	ko00000,ko00001,ko00002,ko01000	-	-	-	ACOX,Acyl-CoA_dh_1,Acyl-CoA_dh_M,Acyl-CoA_ox_N	Lipid transport and metabolism	METABOLISM	2049
Apiotrichum_akiyoshidainum_HP2023|432	Apiotrichum_akiyoshidainum_HP2023	0.318572	Trichosporonales	Environmental	Yes	82508.K1W558	6.3e-246	857.4	2AT0U@1|root,2RZR3@2759|Eukaryota,39REU@33154|Opisthokonta,3NXVA@4751|Fungi,3UZNZ@5204|Basidiomycota,3VCQI@5234|Tremellales	3VCQI@5234|Tremellales	-	-	-	-	-	-	-	-	-	-	-	-	-	-	F-box-like,LRR_6	NA	NA	2940
Apiotrichum_akiyoshidainum_HP2023|433	Apiotrichum_akiyoshidainum_HP2023	0.34183	Trichosporonales	Environmental	Yes	82508.K1W5N8	1.3e-180	639.4	COG1167@1|root,KOG0634@2759|Eukaryota,38FH8@33154|Opisthokonta,3NU3Z@4751|Fungi,3UXXP@5204|Basidiomycota,3VD6N@5234|Tremellales	3VD6N@5234|Tremellales	E	Alanine-glyoxylate amino-transferase	-	-	2.6.1.27	ko:K14265	ko00380,ko01100,map00380,map01100	-	R00684,R02700	RC00006	ko00000,ko00001,ko01000,ko01007	-	-	-	Aminotran_1_2,Aminotran_MocR	Amino acid transport and metabolism	METABOLISM	1368
Apiotrichum_akiyoshidainum_HP2023|434	Apiotrichum_akiyoshidainum_HP2023	0.323462	Trichosporonales	Environmental	Yes	82508.K1VPY3	4.7e-49	201.8	COG5208@1|root,KOG1657@2759|Eukaryota,39X08@33154|Opisthokonta,3NY2K@4751|Fungi,3V20R@5204|Basidiomycota,3VGPR@5234|Tremellales	3VGPR@5234|Tremellales	K	Transcription factor	HAP5	GO:0000429,GO:0000436,GO:0000981,GO:0000982,GO:0001077,GO:0001228,GO:0003674,GO:0003676,GO:0003677,GO:0003700,GO:0005488,GO:0005575,GO:0005622,GO:0005623,GO:0005634,GO:0005667,GO:0006139,GO:0006351,GO:0006355,GO:0006357,GO:0006366,GO:0006725,GO:0006807,GO:0007154,GO:0007584,GO:0008150,GO:0008152,GO:0009058,GO:0009059,GO:0009605,GO:0009889,GO:0009891,GO:0009893,GO:0009987,GO:0009991,GO:0010467,GO:…	-	ko:K08066	ko04612,ko05152,map04612,map05152	-	-	-	ko00000,ko00001,ko03000	-	-	-	CBFD_NFYB_HMF,Histone,MAGE,TAFII28	Transcription	INFORMATION STORAGE AND PROCESSING	963
Apiotrichum_akiyoshidainum_HP2023|435	Apiotrichum_akiyoshidainum_HP2023	0.347379	Trichosporonales	Environmental	Yes	5217.XP_007008258.1	4.6e-122	445.3	KOG2199@1|root,KOG2199@2759|Eukaryota,38HGY@33154|Opisthokonta,3NU90@4751|Fungi,3UZGY@5204|Basidiomycota,3VDGU@5234|Tremellales	3VDGU@5234|Tremellales	U	Domain present in VPS-27, Hrs and STAM	-	-	-	ko:K04705	ko04144,ko04630,map04144,map04630	M00408	-	-	ko00000,ko00001,ko00002,ko04131	-	-	-	GAT,SH3_1,SH3_2,SH3_9,VHS	Intracellular trafficking, secretion, and vesicular transport	CELLULAR PROCESSES AND SIGNALING	1791
Apiotrichum_akiyoshidainum_HP2023|436	Apiotrichum_akiyoshidainum_HP2023	0.437137	Trichosporonales	Environmental	Yes	552467.XP_003196367.1	1.3e-134	486.1	KOG3767@1|root,KOG3767@2759|Eukaryota,38FD4@33154|Opisthokonta,3NVNM@4751|Fungi,3UZ21@5204|Basidiomycota,3VDMF@5234|Tremellales	3VDMF@5234|Tremellales	S	Tricarboxylate carrier	fsf1	GO:0003674,GO:0005215,GO:0005342,GO:0005371,GO:0005575,GO:0005622,GO:0005623,GO:0005737,GO:0005739,GO:0006810,GO:0006811,GO:0006820,GO:0006839,GO:0006842,GO:0008150,GO:0008509,GO:0008514,GO:0015075,GO:0015142,GO:0015291,GO:0015318,GO:0015711,GO:0015849,GO:0016020,GO:0016021,GO:0022804,GO:0022857,GO:0031224,GO:0034220,GO:0035674,GO:0043226,GO:0043227,GO:0043229,GO:0043231,GO:0044424,GO:0044425,GO:…	-	-	-	-	-	-	-	-	-	-	AAL_decarboxy,Mtc,WD40	Function unknown	POORLY CHARACTERIZED	1032
Apiotrichum_akiyoshidainum_HP2023|437	Apiotrichum_akiyoshidainum_HP2023	0.468499	Trichosporonales	Environmental	Yes	82508.K1VD01	6.9e-177	626.7	COG0527@1|root,KOG0455@2759|Eukaryota,38ESM@33154|Opisthokonta,3NW9B@4751|Fungi,3UY2Y@5204|Basidiomycota,3VDH7@5234|Tremellales	3VDH7@5234|Tremellales	E	homoserine dehydrogenase	HOM6	GO:0000096,GO:0000097,GO:0003674,GO:0003824,GO:0004072,GO:0004412,GO:0005575,GO:0005622,GO:0005623,GO:0005634,GO:0005737,GO:0006082,GO:0006520,GO:0006555,GO:0006566,GO:0006790,GO:0006793,GO:0006796,GO:0006807,GO:0006950,GO:0006970,GO:0008150,GO:0008152,GO:0008652,GO:0009058,GO:0009066,GO:0009067,GO:0009069,GO:0009070,GO:0009086,GO:0009088,GO:0009090,GO:0009092,GO:0009628,GO:0009987,GO:0016053,GO:…	1.1.1.3	ko:K00003	ko00260,ko00270,ko00300,ko01100,ko01110,ko01120,ko01130,ko01230,map00260,map00270,map00300,map01100,map01110,map01120,map01130,map01230	M00017,M00018	R01773,R01775	RC00087	ko00000,ko00001,ko00002,ko01000	-	-	iMM904.YJR139C,iND750.YJR139C	DHH,DHHA2,HECT_2,Homoserine_dh,MRP-L27,NAD_binding_3,Semialdhyde_dh	Amino acid transport and metabolism	METABOLISM	1122
Apiotrichum_akiyoshidainum_HP2023|438	Apiotrichum_akiyoshidainum_HP2023	0.349283	Trichosporonales	Environmental	Yes	5217.XP_007007661.1	9.7e-268	930.2	KOG4121@1|root,KOG4121@2759|Eukaryota,38E2N@33154|Opisthokonta,3NTX6@4751|Fungi,3UYD1@5204|Basidiomycota,3VE7U@5234|Tremellales	3VE7U@5234|Tremellales	U	Nup133 N terminal like	-	GO:0000972,GO:0003674,GO:0005198,GO:0005575,GO:0005622,GO:0005623,GO:0005634,GO:0005635,GO:0005643,GO:0006325,GO:0006355,GO:0006403,GO:0006405,GO:0006406,GO:0006606,GO:0006611,GO:0006810,GO:0006886,GO:0006913,GO:0006996,GO:0006997,GO:0008104,GO:0008150,GO:0008152,GO:0009889,GO:0009987,GO:0010467,GO:0010468,GO:0010556,GO:0012505,GO:0015031,GO:0015833,GO:0015931,GO:0016043,GO:0016973,GO:0017038,GO:…	-	ko:K14300	ko03013,map03013	M00427	-	-	ko00000,ko00001,ko00002,ko03019,ko03036	1.I.1	-	-	Methyltransf_11,Methyltransf_25,Nucleoporin_C,Nucleoporin_N	Intracellular trafficking, secretion, and vesicular transport	CELLULAR PROCESSES AND SIGNALING	3699
Apiotrichum_akiyoshidainum_HP2023|438	Apiotrichum_akiyoshidainum_HP2023	0.349283	Trichosporonales	Environmental	Yes	5217.XP_007007661.1	9.7e-268	930.2	KOG4121@1|root,KOG4121@2759|Eukaryota,38E2N@33154|Opisthokonta,3NTX6@4751|Fungi,3UYD1@5204|Basidiomycota,3VE7U@5234|Tremellales	3VE7U@5234|Tremellales	Y	Nup133 N terminal like	-	GO:0000972,GO:0003674,GO:0005198,GO:0005575,GO:0005622,GO:0005623,GO:0005634,GO:0005635,GO:0005643,GO:0006325,GO:0006355,GO:0006403,GO:0006405,GO:0006406,GO:0006606,GO:0006611,GO:0006810,GO:0006886,GO:0006913,GO:0006996,GO:0006997,GO:0008104,GO:0008150,GO:0008152,GO:0009889,GO:0009987,GO:0010467,GO:0010468,GO:0010556,GO:0012505,GO:0015031,GO:0015833,GO:0015931,GO:0016043,GO:0016973,GO:0017038,GO:…	-	ko:K14300	ko03013,map03013	M00427	-	-	ko00000,ko00001,ko00002,ko03019,ko03036	1.I.1	-	-	Methyltransf_11,Methyltransf_25,Nucleoporin_C,Nucleoporin_N	Nuclear structure	CELLULAR PROCESSES AND SIGNALING	3699
Apiotrichum_akiyoshidainum_HP2023|439	Apiotrichum_akiyoshidainum_HP2023	0.350548	Trichosporonales	Environmental	Yes	82508.K1VFJ2	3.4e-228	797.7	COG0477@1|root,KOG3574@2759|Eukaryota,38C8A@33154|Opisthokonta,3NW00@4751|Fungi,3UYR2@5204|Basidiomycota,3VENN@5234|Tremellales	3VENN@5234|Tremellales	P	Acetyl-coenzyme A transporter 1	-	GO:0000295,GO:0003674,GO:0005215,GO:0005346,GO:0005575,GO:0005623,GO:0005886,GO:0005887,GO:0006810,GO:0006811,GO:0006812,GO:0006820,GO:0006862,GO:0008150,GO:0008324,GO:0008509,GO:0008514,GO:0008521,GO:0015075,GO:0015077,GO:0015078,GO:0015215,GO:0015216,GO:0015291,GO:0015293,GO:0015294,GO:0015295,GO:0015318,GO:0015605,GO:0015672,GO:0015711,GO:0015748,GO:0015865,GO:0015868,GO:0015876,GO:0015916,GO:…	-	-	-	-	-	-	-	-	-	-	AAA_22,Acatn,DFP,GFA,Goodbye,MFS_1,Ribonuclease	Inorganic ion transport and metabolism	METABOLISM	1704
Apiotrichum_akiyoshidainum_HP2023|441	Apiotrichum_akiyoshidainum_HP2023	0.322478	Trichosporonales	Environmental	Yes	5217.XP_007005186.1	3e-220	771.9	KOG2477@1|root,KOG2477@2759|Eukaryota,38DAU@33154|Opisthokonta,3NXTC@4751|Fungi,3UZQB@5204|Basidiomycota,3VCN4@5234|Tremellales	3VCN4@5234|Tremellales	S	Protein similar to CwfJ C-terminus 2	cwf19	GO:0000375,GO:0000377,GO:0000398,GO:0005575,GO:0005622,GO:0005623,GO:0005634,GO:0005681,GO:0005684,GO:0006139,GO:0006396,GO:0006397,GO:0006725,GO:0006807,GO:0008150,GO:0008152,GO:0008380,GO:0009987,GO:0010467,GO:0016070,GO:0016071,GO:0032991,GO:0034641,GO:0043170,GO:0043226,GO:0043227,GO:0043229,GO:0043231,GO:0044237,GO:0044238,GO:0044422,GO:0044424,GO:0044428,GO:0044446,GO:0044464,GO:0045292,GO:…	-	-	-	-	-	-	-	-	-	-	CwfJ_C_1,CwfJ_C_2	Function unknown	POORLY CHARACTERIZED	2538
Apiotrichum_akiyoshidainum_HP2023|442	Apiotrichum_akiyoshidainum_HP2023	0.445071	Trichosporonales	Environmental	Yes	82508.K1VIN0	3.6e-126	458.8	COG5064@1|root,KOG0166@2759|Eukaryota,38CKN@33154|Opisthokonta,3NU5E@4751|Fungi,3UXW7@5204|Basidiomycota,3VE9M@5234|Tremellales	3VE9M@5234|Tremellales	U	Importin beta binding domain	cut15	GO:0000166,GO:0001882,GO:0001883,GO:0003674,GO:0005048,GO:0005215,GO:0005488,GO:0005525,GO:0005575,GO:0005622,GO:0005623,GO:0005634,GO:0005635,GO:0005643,GO:0005654,GO:0005730,GO:0005737,GO:0005819,GO:0005829,GO:0005856,GO:0006605,GO:0006606,GO:0006607,GO:0006612,GO:0006810,GO:0006886,GO:0006913,GO:0008104,GO:0008139,GO:0008150,GO:0008565,GO:0012505,GO:0015031,GO:0015630,GO:0015833,GO:0016020,GO:…	-	-	-	-	-	-	-	-	-	-	Arm,Arm_2,Arm_3,HEAT,HEAT_2,HEAT_EZ,IBB,Nefa_Nip30_N,Proteasom_PSMB	Intracellular trafficking, secretion, and vesicular transport	CELLULAR PROCESSES AND SIGNALING	1608
Apiotrichum_akiyoshidainum_HP2023|443	Apiotrichum_akiyoshidainum_HP2023	0.281576	Trichosporonales	Environmental	Yes	5217.XP_007004951.1	9.4e-102	377.5	COG0533@1|root,KOG2707@2759|Eukaryota,38CB1@33154|Opisthokonta,3P0XE@4751|Fungi,3UZGW@5204|Basidiomycota,3VF3V@5234|Tremellales	3VF3V@5234|Tremellales	O	Glycoprotease family	QRI7	GO:0000408,GO:0000959,GO:0000963,GO:0002949,GO:0003674,GO:0003824,GO:0004175,GO:0004252,GO:0005488,GO:0005575,GO:0005622,GO:0005623,GO:0005737,GO:0005739,GO:0006139,GO:0006396,GO:0006399,GO:0006400,GO:0006508,GO:0006725,GO:0006807,GO:0008033,GO:0008150,GO:0008152,GO:0008233,GO:0008236,GO:0008270,GO:0009451,GO:0009987,GO:0010467,GO:0016070,GO:0016787,GO:0017171,GO:0019538,GO:0032991,GO:0034470,GO:…	2.3.1.234	ko:K01409	-	-	R10648	RC00070,RC00416	ko00000,ko01000,ko03016	-	-	-	ADH_N,ADH_zinc_N,PCI,Peptidase_M22,RPN7	Post-translational modification, protein turnover, and chaperones	CELLULAR PROCESSES AND SIGNALING	1449
Apiotrichum_akiyoshidainum_HP2023|445	Apiotrichum_akiyoshidainum_HP2023	0.348581	Trichosporonales	Environmental	Yes	82508.K1WA16	6.5e-168	597.4	COG2124@1|root,KOG0157@2759|Eukaryota,38BG9@33154|Opisthokonta,3NXAM@4751|Fungi,3V00V@5204|Basidiomycota,3VEKD@5234|Tremellales	3VEKD@5234|Tremellales	Q	Cytochrome P450	-	-	-	-	-	-	-	-	-	-	-	-	p450	Secondary metabolites biosynthesis, transport, and catabolism	METABOLISM	1635
Apiotrichum_akiyoshidainum_HP2023|447	Apiotrichum_akiyoshidainum_HP2023	0.263107	Trichosporonales	Environmental	Yes	82508.K1W053	5.8e-15	90.5	2A2J9@1|root,2RY38@2759|Eukaryota,3ACB4@33154|Opisthokonta,3P8H6@4751|Fungi,3V2TX@5204|Basidiomycota,3VFYV@5234|Tremellales	3VFYV@5234|Tremellales	K	to Saccharomyces cerevisiae RRN5 (YLR141W)	-	GO:0000120,GO:0000182,GO:0000500,GO:0001167,GO:0001168,GO:0003674,GO:0003676,GO:0003677,GO:0003690,GO:0003700,GO:0005488,GO:0005575,GO:0005622,GO:0005623,GO:0005634,GO:0005667,GO:0005730,GO:0006139,GO:0006325,GO:0006351,GO:0006355,GO:0006356,GO:0006360,GO:0006725,GO:0006807,GO:0006996,GO:0008150,GO:0008152,GO:0009058,GO:0009059,GO:0009303,GO:0009889,GO:0009987,GO:0010467,GO:0010468,GO:0010556,GO:…	-	ko:K15217	-	-	-	-	ko00000,ko03021	-	-	-	MACPF,Myb_DNA-binding	Transcription	INFORMATION STORAGE AND PROCESSING	3669
Apiotrichum_akiyoshidainum_HP2023|448	Apiotrichum_akiyoshidainum_HP2023	0.318311	Trichosporonales	Environmental	Yes	5217.XP_007007218.1	4.8e-63	248.4	KOG2086@1|root,KOG2086@2759|Eukaryota,38GGJ@33154|Opisthokonta,3NW1D@4751|Fungi,3UY4V@5204|Basidiomycota,3VF7Y@5234|Tremellales	3VF7Y@5234|Tremellales	Y	Domain present in Saccharomyces cerevisiae Shp1, Drosophila melanogaster eyes closed gene (eyc), and vertebrate p47.	SHP1	GO:0000003,GO:0000045,GO:0000819,GO:0003006,GO:0003674,GO:0005488,GO:0005515,GO:0005575,GO:0005622,GO:0005623,GO:0005634,GO:0005737,GO:0005829,GO:0005975,GO:0005976,GO:0005977,GO:0006073,GO:0006091,GO:0006112,GO:0006508,GO:0006511,GO:0006807,GO:0006914,GO:0006950,GO:0006996,GO:0006997,GO:0006998,GO:0007030,GO:0007033,GO:0007049,GO:0007059,GO:0008150,GO:0008152,GO:0008608,GO:0009056,GO:0009057,GO:…	-	ko:K14012	ko04141,map04141	-	-	-	ko00000,ko00001	-	-	-	SEP,TAP_C,UBA_4,UBX	Nuclear structure	CELLULAR PROCESSES AND SIGNALING	1053
Apiotrichum_akiyoshidainum_HP2023|449	Apiotrichum_akiyoshidainum_HP2023	0.312037	Trichosporonales	Environmental	Yes	82508.K1WWU4	2e-28	133.3	KOG4188@1|root,KOG4188@2759|Eukaryota,38FZA@33154|Opisthokonta,3P2FM@4751|Fungi,3V1D7@5204|Basidiomycota,3VFUI@5234|Tremellales	3VFUI@5234|Tremellales	S	Protein of unknown function (DUF3752)	-	-	-	-	-	-	-	-	-	-	-	-	DUF3752	Function unknown	POORLY CHARACTERIZED	930
Apiotrichum_akiyoshidainum_HP2023|450	Apiotrichum_akiyoshidainum_HP2023	0.300863	Trichosporonales	Environmental	Yes	552467.XP_003196741.1	6.7e-133	480.7	COG0216@1|root,KOG2726@2759|Eukaryota,38CVW@33154|Opisthokonta,3NX8M@4751|Fungi,3UYSU@5204|Basidiomycota,3VDFB@5234|Tremellales	3VDFB@5234|Tremellales	J	PCRF	MRF1	GO:0003674,GO:0003676,GO:0003723,GO:0003747,GO:0005488,GO:0005575,GO:0005622,GO:0005623,GO:0005737,GO:0005739,GO:0005740,GO:0005743,GO:0005829,GO:0006412,GO:0006415,GO:0006518,GO:0006807,GO:0008079,GO:0008135,GO:0008150,GO:0008152,GO:0009058,GO:0009059,GO:0009987,GO:0010467,GO:0016020,GO:0016043,GO:0016149,GO:0019538,GO:0019866,GO:0022411,GO:0031090,GO:0031966,GO:0031967,GO:0031975,GO:0032543,GO:…	-	ko:K02835	-	-	-	-	ko00000,ko03012	-	-	-	MFS_1,PCRF,RF-1	Translation, ribosomal structure and biogenesis	INFORMATION STORAGE AND PROCESSING	1227
Apiotrichum_akiyoshidainum_HP2023|451	Apiotrichum_akiyoshidainum_HP2023	0.296068	Trichosporonales	Environmental	Yes	5217.XP_007005666.1	2.1e-242	845.1	KOG0341@1|root,KOG0341@2759|Eukaryota,38GDA@33154|Opisthokonta,3NU6S@4751|Fungi,3UYIU@5204|Basidiomycota,3VDG7@5234|Tremellales	3VDG7@5234|Tremellales	A	helicase superfamily c-terminal domain	-	-	3.6.4.13	ko:K13116	-	-	-	-	ko00000,ko01000,ko03041	-	-	-	DEAD,Helicase_C,ResIII,zf-CCHC	RNA processing and modification	INFORMATION STORAGE AND PROCESSING	1887
Apiotrichum_akiyoshidainum_HP2023|459	Apiotrichum_akiyoshidainum_HP2023	0.426182	Trichosporonales	Environmental	Yes	1392244.V5EZ92	1.5e-62	246.5	KOG4142@1|root,KOG4142@2759|Eukaryota,39SFQ@33154|Opisthokonta,3NVA9@4751|Fungi,3V0HA@5204|Basidiomycota,3N0R6@452284|Ustilaginomycotina	3N0R6@452284|Ustilaginomycotina	I	Catalyzes the second two steps of the methylation pathway of phosphatidylcholine biosynthesis, the SAM-dependent methylation of phosphatidylmonomethylethanolamine (PMME) to phosphatidyldimethylethanolamine (PDME) and of PDME to phosphatidylcholine (PC)	OPI3	GO:0000003,GO:0000773,GO:0000909,GO:0003006,GO:0003674,GO:0003824,GO:0005575,GO:0005622,GO:0005623,GO:0005737,GO:0005739,GO:0005783,GO:0006629,GO:0006644,GO:0006650,GO:0006656,GO:0006793,GO:0006796,GO:0006807,GO:0007275,GO:0008150,GO:0008152,GO:0008168,GO:0008170,GO:0008610,GO:0008654,GO:0008757,GO:0009058,GO:0009987,GO:0012505,GO:0016020,GO:0016021,GO:0016740,GO:0016741,GO:0019637,GO:0019953,GO:…	2.1.1.17,2.1.1.71	ko:K00551	ko00564,ko01100,ko01110,map00564,map01100,map01110	M00091	R01320,R02056,R03424	RC00003,RC00060,RC00181,RC00496	ko00000,ko00001,ko00002,ko01000	-	-	-	PEMT	Lipid transport and metabolism	METABOLISM	891
Apiotrichum_akiyoshidainum_HP2023|460	Apiotrichum_akiyoshidainum_HP2023	0.278481	Trichosporonales	Environmental	Yes	82508.K1VMX2	3e-146	525.8	COG0323@1|root,KOG1977@2759|Eukaryota,38GTC@33154|Opisthokonta,3NZFP@4751|Fungi,3UZHH@5204|Basidiomycota,3VEIV@5234|Tremellales	3VEIV@5234|Tremellales	L	MutL C terminal dimerisation domain	MLH3	GO:0000003,GO:0000228,GO:0000280,GO:0000710,GO:0000793,GO:0000794,GO:0000795,GO:0003674,GO:0003676,GO:0003677,GO:0003697,GO:0003824,GO:0005488,GO:0005575,GO:0005622,GO:0005623,GO:0005634,GO:0005694,GO:0005712,GO:0006139,GO:0006259,GO:0006281,GO:0006298,GO:0006310,GO:0006725,GO:0006807,GO:0006950,GO:0006974,GO:0006996,GO:0007049,GO:0007127,GO:0007131,GO:0008150,GO:0008152,GO:0009987,GO:0016043,GO:…	-	ko:K08739	ko03430,map03430	-	-	-	ko00000,ko00001,ko03400	-	-	-	DNA_mis_repair,DUF3984,HATPase_c,HATPase_c_3,MutL_C	Replication, recombination and repair	INFORMATION STORAGE AND PROCESSING	2040
Apiotrichum_akiyoshidainum_HP2023|461	Apiotrichum_akiyoshidainum_HP2023	0.247272	Trichosporonales	Environmental	Yes	82508.K1VG60	7e-95	355.1	KOG2897@1|root,KOG2897@2759|Eukaryota,39S7V@33154|Opisthokonta,3NU6H@4751|Fungi,3V1UG@5204|Basidiomycota,3VDZ8@5234|Tremellales	3VDZ8@5234|Tremellales	S	YL1 nuclear protein	-	GO:0000228,GO:0000785,GO:0000790,GO:0000812,GO:0003674,GO:0005488,GO:0005515,GO:0005575,GO:0005622,GO:0005623,GO:0005634,GO:0005694,GO:0005737,GO:0006325,GO:0006338,GO:0006996,GO:0008150,GO:0009987,GO:0016043,GO:0031974,GO:0031981,GO:0032991,GO:0034728,GO:0042393,GO:0043044,GO:0043226,GO:0043227,GO:0043228,GO:0043229,GO:0043231,GO:0043232,GO:0043233,GO:0043486,GO:0043933,GO:0044422,GO:0044424,GO:…	-	ko:K11664	-	-	-	-	ko00000,ko03036	-	-	-	YL1,YL1_C	Function unknown	POORLY CHARACTERIZED	2016
Apiotrichum_akiyoshidainum_HP2023|462	Apiotrichum_akiyoshidainum_HP2023	0.355108	Trichosporonales	Environmental	Yes	82508.K1VIB4	8e-125	454.1	COG0477@1|root,KOG2533@2759|Eukaryota,38FD5@33154|Opisthokonta,3NU7U@4751|Fungi,3UYTK@5204|Basidiomycota,3VG8K@5234|Tremellales	3VG8K@5234|Tremellales	G	Major Facilitator Superfamily	-	-	-	-	-	-	-	-	-	-	-	-	AAA,AAA_14,MFS_1,RuvB_N,Sugar_tr	Carbohydrate transport and metabolism	METABOLISM	1458
Apiotrichum_akiyoshidainum_HP2023|463	Apiotrichum_akiyoshidainum_HP2023	0.391431	Trichosporonales	Environmental	Yes	82508.K1W8N5	3.3e-189	668.3	KOG2154@1|root,KOG2154@2759|Eukaryota,38EIE@33154|Opisthokonta,3NUB6@4751|Fungi,3UZ0U@5204|Basidiomycota,3VEB4@5234|Tremellales	3VEB4@5234|Tremellales	J	CBF/Mak21 family	NOC4	GO:0000447,GO:0000460,GO:0000462,GO:0000466,GO:0000469,GO:0000472,GO:0000478,GO:0000479,GO:0000480,GO:0000966,GO:0000967,GO:0005575,GO:0005622,GO:0005623,GO:0005634,GO:0005730,GO:0005737,GO:0005829,GO:0006139,GO:0006364,GO:0006396,GO:0006725,GO:0006807,GO:0008150,GO:0008152,GO:0009987,GO:0010467,GO:0016070,GO:0016072,GO:0022613,GO:0030490,GO:0030684,GO:0030686,GO:0030688,GO:0030689,GO:0030692,GO:…	-	ko:K14771	-	-	-	-	ko00000,ko03009	-	-	-	Aldo_ket_red,CBF	Translation, ribosomal structure and biogenesis	INFORMATION STORAGE AND PROCESSING	1803
Apiotrichum_akiyoshidainum_HP2023|464	Apiotrichum_akiyoshidainum_HP2023	0.373862	Trichosporonales	Environmental	Yes	5207.AAW44396	1.1e-88	332.8	COG5078@1|root,KOG0425@2759|Eukaryota,38J00@33154|Opisthokonta,3P1QQ@4751|Fungi,3V08Y@5204|Basidiomycota,3VF8N@5234|Tremellales	3VF8N@5234|Tremellales	O	Ubiquitin-conjugating enzyme E2, catalytic domain homologues	ubc15	GO:0000209,GO:0003674,GO:0003824,GO:0004842,GO:0005488,GO:0005515,GO:0005575,GO:0005622,GO:0005623,GO:0005634,GO:0005737,GO:0006355,GO:0006464,GO:0006508,GO:0006511,GO:0006807,GO:0008150,GO:0008152,GO:0009056,GO:0009057,GO:0009889,GO:0009891,GO:0009893,GO:0009987,GO:0010468,GO:0010556,GO:0010557,GO:0010604,GO:0010628,GO:0010639,GO:0016567,GO:0016740,GO:0019219,GO:0019222,GO:0019538,GO:0019787,GO:…	2.3.2.23	ko:K10575	ko04120,ko04141,ko05012,map04120,map04141,map05012	-	-	-	ko00000,ko00001,ko01000,ko04121	-	-	-	UQ_con	Post-translational modification, protein turnover, and chaperones	CELLULAR PROCESSES AND SIGNALING	615
Apiotrichum_akiyoshidainum_HP2023|465	Apiotrichum_akiyoshidainum_HP2023	0.268796	Trichosporonales	Environmental	Yes	82508.K1VG14	7.2e-44	186.4	2CVMQ@1|root,2RSBE@2759|Eukaryota,3AXQT@33154|Opisthokonta,3PIVW@4751|Fungi,3V83C@5204|Basidiomycota,3VG7F@5234|Tremellales	3VG7F@5234|Tremellales	S	Telomeric single stranded DNA binding POT1/CDC13	-	-	-	-	-	-	-	-	-	-	-	-	POT1	Function unknown	POORLY CHARACTERIZED	3357
Apiotrichum_akiyoshidainum_HP2023|466	Apiotrichum_akiyoshidainum_HP2023	0.299031	Trichosporonales	Environmental	Yes	82508.K1W827	4.1e-197	696	KOG1844@1|root,KOG1844@2759|Eukaryota,38E5M@33154|Opisthokonta,3NYD8@4751|Fungi,3V0DX@5204|Basidiomycota,3VDEB@5234|Tremellales	3VDEB@5234|Tremellales	S	SET (Su(var)3-9, Enhancer-of-zeste, Trithorax) domain	SET3	GO:0000118,GO:0000228,GO:0000785,GO:0000790,GO:0003674,GO:0003824,GO:0005488,GO:0005515,GO:0005575,GO:0005622,GO:0005623,GO:0005634,GO:0005654,GO:0005694,GO:0006323,GO:0006325,GO:0006333,GO:0006338,GO:0006342,GO:0006355,GO:0006464,GO:0006476,GO:0006479,GO:0006807,GO:0006996,GO:0008150,GO:0008152,GO:0008168,GO:0008170,GO:0008213,GO:0008276,GO:0008757,GO:0009889,GO:0009890,GO:0009892,GO:0009987,GO:…	-	ko:K07117	-	-	-	-	ko00000	-	-	-	PHD,SET	Function unknown	POORLY CHARACTERIZED	4935
Apiotrichum_akiyoshidainum_HP2023|467	Apiotrichum_akiyoshidainum_HP2023	0.368151	Trichosporonales	Environmental	Yes	82508.K1V1J4	0	3697.9	COG1204@1|root,KOG0951@2759|Eukaryota,3ARV9@33154|Opisthokonta,3NVEF@4751|Fungi,3UYR4@5204|Basidiomycota,3VD6S@5234|Tremellales	3VD6S@5234|Tremellales	A	Sec63 Brl domain	brr2	GO:0000375,GO:0000377,GO:0000388,GO:0000393,GO:0000398,GO:0003674,GO:0003724,GO:0003824,GO:0004004,GO:0004386,GO:0005575,GO:0005622,GO:0005623,GO:0005634,GO:0005681,GO:0005682,GO:0006139,GO:0006396,GO:0006397,GO:0006725,GO:0006807,GO:0008026,GO:0008150,GO:0008152,GO:0008186,GO:0008380,GO:0009987,GO:0010467,GO:0016043,GO:0016070,GO:0016071,GO:0016462,GO:0016787,GO:0016817,GO:0016818,GO:0016887,GO:…	3.6.4.13	ko:K12854	ko03040,map03040	M00354,M00355	-	-	ko00000,ko00001,ko00002,ko01000,ko03041	-	-	-	AAA_19,Abhydrolase_5,DEAD,DEAD_2,HBB,Helicase_C,Helicase_C_2,PWWP,Peptidase_S9,ResIII,Sec63	RNA processing and modification	INFORMATION STORAGE AND PROCESSING	6462
Apiotrichum_akiyoshidainum_HP2023|468	Apiotrichum_akiyoshidainum_HP2023	0.497961	Trichosporonales	Environmental	Yes	29875.EHK22583	6.9e-20	104	2E2I1@1|root,2S9RM@2759|Eukaryota,3A6GF@33154|Opisthokonta,3P5SA@4751|Fungi,3QXJE@4890|Ascomycota,21B7H@147550|Sordariomycetes,3TIYN@5125|Hypocreales,3U32U@5129|Hypocreaceae	3U32U@5129|Hypocreaceae	-	-	-	-	-	-	-	-	-	-	-	-	-	-	-	NA	NA	501
Apiotrichum_akiyoshidainum_HP2023|469	Apiotrichum_akiyoshidainum_HP2023	0.306999	Trichosporonales	Environmental	Yes	82508.K1VCS2	2.9e-138	499.2	2C2N6@1|root,2S2S2@2759|Eukaryota,3A50N@33154|Opisthokonta,3P4J2@4751|Fungi,3V1FT@5204|Basidiomycota	3V1FT@5204|Basidiomycota	-	-	-	-	-	ko:K13336	ko04146,map04146	-	-	-	ko00000,ko00001,ko04131	3.A.20.1,9.A.17.1	-	-	-	NA	NA	1968
Apiotrichum_akiyoshidainum_HP2023|470	Apiotrichum_akiyoshidainum_HP2023	0.360813	Trichosporonales	Environmental	Yes	5207.AAW43128	5.5e-45	187.6	2EN9E@1|root,2SRRV@2759|Eukaryota,3APH9@33154|Opisthokonta,3PEHZ@4751|Fungi,3V5R9@5204|Basidiomycota,3VFKV@5234|Tremellales	3VFKV@5234|Tremellales	-	-	-	-	-	-	-	-	-	-	-	-	-	-	GPI-anchored	NA	NA	582
Apiotrichum_akiyoshidainum_HP2023|471	Apiotrichum_akiyoshidainum_HP2023	0.318527	Trichosporonales	Environmental	Yes	40559.M7UUX1	3.1e-19	102.1	COG0251@1|root,2S1PE@2759|Eukaryota,3A3E9@33154|Opisthokonta,3P4FP@4751|Fungi,3RJXM@4890|Ascomycota	3RJXM@4890|Ascomycota	J	Endoribonuclease L-PSP	-	-	-	-	-	-	-	-	-	-	-	-	Ribonuc_L-PSP	Translation, ribosomal structure and biogenesis	INFORMATION STORAGE AND PROCESSING	591
Apiotrichum_akiyoshidainum_HP2023|472	Apiotrichum_akiyoshidainum_HP2023	0.415999	Trichosporonales	Environmental	Yes	552467.XP_003191275.1	7.3e-44	183.3	KOG4077@1|root,KOG4077@2759|Eukaryota,3A45U@33154|Opisthokonta,3P3UI@4751|Fungi,3V1DF@5204|Basidiomycota,3VFGM@5234|Tremellales	3VFGM@5234|Tremellales	C	Cytochrome c oxidase subunit Va	COX6	GO:0003674,GO:0003824,GO:0004129,GO:0005215,GO:0005575,GO:0005622,GO:0005623,GO:0005737,GO:0005739,GO:0005740,GO:0005743,GO:0005746,GO:0005751,GO:0006091,GO:0006119,GO:0006123,GO:0006139,GO:0006163,GO:0006725,GO:0006753,GO:0006793,GO:0006796,GO:0006807,GO:0006810,GO:0006811,GO:0006812,GO:0008150,GO:0008152,GO:0008324,GO:0009055,GO:0009060,GO:0009117,GO:0009123,GO:0009126,GO:0009141,GO:0009144,GO:…	-	ko:K02264	ko00190,ko01100,ko04260,ko04714,ko04932,ko05010,ko05012,ko05016,map00190,map01100,map04260,map04714,map04932,map05010,map05012,map05016	M00154	-	-	ko00000,ko00001,ko00002	3.D.4.11,3.D.4.8	-	iMM904.YHR051W,iND750.YHR051W	COX5A	Energy production and conversion	METABOLISM	405
Apiotrichum_akiyoshidainum_HP2023|473	Apiotrichum_akiyoshidainum_HP2023	0.427055	Trichosporonales	Environmental	Yes	82508.K1VHK5	3.1e-65	254.6	COG0364@1|root,KOG0563@2759|Eukaryota,38E2A@33154|Opisthokonta,3NWH9@4751|Fungi,3UYTU@5204|Basidiomycota,3VDV8@5234|Tremellales	3VDV8@5234|Tremellales	G	Catalyzes the rate-limiting step of the oxidative pentose-phosphate pathway, which represents a route for the dissimilation of carbohydrates besides glycolysis	ZWF1	GO:0000166,GO:0000302,GO:0002262,GO:0002376,GO:0002520,GO:0003674,GO:0003824,GO:0004345,GO:0005488,GO:0005515,GO:0005536,GO:0005575,GO:0005622,GO:0005623,GO:0005737,GO:0005829,GO:0005886,GO:0005975,GO:0005996,GO:0006066,GO:0006081,GO:0006091,GO:0006098,GO:0006139,GO:0006518,GO:0006575,GO:0006629,GO:0006694,GO:0006695,GO:0006725,GO:0006732,GO:0006733,GO:0006739,GO:0006740,GO:0006749,GO:0006753,GO:…	1.1.1.363,1.1.1.49	ko:K00036	ko00030,ko00480,ko01100,ko01110,ko01120,ko01130,ko01200,ko05230,map00030,map00480,map01100,map01110,map01120,map01130,map01200,map05230	M00004,M00006,M00008	R00835,R02736,R10907	RC00001,RC00066	ko00000,ko00001,ko00002,ko01000,ko04147	-	-	-	G6PD_C,G6PD_N,Mitofilin	Carbohydrate transport and metabolism	METABOLISM	495
Apiotrichum_akiyoshidainum_HP2023|474	Apiotrichum_akiyoshidainum_HP2023	0.271501	Trichosporonales	Environmental	Yes	552467.XP_003191987.1	3.1e-161	576.2	COG0642@1|root,KOG0519@2759|Eukaryota,39WYQ@33154|Opisthokonta,3P0II@4751|Fungi,3UZ7Y@5204|Basidiomycota,3VGFS@5234|Tremellales	3VGFS@5234|Tremellales	T	His Kinase A (phosphoacceptor) domain	-	-	-	-	-	-	-	-	-	-	-	-	HATPase_c,HisKA,Response_reg	Signal transduction mechanisms	CELLULAR PROCESSES AND SIGNALING	3207
Apiotrichum_akiyoshidainum_HP2023|475	Apiotrichum_akiyoshidainum_HP2023	0.425166	Trichosporonales	Environmental	Yes	552467.XP_003194644.1	3.7e-143	515.4	COG3525@1|root,KOG2499@2759|Eukaryota,38D1Y@33154|Opisthokonta,3NUJ9@4751|Fungi,3UZ5M@5204|Basidiomycota,3VE6Y@5234|Tremellales	3VE6Y@5234|Tremellales	G	Glycosyl hydrolase family 20, catalytic domain	NAG1	-	3.2.1.52	ko:K12373	ko00511,ko00513,ko00520,ko00531,ko00603,ko00604,ko01100,ko04142,map00511,map00513,map00520,map00531,map00603,map00604,map01100,map04142	M00079	R00022,R06004,R11316	RC00049	ko00000,ko00001,ko00002,ko01000,ko03110	-	GH20	-	Glyco_hydro_20,Glyco_hydro_20b,Glycohydro_20b2	Carbohydrate transport and metabolism	METABOLISM	1845
Apiotrichum_akiyoshidainum_HP2023|476	Apiotrichum_akiyoshidainum_HP2023	0.346279	Trichosporonales	Environmental	Yes	5207.AAW44487	3.3e-129	469.2	KOG4157@1|root,KOG4157@2759|Eukaryota,39KM2@33154|Opisthokonta,3Q50D@4751|Fungi,3VCB0@5204|Basidiomycota,3VCSG@5234|Tremellales	3VCSG@5234|Tremellales	O	Glycosyl hydrolase family 71	-	-	3.2.1.59	ko:K08254	-	-	-	-	ko00000,ko01000	-	-	-	CBM_20,Glyco_hydro_71,WSC	Post-translational modification, protein turnover, and chaperones	CELLULAR PROCESSES AND SIGNALING	2022
Apiotrichum_akiyoshidainum_HP2023|476	Apiotrichum_akiyoshidainum_HP2023	0.346279	Trichosporonales	Environmental	Yes	5207.AAW44487	3.3e-129	469.2	KOG4157@1|root,KOG4157@2759|Eukaryota,39KM2@33154|Opisthokonta,3Q50D@4751|Fungi,3VCB0@5204|Basidiomycota,3VCSG@5234|Tremellales	3VCSG@5234|Tremellales	G	Glycosyl hydrolase family 71	-	-	3.2.1.59	ko:K08254	-	-	-	-	ko00000,ko01000	-	-	-	CBM_20,Glyco_hydro_71,WSC	Carbohydrate transport and metabolism	METABOLISM	2022
Apiotrichum_akiyoshidainum_HP2023|477	Apiotrichum_akiyoshidainum_HP2023	0.251512	Trichosporonales	Environmental	Yes	82508.K1V2P7	6.1e-102	377.5	COG5145@1|root,KOG4017@2759|Eukaryota,39FN8@33154|Opisthokonta,3NYT9@4751|Fungi,3V0I1@5204|Basidiomycota,3VEM2@5234|Tremellales	3VEM2@5234|Tremellales	L	XPA protein C-terminus	RAD14	GO:0000109,GO:0000110,GO:0000715,GO:0003674,GO:0003676,GO:0003677,GO:0003684,GO:0005488,GO:0005575,GO:0005622,GO:0005623,GO:0005634,GO:0006139,GO:0006259,GO:0006281,GO:0006284,GO:0006289,GO:0006725,GO:0006807,GO:0006950,GO:0006974,GO:0006996,GO:0008150,GO:0008152,GO:0008270,GO:0009314,GO:0009411,GO:0009416,GO:0009628,GO:0009987,GO:0016043,GO:0032991,GO:0033554,GO:0033683,GO:0034641,GO:0034644,GO:…	-	ko:K10847	ko01524,ko03420,map01524,map03420	-	-	-	ko00000,ko00001,ko03400	-	-	-	4HBT_3,Acyl_CoA_thio,PIG-P,XPA_C,XPA_N	Replication, recombination and repair	INFORMATION STORAGE AND PROCESSING	942
Apiotrichum_akiyoshidainum_HP2023|478	Apiotrichum_akiyoshidainum_HP2023	0.411531	Trichosporonales	Environmental	Yes	552467.XP_003191319.1	3.6e-26	125.2	COG2518@1|root,KOG1661@2759|Eukaryota,38DY1@33154|Opisthokonta,3P13J@4751|Fungi,3V06K@5204|Basidiomycota,3VFH7@5234|Tremellales	3VFH7@5234|Tremellales	O	Protein-L-isoaspartate(D-aspartate) O-methyltransferase (PCMT)	-	GO:0003674,GO:0003824,GO:0004719,GO:0006464,GO:0006479,GO:0006807,GO:0008150,GO:0008152,GO:0008168,GO:0008171,GO:0008213,GO:0008276,GO:0008757,GO:0009987,GO:0010340,GO:0016740,GO:0016741,GO:0019538,GO:0030091,GO:0032259,GO:0036211,GO:0043170,GO:0043412,GO:0043414,GO:0044237,GO:0044238,GO:0044260,GO:0044267,GO:0051998,GO:0071704,GO:0140096,GO:1901564	2.1.1.77	ko:K00573	-	-	-	-	ko00000,ko01000	-	-	-	Fungal_trans,GCD14,MTS,Methyltransf_11,Methyltransf_18,Methyltransf_23,Methyltransf_25,Methyltransf_31,Methyltransf_32,PCMT,PrmA,RrnaAD,UQ_con,Ubie_methyltran,Zn_clus	Post-translational modification, protein turnover, and chaperones	CELLULAR PROCESSES AND SIGNALING	624
Apiotrichum_akiyoshidainum_HP2023|479	Apiotrichum_akiyoshidainum_HP2023	0.350482	Trichosporonales	Environmental	Yes	82508.K1V9N1	5.6e-85	321.2	COG1019@1|root,KOG3351@2759|Eukaryota,38H33@33154|Opisthokonta,3NWCY@4751|Fungi,3V1RH@5204|Basidiomycota,3VFN8@5234|Tremellales	3VFN8@5234|Tremellales	S	Cytidylyltransferase-like	-	GO:0003674,GO:0003824,GO:0004140,GO:0004595,GO:0005575,GO:0005622,GO:0005623,GO:0005634,GO:0005737,GO:0006139,GO:0006163,GO:0006164,GO:0006725,GO:0006732,GO:0006753,GO:0006793,GO:0006796,GO:0006807,GO:0008150,GO:0008152,GO:0009058,GO:0009108,GO:0009117,GO:0009150,GO:0009152,GO:0009165,GO:0009259,GO:0009260,GO:0009987,GO:0015936,GO:0015937,GO:0016301,GO:0016310,GO:0016740,GO:0016772,GO:0016773,GO:…	2.7.7.3	ko:K02201	ko00770,ko01100,map00770,map01100	M00120	R03035	RC00002	ko00000,ko00001,ko00002,ko01000	-	-	-	CTP_transf_like	Function unknown	POORLY CHARACTERIZED	1017
Apiotrichum_akiyoshidainum_HP2023|480	Apiotrichum_akiyoshidainum_HP2023	0.303754	Trichosporonales	Environmental	Yes	82508.K1WGV7	1.2e-113	417.2	28RIC@1|root,2QY7G@2759|Eukaryota,39U0I@33154|Opisthokonta,3NZRU@4751|Fungi,3VCAS@5204|Basidiomycota,3VFJB@5234|Tremellales	3VFJB@5234|Tremellales	H	Belongs to the class I-like SAM-binding methyltransferase superfamily. rRNA adenine N(6)-methyltransferase family	MTF1	GO:0000228,GO:0000428,GO:0000785,GO:0000790,GO:0000959,GO:0000988,GO:0001012,GO:0001018,GO:0001067,GO:0003674,GO:0003676,GO:0003677,GO:0003700,GO:0005488,GO:0005575,GO:0005622,GO:0005623,GO:0005634,GO:0005694,GO:0005737,GO:0005739,GO:0005740,GO:0005758,GO:0005759,GO:0006139,GO:0006351,GO:0006352,GO:0006355,GO:0006357,GO:0006390,GO:0006391,GO:0006725,GO:0006807,GO:0008150,GO:0008152,GO:0009058,GO:…	-	ko:K15267	-	-	-	-	ko00000,ko03009	-	-	-	RrnaAD	Coenzyme transport and metabolism	METABOLISM	1626
Apiotrichum_akiyoshidainum_HP2023|481	Apiotrichum_akiyoshidainum_HP2023	0.289417	Trichosporonales	Environmental	Yes	82508.K1VMS8	6.3e-88	332.8	2CMTS@1|root,2QRX2@2759|Eukaryota,38FKF@33154|Opisthokonta,3P06Q@4751|Fungi,3V1PW@5204|Basidiomycota,3VGZB@5234|Tremellales	3VGZB@5234|Tremellales	-	-	-	-	-	-	-	-	-	-	-	-	-	-	-	NA	NA	3435
Apiotrichum_akiyoshidainum_HP2023|482	Apiotrichum_akiyoshidainum_HP2023	0.313018	Trichosporonales	Environmental	Yes	5207.AAW41857	4.2e-154	551.2	COG0449@1|root,KOG1268@2759|Eukaryota,38BHP@33154|Opisthokonta,3NWKE@4751|Fungi,3V00I@5204|Basidiomycota,3VDF6@5234|Tremellales	3VDF6@5234|Tremellales	M	Glutamine amidotransferases class-II	DUG3	GO:0003674,GO:0003824,GO:0004044,GO:0005575,GO:0005622,GO:0005623,GO:0005737,GO:0006508,GO:0006518,GO:0006575,GO:0006749,GO:0006751,GO:0006790,GO:0006807,GO:0008150,GO:0008152,GO:0008233,GO:0008238,GO:0008242,GO:0009056,GO:0009987,GO:0016740,GO:0016757,GO:0016763,GO:0016787,GO:0019538,GO:0032991,GO:0034641,GO:0042219,GO:0043170,GO:0043171,GO:0043603,GO:0044237,GO:0044238,GO:0044248,GO:0044273,GO:…	-	ko:K18802	-	-	-	-	ko00000	-	-	-	Flavoprotein,GATase_4,GATase_6	Cell wall/membrane/envelope biogenesis	CELLULAR PROCESSES AND SIGNALING	1278
Apiotrichum_akiyoshidainum_HP2023|483	Apiotrichum_akiyoshidainum_HP2023	0.310295	Trichosporonales	Environmental	Yes	82508.K1VKK2	1e-176	627.1	KOG2164@1|root,KOG2164@2759|Eukaryota,38E0R@33154|Opisthokonta,3Q3K4@4751|Fungi,3V05T@5204|Basidiomycota,3VD4P@5234|Tremellales	3VD4P@5234|Tremellales	O	alkylbase DNA N-glycosylase	-	GO:0003674,GO:0003824,GO:0005575,GO:0005622,GO:0005623,GO:0005634,GO:0005737,GO:0006139,GO:0006351,GO:0006366,GO:0006464,GO:0006725,GO:0006807,GO:0008150,GO:0008152,GO:0009058,GO:0009059,GO:0009987,GO:0010467,GO:0016070,GO:0016740,GO:0018130,GO:0019438,GO:0019538,GO:0019787,GO:0032774,GO:0034641,GO:0034645,GO:0034654,GO:0036211,GO:0043170,GO:0043226,GO:0043227,GO:0043229,GO:0043231,GO:0043412,GO:…	1.3.1.71	ko:K00223	ko00100,ko01100,ko01130,map00100,map01100,map01130	M00102	R05641	RC00237	ko00000,ko00001,ko00002,ko01000	-	-	-	Abhydrolase_5,DLH,ERG4_ERG24,Pkinase,XPG_I,zf-C3HC4,zf-C3HC4_2,zf-C3HC4_3,zf-C3HC4_4,zf-RING_2,zf-RING_5,zf-RING_UBOX	Post-translational modification, protein turnover, and chaperones	CELLULAR PROCESSES AND SIGNALING	2202
Apiotrichum_akiyoshidainum_HP2023|485	Apiotrichum_akiyoshidainum_HP2023	0.412306	Trichosporonales	Environmental	Yes	5207.AAW42272	5e-142	510.8	COG1052@1|root,KOG0069@2759|Eukaryota,38CKW@33154|Opisthokonta,3NW94@4751|Fungi,3UZ9R@5204|Basidiomycota,3VGS6@5234|Tremellales	3VGS6@5234|Tremellales	C	Belongs to the D-isomer specific 2-hydroxyacid dehydrogenase family	-	-	1.1.1.26	ko:K00015	ko00630,ko01100,ko01110,ko01120,map00630,map01100,map01110,map01120	-	R00717,R01388	RC00031,RC00042	ko00000,ko00001,ko01000	-	-	-	2-Hacid_dh,2-Hacid_dh_C,F420_oxidored,IlvN,NAD_binding_2	Energy production and conversion	METABOLISM	1008
Apiotrichum_akiyoshidainum_HP2023|486	Apiotrichum_akiyoshidainum_HP2023	0.280036	Trichosporonales	Environmental	Yes	5207.AAW45858	1.2e-91	344.7	28JY3@1|root,2QSCH@2759|Eukaryota,39YN4@33154|Opisthokonta,3NWCQ@4751|Fungi,3UZMU@5204|Basidiomycota,3VGBJ@5234|Tremellales	3VGBJ@5234|Tremellales	K	Fungal specific transcription factor domain	-	-	-	-	-	-	-	-	-	-	-	-	Exo_endo_phos,Fungal_trans,Zn_clus	Transcription	INFORMATION STORAGE AND PROCESSING	2601
Apiotrichum_akiyoshidainum_HP2023|487	Apiotrichum_akiyoshidainum_HP2023	0.321424	Trichosporonales	Environmental	Yes	82508.K1WDG7	1.3e-102	380.6	2CZYR@1|root,2SC5Q@2759|Eukaryota,3ACWK@33154|Opisthokonta,3PGDV@4751|Fungi,3V671@5204|Basidiomycota,3VG3H@5234|Tremellales	3VG3H@5234|Tremellales	O	Zinc finger, C3HC4 type (RING finger)	-	-	-	-	-	-	-	-	-	-	-	-	zf-C3HC4,zf-C3HC4_2,zf-C3HC4_3,zf-RING_2,zf-RING_UBOX	Post-translational modification, protein turnover, and chaperones	CELLULAR PROCESSES AND SIGNALING	1674
Apiotrichum_akiyoshidainum_HP2023|488	Apiotrichum_akiyoshidainum_HP2023	0.345081	Trichosporonales	Environmental	Yes	82508.K1V6N9	7e-296	1023.1	COG0464@1|root,COG1612@1|root,KOG0730@2759|Eukaryota,KOG2725@2759|Eukaryota,38CYE@33154|Opisthokonta,3NW8H@4751|Fungi,3UZPC@5204|Basidiomycota,3VEUI@5234|Tremellales	3VEUI@5234|Tremellales	O	AAA domain (dynein-related subfamily)	AFG2	GO:0000166,GO:0003674,GO:0003824,GO:0005488,GO:0005524,GO:0005575,GO:0005622,GO:0005623,GO:0008144,GO:0008150,GO:0016462,GO:0016787,GO:0016817,GO:0016818,GO:0016887,GO:0017076,GO:0017111,GO:0022613,GO:0030554,GO:0030684,GO:0030687,GO:0032553,GO:0032555,GO:0032559,GO:0032991,GO:0035639,GO:0036094,GO:0042221,GO:0042254,GO:0042273,GO:0042493,GO:0043167,GO:0043168,GO:0044085,GO:0044464,GO:0050896,GO:…	-	ko:K14575	ko03008,map03008	-	-	-	ko00000,ko00001,ko03009	-	-	-	AAA,AAA_16,AAA_19,AAA_2,AAA_5,AFG1_ATPase,Bac_DnaA,CDC48_N,COX15-CtaA,RuvB_N,Vps4_C	Post-translational modification, protein turnover, and chaperones	CELLULAR PROCESSES AND SIGNALING	2376
Apiotrichum_akiyoshidainum_HP2023|489	Apiotrichum_akiyoshidainum_HP2023	0.325956	Trichosporonales	Environmental	Yes	5207.AAW43734	9.8e-75	286.2	COG0456@1|root,KOG3235@2759|Eukaryota,38C5J@33154|Opisthokonta,3NU74@4751|Fungi,3V0D3@5204|Basidiomycota,3VGN7@5234|Tremellales	3VGN7@5234|Tremellales	S	FR47-like protein	ARD1	GO:0003674,GO:0003824,GO:0004596,GO:0005575,GO:0005622,GO:0005623,GO:0005737,GO:0005829,GO:0005840,GO:0006325,GO:0006464,GO:0006473,GO:0006474,GO:0006475,GO:0006807,GO:0006996,GO:0008080,GO:0008150,GO:0008152,GO:0009987,GO:0010467,GO:0016043,GO:0016407,GO:0016410,GO:0016569,GO:0016570,GO:0016573,GO:0016740,GO:0016746,GO:0016747,GO:0017196,GO:0017198,GO:0018002,GO:0018193,GO:0018200,GO:0018205,GO:…	2.3.1.255	ko:K20791	-	-	-	-	ko00000,ko01000,ko03036	-	-	-	Acetyltransf_1,Acetyltransf_10,Acetyltransf_7,FR47	Function unknown	POORLY CHARACTERIZED	498
Apiotrichum_akiyoshidainum_HP2023|490	Apiotrichum_akiyoshidainum_HP2023	0.438739	Trichosporonales	Environmental	Yes	82508.K1V6N9	8.3e-181	640.2	COG0464@1|root,COG1612@1|root,KOG0730@2759|Eukaryota,KOG2725@2759|Eukaryota,38CYE@33154|Opisthokonta,3NW8H@4751|Fungi,3UZPC@5204|Basidiomycota,3VEUI@5234|Tremellales	3VEUI@5234|Tremellales	O	AAA domain (dynein-related subfamily)	AFG2	GO:0000166,GO:0003674,GO:0003824,GO:0005488,GO:0005524,GO:0005575,GO:0005622,GO:0005623,GO:0008144,GO:0008150,GO:0016462,GO:0016787,GO:0016817,GO:0016818,GO:0016887,GO:0017076,GO:0017111,GO:0022613,GO:0030554,GO:0030684,GO:0030687,GO:0032553,GO:0032555,GO:0032559,GO:0032991,GO:0035639,GO:0036094,GO:0042221,GO:0042254,GO:0042273,GO:0042493,GO:0043167,GO:0043168,GO:0044085,GO:0044464,GO:0050896,GO:…	-	ko:K14575	ko03008,map03008	-	-	-	ko00000,ko00001,ko03009	-	-	-	AAA,AAA_16,AAA_19,AAA_2,AAA_5,AFG1_ATPase,Bac_DnaA,CDC48_N,COX15-CtaA,RuvB_N,Vps4_C	Post-translational modification, protein turnover, and chaperones	CELLULAR PROCESSES AND SIGNALING	1542
Apiotrichum_akiyoshidainum_HP2023|491	Apiotrichum_akiyoshidainum_HP2023	0.347505	Trichosporonales	Environmental	Yes	5217.XP_007003955.1	3.5e-34	152.1	COG5531@1|root,KOG1946@2759|Eukaryota,39UCZ@33154|Opisthokonta,3P17X@4751|Fungi,3V21C@5204|Basidiomycota,3VFCU@5234|Tremellales	3VFCU@5234|Tremellales	K	SWI complex, BAF60b domains	-	GO:0000120,GO:0000500,GO:0000976,GO:0000987,GO:0001013,GO:0001067,GO:0001163,GO:0001165,GO:0003674,GO:0003676,GO:0003677,GO:0003690,GO:0005488,GO:0005575,GO:0005622,GO:0005623,GO:0005634,GO:0005667,GO:0005730,GO:0005737,GO:0006139,GO:0006325,GO:0006351,GO:0006360,GO:0006725,GO:0006807,GO:0006996,GO:0008150,GO:0008152,GO:0009058,GO:0009059,GO:0009303,GO:0009987,GO:0010467,GO:0016043,GO:0016070,GO:…	-	ko:K15223	-	-	-	-	ko00000,ko03021	-	-	-	DEK_C,SWIB	Transcription	INFORMATION STORAGE AND PROCESSING	780
Apiotrichum_akiyoshidainum_HP2023|492	Apiotrichum_akiyoshidainum_HP2023	0.42303	Trichosporonales	Environmental	Yes	5217.XP_007003920.1	5.2e-33	147.5	2AJ6Z@1|root,2RZ6E@2759|Eukaryota,3A3TI@33154|Opisthokonta,3P8GP@4751|Fungi,3V2VK@5204|Basidiomycota,3VFXP@5234|Tremellales	3VFXP@5234|Tremellales	-	-	-	-	-	-	-	-	-	-	-	-	-	-	Complex1_LYR,Complex1_LYR_1,Ribosomal_L31	NA	NA	474
Apiotrichum_akiyoshidainum_HP2023|493	Apiotrichum_akiyoshidainum_HP2023	0.330211	Trichosporonales	Environmental	Yes	5207.AAW42632	3.4e-102	378.3	COG4021@1|root,KOG2721@2759|Eukaryota,38EX4@33154|Opisthokonta,3NXAV@4751|Fungi,3V047@5204|Basidiomycota,3VGKK@5234|Tremellales	3VGKK@5234|Tremellales	H	Adds a GMP to the 5'-end of tRNA(His) after transcription and RNase P cleavage	THG1	GO:0000966,GO:0003674,GO:0003824,GO:0005575,GO:0005622,GO:0005623,GO:0005634,GO:0005737,GO:0006139,GO:0006396,GO:0006399,GO:0006400,GO:0006725,GO:0006807,GO:0008033,GO:0008150,GO:0008152,GO:0008192,GO:0008193,GO:0009451,GO:0009987,GO:0010467,GO:0016070,GO:0016740,GO:0016772,GO:0016779,GO:0034470,GO:0034471,GO:0034641,GO:0034660,GO:0043170,GO:0043226,GO:0043227,GO:0043229,GO:0043231,GO:0043412,GO:…	2.7.7.79	ko:K10761	-	-	-	-	ko00000,ko01000,ko03016	-	-	-	4HBT,Thg1,Thg1C	Coenzyme transport and metabolism	METABOLISM	897
Apiotrichum_akiyoshidainum_HP2023|494	Apiotrichum_akiyoshidainum_HP2023	0.42587	Trichosporonales	Environmental	Yes	82508.K1VQ87	1.4e-144	519.2	KOG0755@1|root,KOG0755@2759|Eukaryota,38FT2@33154|Opisthokonta,3NV90@4751|Fungi,3UZ0E@5204|Basidiomycota,3VCZU@5234|Tremellales	3VCZU@5234|Tremellales	C	Belongs to the mitochondrial carrier (TC 2.A.29) family	OAC1	GO:0003674,GO:0005215,GO:0005310,GO:0005342,GO:0005575,GO:0005622,GO:0005623,GO:0005737,GO:0005739,GO:0005740,GO:0005743,GO:0006810,GO:0006811,GO:0006820,GO:0006835,GO:0006839,GO:0008150,GO:0008272,GO:0008509,GO:0008514,GO:0015075,GO:0015103,GO:0015116,GO:0015117,GO:0015131,GO:0015318,GO:0015556,GO:0015698,GO:0015709,GO:0015711,GO:0015718,GO:0015729,GO:0015740,GO:0015849,GO:0015850,GO:0016020,GO:…	-	ko:K15117	-	-	-	-	ko00000,ko02000	2.A.29.15	-	-	Mito_carr,tRNA-synt_2	Energy production and conversion	METABOLISM	1026
Apiotrichum_akiyoshidainum_HP2023|495	Apiotrichum_akiyoshidainum_HP2023	0.3844	Trichosporonales	Environmental	Yes	5217.XP_007003836.1	9.4e-94	350.1	COG5387@1|root,KOG3015@2759|Eukaryota,38CS3@33154|Opisthokonta,3NVZS@4751|Fungi,3V0HQ@5204|Basidiomycota,3VEXD@5234|Tremellales	3VEXD@5234|Tremellales	C	ATP12 chaperone protein	atp12	GO:0003674,GO:0005488,GO:0005515,GO:0005575,GO:0005622,GO:0005623,GO:0005737,GO:0005739,GO:0005759,GO:0006996,GO:0007005,GO:0008150,GO:0009987,GO:0016043,GO:0019904,GO:0022607,GO:0031974,GO:0033615,GO:0034622,GO:0043226,GO:0043227,GO:0043229,GO:0043231,GO:0043233,GO:0043461,GO:0043933,GO:0044085,GO:0044422,GO:0044424,GO:0044429,GO:0044444,GO:0044446,GO:0044464,GO:0051082,GO:0065003,GO:0070013,GO:…	-	ko:K07556	-	-	-	-	ko00000,ko03029	-	-	-	ATP12,Abhydrolase_3,DUF2424,RAI16-like,Say1_Mug180	Energy production and conversion	METABOLISM	846
Apiotrichum_akiyoshidainum_HP2023|496	Apiotrichum_akiyoshidainum_HP2023	0.307057	Trichosporonales	Environmental	Yes	5207.AAW46810	6e-261	907.5	COG5329@1|root,KOG1890@2759|Eukaryota,39TV3@33154|Opisthokonta,3NWHE@4751|Fungi,3UZVY@5204|Basidiomycota,3VD5E@5234|Tremellales	3VD5E@5234|Tremellales	I	Inositol phosphatase	-	-	-	ko:K21798	ko00562,ko01100,ko04070,map00562,map01100,map04070	-	R11680	RC00078	ko00000,ko00001,ko01000	-	-	-	SnoaL_4,Syja_N,hSac2	Lipid transport and metabolism	METABOLISM	3306
Apiotrichum_akiyoshidainum_HP2023|497	Apiotrichum_akiyoshidainum_HP2023	0.381094	Trichosporonales	Environmental	Yes	82508.K1VWK0	7.5e-186	657.5	COG0633@1|root,COG0814@1|root,KOG1303@2759|Eukaryota,KOG3309@2759|Eukaryota,39JAJ@33154|Opisthokonta,3NV48@4751|Fungi,3UYHG@5204|Basidiomycota,3VGIV@5234|Tremellales	3VGIV@5234|Tremellales	E	Tryptophan/tyrosine permease family	-	GO:0000322,GO:0000323,GO:0000324,GO:0000329,GO:0003333,GO:0003674,GO:0005215,GO:0005302,GO:0005342,GO:0005575,GO:0005622,GO:0005623,GO:0005737,GO:0005773,GO:0005774,GO:0006810,GO:0006811,GO:0006812,GO:0006820,GO:0006855,GO:0006865,GO:0006868,GO:0007034,GO:0008150,GO:0008324,GO:0008509,GO:0008514,GO:0015075,GO:0015171,GO:0015173,GO:0015175,GO:0015179,GO:0015186,GO:0015188,GO:0015238,GO:0015318,GO:…	-	ko:K15015	ko04721,ko04723,ko04727,ko05032,ko05033,map04721,map04723,map04727,map05032,map05033	-	-	-	ko00000,ko00001,ko02000	2.A.18.5	-	iMM904.YJR001W	Aa_trans,Fer2,Suc_Fer-like,Trp_Tyr_perm	Amino acid transport and metabolism	METABOLISM	2304
Apiotrichum_akiyoshidainum_HP2023|498	Apiotrichum_akiyoshidainum_HP2023	0.294989	Trichosporonales	Environmental	Yes	5207.AAW43273	2.6e-90	339.3	COG0633@1|root,KOG3309@2759|Eukaryota,3A3YS@33154|Opisthokonta,3Q50X@4751|Fungi,3VCBK@5204|Basidiomycota,3VGJ0@5234|Tremellales	3VGJ0@5234|Tremellales	C	Sucrase/ferredoxin-like	-	-	-	ko:K22071	-	-	-	-	ko00000,ko03029	-	-	-	Fer2,Suc_Fer-like	Energy production and conversion	METABOLISM	1308
Apiotrichum_akiyoshidainum_HP2023|502	Apiotrichum_akiyoshidainum_HP2023	0.376338	Trichosporonales	Environmental	Yes	5217.XP_007001980.1	5e-64	250.4	COG0284@1|root,KOG1743@2759|Eukaryota,3A47E@33154|Opisthokonta,3P422@4751|Fungi,3V1GC@5204|Basidiomycota,3VGWF@5234|Tremellales	3VGWF@5234|Tremellales	P	Got1/Sft2-like family	GOT1	GO:0000137,GO:0000139,GO:0005575,GO:0005622,GO:0005623,GO:0005737,GO:0005783,GO:0005794,GO:0005795,GO:0005798,GO:0006810,GO:0006886,GO:0006888,GO:0006892,GO:0006895,GO:0008104,GO:0008150,GO:0012505,GO:0015031,GO:0015833,GO:0016020,GO:0016021,GO:0016192,GO:0016197,GO:0016482,GO:0030134,GO:0030135,GO:0031090,GO:0031224,GO:0031410,GO:0031982,GO:0031984,GO:0031985,GO:0033036,GO:0034613,GO:0042147,GO:…	-	-	-	-	-	-	-	-	-	-	Got1	Inorganic ion transport and metabolism	METABOLISM	417
Apiotrichum_akiyoshidainum_HP2023|503	Apiotrichum_akiyoshidainum_HP2023	0.298279	Trichosporonales	Environmental	Yes	82508.K1VAF4	4.7e-203	714.9	COG2966@1|root,2QPMM@2759|Eukaryota,39PMF@33154|Opisthokonta,3NWBX@4751|Fungi,3UXVU@5204|Basidiomycota,3VDUQ@5234|Tremellales	3VDUQ@5234|Tremellales	S	conjugation with cellular fusion-related protein	PRM10	GO:0003333,GO:0003674,GO:0005215,GO:0005342,GO:0005575,GO:0005622,GO:0005623,GO:0005737,GO:0005783,GO:0006810,GO:0006811,GO:0006820,GO:0006865,GO:0008150,GO:0008509,GO:0008514,GO:0012505,GO:0015075,GO:0015171,GO:0015318,GO:0015711,GO:0015849,GO:0016020,GO:0016021,GO:0022857,GO:0031224,GO:0034220,GO:0043226,GO:0043227,GO:0043229,GO:0043231,GO:0044424,GO:0044425,GO:0044444,GO:0044464,GO:0046942,GO:…	-	-	-	-	-	-	-	-	-	-	ThrE,ThrE_2	Function unknown	POORLY CHARACTERIZED	2745
Apiotrichum_akiyoshidainum_HP2023|504	Apiotrichum_akiyoshidainum_HP2023	0.284337	Trichosporonales	Environmental	Yes	82508.K1V065	6.3e-295	1020.4	KOG3695@1|root,KOG3695@2759|Eukaryota,38C7C@33154|Opisthokonta,3NVSA@4751|Fungi,3UZVU@5204|Basidiomycota,3VDYV@5234|Tremellales	3VDYV@5234|Tremellales	S	Retinoic acid induced 16-like protein	-	-	-	-	-	-	-	-	-	-	-	-	ATP12,CBFD_NFYB_HMF,RAI16-like	Function unknown	POORLY CHARACTERIZED	3309
Apiotrichum_akiyoshidainum_HP2023|505	Apiotrichum_akiyoshidainum_HP2023	0.297921	Trichosporonales	Environmental	Yes	82508.K1V1D3	8.8e-135	488.4	2E2C5@1|root,2S9K5@2759|Eukaryota,3AA3I@33154|Opisthokonta,3P8BR@4751|Fungi,3V2JU@5204|Basidiomycota,3VF05@5234|Tremellales	3VF05@5234|Tremellales	-	-	-	-	-	-	-	-	-	-	-	-	-	-	-	NA	NA	3345
Apiotrichum_akiyoshidainum_HP2023|506	Apiotrichum_akiyoshidainum_HP2023	0.425366	Trichosporonales	Environmental	Yes	82508.K1W6D4	1.1e-102	380.2	COG2391@1|root,2S27S@2759|Eukaryota,3A49M@33154|Opisthokonta,3P48M@4751|Fungi,3VC37@5204|Basidiomycota,3VEV3@5234|Tremellales	3VEV3@5234|Tremellales	S	YeeE YedE family integral membrane protein	-	-	-	ko:K07112	-	-	-	-	ko00000	-	-	-	Sulf_transp	Function unknown	POORLY CHARACTERIZED	1092
Apiotrichum_akiyoshidainum_HP2023|507	Apiotrichum_akiyoshidainum_HP2023	0.276477	Trichosporonales	Environmental	Yes	82508.K1VXZ6	2.9e-76	293.1	2B3GC@1|root,2S0EY@2759|Eukaryota,3A5N3@33154|Opisthokonta,3P2AB@4751|Fungi,3V2DA@5204|Basidiomycota,3VGZX@5234|Tremellales	3VGZX@5234|Tremellales	S	Beta-lactamase	-	-	-	-	-	-	-	-	-	-	-	-	Beta-lactamase,DUF3471	Function unknown	POORLY CHARACTERIZED	1779
Apiotrichum_akiyoshidainum_HP2023|508	Apiotrichum_akiyoshidainum_HP2023	0.307733	Trichosporonales	Environmental	Yes	82508.K1VAF4	4.4e-190	672.2	COG2966@1|root,2QPMM@2759|Eukaryota,39PMF@33154|Opisthokonta,3NWBX@4751|Fungi,3UXVU@5204|Basidiomycota,3VDUQ@5234|Tremellales	3VDUQ@5234|Tremellales	S	conjugation with cellular fusion-related protein	PRM10	GO:0003333,GO:0003674,GO:0005215,GO:0005342,GO:0005575,GO:0005622,GO:0005623,GO:0005737,GO:0005783,GO:0006810,GO:0006811,GO:0006820,GO:0006865,GO:0008150,GO:0008509,GO:0008514,GO:0012505,GO:0015075,GO:0015171,GO:0015318,GO:0015711,GO:0015849,GO:0016020,GO:0016021,GO:0022857,GO:0031224,GO:0034220,GO:0043226,GO:0043227,GO:0043229,GO:0043231,GO:0044424,GO:0044425,GO:0044444,GO:0044464,GO:0046942,GO:…	-	-	-	-	-	-	-	-	-	-	ThrE,ThrE_2	Function unknown	POORLY CHARACTERIZED	3468
Apiotrichum_akiyoshidainum_HP2023|509	Apiotrichum_akiyoshidainum_HP2023	0.357976	Trichosporonales	Environmental	Yes	82508.K1VNH9	3e-116	426.4	COG0402@1|root,KOG3968@2759|Eukaryota	KOG3968@2759|Eukaryota	F	imidazolonepropionase activity	-	-	3.5.4.3,4.6.1.1	ko:K01487,ko:K11265	ko00230,ko01100,ko04024,ko04371,ko04713,ko04714,map00230,map01100,map04024,map04371,map04713,map04714	-	R00089,R00434,R01676	RC00204,RC00295	ko00000,ko00001,ko01000	-	-	-	7tm_1,AAA_16,A_deaminase,Amidohydro_1,Amidohydro_3,DUF3112,Fungal_trans,Guanylate_cyc,MFS_1,Sugar_tr,Velvet,Zn_clus	Nucleotide transport and metabolism	METABOLISM	2451
Apiotrichum_akiyoshidainum_HP2023|510	Apiotrichum_akiyoshidainum_HP2023	0.347996	Trichosporonales	Environmental	Yes	82508.K1V078	4.8e-202	711.4	KOG2233@1|root,KOG2233@2759|Eukaryota,38C0N@33154|Opisthokonta,3NXVT@4751|Fungi,3V3UD@5204|Basidiomycota	3V3UD@5204|Basidiomycota	U	Glycoside hydrolase family 89 protein	-	-	3.2.1.50	ko:K01205	ko00531,ko01100,ko04142,map00531,map01100,map04142	M00078	R07816	-	ko00000,ko00001,ko00002,ko01000,ko04147	-	-	-	NAGLU,NAGLU_C,NAGLU_N	Intracellular trafficking, secretion, and vesicular transport	CELLULAR PROCESSES AND SIGNALING	2541
Apiotrichum_akiyoshidainum_HP2023|511	Apiotrichum_akiyoshidainum_HP2023	0.447385	Trichosporonales	Environmental	Yes	82508.K1VTV4	0	1075.1	COG1034@1|root,KOG2282@2759|Eukaryota,38DHR@33154|Opisthokonta,3NW5Z@4751|Fungi,3UYUQ@5204|Basidiomycota,3VD0R@5234|Tremellales	3VD0R@5234|Tremellales	C	Belongs to the complex I 75 kDa subunit family	NdufS1	GO:0003674,GO:0003824,GO:0003954,GO:0005488,GO:0005575,GO:0005622,GO:0005623,GO:0005737,GO:0005739,GO:0005740,GO:0005743,GO:0005746,GO:0005747,GO:0006091,GO:0008137,GO:0008150,GO:0008152,GO:0009987,GO:0015980,GO:0016020,GO:0016491,GO:0016651,GO:0016655,GO:0019866,GO:0030964,GO:0031090,GO:0031966,GO:0031967,GO:0031975,GO:0032991,GO:0043226,GO:0043227,GO:0043229,GO:0043231,GO:0044237,GO:0044422,GO:…	1.6.5.3,1.6.99.3	ko:K03934	ko00190,ko01100,ko04714,ko04723,ko04932,ko05010,ko05012,ko05016,map00190,map01100,map04714,map04723,map04932,map05010,map05012,map05016	M00143	R11945	RC00061	ko00000,ko00001,ko00002,ko01000	3.D.1.6	-	-	AHSA1,Aha1_N,DUF2012,Fer2,Fer2_4,Molybdopterin,NADH-G_4Fe-4S_3,NADH_dhqG_C	Energy production and conversion	METABOLISM	2160
Apiotrichum_akiyoshidainum_HP2023|512	Apiotrichum_akiyoshidainum_HP2023	0.299144	Trichosporonales	Environmental	Yes	82508.K1WSP3	0	2777.3	KOG1825@1|root,KOG1825@2759|Eukaryota,38CJU@33154|Opisthokonta,3NYAG@4751|Fungi,3UZKW@5204|Basidiomycota,3VEQS@5234|Tremellales	3VEQS@5234|Tremellales	S	Cell morphogenesis C-terminal	TAO3	GO:0000003,GO:0000131,GO:0000902,GO:0005575,GO:0005622,GO:0005623,GO:0005737,GO:0005739,GO:0005933,GO:0005937,GO:0005938,GO:0006996,GO:0007010,GO:0007015,GO:0007114,GO:0007117,GO:0007118,GO:0008150,GO:0008360,GO:0009653,GO:0009987,GO:0016043,GO:0019954,GO:0022414,GO:0022603,GO:0022604,GO:0030029,GO:0030036,GO:0030427,GO:0031097,GO:0031532,GO:0032153,GO:0032155,GO:0032502,GO:0032505,GO:0032878,GO:…	-	-	-	-	-	-	-	-	-	-	HLH,MOR2-PAG1_C,MOR2-PAG1_N,MOR2-PAG1_mid,Mito_carr	Function unknown	POORLY CHARACTERIZED	7743
Apiotrichum_akiyoshidainum_HP2023|513	Apiotrichum_akiyoshidainum_HP2023	0.485574	Trichosporonales	Environmental	Yes	82508.K1W3I1	3.8e-68	264.2	COG0652@1|root,KOG0865@2759|Eukaryota,39T4R@33154|Opisthokonta,3Q3ZN@4751|Fungi,3VC5G@5204|Basidiomycota,3VHJ8@5234|Tremellales	3VHJ8@5234|Tremellales	O	PPIases accelerate the folding of proteins. It catalyzes the cis-trans isomerization of proline imidic peptide bonds in oligopeptides	-	GO:0000413,GO:0003674,GO:0003755,GO:0003824,GO:0005575,GO:0005622,GO:0005623,GO:0005737,GO:0005739,GO:0006464,GO:0006807,GO:0008150,GO:0008152,GO:0009987,GO:0016853,GO:0016859,GO:0018193,GO:0018208,GO:0019538,GO:0036211,GO:0043170,GO:0043226,GO:0043227,GO:0043229,GO:0043231,GO:0043412,GO:0044237,GO:0044238,GO:0044260,GO:0044267,GO:0044424,GO:0044444,GO:0044464,GO:0071704,GO:0140096,GO:1901564	5.2.1.8	ko:K01802	-	-	-	-	ko00000,ko01000	-	-	-	Pro_isomerase	Post-translational modification, protein turnover, and chaperones	CELLULAR PROCESSES AND SIGNALING	471
Apiotrichum_akiyoshidainum_HP2023|514	Apiotrichum_akiyoshidainum_HP2023	0.398687	Trichosporonales	Environmental	Yes	33178.CADATEAP00003250	9.9e-82	310.1	2ECX3@1|root,2SIP4@2759|Eukaryota,3AF69@33154|Opisthokonta,3PAI9@4751|Fungi,3R25C@4890|Ascomycota	3R25C@4890|Ascomycota	S	NlpC P60-like cell-wall peptidase	-	-	-	-	-	-	-	-	-	-	-	-	-	Function unknown	POORLY CHARACTERIZED	780
Apiotrichum_akiyoshidainum_HP2023|517	Apiotrichum_akiyoshidainum_HP2023	0.374307	Trichosporonales	Environmental	Yes	5207.AAW42619	6.5e-214	750.4	COG3119@1|root,KOG3731@2759|Eukaryota,38E91@33154|Opisthokonta,3NVCA@4751|Fungi,3UZSY@5204|Basidiomycota,3VGKD@5234|Tremellales	3VGKD@5234|Tremellales	G	Sulfatase	-	-	-	-	-	-	-	-	-	-	-	-	Sulfatase	Carbohydrate transport and metabolism	METABOLISM	1764
Apiotrichum_akiyoshidainum_HP2023|520	Apiotrichum_akiyoshidainum_HP2023	0.296565	Trichosporonales	Environmental	Yes	5217.XP_007004842.1	3.9e-274	950.7	COG5158@1|root,KOG1299@2759|Eukaryota,38CY7@33154|Opisthokonta,3NXAG@4751|Fungi,3UZ73@5204|Basidiomycota,3VER7@5234|Tremellales	3VER7@5234|Tremellales	U	Belongs to the STXBP unc-18 SEC1 family	VPS45	GO:0000011,GO:0000139,GO:0000149,GO:0003674,GO:0005488,GO:0005515,GO:0005575,GO:0005622,GO:0005623,GO:0005737,GO:0005768,GO:0005794,GO:0005829,GO:0006605,GO:0006623,GO:0006810,GO:0006873,GO:0006885,GO:0006886,GO:0006892,GO:0006895,GO:0006896,GO:0006906,GO:0006996,GO:0007033,GO:0007034,GO:0007035,GO:0008104,GO:0008150,GO:0009987,GO:0010638,GO:0012505,GO:0015031,GO:0015833,GO:0016020,GO:0016043,GO:…	-	ko:K12479,ko:K20367	ko04138,ko04144,map04138,map04144	-	-	-	ko00000,ko00001,ko04131	-	-	-	Abhydrolase_5,CDP-OH_P_transf,COPIIcoated_ERV,DLH,ERGIC_N,FAD_oxidored,GIDA,GIDA_assoc,KR,MMM1,Sec1,adh_short,adh_short_C2	Intracellular trafficking, secretion, and vesicular transport	CELLULAR PROCESSES AND SIGNALING	2079
Apiotrichum_akiyoshidainum_HP2023|521	Apiotrichum_akiyoshidainum_HP2023	0.307565	Trichosporonales	Environmental	Yes	552467.XP_003192334.1	5e-118	432.6	COG0258@1|root,KOG2520@2759|Eukaryota,3AHGQ@33154|Opisthokonta,3Q3KU@4751|Fungi,3V3SK@5204|Basidiomycota,3VFTZ@5234|Tremellales	3VFTZ@5234|Tremellales	L	Xeroderma pigmentosum G N-region	-	GO:0000014,GO:0003674,GO:0003824,GO:0004518,GO:0004519,GO:0004520,GO:0004536,GO:0005575,GO:0005622,GO:0005623,GO:0005634,GO:0005737,GO:0006139,GO:0006259,GO:0006281,GO:0006725,GO:0006807,GO:0006950,GO:0006974,GO:0008150,GO:0008152,GO:0008821,GO:0009987,GO:0016787,GO:0016788,GO:0016889,GO:0016894,GO:0033554,GO:0034641,GO:0043170,GO:0043226,GO:0043227,GO:0043229,GO:0043231,GO:0044237,GO:0044238,GO:…	-	ko:K15339	-	-	-	-	ko00000,ko01000,ko03400	-	-	-	XPG_I,XPG_N	Replication, recombination and repair	INFORMATION STORAGE AND PROCESSING	2922
Apiotrichum_akiyoshidainum_HP2023|522	Apiotrichum_akiyoshidainum_HP2023	0.36403	Trichosporonales	Environmental	Yes	82508.K1W3H6	5.7e-70	270.4	COG1761@1|root,KOG3438@2759|Eukaryota,3A631@33154|Opisthokonta,3P58J@4751|Fungi,3V1X5@5204|Basidiomycota,3VFA4@5234|Tremellales	3VFA4@5234|Tremellales	K	RNA polymerase Rpb3/Rpb11 dimerisation domain	RPC19	GO:0000428,GO:0005575,GO:0005622,GO:0005623,GO:0005634,GO:0005654,GO:0005666,GO:0005730,GO:0005736,GO:0006139,GO:0006351,GO:0006360,GO:0006383,GO:0006399,GO:0006725,GO:0006807,GO:0008150,GO:0008152,GO:0009058,GO:0009059,GO:0009304,GO:0009987,GO:0010467,GO:0016070,GO:0018130,GO:0019438,GO:0030880,GO:0031974,GO:0031981,GO:0032774,GO:0032991,GO:0034641,GO:0034645,GO:0034654,GO:0034660,GO:0042797,GO:…	-	ko:K03020	ko00230,ko00240,ko01100,ko03020,ko04623,ko05169,map00230,map00240,map01100,map03020,map04623,map05169	M00181,M00182	R00435,R00441,R00442,R00443	RC02795	br01611,ko00000,ko00001,ko00002,ko03021	-	-	-	RNA_pol_L,RNA_pol_L_2	Transcription	INFORMATION STORAGE AND PROCESSING	507
Apiotrichum_akiyoshidainum_HP2023|523	Apiotrichum_akiyoshidainum_HP2023	0.372864	Trichosporonales	Environmental	Yes	5217.XP_007004843.1	1.2e-94	353.2	COG1028@1|root,KOG1205@2759|Eukaryota,38DQR@33154|Opisthokonta,3NW2S@4751|Fungi,3UYRU@5204|Basidiomycota,3VGQM@5234|Tremellales	3VGQM@5234|Tremellales	Q	Belongs to the short-chain dehydrogenases reductases (SDR) family	-	-	1.1.1.381	ko:K16066	ko00240,ko00260,ko01100,map00240,map00260,map01100	-	R09289,R10851,R10852	RC00087,RC00525,RC03288	ko00000,ko00001,ko01000	-	-	-	Eno-Rase_NADH_b,Epimerase,KR,NAD_binding_10,Polysacc_synt_2,THF_DHG_CYH_C,adh_short,adh_short_C2	Secondary metabolites biosynthesis, transport, and catabolism	METABOLISM	882
Apiotrichum_akiyoshidainum_HP2023|524	Apiotrichum_akiyoshidainum_HP2023	0.364136	Trichosporonales	Environmental	Yes	82508.K1VVD0	0	1333.2	COG4240@1|root,KOG1445@1|root,KOG1445@2759|Eukaryota,KOG2878@2759|Eukaryota,38BDH@33154|Opisthokonta,3NW7G@4751|Fungi,3UZKX@5204|Basidiomycota,3VCUJ@5234|Tremellales	3VCUJ@5234|Tremellales	Z	DUF1900	-	-	-	ko:K18619	-	-	-	-	ko00000,ko04812	-	-	-	ANAPC4_WD40,DUF1899,Kdo,Pkinase,WD40,WD40_4	Cytoskeleton	CELLULAR PROCESSES AND SIGNALING	4065
Apiotrichum_akiyoshidainum_HP2023|526	Apiotrichum_akiyoshidainum_HP2023	0.366933	Trichosporonales	Environmental	Yes	552467.XP_003192395.1	5e-71	274.2	KOG1691@1|root,KOG1691@2759|Eukaryota,38DSN@33154|Opisthokonta,3P0AD@4751|Fungi,3V0JC@5204|Basidiomycota,3VFJU@5234|Tremellales	3VFJU@5234|Tremellales	U	emp24/gp25L/p24 family/GOLD	ERV25	GO:0000322,GO:0000323,GO:0000324,GO:0005575,GO:0005622,GO:0005623,GO:0005737,GO:0005773,GO:0005798,GO:0005886,GO:0006810,GO:0006886,GO:0006888,GO:0008104,GO:0008150,GO:0015031,GO:0015833,GO:0016020,GO:0016192,GO:0030134,GO:0030135,GO:0031410,GO:0031982,GO:0033036,GO:0034613,GO:0042886,GO:0043226,GO:0043227,GO:0043229,GO:0043231,GO:0044424,GO:0044444,GO:0044464,GO:0045184,GO:0046907,GO:0048193,GO:…	-	ko:K20352	-	-	-	-	ko00000,ko02000,ko04131	9.B.188	-	-	EMP24_GP25L,Sdh5	Intracellular trafficking, secretion, and vesicular transport	CELLULAR PROCESSES AND SIGNALING	648
Apiotrichum_akiyoshidainum_HP2023|527	Apiotrichum_akiyoshidainum_HP2023	0.412055	Trichosporonales	Environmental	Yes	5207.AAW41790	0	1083.6	COG0215@1|root,KOG2007@2759|Eukaryota,38C5C@33154|Opisthokonta,3NVK1@4751|Fungi,3UXYC@5204|Basidiomycota,3VCUW@5234|Tremellales	3VCUW@5234|Tremellales	J	tRNA synthetases class I (C) catalytic domain	CYR1	GO:0000166,GO:0002181,GO:0003674,GO:0003824,GO:0004812,GO:0004817,GO:0005488,GO:0005524,GO:0005575,GO:0005622,GO:0005623,GO:0005737,GO:0006082,GO:0006139,GO:0006399,GO:0006412,GO:0006418,GO:0006423,GO:0006518,GO:0006520,GO:0006725,GO:0006807,GO:0008144,GO:0008150,GO:0008152,GO:0009058,GO:0009059,GO:0009987,GO:0010467,GO:0016070,GO:0016874,GO:0016875,GO:0017076,GO:0019538,GO:0019752,GO:0030554,GO:…	6.1.1.16	ko:K01883	ko00970,map00970	M00359,M00360	R03650	RC00055,RC00523	ko00000,ko00001,ko00002,ko01000,ko01007,ko03016	-	-	-	DALR_2,tRNA-synt_1,tRNA-synt_1e,tRNA-synt_1g	Translation, ribosomal structure and biogenesis	INFORMATION STORAGE AND PROCESSING	2358
Apiotrichum_akiyoshidainum_HP2023|531	Apiotrichum_akiyoshidainum_HP2023	0.400673	Trichosporonales	Environmental	Yes	5207.AAW43538	1.3e-125	456.8	COG0531@1|root,KOG1289@2759|Eukaryota,38E4P@33154|Opisthokonta,3NVNF@4751|Fungi,3UXUN@5204|Basidiomycota,3VGIF@5234|Tremellales	3VGIF@5234|Tremellales	E	Amino acid permease	-	-	-	-	-	-	-	-	-	-	-	-	AA_permease,AA_permease_2,Gram_pos_anchor	Amino acid transport and metabolism	METABOLISM	1563
Apiotrichum_akiyoshidainum_HP2023|532	Apiotrichum_akiyoshidainum_HP2023	0.258361	Trichosporonales	Environmental	Yes	5207.AAW46826	1.4e-10	73.6	2AXRU@1|root,2S01H@2759|Eukaryota,38GHY@33154|Opisthokonta,3NTWW@4751|Fungi,3V0VB@5204|Basidiomycota,3VFE2@5234|Tremellales	3VFE2@5234|Tremellales	S	Mitochondrial protein	-	-	-	-	-	-	-	-	-	-	-	-	-	Function unknown	POORLY CHARACTERIZED	681
Apiotrichum_akiyoshidainum_HP2023|533	Apiotrichum_akiyoshidainum_HP2023	0.336904	Trichosporonales	Environmental	Yes	82508.K1WA16	1.3e-200	706.1	COG2124@1|root,KOG0157@2759|Eukaryota,38BG9@33154|Opisthokonta,3NXAM@4751|Fungi,3V00V@5204|Basidiomycota,3VEKD@5234|Tremellales	3VEKD@5234|Tremellales	Q	Cytochrome P450	-	-	-	-	-	-	-	-	-	-	-	-	p450	Secondary metabolites biosynthesis, transport, and catabolism	METABOLISM	1623
Apiotrichum_akiyoshidainum_HP2023|534	Apiotrichum_akiyoshidainum_HP2023	0.329323	Trichosporonales	Environmental	Yes	552467.XP_003192192.1	2.7e-175	621.7	COG0673@1|root,2QUVQ@2759|Eukaryota,39V77@33154|Opisthokonta,3NXG9@4751|Fungi,3UYK4@5204|Basidiomycota,3VE71@5234|Tremellales	3VE71@5234|Tremellales	S	Putative oxidoreductase C terminal	-	-	-	-	-	-	-	-	-	-	-	-	GFO_IDH_MocA,ox_reductase_C	Function unknown	POORLY CHARACTERIZED	1338
Apiotrichum_akiyoshidainum_HP2023|536	Apiotrichum_akiyoshidainum_HP2023	0.291035	Trichosporonales	Environmental	Yes	82508.K1VJE1	8.6e-112	411	COG0154@1|root,KOG1212@2759|Eukaryota,38CWX@33154|Opisthokonta,3NTYP@4751|Fungi,3V04C@5204|Basidiomycota,3VGGG@5234|Tremellales	3VGGG@5234|Tremellales	T	Amidase	-	-	3.5.1.4	ko:K01426	ko00330,ko00360,ko00380,ko00627,ko00643,ko01120,map00330,map00360,map00380,map00627,map00643,map01120	-	R02540,R03096,R03180,R03909,R05551,R05590	RC00010,RC00100,RC00950,RC01025	ko00000,ko00001,ko01000	-	-	-	Amidase,Lipase_3	Signal transduction mechanisms	CELLULAR PROCESSES AND SIGNALING	1626
Apiotrichum_akiyoshidainum_HP2023|536	Apiotrichum_akiyoshidainum_HP2023	0.291035	Trichosporonales	Environmental	Yes	82508.K1VJE1	8.6e-112	411	COG0154@1|root,KOG1212@2759|Eukaryota,38CWX@33154|Opisthokonta,3NTYP@4751|Fungi,3V04C@5204|Basidiomycota,3VGGG@5234|Tremellales	3VGGG@5234|Tremellales	J	Amidase	-	-	3.5.1.4	ko:K01426	ko00330,ko00360,ko00380,ko00627,ko00643,ko01120,map00330,map00360,map00380,map00627,map00643,map01120	-	R02540,R03096,R03180,R03909,R05551,R05590	RC00010,RC00100,RC00950,RC01025	ko00000,ko00001,ko01000	-	-	-	Amidase,Lipase_3	Translation, ribosomal structure and biogenesis	INFORMATION STORAGE AND PROCESSING	1626
Apiotrichum_akiyoshidainum_HP2023|536	Apiotrichum_akiyoshidainum_HP2023	0.291035	Trichosporonales	Environmental	Yes	82508.K1VJE1	8.6e-112	411	COG0154@1|root,KOG1212@2759|Eukaryota,38CWX@33154|Opisthokonta,3NTYP@4751|Fungi,3V04C@5204|Basidiomycota,3VGGG@5234|Tremellales	3VGGG@5234|Tremellales	I	Amidase	-	-	3.5.1.4	ko:K01426	ko00330,ko00360,ko00380,ko00627,ko00643,ko01120,map00330,map00360,map00380,map00627,map00643,map01120	-	R02540,R03096,R03180,R03909,R05551,R05590	RC00010,RC00100,RC00950,RC01025	ko00000,ko00001,ko01000	-	-	-	Amidase,Lipase_3	Lipid transport and metabolism	METABOLISM	1626
Apiotrichum_akiyoshidainum_HP2023|537	Apiotrichum_akiyoshidainum_HP2023	0.315401	Trichosporonales	Environmental	Yes	5207.AAW46379	1.8e-76	292.4	COG0590@1|root,2S00E@2759|Eukaryota,39YSI@33154|Opisthokonta,3P0JQ@4751|Fungi,3V1IT@5204|Basidiomycota	3V1IT@5204|Basidiomycota	F	Cytidine and deoxycytidylate deaminase zinc-binding region	-	-	-	-	-	-	-	-	-	-	-	-	MafB19-deam,dCMP_cyt_deam_1	Nucleotide transport and metabolism	METABOLISM	657
Apiotrichum_akiyoshidainum_HP2023|537	Apiotrichum_akiyoshidainum_HP2023	0.315401	Trichosporonales	Environmental	Yes	5207.AAW46379	1.8e-76	292.4	COG0590@1|root,2S00E@2759|Eukaryota,39YSI@33154|Opisthokonta,3P0JQ@4751|Fungi,3V1IT@5204|Basidiomycota	3V1IT@5204|Basidiomycota	J	Cytidine and deoxycytidylate deaminase zinc-binding region	-	-	-	-	-	-	-	-	-	-	-	-	MafB19-deam,dCMP_cyt_deam_1	Translation, ribosomal structure and biogenesis	INFORMATION STORAGE AND PROCESSING	657
Apiotrichum_akiyoshidainum_HP2023|538	Apiotrichum_akiyoshidainum_HP2023	0.28555	Trichosporonales	Environmental	Yes	5207.AAW44400	1.8e-138	500	28JUH@1|root,2QS8F@2759|Eukaryota,38H8Y@33154|Opisthokonta,3NUEF@4751|Fungi,3UZYB@5204|Basidiomycota,3VEA8@5234|Tremellales	3VEA8@5234|Tremellales	S	WD domain, G-beta repeat	SPT8	GO:0000122,GO:0000123,GO:0000124,GO:0000228,GO:0000785,GO:0000790,GO:0003674,GO:0003712,GO:0005488,GO:0005515,GO:0005575,GO:0005622,GO:0005623,GO:0005634,GO:0005654,GO:0005694,GO:0006325,GO:0006338,GO:0006355,GO:0006357,GO:0006464,GO:0006473,GO:0006475,GO:0006807,GO:0006996,GO:0008134,GO:0008150,GO:0008152,GO:0009889,GO:0009890,GO:0009891,GO:0009892,GO:0009893,GO:0009987,GO:0010468,GO:0010556,GO:…	-	ko:K11360	-	-	-	-	ko00000,ko03021,ko03036	-	-	-	WD40	Function unknown	POORLY CHARACTERIZED	2058
Apiotrichum_akiyoshidainum_HP2023|539	Apiotrichum_akiyoshidainum_HP2023	0.385493	Trichosporonales	Environmental	Yes	5217.XP_007006746.1	2.2e-100	372.1	COG1394@1|root,KOG1647@2759|Eukaryota,38FM4@33154|Opisthokonta,3NUXA@4751|Fungi,3UYCH@5204|Basidiomycota,3VE9G@5234|Tremellales	3VE9G@5234|Tremellales	C	ATP synthase subunit D	VMA8	GO:0000221,GO:0000322,GO:0000323,GO:0000324,GO:0000329,GO:0003674,GO:0003824,GO:0005215,GO:0005575,GO:0005622,GO:0005623,GO:0005737,GO:0005773,GO:0005774,GO:0006810,GO:0006811,GO:0006812,GO:0006873,GO:0006885,GO:0007035,GO:0008150,GO:0008324,GO:0009987,GO:0015075,GO:0015077,GO:0015078,GO:0015318,GO:0015399,GO:0015405,GO:0015672,GO:0015988,GO:0015991,GO:0016020,GO:0016021,GO:0016462,GO:0016469,GO:…	-	ko:K02149	ko00190,ko01100,ko04145,ko04150,ko04721,ko04966,ko05110,ko05120,ko05323,map00190,map01100,map04145,map04150,map04721,map04966,map05110,map05120,map05323	M00160	-	-	ko00000,ko00001,ko00002	3.A.2.2	-	-	ATP-synt_D	Energy production and conversion	METABOLISM	789
Apiotrichum_akiyoshidainum_HP2023|540	Apiotrichum_akiyoshidainum_HP2023	0.358724	Trichosporonales	Environmental	Yes	1305735.JAFT01000005_gene3160	3e-57	228.4	COG0431@1|root,COG0431@2|Bacteria,1MXQ8@1224|Proteobacteria,2TRI5@28211|Alphaproteobacteria,2PE7H@252301|Oceanicola	2PE7H@252301|Oceanicola	S	NADPH-dependent FMN reductase	MA20_28735	-	-	-	-	-	-	-	-	-	-	-	FMN_red,Flavodoxin_2	Function unknown	POORLY CHARACTERIZED	606
Apiotrichum_akiyoshidainum_HP2023|541	Apiotrichum_akiyoshidainum_HP2023	0.267235	Trichosporonales	Environmental	Yes	5217.XP_007006692.1	1.1e-19	102.4	2CZVZ@1|root,2SBWQ@2759|Eukaryota,3AAQ2@33154|Opisthokonta,3P70A@4751|Fungi,3V2V9@5204|Basidiomycota,3VG52@5234|Tremellales	3VG52@5234|Tremellales	S	DASH complex subunit Dad1	DAD1	GO:0000003,GO:0000070,GO:0000228,GO:0000278,GO:0000280,GO:0000775,GO:0000776,GO:0000777,GO:0000778,GO:0000779,GO:0000780,GO:0000793,GO:0000794,GO:0000819,GO:0000940,GO:0000942,GO:0005575,GO:0005622,GO:0005623,GO:0005634,GO:0005694,GO:0005815,GO:0005816,GO:0005819,GO:0005856,GO:0005874,GO:0005876,GO:0006996,GO:0007049,GO:0007059,GO:0007080,GO:0007127,GO:0008150,GO:0008608,GO:0009987,GO:0010564,GO:…	-	ko:K11553	-	-	-	-	ko00000,ko03036	-	-	-	DASH_Dad1	Function unknown	POORLY CHARACTERIZED	279
Apiotrichum_akiyoshidainum_HP2023|542	Apiotrichum_akiyoshidainum_HP2023	0.33243	Trichosporonales	Environmental	Yes	82508.K1VZD3	2.3e-53	216.1	2DZZR@1|root,2S7FU@2759|Eukaryota,3A8RH@33154|Opisthokonta,3P7Z6@4751|Fungi,3V2G4@5204|Basidiomycota,3VFYW@5234|Tremellales	3VFYW@5234|Tremellales	S	Elongator subunit Iki1	-	-	-	ko:K11376	-	-	-	-	ko00000,ko03016,ko03036	-	-	-	Elong_Iki1	Function unknown	POORLY CHARACTERIZED	933
Apiotrichum_akiyoshidainum_HP2023|543	Apiotrichum_akiyoshidainum_HP2023	0.295667	Trichosporonales	Environmental	Yes	82508.K1WLR5	1.8e-12	82	2CY05@1|root,2S11N@2759|Eukaryota,3A3WU@33154|Opisthokonta,3P4N7@4751|Fungi,3V1CF@5204|Basidiomycota,3VE55@5234|Tremellales	3VE55@5234|Tremellales	S	CLASP N terminal	-	-	-	ko:K16578	-	-	-	-	ko00000,ko03036,ko04812	-	-	-	CLASP_N	Function unknown	POORLY CHARACTERIZED	3114
Apiotrichum_akiyoshidainum_HP2023|544	Apiotrichum_akiyoshidainum_HP2023	0.303591	Trichosporonales	Environmental	Yes	82508.K1WLR5	4.4e-83	314.7	2CY05@1|root,2S11N@2759|Eukaryota,3A3WU@33154|Opisthokonta,3P4N7@4751|Fungi,3V1CF@5204|Basidiomycota,3VE55@5234|Tremellales	3VE55@5234|Tremellales	S	CLASP N terminal	-	-	-	ko:K16578	-	-	-	-	ko00000,ko03036,ko04812	-	-	-	CLASP_N	Function unknown	POORLY CHARACTERIZED	846
Apiotrichum_akiyoshidainum_HP2023|545	Apiotrichum_akiyoshidainum_HP2023	0.336249	Trichosporonales	Environmental	Yes	82508.K1VZJ3	3.1e-146	525	COG0202@1|root,KOG1522@2759|Eukaryota,39R3C@33154|Opisthokonta,3NWFI@4751|Fungi,3UZGZ@5204|Basidiomycota,3VCYN@5234|Tremellales	3VCYN@5234|Tremellales	K	RNA polymerases D	rpb3	GO:0000228,GO:0000428,GO:0000785,GO:0000790,GO:0005575,GO:0005622,GO:0005623,GO:0005634,GO:0005654,GO:0005665,GO:0005694,GO:0006139,GO:0006351,GO:0006353,GO:0006366,GO:0006369,GO:0006725,GO:0006807,GO:0008150,GO:0008152,GO:0009058,GO:0009059,GO:0009987,GO:0010467,GO:0016070,GO:0016591,GO:0018130,GO:0019438,GO:0030880,GO:0031974,GO:0031981,GO:0032774,GO:0032991,GO:0034641,GO:0034645,GO:0034654,GO:…	-	ko:K03011	ko00230,ko00240,ko01100,ko03020,ko05016,ko05169,map00230,map00240,map01100,map03020,map05016,map05169	M00180	R00435,R00441,R00442,R00443	RC02795	br01611,ko00000,ko00001,ko00002,ko03021,ko03400	-	-	-	Methyltransf_11,Methyltransf_25,Methyltransf_PK,RNA_pol_A_bac,RNA_pol_L	Transcription	INFORMATION STORAGE AND PROCESSING	1212
Apiotrichum_akiyoshidainum_HP2023|548	Apiotrichum_akiyoshidainum_HP2023	0.325568	Trichosporonales	Environmental	Yes	82508.K1VN33	2.9e-92	345.5	2CCRJ@1|root,2S1BV@2759|Eukaryota,39J0N@33154|Opisthokonta,3Q3DF@4751|Fungi,3V1BA@5204|Basidiomycota,3VF2A@5234|Tremellales	3VF2A@5234|Tremellales	-	-	-	-	-	-	-	-	-	-	-	-	-	-	-	NA	NA	1041
Apiotrichum_akiyoshidainum_HP2023|549	Apiotrichum_akiyoshidainum_HP2023	0.3527	Trichosporonales	Environmental	Yes	552467.XP_003191899.1	2.5e-39	169.9	2CYK9@1|root,2S4YG@2759|Eukaryota,39IZ7@33154|Opisthokonta,3Q3CB@4751|Fungi,3VC7Z@5204|Basidiomycota,3VEEJ@5234|Tremellales	3VEEJ@5234|Tremellales	S	PI31 proteasome regulator	-	-	-	-	-	-	-	-	-	-	-	-	PI31_Prot_C,PI31_Prot_N	Function unknown	POORLY CHARACTERIZED	1203
Apiotrichum_akiyoshidainum_HP2023|551	Apiotrichum_akiyoshidainum_HP2023	0.458054	Trichosporonales	Environmental	Yes	82508.K1VW70	1.3e-175	622.9	28PF6@1|root,2QW34@2759|Eukaryota,39WYE@33154|Opisthokonta,3P1IX@4751|Fungi,3UYIK@5204|Basidiomycota,3VGNJ@5234|Tremellales	3VGNJ@5234|Tremellales	S	Transmembrane amino acid transporter protein	-	-	-	-	-	-	-	-	-	-	-	-	Aa_trans	Function unknown	POORLY CHARACTERIZED	1482
Apiotrichum_akiyoshidainum_HP2023|557	Apiotrichum_akiyoshidainum_HP2023	0.31608	Trichosporonales	Environmental	Yes	82508.K1VJR6	4.3e-281	974.9	KOG0583@1|root,KOG0610@1|root,KOG0583@2759|Eukaryota,KOG0610@2759|Eukaryota,39W2X@33154|Opisthokonta,3NUHY@4751|Fungi,3UXZY@5204|Basidiomycota,3VCXY@5234|Tremellales	3VCXY@5234|Tremellales	T	Protein tyrosine kinase	-	-	-	-	-	-	-	-	-	-	-	-	F-box,Pkinase,Pkinase_Tyr	Signal transduction mechanisms	CELLULAR PROCESSES AND SIGNALING	4692
Apiotrichum_akiyoshidainum_HP2023|558	Apiotrichum_akiyoshidainum_HP2023	0.399634	Trichosporonales	Environmental	Yes	82508.K1VFD6	3.7e-98	364.8	2BXNX@1|root,2S0ZW@2759|Eukaryota,3A00D@33154|Opisthokonta,3P28T@4751|Fungi,3V0N6@5204|Basidiomycota,3VHIU@5234|Tremellales	3VHIU@5234|Tremellales	S	Protein of unknown function (DUF1275)	-	-	-	-	-	-	-	-	-	-	-	-	DUF1275,Fungal_trans_2,NMO,Zn_clus	Function unknown	POORLY CHARACTERIZED	837
Apiotrichum_akiyoshidainum_HP2023|559	Apiotrichum_akiyoshidainum_HP2023	0.417001	Trichosporonales	Environmental	Yes	552467.XP_003192169.1	3.6e-154	551.2	COG0136@1|root,KOG4777@2759|Eukaryota,38FPW@33154|Opisthokonta,3NU99@4751|Fungi,3UY7R@5204|Basidiomycota,3VD55@5234|Tremellales	3VD55@5234|Tremellales	E	Semialdehyde dehydrogenase, NAD binding domain	HOM2	GO:0000096,GO:0000097,GO:0003674,GO:0003824,GO:0004073,GO:0005575,GO:0005622,GO:0005623,GO:0005634,GO:0005737,GO:0005886,GO:0006082,GO:0006520,GO:0006555,GO:0006566,GO:0006790,GO:0006807,GO:0008150,GO:0008152,GO:0008652,GO:0009058,GO:0009066,GO:0009067,GO:0009069,GO:0009070,GO:0009086,GO:0009088,GO:0009090,GO:0009092,GO:0009987,GO:0016020,GO:0016053,GO:0016491,GO:0016620,GO:0016903,GO:0019752,GO:…	1.2.1.11	ko:K00133	ko00260,ko00261,ko00270,ko00300,ko01100,ko01110,ko01120,ko01130,ko01210,ko01230,map00260,map00261,map00270,map00300,map01100,map01110,map01120,map01130,map01210,map01230	M00016,M00017,M00018,M00033,M00525,M00526,M00527	R02291	RC00684	ko00000,ko00001,ko00002,ko01000	-	-	-	Semialdhyde_dh,Semialdhyde_dhC	Amino acid transport and metabolism	METABOLISM	1095
Apiotrichum_akiyoshidainum_HP2023|564	Apiotrichum_akiyoshidainum_HP2023	0.384541	Trichosporonales	Environmental	Yes	221103.XP_007844589.1	3.4e-14	84.3	KOG4779@1|root,KOG4779@2759|Eukaryota,3A8CZ@33154|Opisthokonta,3P6U8@4751|Fungi,3V34K@5204|Basidiomycota,22AM9@155619|Agaricomycetes,3W8ID@5338|Agaricales	3W8ID@5338|Agaricales	S	Yos1-like	-	GO:0000139,GO:0005575,GO:0005622,GO:0005623,GO:0005737,GO:0005783,GO:0005789,GO:0005794,GO:0005798,GO:0006810,GO:0006886,GO:0006888,GO:0008104,GO:0008150,GO:0012505,GO:0015031,GO:0015833,GO:0016020,GO:0016021,GO:0016192,GO:0030134,GO:0030135,GO:0030173,GO:0031090,GO:0031224,GO:0031228,GO:0031300,GO:0031301,GO:0031410,GO:0031982,GO:0031984,GO:0033036,GO:0034613,GO:0042175,GO:0042886,GO:0043226,GO:…	-	-	-	-	-	-	-	-	-	-	Yos1	Function unknown	POORLY CHARACTERIZED	303
Apiotrichum_akiyoshidainum_HP2023|565	Apiotrichum_akiyoshidainum_HP2023	0.297135	Trichosporonales	Environmental	Yes	82508.K1VCJ0	3.2e-70	271.9	COG3897@1|root,KOG2920@2759|Eukaryota,39VN8@33154|Opisthokonta,3NY5F@4751|Fungi,3V1I7@5204|Basidiomycota,3VF5Q@5234|Tremellales	3VF5Q@5234|Tremellales	S	S-adenosyl-L-methionine-dependent protein methyltransferase that trimethylates the N-terminal glycine 'Gly- 2' of elongation factor 1-alpha, before also catalyzing the mono- and dimethylation of 'Lys-3'	EFM7	GO:0000183,GO:0003674,GO:0003824,GO:0005575,GO:0005622,GO:0005623,GO:0005737,GO:0006325,GO:0006342,GO:0006355,GO:0006464,GO:0006479,GO:0006480,GO:0006766,GO:0006767,GO:0006769,GO:0006807,GO:0006996,GO:0008112,GO:0008150,GO:0008152,GO:0008168,GO:0008170,GO:0008213,GO:0008276,GO:0008757,GO:0009820,GO:0009889,GO:0009890,GO:0009892,GO:0009987,GO:0010468,GO:0010556,GO:0010558,GO:0010605,GO:0010629,GO:…	2.1.1.1	ko:K17878	-	-	-	-	ko00000,ko01000,ko03036	-	-	-	GidB,Glyco_hydro_18,Methyltransf_16,Methyltransf_18,Methyltransf_23,Methyltransf_31,PhyH,PrmA	Function unknown	POORLY CHARACTERIZED	840
Apiotrichum_akiyoshidainum_HP2023|566	Apiotrichum_akiyoshidainum_HP2023	0.429342	Trichosporonales	Environmental	Yes	5217.XP_007006631.1	2.9e-81	308.5	2BQ41@1|root,2S1TA@2759|Eukaryota,3A58P@33154|Opisthokonta,3P4H2@4751|Fungi,3V1HE@5204|Basidiomycota,3VGNS@5234|Tremellales	3VGNS@5234|Tremellales	S	SUR7/PalI family	-	-	-	-	-	-	-	-	-	-	-	-	DUF2407,DUF2407_C,SUR7	Function unknown	POORLY CHARACTERIZED	789
Apiotrichum_akiyoshidainum_HP2023|567	Apiotrichum_akiyoshidainum_HP2023	0.378534	Trichosporonales	Environmental	Yes	82508.K1VBJ5	1.4e-78	299.7	COG5235@1|root,KOG3108@2759|Eukaryota,38FC9@33154|Opisthokonta,3P0CR@4751|Fungi,3V1EB@5204|Basidiomycota,3VF5X@5234|Tremellales	3VF5X@5234|Tremellales	L	Replication protein A, subunit RPA32	ssb2	GO:0000003,GO:0000228,GO:0000278,GO:0000280,GO:0000722,GO:0000723,GO:0000724,GO:0000725,GO:0000781,GO:0000793,GO:0000794,GO:0003674,GO:0003676,GO:0003677,GO:0003690,GO:0003697,GO:0005488,GO:0005575,GO:0005622,GO:0005623,GO:0005634,GO:0005657,GO:0005662,GO:0005694,GO:0006139,GO:0006259,GO:0006260,GO:0006261,GO:0006265,GO:0006268,GO:0006269,GO:0006278,GO:0006281,GO:0006289,GO:0006302,GO:0006310,GO:…	-	ko:K10739	ko03030,ko03420,ko03430,ko03440,ko03460,map03030,map03420,map03430,map03440,map03460	M00288	-	-	ko00000,ko00001,ko00002,ko03032,ko03400	-	-	-	RPA_C,Y_phosphatase2,tRNA_anti-codon	Replication, recombination and repair	INFORMATION STORAGE AND PROCESSING	813
Apiotrichum_akiyoshidainum_HP2023|568	Apiotrichum_akiyoshidainum_HP2023	0.307396	Trichosporonales	Environmental	Yes	82508.K1VGI0	0	1298.1	28IQG@1|root,2QR1M@2759|Eukaryota,39S98@33154|Opisthokonta,3NX6Y@4751|Fungi,3V5CS@5204|Basidiomycota,3VCNF@5234|Tremellales	3VCNF@5234|Tremellales	K	Fungal specific transcription factor domain	-	-	-	-	-	-	-	-	-	-	-	-	EAF,Fungal_trans,Zn_clus	Transcription	INFORMATION STORAGE AND PROCESSING	2976
Apiotrichum_akiyoshidainum_HP2023|569	Apiotrichum_akiyoshidainum_HP2023	0.388903	Trichosporonales	Environmental	Yes	82508.K1VFV2	2.7e-214	751.5	COG0477@1|root,KOG2533@2759|Eukaryota,38D65@33154|Opisthokonta,3NVM3@4751|Fungi,3UZ51@5204|Basidiomycota,3VGP5@5234|Tremellales	3VGP5@5234|Tremellales	G	Major Facilitator Superfamily	-	-	-	-	-	-	-	-	-	-	-	-	MFS_1	Carbohydrate transport and metabolism	METABOLISM	1644
Apiotrichum_akiyoshidainum_HP2023|570	Apiotrichum_akiyoshidainum_HP2023	0.321069	Trichosporonales	Environmental	Yes	552467.XP_003192520.1	4.5e-234	817.4	COG3119@1|root,KOG3731@2759|Eukaryota,38E91@33154|Opisthokonta,3NVCA@4751|Fungi,3UZSY@5204|Basidiomycota,3VGKD@5234|Tremellales	3VGKD@5234|Tremellales	G	Sulfatase	-	-	-	-	-	-	-	-	-	-	-	-	Sulfatase	Carbohydrate transport and metabolism	METABOLISM	1818
Apiotrichum_akiyoshidainum_HP2023|571	Apiotrichum_akiyoshidainum_HP2023	0.337373	Trichosporonales	Environmental	Yes	552467.XP_003192550.1	1.6e-171	609.4	KOG0254@1|root,KOG0254@2759|Eukaryota,38FTM@33154|Opisthokonta,3PBFN@4751|Fungi,3V3C2@5204|Basidiomycota,3VGKG@5234|Tremellales	3VGKG@5234|Tremellales	U	Sugar (and other) transporter	-	-	-	-	-	-	-	-	-	-	-	-	MFS_1,Sugar_tr,TRI12	Intracellular trafficking, secretion, and vesicular transport	CELLULAR PROCESSES AND SIGNALING	1530
Apiotrichum_akiyoshidainum_HP2023|572	Apiotrichum_akiyoshidainum_HP2023	0.278644	Trichosporonales	Environmental	Yes	82508.K1WIS9	3.4e-163	582.4	COG5077@1|root,KOG1863@2759|Eukaryota,38BBV@33154|Opisthokonta,3P03H@4751|Fungi,3UXYU@5204|Basidiomycota,3VDK1@5234|Tremellales	3VDK1@5234|Tremellales	O	Ubiquitin carboxyl-terminal hydrolase	-	-	3.4.19.12	ko:K11858	-	-	-	-	ko00000,ko01000,ko01002,ko04121	-	-	-	Rad60-SLD,UCH,UCH_1,ubiquitin	Post-translational modification, protein turnover, and chaperones	CELLULAR PROCESSES AND SIGNALING	2562
Apiotrichum_akiyoshidainum_HP2023|574	Apiotrichum_akiyoshidainum_HP2023	0.448968	Trichosporonales	Environmental	Yes	82508.K1VCG7	5e-69	268.5	29490@1|root,2RB60@2759|Eukaryota,3AXMB@33154|Opisthokonta,3PISA@4751|Fungi,3V7ZI@5204|Basidiomycota,3VFQK@5234|Tremellales	3VFQK@5234|Tremellales	-	-	-	-	-	-	-	-	-	-	-	-	-	-	DUF1479	NA	NA	1176
Apiotrichum_akiyoshidainum_HP2023|578	Apiotrichum_akiyoshidainum_HP2023	0.305739	Trichosporonales	Environmental	Yes	202698.XP_007385523.1	1.7e-33	151	KOG2816@1|root,KOG2816@2759|Eukaryota,39V3Z@33154|Opisthokonta,3NYNP@4751|Fungi,3V060@5204|Basidiomycota,224S3@155619|Agaricomycetes,3H0JX@355688|Agaricomycetes incertae sedis	3H0JX@355688|Agaricomycetes incertae sedis	S	MFS general substrate transporter	-	GO:0000322,GO:0000323,GO:0000324,GO:0000329,GO:0003674,GO:0005215,GO:0005575,GO:0005622,GO:0005623,GO:0005737,GO:0005773,GO:0005774,GO:0006810,GO:0008150,GO:0016020,GO:0016021,GO:0022857,GO:0031090,GO:0031224,GO:0043226,GO:0043227,GO:0043229,GO:0043231,GO:0044422,GO:0044424,GO:0044425,GO:0044437,GO:0044444,GO:0044446,GO:0044464,GO:0051179,GO:0051234,GO:0055085,GO:0098588,GO:0098805,GO:0098852	-	-	-	-	-	-	-	-	-	-	ATG22,HATPase_c,HisKA,MFS_1,MFS_3,NTP_transf_9,PUCC,Response_reg,Sugar_tr	Function unknown	POORLY CHARACTERIZED	1674
Apiotrichum_akiyoshidainum_HP2023|580	Apiotrichum_akiyoshidainum_HP2023	0.327401	Trichosporonales	Environmental	Yes	82508.K1VK55	3e-129	469.5	KOG1721@1|root,KOG1721@2759|Eukaryota,3AV3W@33154|Opisthokonta,3PKG6@4751|Fungi,3VA4U@5204|Basidiomycota,3VHEM@5234|Tremellales	3VHEM@5234|Tremellales	S	zinc finger	-	-	-	-	-	-	-	-	-	-	-	-	zf-C2H2	Function unknown	POORLY CHARACTERIZED	2394
Apiotrichum_akiyoshidainum_HP2023|581	Apiotrichum_akiyoshidainum_HP2023	0.261681	Trichosporonales	Environmental	Yes	1206743.BAGM01000101_gene2491	1.4e-17	96.7	COG1673@1|root,COG1673@2|Bacteria,2IT4N@201174|Actinobacteria,4G1JP@85025|Nocardiaceae	4G1JP@85025|Nocardiaceae	S	EVE domain	-	-	-	-	-	-	-	-	-	-	-	-	EVE	Function unknown	POORLY CHARACTERIZED	621
Apiotrichum_akiyoshidainum_HP2023|582	Apiotrichum_akiyoshidainum_HP2023	0.286925	Trichosporonales	Environmental	Yes	82508.K1VF56	4.8e-91	342.4	2C2RC@1|root,2S2SA@2759|Eukaryota,3A57M@33154|Opisthokonta,3P4MI@4751|Fungi,3V1HC@5204|Basidiomycota,3VEXT@5234|Tremellales	3VEXT@5234|Tremellales	-	-	-	-	-	-	-	-	-	-	-	-	-	-	-	NA	NA	2061
Apiotrichum_akiyoshidainum_HP2023|583	Apiotrichum_akiyoshidainum_HP2023	0.361883	Trichosporonales	Environmental	Yes	82508.K1W0L7	1.1e-233	816.6	COG0513@1|root,KOG0328@2759|Eukaryota,39KYV@33154|Opisthokonta,3Q5CI@4751|Fungi,3V7HD@5204|Basidiomycota	3V7HD@5204|Basidiomycota	A	DEAD/DEAH box helicase	-	-	-	ko:K03257	ko03013,map03013	M00428	-	-	ko00000,ko00001,ko00002,ko03012,ko03019,ko04147	-	-	-	DEAD,Helicase_C,RRM_1	RNA processing and modification	INFORMATION STORAGE AND PROCESSING	2535
Apiotrichum_akiyoshidainum_HP2023|584	Apiotrichum_akiyoshidainum_HP2023	0.337051	Trichosporonales	Environmental	Yes	552467.XP_003191235.1	4.4e-79	301.2	COG5217@1|root,KOG3000@2759|Eukaryota,38BT8@33154|Opisthokonta,3NZ7G@4751|Fungi,3V01N@5204|Basidiomycota,3VEYK@5234|Tremellales	3VEYK@5234|Tremellales	Z	EB1-like C-terminal motif	BIM1	GO:0000003,GO:0000070,GO:0000075,GO:0000226,GO:0000235,GO:0000278,GO:0000280,GO:0000741,GO:0000742,GO:0000743,GO:0000746,GO:0000747,GO:0000819,GO:0000922,GO:0001100,GO:0001671,GO:0003674,GO:0005198,GO:0005200,GO:0005488,GO:0005515,GO:0005575,GO:0005622,GO:0005623,GO:0005737,GO:0005815,GO:0005816,GO:0005818,GO:0005819,GO:0005856,GO:0005874,GO:0005876,GO:0005881,GO:0005938,GO:0006276,GO:0006810,GO:…	-	ko:K10436	-	-	-	-	ko00000,ko03036,ko04812	-	-	-	CDH-cyt,CH,EB1	Cytoskeleton	CELLULAR PROCESSES AND SIGNALING	750
Apiotrichum_akiyoshidainum_HP2023|585	Apiotrichum_akiyoshidainum_HP2023	0.26998	Trichosporonales	Environmental	Yes	552467.XP_003191113.1	4.1e-143	515.8	2966F@1|root,2RD55@2759|Eukaryota,39ZPR@33154|Opisthokonta,3P0RT@4751|Fungi,3V37F@5204|Basidiomycota,3VGRF@5234|Tremellales	3VGRF@5234|Tremellales	K	c6 finger domain protein	-	-	-	-	-	-	-	-	-	-	-	-	Fungal_trans,Zn_clus	Transcription	INFORMATION STORAGE AND PROCESSING	2643
Apiotrichum_akiyoshidainum_HP2023|586	Apiotrichum_akiyoshidainum_HP2023	0.334963	Trichosporonales	Environmental	Yes	104355.XP_007863286.1	4.5e-154	551.2	COG1089@1|root,KOG1372@2759|Eukaryota,38I66@33154|Opisthokonta,3NWIK@4751|Fungi,3UZAC@5204|Basidiomycota,227V0@155619|Agaricomycetes,3H2XD@355688|Agaricomycetes incertae sedis	3H2XD@355688|Agaricomycetes incertae sedis	G	GDP-mannose 4,6-dehydratase	-	-	4.2.1.47	ko:K01711	ko00051,ko00520,ko01100,map00051,map00520,map01100	-	R00888	RC00402	ko00000,ko00001,ko01000	-	-	-	Epimerase,GDP_Man_Dehyd,PRP38,Polysacc_synt_2,RmlD_sub_bind	Carbohydrate transport and metabolism	METABOLISM	1353
Apiotrichum_akiyoshidainum_HP2023|587	Apiotrichum_akiyoshidainum_HP2023	0.317253	Trichosporonales	Environmental	Yes	5207.AAW41983	4.5e-40	171	COG3526@1|root,2S6UH@2759|Eukaryota,3A6V6@33154|Opisthokonta,3P55U@4751|Fungi,3V1SB@5204|Basidiomycota,3VH3Y@5234|Tremellales	3VH3Y@5234|Tremellales	O	Rdx family	-	-	-	ko:K07401	-	-	-	-	ko00000	-	-	-	Rdx	Post-translational modification, protein turnover, and chaperones	CELLULAR PROCESSES AND SIGNALING	489
Apiotrichum_akiyoshidainum_HP2023|588	Apiotrichum_akiyoshidainum_HP2023	0.308549	Trichosporonales	Environmental	Yes	5207.AAW41985	1.4e-21	109.8	COG5017@1|root,KOG3349@2759|Eukaryota,3A88H@33154|Opisthokonta,3P3K1@4751|Fungi,3V2I3@5204|Basidiomycota,3VG44@5234|Tremellales	3VG44@5234|Tremellales	S	Involved in protein N-glycosylation. Essential for the second step of the dolichol-linked oligosaccharide pathway	ALG13	GO:0003674,GO:0003824,GO:0004577,GO:0005575,GO:0005622,GO:0005623,GO:0005634,GO:0005737,GO:0005783,GO:0005789,GO:0005829,GO:0006464,GO:0006486,GO:0006487,GO:0006488,GO:0006490,GO:0006629,GO:0006807,GO:0008150,GO:0008152,GO:0008194,GO:0008375,GO:0009058,GO:0009059,GO:0009100,GO:0009101,GO:0009987,GO:0012505,GO:0016020,GO:0016740,GO:0016757,GO:0016758,GO:0019538,GO:0019898,GO:0031090,GO:0031312,GO:…	2.4.1.141	ko:K07432	ko00510,ko00513,ko01100,map00510,map00513,map01100	M00055	R05970	-	ko00000,ko00001,ko00002,ko01000,ko01003	-	GT1	-	Glyco_tran_28_C,Glyco_trans_1_3	Function unknown	POORLY CHARACTERIZED	567
Apiotrichum_akiyoshidainum_HP2023|589	Apiotrichum_akiyoshidainum_HP2023	0.324553	Trichosporonales	Environmental	Yes	5207.AAW41998	2.5e-84	318.2	KOG3995@1|root,KOG3995@2759|Eukaryota,38H2Q@33154|Opisthokonta,3P1R4@4751|Fungi,3V0FK@5204|Basidiomycota,3VFCV@5234|Tremellales	3VFCV@5234|Tremellales	E	Catalyzes the oxidative ring opening of 3- hydroxyanthranilate to 2-amino-3-carboxymuconate semialdehyde, which spontaneously cyclizes to quinolinate	BNA1	-	1.13.11.6	ko:K00452	ko00380,ko01100,map00380,map01100	M00038	R02665	RC00387	ko00000,ko00001,ko00002,ko01000	-	-	-	3-HAO,Cupin_1,Cupin_2	Amino acid transport and metabolism	METABOLISM	525
Apiotrichum_akiyoshidainum_HP2023|590	Apiotrichum_akiyoshidainum_HP2023	0.370192	Trichosporonales	Environmental	Yes	5217.XP_007007866.1	1.5e-121	442.6	COG0638@1|root,KOG0863@2759|Eukaryota,38BYM@33154|Opisthokonta,3NW5C@4751|Fungi,3UYYE@5204|Basidiomycota,3VDY5@5234|Tremellales	3VDY5@5234|Tremellales	O	proteasome subunit	PRE5	GO:0000502,GO:0005575,GO:0005622,GO:0005623,GO:0005634,GO:0005737,GO:0005829,GO:0005839,GO:0006508,GO:0006511,GO:0006807,GO:0007088,GO:0007346,GO:0008150,GO:0008152,GO:0009056,GO:0009057,GO:0009896,GO:0009987,GO:0010498,GO:0010499,GO:0010564,GO:0010638,GO:0010965,GO:0012505,GO:0016020,GO:0019538,GO:0019773,GO:0019941,GO:0030071,GO:0030163,GO:0031331,GO:0031597,GO:0032270,GO:0032436,GO:0032991,GO:…	3.4.25.1	ko:K02725	ko03050,map03050	M00337,M00340	-	-	ko00000,ko00001,ko00002,ko01000,ko01002,ko03051,ko04147	-	-	-	Proteasome,Proteasome_A_N,mRNA_triPase	Post-translational modification, protein turnover, and chaperones	CELLULAR PROCESSES AND SIGNALING	912
Apiotrichum_akiyoshidainum_HP2023|591	Apiotrichum_akiyoshidainum_HP2023	0.352548	Trichosporonales	Environmental	Yes	82508.K1VZN5	7.9e-84	317.8	KOG4563@1|root,KOG4563@2759|Eukaryota,39SU9@33154|Opisthokonta,3NZRD@4751|Fungi,3V1RA@5204|Basidiomycota,3VEKX@5234|Tremellales	3VEKX@5234|Tremellales	B	SHNi-TPR	-	GO:0000123,GO:0000228,GO:0000785,GO:0000790,GO:0003674,GO:0005488,GO:0005515,GO:0005575,GO:0005622,GO:0005623,GO:0005634,GO:0005654,GO:0005694,GO:0006323,GO:0006325,GO:0006333,GO:0006334,GO:0006336,GO:0006338,GO:0006342,GO:0006348,GO:0006355,GO:0006464,GO:0006473,GO:0006475,GO:0006807,GO:0006996,GO:0008150,GO:0008152,GO:0009889,GO:0009890,GO:0009892,GO:0009987,GO:0010468,GO:0010556,GO:0010558,GO:…	-	ko:K11372	-	-	-	-	ko00000,ko03036	-	-	-	SHNi-TPR,TPR_1,TPR_12,TPR_2,TPR_3,TPR_8,TPR_9	Chromatin structure and dynamics	INFORMATION STORAGE AND PROCESSING	1290
Apiotrichum_akiyoshidainum_HP2023|591	Apiotrichum_akiyoshidainum_HP2023	0.352548	Trichosporonales	Environmental	Yes	82508.K1VZN5	7.9e-84	317.8	KOG4563@1|root,KOG4563@2759|Eukaryota,39SU9@33154|Opisthokonta,3NZRD@4751|Fungi,3V1RA@5204|Basidiomycota,3VEKX@5234|Tremellales	3VEKX@5234|Tremellales	D	SHNi-TPR	-	GO:0000123,GO:0000228,GO:0000785,GO:0000790,GO:0003674,GO:0005488,GO:0005515,GO:0005575,GO:0005622,GO:0005623,GO:0005634,GO:0005654,GO:0005694,GO:0006323,GO:0006325,GO:0006333,GO:0006334,GO:0006336,GO:0006338,GO:0006342,GO:0006348,GO:0006355,GO:0006464,GO:0006473,GO:0006475,GO:0006807,GO:0006996,GO:0008150,GO:0008152,GO:0009889,GO:0009890,GO:0009892,GO:0009987,GO:0010468,GO:0010556,GO:0010558,GO:…	-	ko:K11372	-	-	-	-	ko00000,ko03036	-	-	-	SHNi-TPR,TPR_1,TPR_12,TPR_2,TPR_3,TPR_8,TPR_9	Cell cycle control, cell division, chromosome partitioning	CELLULAR PROCESSES AND SIGNALING	1290
Apiotrichum_akiyoshidainum_HP2023|592	Apiotrichum_akiyoshidainum_HP2023	0.293241	Trichosporonales	Environmental	Yes	82508.K1VRY6	2.4e-131	475.3	COG2227@1|root,KOG1270@2759|Eukaryota,39T8B@33154|Opisthokonta,3NZTD@4751|Fungi,3V0B8@5204|Basidiomycota,3VEBJ@5234|Tremellales	3VEBJ@5234|Tremellales	H	O-methyltransferase that catalyzes the 2 O-methylation steps in the ubiquinone biosynthetic pathway	COQ3	GO:0003674,GO:0003824,GO:0004395,GO:0005575,GO:0005622,GO:0005623,GO:0005737,GO:0005739,GO:0005740,GO:0005743,GO:0006732,GO:0006733,GO:0006743,GO:0006744,GO:0008150,GO:0008152,GO:0008168,GO:0008171,GO:0008757,GO:0009058,GO:0009108,GO:0009987,GO:0010420,GO:0016020,GO:0016740,GO:0016741,GO:0019866,GO:0019898,GO:0031090,GO:0031966,GO:0031967,GO:0031975,GO:0032259,GO:0042180,GO:0042181,GO:0043226,GO:…	2.1.1.114,2.1.1.222,2.1.1.64	ko:K00568,ko:K00591	ko00130,ko01100,ko01110,map00130,map01100,map01110	M00117,M00128	R02175,R04711,R04988,R05614,R07235,R08769,R08771,R08781	RC00003,RC00392,RC01895	ko00000,ko00001,ko00002,ko01000	-	-	-	CMAS,DREV,MTS,MetW,Methyltransf_11,Methyltransf_12,Methyltransf_18,Methyltransf_23,Methyltransf_25,Methyltransf_26,Methyltransf_31,Methyltransf_9,NodS,PCMT,PrmA,Ribosomal_60s,RrnaAD,TPMT,Ubie_methyltran	Coenzyme transport and metabolism	METABOLISM	1026
Apiotrichum_akiyoshidainum_HP2023|593	Apiotrichum_akiyoshidainum_HP2023	0.465588	Trichosporonales	Environmental	Yes	5207.AAW41984	3.2e-29	134.8	KOG4090@1|root,KOG4090@2759|Eukaryota,3A5YP@33154|Opisthokonta,3P5MG@4751|Fungi,3V1Z3@5204|Basidiomycota,3VFJT@5234|Tremellales	3VFJT@5234|Tremellales	S	chch domain protein	-	GO:0005575,GO:0005622,GO:0005623,GO:0005634,GO:0005737,GO:0005739,GO:0005740,GO:0005758,GO:0006091,GO:0006996,GO:0007005,GO:0008150,GO:0008152,GO:0009060,GO:0009987,GO:0015980,GO:0016043,GO:0031967,GO:0031970,GO:0031974,GO:0031975,GO:0043226,GO:0043227,GO:0043229,GO:0043231,GO:0043233,GO:0044237,GO:0044422,GO:0044424,GO:0044429,GO:0044444,GO:0044446,GO:0044464,GO:0045333,GO:0055114,GO:0070013,GO:…	-	-	-	-	-	-	-	-	-	-	CHCH,DUF2076	Function unknown	POORLY CHARACTERIZED	441
Apiotrichum_akiyoshidainum_HP2023|594	Apiotrichum_akiyoshidainum_HP2023	0.322276	Trichosporonales	Environmental	Yes	5207.AAW41988	3.5e-206	724.5	COG1498@1|root,KOG2574@2759|Eukaryota,38BNN@33154|Opisthokonta,3NWX2@4751|Fungi,3V01H@5204|Basidiomycota,3VDYS@5234|Tremellales	3VDYS@5234|Tremellales	A	Prp31 C terminal domain	PRP31	GO:0000244,GO:0000375,GO:0000377,GO:0000387,GO:0000398,GO:0005575,GO:0005622,GO:0005623,GO:0005634,GO:0005681,GO:0005687,GO:0005737,GO:0005739,GO:0006139,GO:0006396,GO:0006397,GO:0006725,GO:0006807,GO:0008150,GO:0008152,GO:0008380,GO:0009987,GO:0010467,GO:0016043,GO:0016070,GO:0016071,GO:0022607,GO:0022613,GO:0022618,GO:0030532,GO:0032991,GO:0034622,GO:0034641,GO:0043170,GO:0043226,GO:0043227,GO:…	-	ko:K12844	ko03040,map03040	M00354	-	-	ko00000,ko00001,ko00002,ko03041	-	-	-	Nop,Prp31_C,zinc_ribbon_16	RNA processing and modification	INFORMATION STORAGE AND PROCESSING	1626
Apiotrichum_akiyoshidainum_HP2023|595	Apiotrichum_akiyoshidainum_HP2023	0.306377	Trichosporonales	Environmental	Yes	82508.K1VRZ5	2e-155	557	KOG4197@1|root,KOG4197@2759|Eukaryota,3A0EA@33154|Opisthokonta,3P2IN@4751|Fungi,3V0JU@5204|Basidiomycota,3VFWW@5234|Tremellales	3VFWW@5234|Tremellales	S	PPR repeat family	-	-	-	ko:K17669	-	-	-	-	ko00000,ko03029	-	-	-	PPR,PPR_1,PPR_2,PPR_3,PPR_long	Function unknown	POORLY CHARACTERIZED	3414
Apiotrichum_akiyoshidainum_HP2023|596	Apiotrichum_akiyoshidainum_HP2023	0.325207	Trichosporonales	Environmental	Yes	82508.K1VZP7	3.4e-303	1047.7	28JMI@1|root,2QS0P@2759|Eukaryota,39RWP@33154|Opisthokonta,3NUES@4751|Fungi,3UZX9@5204|Basidiomycota,3VE9E@5234|Tremellales	3VE9E@5234|Tremellales	A	RNA12 protein	YME2	GO:0000002,GO:0003674,GO:0003676,GO:0003723,GO:0005488,GO:0005575,GO:0005622,GO:0005623,GO:0005737,GO:0005739,GO:0005740,GO:0005743,GO:0006996,GO:0007005,GO:0008150,GO:0009987,GO:0016020,GO:0016021,GO:0016043,GO:0019866,GO:0031090,GO:0031224,GO:0031300,GO:0031301,GO:0031304,GO:0031305,GO:0031966,GO:0031967,GO:0031975,GO:0032592,GO:0043226,GO:0043227,GO:0043229,GO:0043231,GO:0044422,GO:0044424,GO:…	-	-	-	-	-	-	-	-	-	-	AAA,AAA_16,ATPase_2,Arch_ATPase,CENP-C_C,Mif2_N,RNA12,RRM_1,cobW	RNA processing and modification	INFORMATION STORAGE AND PROCESSING	3015
Apiotrichum_akiyoshidainum_HP2023|597	Apiotrichum_akiyoshidainum_HP2023	0.30455	Trichosporonales	Environmental	Yes	82508.K1W1R5	1.5e-159	570.1	COG5384@1|root,KOG2600@2759|Eukaryota,38HYT@33154|Opisthokonta,3NXG1@4751|Fungi,3UYKB@5204|Basidiomycota,3VDCW@5234|Tremellales	3VDCW@5234|Tremellales	A	small nucleolar ribonucleoprotein protein	MPP10	GO:0000447,GO:0000460,GO:0000462,GO:0000466,GO:0000469,GO:0000472,GO:0000478,GO:0000479,GO:0000480,GO:0000966,GO:0000967,GO:0005575,GO:0005622,GO:0005623,GO:0005634,GO:0005730,GO:0005732,GO:0006139,GO:0006364,GO:0006396,GO:0006725,GO:0006807,GO:0008150,GO:0008152,GO:0009987,GO:0010467,GO:0016070,GO:0016072,GO:0022613,GO:0030490,GO:0030532,GO:0030684,GO:0030686,GO:0031974,GO:0031981,GO:0032040,GO:…	-	ko:K14559	ko03008,map03008	-	-	-	ko00000,ko00001,ko01009,ko03009	-	-	-	Mpp10	RNA processing and modification	INFORMATION STORAGE AND PROCESSING	2169
Apiotrichum_akiyoshidainum_HP2023|598	Apiotrichum_akiyoshidainum_HP2023	0.526547	Trichosporonales	Environmental	Yes	82508.K1VFM4	1.3e-34	152.9	KOG3412@1|root,KOG3412@2759|Eukaryota,3A3PZ@33154|Opisthokonta,3P3VN@4751|Fungi,3V2F6@5204|Basidiomycota,3VFSH@5234|Tremellales	3VFSH@5234|Tremellales	J	Ribosomal L28e protein family	-	GO:0002181,GO:0003674,GO:0003735,GO:0005198,GO:0005575,GO:0005622,GO:0005623,GO:0005737,GO:0005829,GO:0005840,GO:0006412,GO:0006518,GO:0006807,GO:0008150,GO:0008152,GO:0009058,GO:0009059,GO:0009987,GO:0010467,GO:0015934,GO:0019538,GO:0022625,GO:0022626,GO:0032991,GO:0034641,GO:0034645,GO:0043043,GO:0043170,GO:0043226,GO:0043228,GO:0043229,GO:0043232,GO:0043603,GO:0043604,GO:0044237,GO:0044238,GO:…	-	ko:K02903	ko03010,map03010	M00177	-	-	br01610,ko00000,ko00001,ko00002,ko03011	-	-	-	Ribosomal_L28e	Translation, ribosomal structure and biogenesis	INFORMATION STORAGE AND PROCESSING	483
Apiotrichum_akiyoshidainum_HP2023|599	Apiotrichum_akiyoshidainum_HP2023	0.43189	Trichosporonales	Environmental	Yes	82508.K1VTU2	0	1166.4	COG0442@1|root,KOG4163@2759|Eukaryota,39QW5@33154|Opisthokonta,3NWAQ@4751|Fungi,3UYFP@5204|Basidiomycota,3VDSI@5234|Tremellales	3VDSI@5234|Tremellales	J	Proline-tRNA ligase	-	GO:0002161,GO:0002181,GO:0003674,GO:0003824,GO:0004812,GO:0004827,GO:0005575,GO:0005622,GO:0005623,GO:0005737,GO:0006082,GO:0006139,GO:0006399,GO:0006412,GO:0006418,GO:0006433,GO:0006450,GO:0006518,GO:0006520,GO:0006725,GO:0006807,GO:0008150,GO:0008152,GO:0009058,GO:0009059,GO:0009987,GO:0010467,GO:0016070,GO:0016787,GO:0016788,GO:0016874,GO:0016875,GO:0017101,GO:0019538,GO:0019752,GO:0032991,GO:…	6.1.1.15	ko:K01881	ko00970,map00970	M00359,M00360	R03661	RC00055,RC00523	ko00000,ko00001,ko00002,ko01000,ko01007,ko03016	-	-	-	ALG3,DNA_pol_delta_4,Fungal_trans,HGTP_anticodon,ProRS-C_1,WHEP-TRS,Zn_clus,tRNA-synt_2b,tRNA_edit	Translation, ribosomal structure and biogenesis	INFORMATION STORAGE AND PROCESSING	2175
Apiotrichum_akiyoshidainum_HP2023|600	Apiotrichum_akiyoshidainum_HP2023	0.355097	Trichosporonales	Environmental	Yes	82508.K1W223	3.1e-83	314.7	COG5541@1|root,KOG3343@2759|Eukaryota,39TNA@33154|Opisthokonta,3P183@4751|Fungi,3V0HP@5204|Basidiomycota,3VEE9@5234|Tremellales	3VEE9@5234|Tremellales	U	coatomer protein	RET3	GO:0005575,GO:0005622,GO:0005623,GO:0005737,GO:0005794,GO:0005798,GO:0006810,GO:0006886,GO:0006890,GO:0008104,GO:0008150,GO:0012505,GO:0012506,GO:0015031,GO:0015833,GO:0016020,GO:0016192,GO:0030117,GO:0030120,GO:0030126,GO:0030135,GO:0030137,GO:0030659,GO:0030660,GO:0030662,GO:0030663,GO:0031090,GO:0031410,GO:0031982,GO:0032991,GO:0033036,GO:0034613,GO:0042886,GO:0043226,GO:0043227,GO:0043229,GO:…	-	ko:K20472	-	-	-	-	ko00000,ko04131	-	-	-	Clat_adaptor_s	Intracellular trafficking, secretion, and vesicular transport	CELLULAR PROCESSES AND SIGNALING	609
Apiotrichum_akiyoshidainum_HP2023|601	Apiotrichum_akiyoshidainum_HP2023	0.300139	Trichosporonales	Environmental	Yes	82508.K1W223	3e-141	508.8	COG5541@1|root,KOG3343@2759|Eukaryota,39TNA@33154|Opisthokonta,3P183@4751|Fungi,3V0HP@5204|Basidiomycota,3VEE9@5234|Tremellales	3VEE9@5234|Tremellales	U	coatomer protein	RET3	GO:0005575,GO:0005622,GO:0005623,GO:0005737,GO:0005794,GO:0005798,GO:0006810,GO:0006886,GO:0006890,GO:0008104,GO:0008150,GO:0012505,GO:0012506,GO:0015031,GO:0015833,GO:0016020,GO:0016192,GO:0030117,GO:0030120,GO:0030126,GO:0030135,GO:0030137,GO:0030659,GO:0030660,GO:0030662,GO:0030663,GO:0031090,GO:0031410,GO:0031982,GO:0032991,GO:0033036,GO:0034613,GO:0042886,GO:0043226,GO:0043227,GO:0043229,GO:…	-	ko:K20472	-	-	-	-	ko00000,ko04131	-	-	-	Clat_adaptor_s	Intracellular trafficking, secretion, and vesicular transport	CELLULAR PROCESSES AND SIGNALING	1599
Apiotrichum_akiyoshidainum_HP2023|602	Apiotrichum_akiyoshidainum_HP2023	0.421133	Trichosporonales	Environmental	Yes	82508.K1VV69	1.5e-147	529.6	2CMYG@1|root,2QSRP@2759|Eukaryota,38EGN@33154|Opisthokonta,3NVJR@4751|Fungi,3UXW3@5204|Basidiomycota	3UXW3@5204|Basidiomycota	S	Phosphoesterase family	phoA	GO:0005575,GO:0005576,GO:0005623,GO:0005886,GO:0016020,GO:0044464,GO:0071944	3.1.3.2	ko:K01078	ko00730,ko00740,ko01100,map00730,map00740,map01100	-	R00548,R02135	RC00017	ko00000,ko00001,ko01000	-	-	-	MBOAT_2,Phosphoesterase	Function unknown	POORLY CHARACTERIZED	1425
Apiotrichum_akiyoshidainum_HP2023|603	Apiotrichum_akiyoshidainum_HP2023	0.29202	Trichosporonales	Environmental	Yes	82508.K1VJW0	4.4e-142	511.9	COG2132@1|root,KOG1263@2759|Eukaryota,39UM9@33154|Opisthokonta,3NVTT@4751|Fungi,3UY6M@5204|Basidiomycota	3UY6M@5204|Basidiomycota	Q	Multicopper oxidase	-	-	-	ko:K19791	-	-	-	-	ko00000,ko02000	2.A.108.1	-	-	Cu-oxidase,Cu-oxidase_2,Cu-oxidase_3	Secondary metabolites biosynthesis, transport, and catabolism	METABOLISM	2010
Apiotrichum_akiyoshidainum_HP2023|604	Apiotrichum_akiyoshidainum_HP2023	0.430764	Trichosporonales	Environmental	Yes	82508.K1VE53	6.1e-35	153.7	2F8EW@1|root,2T9J4@2759|Eukaryota,394CZ@33154|Opisthokonta,3P9MQ@4751|Fungi,3VA7E@5204|Basidiomycota,3VG0A@5234|Tremellales	3VG0A@5234|Tremellales	S	Shwachman-Bodian-Diamond syndrome (SBDS) protein	-	-	-	-	-	-	-	-	-	-	-	-	SBDS	Function unknown	POORLY CHARACTERIZED	399
Apiotrichum_akiyoshidainum_HP2023|605	Apiotrichum_akiyoshidainum_HP2023	0.459642	Trichosporonales	Environmental	Yes	82508.K1WMC9	1.6e-226	792	COG3425@1|root,KOG1393@2759|Eukaryota,38BNA@33154|Opisthokonta,3NUD4@4751|Fungi,3UYF1@5204|Basidiomycota,3VCSV@5234|Tremellales	3VCSV@5234|Tremellales	I	This enzyme condenses acetyl-CoA with acetoacetyl-CoA to form HMG-CoA, which is the substrate for HMG-CoA reductase	ERG13	GO:0003674,GO:0003824,GO:0004421,GO:0005575,GO:0005622,GO:0005623,GO:0005634,GO:0005737,GO:0005783,GO:0006066,GO:0006084,GO:0006139,GO:0006163,GO:0006629,GO:0006637,GO:0006644,GO:0006694,GO:0006696,GO:0006720,GO:0006721,GO:0006725,GO:0006732,GO:0006753,GO:0006790,GO:0006793,GO:0006796,GO:0006807,GO:0008150,GO:0008152,GO:0008202,GO:0008204,GO:0008299,GO:0008610,GO:0008654,GO:0009058,GO:0009117,GO:…	2.3.3.10	ko:K01641	ko00072,ko00280,ko00650,ko00900,ko01100,ko01110,ko01130,map00072,map00280,map00650,map00900,map01100,map01110,map01130	M00088,M00095	R01978	RC00004,RC00503	ko00000,ko00001,ko00002,ko01000	-	-	-	ACP_syn_III_C,Collagen,HMG_CoA_synt_C,HMG_CoA_synt_N	Lipid transport and metabolism	METABOLISM	1419
Apiotrichum_akiyoshidainum_HP2023|606	Apiotrichum_akiyoshidainum_HP2023	0.362739	Trichosporonales	Environmental	Yes	5207.AAW46908	1.6e-146	526.2	KOG0254@1|root,KOG0254@2759|Eukaryota,38BKC@33154|Opisthokonta,3NU51@4751|Fungi,3UYDU@5204|Basidiomycota,3VEK8@5234|Tremellales	3VEK8@5234|Tremellales	P	Belongs to the major facilitator superfamily. Sugar transporter (TC 2.A.1.1) family	SNF3	GO:0001678,GO:0003674,GO:0005215,GO:0005351,GO:0005355,GO:0005402,GO:0005488,GO:0005536,GO:0005575,GO:0005623,GO:0005886,GO:0006810,GO:0006811,GO:0006812,GO:0007154,GO:0007165,GO:0008150,GO:0008324,GO:0008643,GO:0008645,GO:0009593,GO:0009730,GO:0009732,GO:0009743,GO:0009746,GO:0009749,GO:0009756,GO:0009757,GO:0009987,GO:0010033,GO:0010182,GO:0010255,GO:0010564,GO:0010639,GO:0010948,GO:0015075,GO:…	-	ko:K08139	ko04113,map04113	-	-	-	ko00000,ko00001,ko02000	2.A.1.1	-	-	MFS_1,MFS_1_like,Sugar_tr,zf-CCCH	Inorganic ion transport and metabolism	METABOLISM	1452
Apiotrichum_akiyoshidainum_HP2023|608	Apiotrichum_akiyoshidainum_HP2023	0.351436	Trichosporonales	Environmental	Yes	5217.XP_007007721.1	1.8e-46	193.4	KOG1869@1|root,KOG1869@2759|Eukaryota,39VWU@33154|Opisthokonta,3P2WI@4751|Fungi,3V1IS@5204|Basidiomycota,3VGWD@5234|Tremellales	3VGWD@5234|Tremellales	A	cwf21	CWC21	-	-	ko:K13172	-	-	-	-	ko00000,ko03041	-	-	-	cwf21	RNA processing and modification	INFORMATION STORAGE AND PROCESSING	1029
Apiotrichum_akiyoshidainum_HP2023|609	Apiotrichum_akiyoshidainum_HP2023	0.374704	Trichosporonales	Environmental	Yes	82508.K1VPS5	9.7e-27	126.3	2CZ47@1|root,2S8B1@2759|Eukaryota,3AXNY@33154|Opisthokonta,3PITW@4751|Fungi,3V783@5204|Basidiomycota,3VH7C@5234|Tremellales	3VH7C@5234|Tremellales	S	YCII-related domain	-	-	-	ko:K09780	-	-	-	-	ko00000	-	-	-	YCII	Function unknown	POORLY CHARACTERIZED	375
Apiotrichum_akiyoshidainum_HP2023|610	Apiotrichum_akiyoshidainum_HP2023	0.362717	Trichosporonales	Environmental	Yes	82508.K1VWM1	4.9e-232	810.4	COG0753@1|root,KOG0047@2759|Eukaryota,38BMC@33154|Opisthokonta,3NUEX@4751|Fungi,3UY53@5204|Basidiomycota,3VGFC@5234|Tremellales	3VGFC@5234|Tremellales	P	Occurs in almost all aerobically respiring organisms and serves to protect cells from the toxic effects of hydrogen peroxide	-	GO:0000302,GO:0003674,GO:0003824,GO:0004096,GO:0004601,GO:0005488,GO:0005575,GO:0005622,GO:0005623,GO:0005737,GO:0005739,GO:0005759,GO:0005777,GO:0005782,GO:0006950,GO:0006970,GO:0006979,GO:0008150,GO:0008152,GO:0009056,GO:0009628,GO:0009636,GO:0009651,GO:0009987,GO:0010035,GO:0016209,GO:0016491,GO:0016684,GO:0016999,GO:0017001,GO:0017144,GO:0020037,GO:0031907,GO:0031974,GO:0033554,GO:0034599,GO:…	1.11.1.6	ko:K03781	ko00380,ko00630,ko01110,ko01130,ko01200,ko04011,ko04016,ko04068,ko04146,ko04211,ko04212,ko04213,ko05014,map00380,map00630,map01110,map01130,map01200,map04011,map04016,map04068,map04146,map04211,map04212,map04213,map05014	M00532	R00009,R00602,R02670	RC00034,RC00767,RC02141,RC02755	ko00000,ko00001,ko00002,ko01000	-	-	-	Catalase,Catalase-rel	Inorganic ion transport and metabolism	METABOLISM	1632
Apiotrichum_akiyoshidainum_HP2023|611	Apiotrichum_akiyoshidainum_HP2023	0.477747	Trichosporonales	Environmental	Yes	5217.XP_007003018.1	9.8e-140	503.1	KOG0756@1|root,KOG0756@2759|Eukaryota,39H2P@33154|Opisthokonta,3NVPF@4751|Fungi,3UYDD@5204|Basidiomycota,3VCV9@5234|Tremellales	3VCV9@5234|Tremellales	C	Belongs to the mitochondrial carrier (TC 2.A.29) family	SFC1	GO:0003674,GO:0005215,GO:0005310,GO:0005342,GO:0005469,GO:0005575,GO:0005622,GO:0005623,GO:0005737,GO:0005739,GO:0005740,GO:0005743,GO:0006810,GO:0006811,GO:0006820,GO:0006835,GO:0006839,GO:0006855,GO:0008150,GO:0008509,GO:0008514,GO:0015075,GO:0015138,GO:0015141,GO:0015238,GO:0015291,GO:0015297,GO:0015318,GO:0015556,GO:0015711,GO:0015740,GO:0015741,GO:0015744,GO:0015849,GO:0015893,GO:0016020,GO:…	-	ko:K15100	-	-	-	-	ko00000,ko02000	2.A.29.7	-	-	Mito_carr,Stn1	Energy production and conversion	METABOLISM	957
Apiotrichum_akiyoshidainum_HP2023|612	Apiotrichum_akiyoshidainum_HP2023	0.260819	Trichosporonales	Environmental	Yes	82508.K1V1T8	1.1e-82	314.3	KOG0154@1|root,KOG0154@2759|Eukaryota,39TV0@33154|Opisthokonta,3P4R0@4751|Fungi,3V1ZW@5204|Basidiomycota,3VF1C@5234|Tremellales	3VF1C@5234|Tremellales	S	glycine rich nucleic binding domain	-	-	-	-	-	-	-	-	-	-	-	-	FHA,G-patch,G-patch_2	Function unknown	POORLY CHARACTERIZED	1659
Apiotrichum_akiyoshidainum_HP2023|613	Apiotrichum_akiyoshidainum_HP2023	0.382611	Trichosporonales	Environmental	Yes	80637.XP_007773955.1	4.1e-07	60.5	2CARH@1|root,2SGGP@2759|Eukaryota,3AE4V@33154|Opisthokonta,3P9H9@4751|Fungi,3V317@5204|Basidiomycota,22AQ8@155619|Agaricomycetes	22AQ8@155619|Agaricomycetes	-	-	-	-	-	-	-	-	-	-	-	-	-	-	-	NA	NA	237
Apiotrichum_akiyoshidainum_HP2023|615	Apiotrichum_akiyoshidainum_HP2023	0.333825	Trichosporonales	Environmental	Yes	82508.K1W7V8	4.6e-199	702.2	COG0553@1|root,KOG1001@2759|Eukaryota,38E02@33154|Opisthokonta,3NTZ9@4751|Fungi,3UY0Y@5204|Basidiomycota,3VDJQ@5234|Tremellales	3VDJQ@5234|Tremellales	K	Zinc finger, C3HC4 type (RING finger)	-	-	-	-	-	-	-	-	-	-	-	-	Cyt-b5,DEAD,ERCC3_RAD25_C,Helicase_C,ResIII,SNF2_N,zf-C3HC4,zf-RING_2	Transcription	INFORMATION STORAGE AND PROCESSING	3951
Apiotrichum_akiyoshidainum_HP2023|615	Apiotrichum_akiyoshidainum_HP2023	0.333825	Trichosporonales	Environmental	Yes	82508.K1W7V8	4.6e-199	702.2	COG0553@1|root,KOG1001@2759|Eukaryota,38E02@33154|Opisthokonta,3NTZ9@4751|Fungi,3UY0Y@5204|Basidiomycota,3VDJQ@5234|Tremellales	3VDJQ@5234|Tremellales	L	Zinc finger, C3HC4 type (RING finger)	-	-	-	-	-	-	-	-	-	-	-	-	Cyt-b5,DEAD,ERCC3_RAD25_C,Helicase_C,ResIII,SNF2_N,zf-C3HC4,zf-RING_2	Replication, recombination and repair	INFORMATION STORAGE AND PROCESSING	3951
Apiotrichum_akiyoshidainum_HP2023|616	Apiotrichum_akiyoshidainum_HP2023	0.26968	Trichosporonales	Environmental	Yes	5217.XP_007005977.1	1e-139	503.4	COG0366@1|root,KOG0471@2759|Eukaryota,38EYC@33154|Opisthokonta,3NV3E@4751|Fungi,3VBFG@5204|Basidiomycota,3VEGC@5234|Tremellales	3VEGC@5234|Tremellales	G	Domain of unknown function (DUF1966)	-	-	3.2.1.1	ko:K01176	ko00500,ko01100,ko04973,map00500,map01100,map04973	-	R02108,R02112,R11262	-	ko00000,ko00001,ko01000	-	GH13	-	Alpha-amylase,CBM_20,DUF1966	Carbohydrate transport and metabolism	METABOLISM	1326
Apiotrichum_akiyoshidainum_HP2023|617	Apiotrichum_akiyoshidainum_HP2023	0.366349	Trichosporonales	Environmental	Yes	5207.AAW40991	3.6e-68	264.6	KOG2500@1|root,KOG2500@2759|Eukaryota,38GCN@33154|Opisthokonta,3P0TX@4751|Fungi,3V0VD@5204|Basidiomycota,3VF7G@5234|Tremellales	3VF7G@5234|Tremellales	S	Protein of unknown function (DUF1681)	-	-	-	ko:K20069	-	-	-	-	ko00000,ko04131	-	-	-	DUF1681	Function unknown	POORLY CHARACTERIZED	594
Apiotrichum_akiyoshidainum_HP2023|619	Apiotrichum_akiyoshidainum_HP2023	0.407089	Trichosporonales	Environmental	Yes	82508.K1VN51	9.6e-237	826.2	KOG4157@1|root,KOG4157@2759|Eukaryota,39X95@33154|Opisthokonta,3NVTF@4751|Fungi,3V5FV@5204|Basidiomycota	3V5FV@5204|Basidiomycota	E	Belongs to the peroxidase family	-	-	-	-	-	-	-	-	-	-	-	-	peroxidase	Amino acid transport and metabolism	METABOLISM	1806
Apiotrichum_akiyoshidainum_HP2023|620	Apiotrichum_akiyoshidainum_HP2023	0.333843	Trichosporonales	Environmental	Yes	5217.XP_007006632.1	2.4e-247	861.7	COG0025@1|root,KOG1965@2759|Eukaryota,38C64@33154|Opisthokonta,3NVXC@4751|Fungi,3UYVM@5204|Basidiomycota,3VDYG@5234|Tremellales	3VDYG@5234|Tremellales	P	Belongs to the monovalent cation proton antiporter 1 (CPA1) transporter (TC 2.A.36) family	NHX1	GO:0000322,GO:0000323,GO:0000324,GO:0000329,GO:0003674,GO:0005215,GO:0005451,GO:0005575,GO:0005622,GO:0005623,GO:0005737,GO:0005768,GO:0005769,GO:0005770,GO:0005773,GO:0005774,GO:0005783,GO:0005794,GO:0005802,GO:0006810,GO:0006811,GO:0006812,GO:0006813,GO:0006814,GO:0006873,GO:0006885,GO:0007035,GO:0008150,GO:0008324,GO:0009987,GO:0012505,GO:0015075,GO:0015077,GO:0015078,GO:0015079,GO:0015081,GO:…	-	ko:K12041	-	-	-	-	ko00000,ko02000	2.A.36.1.3	-	-	Memo,Na_H_Exchanger	Inorganic ion transport and metabolism	METABOLISM	2064
Apiotrichum_akiyoshidainum_HP2023|621	Apiotrichum_akiyoshidainum_HP2023	0.341081	Trichosporonales	Environmental	Yes	82508.K1W7X6	5.8e-37	159.8	COG1958@1|root,KOG1783@2759|Eukaryota,3A5NM@33154|Opisthokonta,3P6ZD@4751|Fungi,3V2E9@5204|Basidiomycota,3VFKJ@5234|Tremellales	3VFKJ@5234|Tremellales	A	snRNP Sm proteins	LSM6	GO:0000375,GO:0000377,GO:0000398,GO:0000932,GO:0003674,GO:0003676,GO:0003723,GO:0003727,GO:0005488,GO:0005575,GO:0005622,GO:0005623,GO:0005634,GO:0005688,GO:0005730,GO:0005732,GO:0005737,GO:0006139,GO:0006364,GO:0006396,GO:0006397,GO:0006725,GO:0006807,GO:0008150,GO:0008152,GO:0008187,GO:0008266,GO:0008380,GO:0009987,GO:0010467,GO:0016070,GO:0016071,GO:0016072,GO:0022613,GO:0030490,GO:0030532,GO:…	-	ko:K12625	ko03018,ko03040,map03018,map03040	M00354,M00396,M00397	-	-	ko00000,ko00001,ko00002,ko03019,ko03041	-	-	-	LSM,SM-ATX	RNA processing and modification	INFORMATION STORAGE AND PROCESSING	273
Apiotrichum_akiyoshidainum_HP2023|622	Apiotrichum_akiyoshidainum_HP2023	0.250021	Trichosporonales	Environmental	Yes	82508.K1VM02	6.1e-52	211.5	KOG1318@1|root,KOG1318@2759|Eukaryota,39WVI@33154|Opisthokonta,3P143@4751|Fungi,3V28C@5204|Basidiomycota,3VG4C@5234|Tremellales	3VG4C@5234|Tremellales	K	helix loop helix domain	CBF1	GO:0000096,GO:0000097,GO:0000103,GO:0000122,GO:0000228,GO:0000429,GO:0000430,GO:0000432,GO:0000436,GO:0000775,GO:0000776,GO:0000785,GO:0000790,GO:0000976,GO:0000977,GO:0000978,GO:0000981,GO:0000982,GO:0000987,GO:0000988,GO:0000989,GO:0001012,GO:0001067,GO:0001076,GO:0001077,GO:0001078,GO:0001085,GO:0001101,GO:0001102,GO:0001103,GO:0001227,GO:0001228,GO:0001666,GO:0003674,GO:0003676,GO:0003677,GO:…	-	ko:K22484	-	-	-	-	ko00000,ko03000	-	-	-	HLH	Transcription	INFORMATION STORAGE AND PROCESSING	987
Apiotrichum_akiyoshidainum_HP2023|623	Apiotrichum_akiyoshidainum_HP2023	0.293055	Trichosporonales	Environmental	Yes	5217.XP_007006565.1	3.5e-121	442.2	COG3781@1|root,2RYJ2@2759|Eukaryota,3A1B4@33154|Opisthokonta,3P2DW@4751|Fungi,3V0CT@5204|Basidiomycota,3VCT3@5234|Tremellales	3VCT3@5234|Tremellales	S	Bestrophin, RFP-TM, chloride channel	-	-	-	ko:K08994	-	-	-	-	ko00000,ko02000	1.A.46.2	-	-	Bestrophin	Function unknown	POORLY CHARACTERIZED	1614
Apiotrichum_akiyoshidainum_HP2023|625	Apiotrichum_akiyoshidainum_HP2023	0.48159	Trichosporonales	Environmental	Yes	552467.XP_003193848.1	1.4e-35	155.2	KOG3486@1|root,KOG3486@2759|Eukaryota,3A5Y0@33154|Opisthokonta,3P5CA@4751|Fungi,3V24J@5204|Basidiomycota,3VFTV@5234|Tremellales	3VFTV@5234|Tremellales	J	Required for the processing of the 20S rRNA-precursor to mature 18S rRNA in a late step of the maturation of 40S ribosomal subunits. Has a physiological role leading to 18S rRNA stability	RPS21	GO:0000447,GO:0000460,GO:0000461,GO:0000462,GO:0000466,GO:0000469,GO:0000478,GO:0000479,GO:0002181,GO:0002182,GO:0003674,GO:0003735,GO:0005198,GO:0005575,GO:0005622,GO:0005623,GO:0005737,GO:0005829,GO:0005840,GO:0006139,GO:0006364,GO:0006396,GO:0006412,GO:0006414,GO:0006518,GO:0006725,GO:0006807,GO:0008150,GO:0008152,GO:0009058,GO:0009059,GO:0009987,GO:0010467,GO:0015935,GO:0016070,GO:0016072,GO:…	-	ko:K02971	ko03010,map03010	M00177	-	-	br01610,ko00000,ko00001,ko00002,ko03011	-	-	-	Ribosomal_S21e	Translation, ribosomal structure and biogenesis	INFORMATION STORAGE AND PROCESSING	264
Apiotrichum_akiyoshidainum_HP2023|626	Apiotrichum_akiyoshidainum_HP2023	0.295892	Trichosporonales	Environmental	Yes	552467.XP_003193849.1	9.5e-91	340.5	COG1226@1|root,KOG2508@2759|Eukaryota,38GP5@33154|Opisthokonta,3NZ2I@4751|Fungi,3V0QZ@5204|Basidiomycota,3VFG2@5234|Tremellales	3VFG2@5234|Tremellales	I	Cupin-like domain	-	-	-	ko:K19219	-	-	-	-	ko00000,ko03036	-	-	-	Cupin_4,Cupin_8,Thaumatin	Lipid transport and metabolism	METABOLISM	1083
Apiotrichum_akiyoshidainum_HP2023|627	Apiotrichum_akiyoshidainum_HP2023	0.349864	Trichosporonales	Environmental	Yes	5217.XP_007006638.1	0	1627.8	COG0664@1|root,KOG2968@2759|Eukaryota,38ERP@33154|Opisthokonta,3NU33@4751|Fungi,3V05R@5204|Basidiomycota,3VDZM@5234|Tremellales	3VDZM@5234|Tremellales	I	Intracellular phospholipase B that catalyzes the double deacylation of phosphatidylcholine (PC) to glycerophosphocholine (GroPCho). Plays an important role in membrane lipid homeostasis	NTE1	GO:0003674,GO:0003824,GO:0004620,GO:0004622,GO:0005575,GO:0005622,GO:0005623,GO:0005737,GO:0005783,GO:0005789,GO:0006629,GO:0006644,GO:0006650,GO:0006793,GO:0006796,GO:0006807,GO:0008150,GO:0008152,GO:0009056,GO:0009395,GO:0009405,GO:0009889,GO:0009987,GO:0012505,GO:0016020,GO:0016021,GO:0016042,GO:0016298,GO:0016787,GO:0016788,GO:0019216,GO:0019220,GO:0019222,GO:0019637,GO:0031224,GO:0031323,GO:…	3.1.1.5,3.1.3.99	ko:K14676,ko:K18550	ko00230,ko00564,ko00760,ko01100,map00230,map00564,map00760,map01100	-	R01126,R02323,R02746,R02747,R03346,R03416,R03417	RC00017,RC00020,RC00037,RC00041,RC00094	ko00000,ko00001,ko01000	-	-	-	ISN1,Patatin,cNMP_binding	Lipid transport and metabolism	METABOLISM	4746
Apiotrichum_akiyoshidainum_HP2023|628	Apiotrichum_akiyoshidainum_HP2023	0.31652	Trichosporonales	Environmental	Yes	82508.K1V1G0	8.6e-215	753.8	KOG2434@1|root,KOG2434@2759|Eukaryota,38C7T@33154|Opisthokonta,3NZ4B@4751|Fungi,3UY0U@5204|Basidiomycota,3VDCI@5234|Tremellales	3VDCI@5234|Tremellales	K	RNA polymerase I specific transcription initiation factor RRN3	RRN3	GO:0000120,GO:0000182,GO:0001042,GO:0001167,GO:0001169,GO:0001179,GO:0001181,GO:0003674,GO:0003676,GO:0003677,GO:0003690,GO:0003700,GO:0005488,GO:0005515,GO:0005575,GO:0005622,GO:0005623,GO:0005634,GO:0005667,GO:0005730,GO:0006139,GO:0006351,GO:0006355,GO:0006356,GO:0006360,GO:0006725,GO:0006807,GO:0008134,GO:0008150,GO:0008152,GO:0009058,GO:0009059,GO:0009889,GO:0009987,GO:0010467,GO:0010468,GO:…	-	ko:K15216	-	-	-	-	ko00000,ko03021	-	-	-	Pro_isomerase,RRN3	Transcription	INFORMATION STORAGE AND PROCESSING	2577
Apiotrichum_akiyoshidainum_HP2023|629	Apiotrichum_akiyoshidainum_HP2023	0.339743	Trichosporonales	Environmental	Yes	82508.K1W7Y6	2.4e-44	186.4	COG0571@1|root,KOG1817@2759|Eukaryota,38CJ5@33154|Opisthokonta,3NYH2@4751|Fungi,3V2HK@5204|Basidiomycota,3VH26@5234|Tremellales	3VH26@5234|Tremellales	A	Ribonuclease III family	-	GO:0000294,GO:0000469,GO:0000478,GO:0000956,GO:0003674,GO:0003676,GO:0003723,GO:0003725,GO:0003824,GO:0004518,GO:0004519,GO:0004521,GO:0004525,GO:0004540,GO:0005488,GO:0005575,GO:0005622,GO:0005623,GO:0005634,GO:0005654,GO:0005730,GO:0006139,GO:0006325,GO:0006351,GO:0006353,GO:0006364,GO:0006366,GO:0006369,GO:0006396,GO:0006401,GO:0006402,GO:0006725,GO:0006807,GO:0006996,GO:0008150,GO:0008152,GO:…	3.1.26.3	ko:K03685	ko03008,ko05205,map03008,map05205	-	-	-	ko00000,ko00001,ko01000,ko03009,ko03019,ko03036	-	-	-	Ribonucleas_3_3,Ribonuclease_3,dsrm	RNA processing and modification	INFORMATION STORAGE AND PROCESSING	1149
Apiotrichum_akiyoshidainum_HP2023|631	Apiotrichum_akiyoshidainum_HP2023	0.401609	Trichosporonales	Environmental	Yes	82508.K1VQE9	2.7e-259	901.4	KOG3675@1|root,KOG3675@2759|Eukaryota,38E6G@33154|Opisthokonta,3NWHP@4751|Fungi,3UZPP@5204|Basidiomycota	3UZPP@5204|Basidiomycota	O	Belongs to the peptidase M49 family	YOL057W	GO:0003674,GO:0003824,GO:0004177,GO:0005575,GO:0005622,GO:0005623,GO:0005634,GO:0005737,GO:0006508,GO:0006807,GO:0008150,GO:0008152,GO:0008233,GO:0008238,GO:0008239,GO:0016787,GO:0019538,GO:0043170,GO:0043226,GO:0043227,GO:0043229,GO:0043231,GO:0044238,GO:0044424,GO:0044464,GO:0070011,GO:0071704,GO:0140096,GO:1901564	3.4.14.4	ko:K01277	-	-	-	-	ko00000,ko01000,ko01002	-	-	-	Nop10p,Peptidase_M49,Pkinase,Pkinase_Tyr,SNF5	Post-translational modification, protein turnover, and chaperones	CELLULAR PROCESSES AND SIGNALING	2082
Apiotrichum_akiyoshidainum_HP2023|633	Apiotrichum_akiyoshidainum_HP2023	0.400448	Trichosporonales	Environmental	Yes	82508.K1V2Q5	3.2e-125	454.9	COG0440@1|root,KOG2663@2759|Eukaryota,38EH4@33154|Opisthokonta,3NUVU@4751|Fungi,3UZK2@5204|Basidiomycota,3VDGG@5234|Tremellales	3VDGG@5234|Tremellales	E	ACT domain	ILV6	GO:0003674,GO:0005575,GO:0005622,GO:0005623,GO:0005737,GO:0005739,GO:0005759,GO:0005948,GO:0006082,GO:0006520,GO:0006549,GO:0006551,GO:0006573,GO:0006807,GO:0008150,GO:0008152,GO:0008652,GO:0009058,GO:0009081,GO:0009082,GO:0009097,GO:0009098,GO:0009099,GO:0009295,GO:0009987,GO:0016053,GO:0019752,GO:0030234,GO:0031974,GO:0032991,GO:0042645,GO:0043226,GO:0043227,GO:0043228,GO:0043229,GO:0043231,GO:…	2.2.1.6	ko:K01653	ko00290,ko00650,ko00660,ko00770,ko01100,ko01110,ko01130,ko01210,ko01230,map00290,map00650,map00660,map00770,map01100,map01110,map01130,map01210,map01230	M00019,M00570	R00006,R00014,R00226,R03050,R04672,R04673,R08648	RC00027,RC00106,RC01192,RC02744,RC02893	ko00000,ko00001,ko00002,ko01000	-	-	-	ACT,ACT_5,ALS_ss_C	Amino acid transport and metabolism	METABOLISM	987
Apiotrichum_akiyoshidainum_HP2023|634	Apiotrichum_akiyoshidainum_HP2023	0.487752	Trichosporonales	Environmental	Yes	82508.K1VBJ8	7.4e-36	157.5	2E20Y@1|root,2S9A1@2759|Eukaryota,3A9X1@33154|Opisthokonta,3P6RX@4751|Fungi,3V2D2@5204|Basidiomycota,3VFMJ@5234|Tremellales	3VFMJ@5234|Tremellales	S	Ser-Thr-rich glycosyl-phosphatidyl-inositol-anchored membrane family	-	-	-	-	-	-	-	-	-	-	-	-	GPI-anchored	Function unknown	POORLY CHARACTERIZED	699
Apiotrichum_akiyoshidainum_HP2023|635	Apiotrichum_akiyoshidainum_HP2023	0.367651	Trichosporonales	Environmental	Yes	82508.K1VRF8	2.6e-68	265.8	COG1028@1|root,KOG1208@2759|Eukaryota,38CZD@33154|Opisthokonta,3NUUR@4751|Fungi,3V3V4@5204|Basidiomycota,3VH4B@5234|Tremellales	3VH4B@5234|Tremellales	Q	KR domain	-	-	-	-	-	-	-	-	-	-	-	-	Epimerase,KR,adh_short,adh_short_C2	Secondary metabolites biosynthesis, transport, and catabolism	METABOLISM	954
Apiotrichum_akiyoshidainum_HP2023|637	Apiotrichum_akiyoshidainum_HP2023	0.454251	Trichosporonales	Environmental	Yes	82508.K1V2B1	2.8e-48	198.4	COG0553@1|root,KOG1110@1|root,KOG1001@2759|Eukaryota,KOG1110@2759|Eukaryota,38E02@33154|Opisthokonta,3NTZ9@4751|Fungi,3UXYF@5204|Basidiomycota,3VD05@5234|Tremellales	3VD05@5234|Tremellales	L	SNF2 family N-terminal domain	-	-	-	-	-	-	-	-	-	-	-	-	Cyt-b5,DEAD,ERCC3_RAD25_C,Helicase_C,ResIII,SNF2_N,zf-C3HC4,zf-RING_2	Replication, recombination and repair	INFORMATION STORAGE AND PROCESSING	528
Apiotrichum_akiyoshidainum_HP2023|637	Apiotrichum_akiyoshidainum_HP2023	0.454251	Trichosporonales	Environmental	Yes	82508.K1V2B1	2.8e-48	198.4	COG0553@1|root,KOG1110@1|root,KOG1001@2759|Eukaryota,KOG1110@2759|Eukaryota,38E02@33154|Opisthokonta,3NTZ9@4751|Fungi,3UXYF@5204|Basidiomycota,3VD05@5234|Tremellales	3VD05@5234|Tremellales	K	SNF2 family N-terminal domain	-	-	-	-	-	-	-	-	-	-	-	-	Cyt-b5,DEAD,ERCC3_RAD25_C,Helicase_C,ResIII,SNF2_N,zf-C3HC4,zf-RING_2	Transcription	INFORMATION STORAGE AND PROCESSING	528
Apiotrichum_akiyoshidainum_HP2023|638	Apiotrichum_akiyoshidainum_HP2023	0.353645	Trichosporonales	Environmental	Yes	5207.AAW46949	5.3e-199	701.4	COG0553@1|root,KOG1001@2759|Eukaryota,38E02@33154|Opisthokonta,3NTZ9@4751|Fungi,3UXYF@5204|Basidiomycota,3VD05@5234|Tremellales	3VD05@5234|Tremellales	K	SNF2 family N-terminal domain	-	-	-	-	-	-	-	-	-	-	-	-	Cyt-b5,DEAD,ERCC3_RAD25_C,Helicase_C,ResIII,SNF2_N	Transcription	INFORMATION STORAGE AND PROCESSING	2673
Apiotrichum_akiyoshidainum_HP2023|638	Apiotrichum_akiyoshidainum_HP2023	0.353645	Trichosporonales	Environmental	Yes	5207.AAW46949	5.3e-199	701.4	COG0553@1|root,KOG1001@2759|Eukaryota,38E02@33154|Opisthokonta,3NTZ9@4751|Fungi,3UXYF@5204|Basidiomycota,3VD05@5234|Tremellales	3VD05@5234|Tremellales	L	SNF2 family N-terminal domain	-	-	-	-	-	-	-	-	-	-	-	-	Cyt-b5,DEAD,ERCC3_RAD25_C,Helicase_C,ResIII,SNF2_N	Replication, recombination and repair	INFORMATION STORAGE AND PROCESSING	2673
[truncated: 310,009+ more rows]
