# Supplementary material for: Genomic and physiological signatures of adaptation in pathogenic fungi
Source: Nat Commun. 2026 Jan 15;17:748. doi: 10.1038/s41467-026-68330-6 (PMC12820176; doi:10.1038/s41467-026-68330-6)
Supplement: Supplementary file 19 — Source Data [file 41467_2026_68330_MOESM19_ESM.zip]

Archive with 36 entries (35 files):
- Source_Data/
- Source_Data/Source_Fig1-species.txt
- Source_Data/Source_Fig1-stats.txt
- Source_Data/Source_Fig1.tree
- Source_Data/Source_Fig2.txt
- Source_Data/Source_Fig3.txt
- Source_Data/Source_Fig4.txt
- Source_Data/Source_Fig5.txt
- Source_Data/Source_SuppData11-output.txt
- Source_Data/Source_SuppData11.txt
- Source_Data/Source_SuppFig1.txt
- Source_Data/Source_SuppFig10.txt
- Source_Data/Source_SuppFig11.txt
- Source_Data/Source_SuppFig12.txt
- Source_Data/Source_SuppFig13.txt
- Source_Data/Source_SuppFig14.txt
- Source_Data/Source_SuppFig15.txt
- Source_Data/Source_SuppFig16.txt
- Source_Data/Source_SuppFig17.txt
- Source_Data/Source_SuppFig18.txt
- Source_Data/Source_SuppFig19.txt
- Source_Data/Source_SuppFig2-species.txt
- Source_Data/Source_SuppFig2.tree
- Source_Data/Source_SuppFig20.txt
- Source_Data/Source_SuppFig21.txt
- Source_Data/Source_SuppFig3-stats.txt
- Source_Data/Source_SuppFig3.tree
- Source_Data/Source_SuppFig4.txt
- Source_Data/Source_SuppFig5.txt
- Source_Data/Source_SuppFig6.txt
- Source_Data/Source_SuppFig7-tRNA.txt
- Source_Data/Source_SuppFig7.tree
- Source_Data/Source_SuppFig8-tRNA.txt
- Source_Data/Source_SuppFig8.tree
- Source_Data/Source_SuppFig9-tRNA.txt
- Source_Data/Source_SuppFig9.tree
