# Supplementary material for: Genomic and physiological signatures of adaptation in pathogenic fungi
Source: Nat Commun. 2026 Jan 15;17:748. doi: 10.1038/s41467-026-68330-6 (PMC12820176; doi:10.1038/s41467-026-68330-6)
Supplement: Supplementary file 19 — Source Data [file 41467_2026_68330_MOESM19_ESM.zip › Source_Data/Source_Fig1-species.txt]

id	Name	Genus	Species	Strain	Genus_species	Order	Substrate	Lifestyle	One_strain_per_species
Apiotrichum_akiyoshidainum_HP2023	Apiotrichum akiyoshidainum HP2023	Apiotrichum	akiyoshidainum	HP2023	Apiotrichum akiyoshidainum	Trichosporonales	Soil	Saprotrophic	Yes
Apiotrichum_brassicae_JCM_1599	Apiotrichum brassicae JCM 1599	Apiotrichum	brassicae	JCM 1599	Apiotrichum brassicae	Trichosporonales	Plant	Saprotrophic	Yes
Apiotrichum_domesticum_JCM_9580	Apiotrichum domesticum JCM 9580	Apiotrichum	domesticum	JCM 9580	Apiotrichum domesticum	Trichosporonales	Plant	Saprotrophic	Yes
Apiotrichum_gamsii_JCM_9941	Apiotrichum gamsii JCM 9941	Apiotrichum	gamsii	JCM 9941	Apiotrichum gamsii	Trichosporonales	Soil	Saprotrophic	Yes
Apiotrichum_gracile_JCM_10018	Apiotrichum gracile JCM 10018	Apiotrichum	gracile	JCM 10018	Apiotrichum gracile	Trichosporonales	Dairy	Saprotrophic	Yes
Apiotrichum_laibachii_JCM_2947	Apiotrichum laibachii JCM 2947	Apiotrichum	laibachii	JCM 2947	Apiotrichum laibachii	Trichosporonales	Soil	Saprotrophic	Yes
Apiotrichum_montevideense_JCM_9937	Apiotrichum montevideense JCM 9937	Apiotrichum	montevideense	JCM 9937	Apiotrichum montevideense	Trichosporonales	Water	Saprotrophic	Yes
Apiotrichum_mycotoxinivorans_GMU1709	Apiotrichum mycotoxinovorans GMU1709	Apiotrichum	mycotoxinovorans	GMU1709	Apiotrichum mycotoxinovorans	Trichosporonales	Human	Opportunistic pathogen	Yes
Apiotrichum_mycotoxinovorans_ACCC_20271	Apiotrichum mycotoxinovorans ACCC 20271	Apiotrichum	mycotoxinovorans	ACCC 20271	Apiotrichum mycotoxinovorans	Trichosporonales	Human	Opportunistic pathogen	No
Apiotrichum_mycotoxinovorans_CICC_1454	Apiotrichum mycotoxinovorans CICC 1454	Apiotrichum	mycotoxinovorans	CICC 1454	Apiotrichum mycotoxinovorans	Trichosporonales	Human	Opportunistic pathogen	No
Apiotrichum_porosum_DSM_27194	Apiotrichum porosum DSM 27194	Apiotrichum	porosum	DSM 27194	Apiotrichum porosum	Trichosporonales	Plant	Saprotrophic	Yes
Apiotrichum_porosum_JCM_1458	Apiotrichum porosum JCM 1458	Apiotrichum	porosum	JCM 1458	Apiotrichum porosum	Trichosporonales	Soil	Saprotrophic	No
Apiotrichum_siamense_L8in5	Apiotrichum siamense L8in5	Apiotrichum	siamense	L8in5	Apiotrichum siamense	Trichosporonales	Insect	Saprotrophic	Yes
Apiotrichum_veenhuisii_JCM_10691	Apiotrichum veenhuisii JCM 10691	Apiotrichum	veenhuisii	JCM 10691	Apiotrichum veenhuisii	Trichosporonales	Human	Opportunistic pathogen	Yes
Cryptococcus_amylolentus_CBS_6039	Cryptococcus amylolentus CBS 6039	Cryptococcus	amylolentus	CBS 6039	Cryptococcus amylolentus	Tremellales	Insect	Saprotrophic	Yes
Cryptococcus_deneoformans_JEC21	Cryptococcus deneoformans JEC21	Cryptococcus	deneoformans	JEC21	Cryptococcus deneoformans	Tremellales	Human	Opportunistic pathogen	Yes
Cryptococcus_floricola_DSM_27421	Cryptococcus floricola DSM 27421	Cryptococcus	floricola	DSM 27421	Cryptococcus floricola	Tremellales	Plant	Saprotrophic	Yes
Cryptococcus_gattii_WM276	Cryptococcus gattii WM276	Cryptococcus	gattii	WM276	Cryptococcus gattii	Tremellales	Human	Opportunistic pathogen	Yes
Cutaneotrichosporon_arboriformis_JCM_14201	Cutaneotrichosporon arboriformis JCM 14201	Cutaneotrichosporon	arboriformis	JCM 14201	Cutaneotrichosporon arboriformis	Trichosporonales	Human	Opportunistic pathogen	Yes
Cutaneotrichosporon_curvatus_JCM_1532	Cutaneotrichosporon curvatus JCM 1532	Cutaneotrichosporon	curvatus	JCM 1532	Cutaneotrichosporon curvatus	Trichosporonales	Human	Opportunistic pathogen	Yes
Cutaneotrichosporon_cutaneum_JCM_1462	Cutaneotrichosporon cutaneum JCM 1462	Cutaneotrichosporon	cutaneum	JCM 1462	Cutaneotrichosporon cutaneum	Trichosporonales	Human	Opportunistic pathogen	Yes
Cutaneotrichosporon_cyanovorans_JCM_31833	Cutaneotrichosporon cyanovorans JCM 31833	Cutaneotrichosporon	cyanovorans	JCM 31833	Cutaneotrichosporon cyanovorans	Trichosporonales	Soil	Saprotrophic	Yes
Cutaneotrichosporon_daszewskae_JCM_11166	Cutaneotrichosporon daszewskae JCM 11166	Cutaneotrichosporon	daszewskae	JCM 11166	Cutaneotrichosporon daszewskae	Trichosporonales	Human	Opportunistic pathogen	Yes
Cutaneotrichosporon_dermatis_JCM_11170	Cutaneotrichosporon dermatis JCM 11170	Cutaneotrichosporon	dermatis	JCM 11170	Cutaneotrichosporon dermatis	Trichosporonales	Human	Opportunistic pathogen	No
Cutaneotrichosporon_dermatis_ATCC_204094	Cutaneotrichosporon dermatis ATCC 204094	Cutaneotrichosporon	dermatis	ATCC 204094	Cutaneotrichosporon dermatis	Trichosporonales	Human	Opportunistic pathogen	Yes
Cutaneotrichosporon_oleaginosus_ATCC_20508	Cutaneotrichosporon oleaginosus ATCC 20508	Cutaneotrichosporon	oleaginosus	ATCC 20508	Cutaneotrichosporon oleaginosus	Trichosporonales	Dairy	Saprotrophic	Yes
Cutaneotrichosporon_oleaginosum_ATCC_20509_reseq	Cutaneotrichosporon oleaginosum ATCC 20509	Cutaneotrichosporon	oleaginosum	ATCC 20509	Cutaneotrichosporon oleaginosum	Trichosporonales	Dairy	Saprotrophic	No
Cutaneotrichosporon_oleaginosus_IBC0246	Cutaneotrichosporon oleaginosus IBC0246	Cutaneotrichosporon	oleaginosus	IBC0246	Cutaneotrichosporon oleaginosus	Trichosporonales		Saprotrophic	No
Haglerozyma_chiarellii_ATCC_MYA-4694	Haglerozyma chiarellii ATCC MYA-4694	Haglerozyma	chiarellii	ATCC MYA-4694	Haglerozyma chiarellii	Trichosporonales	Insect	Saprotrophic	Yes
Pascua_guehoae_JCM_10690	Pascua guehoae JCM 10690	Pascua	guehoae	JCM 10690	Pascua guehoae	Trichosporonales	Soil	Saprotrophic	Yes
Pascua_guehoae_Phaff_60_59	Pascua sp. Phaff 60-59	Pascua	guehoae	Phaff 60	Pascua guehoae	Trichosporonales	Plant	Saprotrophic	Yes
Prillingera_fragicola_JCM_1530	Prillingera fragicola JCM 1530	Prillingera	fragicola	JCM 1530	Prillingera fragicola	Trichosporonales	Plant	Saprotrophic	Yes
Takashimella_koratensis_JCM_12878	Takashimella koratensis JCM 12878	Takashimella	koratensis	JCM 12878	Takashimella koratensis	Trichosporonales	Plant	Saprotrophic	Yes
Takashimella_tepidaria_JCM_11965	Takashimella tepidaria JCM 11965	Takashimella	tepidaria	JCM 11965	Takashimella tepidaria	Trichosporonales	Water	Saprotrophic	Yes
Trichosporon_asahii_ATCC_201110	Trichosporon asahii ATCC 201110	Trichosporon	asahii	ATCC 201110	Trichosporon asahii	Trichosporonales	Human	Opportunistic pathogen	Yes
Trichosporon_asahii_CBS_8904	Trichosporon asahii CBS 8904	Trichosporon	asahii	CBS 8904	Trichosporon asahii	Trichosporonales	Human	Opportunistic pathogen	No
Trichosporon_asahii_JCM_2466_CBS_2479_reseq	Trichosporon asahii JCM 2466	Trichosporon	asahii	JCM 2466	Trichosporon asahii	Trichosporonales	Human	Opportunistic pathogen	No
Trichosporon_asahii_N5_275_008G1	Trichosporon asahii N5_275_008G1	Trichosporon	asahii	N5 275	Trichosporon asahii	Trichosporonales	Human	Opportunistic pathogen	No
Trichosporon_faecale_JCM_2941	Trichosporon faecale JCM 2941	Trichosporon	faecale	JCM 2941	Trichosporon faecale	Trichosporonales	Human	Opportunistic pathogen	Yes
Trichosporon_inkin_JCM_9195_ATCC_18020_reseq	Trichosporon inkin JCM 9195	Trichosporon	inkin	JCM 9195	Trichosporon inkin	Trichosporonales	Human	Opportunistic pathogen	Yes
Vanrija_humicola_ATCC_9949	Vanrija sp. ATCC 9949	Vanrija	sp.	ATCC 9949	Vanrija sp.	Trichosporonales		Saprotrophic	Yes
Vanrija_humicola_CBS_4282	Vanrija humicola CBS 4282	Vanrija	humicola	CBS 4282	Vanrija humicola	Trichosporonales	Water	Saprotrophic	No
Vanrija_humicola_JCM_1457	Vanrija humicola JCM 1457	Vanrija	humicola	JCM 1457	Vanrija humicola	Trichosporonales	Soil	Saprotrophic	Yes
Vanrija_humicola_UJ1	Vanrija humicola UJ1	Vanrija	humicola	UJ1	Vanrija humicola	Trichosporonales	Soil	Saprotrophic	No
Vanrija_pseudolonga_DUCC4014	Vanrija pseudolonga DUCC4014	Vanrija	pseudolonga	DUCC4014	Vanrija pseudolonga	Trichosporonales	Fungus	Saprotrophic	Yes
