# Supplementary material for: Genomic and physiological signatures of adaptation in pathogenic fungi
Source: Nat Commun. 2026 Jan 15;17:748. doi: 10.1038/s41467-026-68330-6 (PMC12820176; doi:10.1038/s41467-026-68330-6)
Supplement: Supplementary file 19 — Source Data [file 41467_2026_68330_MOESM19_ESM.zip › Source_Data/Source_Fig1.tree]

(((((((Cutaneotrichosporon_arboriformis_JCM_14201:0.22018580238171833741,((Cutaneotrichosporon_cutaneum_JCM_1462:0.05873931976144582123,(Cutaneotrichosporon_oleaginosus_ATCC_20508:0.00028008464467014458,(Cutaneotrichosporon_oleaginosum_ATCC_20509_reseq:0.00112212940379842799,Cutaneotrichosporon_oleaginosus_IBC0246:0.00035023282699945982)97:0.00019634927963990990)100:0.08120625302103219589)100:0.11659624389709465075,(Cutaneotrichosporon_dermatis_ATCC_204094:0.00029422131641692966,Cutaneotrichosporon_dermatis_JCM_11170:0.00019782989842468426)100:0.11259244299581307180)100:0.08788025268598642636)100:0.12091402835760337031,(Cutaneotrichosporon_daszewskae_JCM_11166:0.28334438471473327725,(Cutaneotrichosporon_curvatus_JCM_1532:0.11652400474823471077,Cutaneotrichosporon_cyanovorans_JCM_31833:0.13678497377834702986)100:0.21739159069895266918)100:0.04312793462562073549)100:0.07057253255198399355,(Trichosporon_inkin_JCM_9195_ATCC_18020_reseq:0.10924313706731589302,(Trichosporon_faecale_JCM_2941:0.03119519261543286445,(Trichosporon_asahii_JCM_2466_CBS_2479_reseq:0.00223503635177791943,((Trichosporon_asahii_CBS_8904:0.00146827162914185119,Trichosporon_asahii_N5_275_008G1:0.00143537994144231720)100:0.00129356207993751565,Trichosporon_asahii_ATCC_201110:0.00189860199019845272)100:0.00087529935516461859)100:0.02717299512068362122)100:0.07969687649727708045)100:0.35464905335025448396)100:0.03042069643189831626,((Prillingera_fragicola_JCM_1530:0.30484688438308887859,(Pascua_guehoae_JCM_10690:0.02920640991157743768,Pascua_guehoae_Phaff_60_59:0.02764312758616830831)100:0.28984400647710584220)99:0.03419601133370880897,((((Apiotrichum_veenhuisii_JCM_10691:0.08786078871984567829,(Apiotrichum_mycotoxinivorans_GMU1709:0.00219003682590490764,(Apiotrichum_mycotoxinovorans_CICC_1454:0.00044682977310926344,Apiotrichum_mycotoxinovorans_ACCC_20271:0.00039804389225818801)100:0.00154226726499632691)100:0.07678166887141495145)100:0.06753187840396386588,(Apiotrichum_gracile_JCM_10018:0.13515724714963925357,(Apiotrichum_laibachii_JCM_2947:0.03363859503689928254,Apiotrichum_akiyoshidainum_HP2023:0.03008388502256661642)100:0.10464827571449127064)100:0.04372367788298869157)100:0.03820771158075648294,(Apiotrichum_siamense_L8in5:0.18315613012019690831,(Apiotrichum_brassicae_JCM_1599:0.13863632574836634581,(Apiotrichum_montevideense_JCM_9937:0.00828652384628981477,Apiotrichum_domesticum_JCM_9580:0.00750726243454855665)100:0.14379333690170087445)100:0.03690153881810825931)100:0.04594058259171784897)100:0.14560496077981588403,(Apiotrichum_gamsii_JCM_9941:0.17006444506803972128,(Apiotrichum_porosum_DSM_27194:0.00247853601284257329,Apiotrichum_porosum_JCM_1458:0.00280971754068088829)100:0.13716127850628426210)100:0.14147765113486523991)100:0.06690724787933628737)98:0.01897611782313547019)100:0.03427395691371556974,(Haglerozyma_chiarellii_ATCC_MYA-4694:0.37273648673455594960,(Vanrija_pseudolonga_DUCC4014:0.04369793919581107383,(Vanrija_humicola_ATCC_9949:0.01172612710836903882,(Vanrija_humicola_UJ1:0.00253009574652705242,(Vanrija_humicola_CBS_4282:0.00130358625252281215,Vanrija_humicola_JCM_1457:0.00174122917539157426)100:0.00154184646716951828)100:0.00840831606108040190)100:0.04314735319826978888)100:0.24819895362524035942)100:0.05742528520400470848)100:0.20323810621883547922,(Takashimella_tepidaria_JCM_11965:0.16596845484013794669,Takashimella_koratensis_JCM_12878:0.12716772088725905587)100:0.29240942864649993593)100:0.19814549190239233445,((Cryptococcus_gattii_WM276:0.05652347742012688719,Cryptococcus_deneoformans_JEC21:0.04922530168901089603)100:0.16731891822366551370,(Cryptococcus_amylolentus_CBS_6039:0.01525625898180246395,Cryptococcus_floricola_DSM_27421:0.01797661662984437192)100:0.24068596886786411404)100:0.19814549190239233445);
