# Supplementary material for: Genomic and physiological signatures of adaptation in pathogenic fungi
Source: Nat Commun. 2026 Jan 15;17:748. doi: 10.1038/s41467-026-68330-6 (PMC12820176; doi:10.1038/s41467-026-68330-6)
Supplement: Supplementary file 19 — Source Data [file 41467_2026_68330_MOESM19_ESM.zip › Source_Data/Source_Fig5.txt]

sample	Minutes	Temperature	Lifestyle	Identification	OD_avg	Genus
TS-001	0	33 °C	Environmental	Apiotrichum akiyoshidainum	0.00512499999999999	Apiotrichum
TS-001	0	37 °C	Environmental	Apiotrichum akiyoshidainum	0.00425	Apiotrichum
TS-001	30	33 °C	Environmental	Apiotrichum akiyoshidainum	0.00612499999999999	Apiotrichum
TS-001	30	37 °C	Environmental	Apiotrichum akiyoshidainum	0.003	Apiotrichum
TS-001	60	33 °C	Environmental	Apiotrichum akiyoshidainum	0.00712499999999999	Apiotrichum
TS-001	60	37 °C	Environmental	Apiotrichum akiyoshidainum	0.00262500000000002	Apiotrichum
TS-001	90	33 °C	Environmental	Apiotrichum akiyoshidainum	0.00712499999999999	Apiotrichum
TS-001	90	37 °C	Environmental	Apiotrichum akiyoshidainum	0.00262499999999999	Apiotrichum
TS-001	120	33 °C	Environmental	Apiotrichum akiyoshidainum	0.00675000000000001	Apiotrichum
TS-001	120	37 °C	Environmental	Apiotrichum akiyoshidainum	0.00275	Apiotrichum
TS-001	150	33 °C	Environmental	Apiotrichum akiyoshidainum	0.00637499999999999	Apiotrichum
TS-001	150	37 °C	Environmental	Apiotrichum akiyoshidainum	0.00237500000000002	Apiotrichum
TS-001	180	33 °C	Environmental	Apiotrichum akiyoshidainum	0.00600000000000001	Apiotrichum
TS-001	180	37 °C	Environmental	Apiotrichum akiyoshidainum	0.00175	Apiotrichum
TS-001	210	33 °C	Environmental	Apiotrichum akiyoshidainum	0.00625000000000001	Apiotrichum
TS-001	210	37 °C	Environmental	Apiotrichum akiyoshidainum	0.00137499999999999	Apiotrichum
TS-001	240	33 °C	Environmental	Apiotrichum akiyoshidainum	0.00587499999999999	Apiotrichum
TS-001	240	37 °C	Environmental	Apiotrichum akiyoshidainum	0.001	Apiotrichum
TS-001	270	33 °C	Environmental	Apiotrichum akiyoshidainum	0.00612499999999999	Apiotrichum
TS-001	270	37 °C	Environmental	Apiotrichum akiyoshidainum	0.001	Apiotrichum
TS-001	300	33 °C	Environmental	Apiotrichum akiyoshidainum	0.00600000000000001	Apiotrichum
TS-001	300	37 °C	Environmental	Apiotrichum akiyoshidainum	0.001	Apiotrichum
TS-001	330	33 °C	Environmental	Apiotrichum akiyoshidainum	0.00600000000000001	Apiotrichum
TS-001	330	37 °C	Environmental	Apiotrichum akiyoshidainum	0.000625000000000014	Apiotrichum
TS-001	360	33 °C	Environmental	Apiotrichum akiyoshidainum	0.0055	Apiotrichum
TS-001	360	37 °C	Environmental	Apiotrichum akiyoshidainum	0.000374999999999986	Apiotrichum
TS-001	390	33 °C	Environmental	Apiotrichum akiyoshidainum	0.00562499999999999	Apiotrichum
TS-001	390	37 °C	Environmental	Apiotrichum akiyoshidainum	5e-04	Apiotrichum
TS-001	420	33 °C	Environmental	Apiotrichum akiyoshidainum	0.0055	Apiotrichum
TS-001	420	37 °C	Environmental	Apiotrichum akiyoshidainum	0.00025	Apiotrichum
TS-001	450	33 °C	Environmental	Apiotrichum akiyoshidainum	0.00537499999999999	Apiotrichum
TS-001	450	37 °C	Environmental	Apiotrichum akiyoshidainum	0.000375000000000014	Apiotrichum
TS-001	480	33 °C	Environmental	Apiotrichum akiyoshidainum	0.0055	Apiotrichum
TS-001	480	37 °C	Environmental	Apiotrichum akiyoshidainum	5e-04	Apiotrichum
TS-001	510	33 °C	Environmental	Apiotrichum akiyoshidainum	0.00537499999999999	Apiotrichum
TS-001	510	37 °C	Environmental	Apiotrichum akiyoshidainum	0.00025	Apiotrichum
TS-001	540	33 °C	Environmental	Apiotrichum akiyoshidainum	0.00487499999999999	Apiotrichum
TS-001	540	37 °C	Environmental	Apiotrichum akiyoshidainum	0	Apiotrichum
TS-001	570	33 °C	Environmental	Apiotrichum akiyoshidainum	0.00475	Apiotrichum
TS-001	570	37 °C	Environmental	Apiotrichum akiyoshidainum	0	Apiotrichum
TS-001	600	33 °C	Environmental	Apiotrichum akiyoshidainum	0.00487499999999999	Apiotrichum
TS-001	600	37 °C	Environmental	Apiotrichum akiyoshidainum	0	Apiotrichum
TS-001	630	33 °C	Environmental	Apiotrichum akiyoshidainum	0.00462499999999999	Apiotrichum
TS-001	630	37 °C	Environmental	Apiotrichum akiyoshidainum	0	Apiotrichum
TS-001	660	33 °C	Environmental	Apiotrichum akiyoshidainum	0.0045	Apiotrichum
TS-001	660	37 °C	Environmental	Apiotrichum akiyoshidainum	0.000374999999999986	Apiotrichum
TS-001	690	33 °C	Environmental	Apiotrichum akiyoshidainum	0.00475	Apiotrichum
TS-001	690	37 °C	Environmental	Apiotrichum akiyoshidainum	0.00025	Apiotrichum
TS-001	720	33 °C	Environmental	Apiotrichum akiyoshidainum	0.005	Apiotrichum
TS-001	720	37 °C	Environmental	Apiotrichum akiyoshidainum	0	Apiotrichum
TS-001	750	33 °C	Environmental	Apiotrichum akiyoshidainum	0.00462499999999999	Apiotrichum
TS-001	750	37 °C	Environmental	Apiotrichum akiyoshidainum	0	Apiotrichum
TS-001	780	33 °C	Environmental	Apiotrichum akiyoshidainum	0.00475	Apiotrichum
TS-001	780	37 °C	Environmental	Apiotrichum akiyoshidainum	0	Apiotrichum
TS-001	810	33 °C	Environmental	Apiotrichum akiyoshidainum	0.00487499999999999	Apiotrichum
TS-001	810	37 °C	Environmental	Apiotrichum akiyoshidainum	0	Apiotrichum
TS-001	840	33 °C	Environmental	Apiotrichum akiyoshidainum	0.00475	Apiotrichum
TS-001	840	37 °C	Environmental	Apiotrichum akiyoshidainum	0	Apiotrichum
TS-001	870	33 °C	Environmental	Apiotrichum akiyoshidainum	0.00487499999999999	Apiotrichum
TS-001	870	37 °C	Environmental	Apiotrichum akiyoshidainum	0	Apiotrichum
TS-001	900	33 °C	Environmental	Apiotrichum akiyoshidainum	0.00475	Apiotrichum
TS-001	900	37 °C	Environmental	Apiotrichum akiyoshidainum	0	Apiotrichum
TS-001	930	33 °C	Environmental	Apiotrichum akiyoshidainum	0.00462499999999999	Apiotrichum
TS-001	930	37 °C	Environmental	Apiotrichum akiyoshidainum	0	Apiotrichum
TS-001	960	33 °C	Environmental	Apiotrichum akiyoshidainum	0.00462499999999999	Apiotrichum
TS-001	960	37 °C	Environmental	Apiotrichum akiyoshidainum	0	Apiotrichum
TS-001	990	33 °C	Environmental	Apiotrichum akiyoshidainum	0.00437499999999999	Apiotrichum
TS-001	990	37 °C	Environmental	Apiotrichum akiyoshidainum	0.000125000000000014	Apiotrichum
TS-001	1020	33 °C	Environmental	Apiotrichum akiyoshidainum	0.0045	Apiotrichum
TS-001	1020	37 °C	Environmental	Apiotrichum akiyoshidainum	0	Apiotrichum
TS-001	1050	33 °C	Environmental	Apiotrichum akiyoshidainum	0.00475	Apiotrichum
TS-001	1050	37 °C	Environmental	Apiotrichum akiyoshidainum	0	Apiotrichum
TS-001	1080	33 °C	Environmental	Apiotrichum akiyoshidainum	0.0045	Apiotrichum
TS-001	1080	37 °C	Environmental	Apiotrichum akiyoshidainum	0	Apiotrichum
TS-001	1110	33 °C	Environmental	Apiotrichum akiyoshidainum	0.00412499999999999	Apiotrichum
TS-001	1110	37 °C	Environmental	Apiotrichum akiyoshidainum	0	Apiotrichum
TS-001	1140	33 °C	Environmental	Apiotrichum akiyoshidainum	0.00437499999999999	Apiotrichum
TS-001	1140	37 °C	Environmental	Apiotrichum akiyoshidainum	0	Apiotrichum
TS-001	1170	33 °C	Environmental	Apiotrichum akiyoshidainum	0.00425	Apiotrichum
TS-001	1170	37 °C	Environmental	Apiotrichum akiyoshidainum	0	Apiotrichum
TS-001	1200	33 °C	Environmental	Apiotrichum akiyoshidainum	0.0045	Apiotrichum
TS-001	1200	37 °C	Environmental	Apiotrichum akiyoshidainum	0	Apiotrichum
TS-001	1230	33 °C	Environmental	Apiotrichum akiyoshidainum	0.00437499999999999	Apiotrichum
TS-001	1230	37 °C	Environmental	Apiotrichum akiyoshidainum	0	Apiotrichum
TS-001	1260	33 °C	Environmental	Apiotrichum akiyoshidainum	0.00412499999999999	Apiotrichum
TS-001	1260	37 °C	Environmental	Apiotrichum akiyoshidainum	0	Apiotrichum
TS-001	1290	33 °C	Environmental	Apiotrichum akiyoshidainum	0.00437499999999999	Apiotrichum
TS-001	1290	37 °C	Environmental	Apiotrichum akiyoshidainum	0	Apiotrichum
TS-001	1320	33 °C	Environmental	Apiotrichum akiyoshidainum	0.00425	Apiotrichum
TS-001	1320	37 °C	Environmental	Apiotrichum akiyoshidainum	0	Apiotrichum
TS-001	1350	33 °C	Environmental	Apiotrichum akiyoshidainum	0.00437499999999999	Apiotrichum
TS-001	1350	37 °C	Environmental	Apiotrichum akiyoshidainum	0	Apiotrichum
TS-001	1380	33 °C	Environmental	Apiotrichum akiyoshidainum	0.0045	Apiotrichum
TS-001	1380	37 °C	Environmental	Apiotrichum akiyoshidainum	0	Apiotrichum
TS-001	1410	33 °C	Environmental	Apiotrichum akiyoshidainum	0.00437499999999999	Apiotrichum
TS-001	1410	37 °C	Environmental	Apiotrichum akiyoshidainum	0	Apiotrichum
TS-001	1440	33 °C	Environmental	Apiotrichum akiyoshidainum	0.00425	Apiotrichum
TS-001	1440	37 °C	Environmental	Apiotrichum akiyoshidainum	0	Apiotrichum
TS-001	1470	33 °C	Environmental	Apiotrichum akiyoshidainum	0.00475	Apiotrichum
TS-001	1470	37 °C	Environmental	Apiotrichum akiyoshidainum	0	Apiotrichum
TS-001	1500	33 °C	Environmental	Apiotrichum akiyoshidainum	0.004	Apiotrichum
TS-001	1500	37 °C	Environmental	Apiotrichum akiyoshidainum	0	Apiotrichum
TS-001	1530	33 °C	Environmental	Apiotrichum akiyoshidainum	0.00387499999999999	Apiotrichum
TS-001	1530	37 °C	Environmental	Apiotrichum akiyoshidainum	0	Apiotrichum
TS-001	1560	33 °C	Environmental	Apiotrichum akiyoshidainum	0.00425	Apiotrichum
TS-001	1560	37 °C	Environmental	Apiotrichum akiyoshidainum	0	Apiotrichum
TS-001	1590	33 °C	Environmental	Apiotrichum akiyoshidainum	0.0045	Apiotrichum
TS-001	1590	37 °C	Environmental	Apiotrichum akiyoshidainum	0	Apiotrichum
TS-001	1620	33 °C	Environmental	Apiotrichum akiyoshidainum	0.00412499999999999	Apiotrichum
TS-001	1620	37 °C	Environmental	Apiotrichum akiyoshidainum	0	Apiotrichum
TS-001	1650	33 °C	Environmental	Apiotrichum akiyoshidainum	0.004	Apiotrichum
TS-001	1650	37 °C	Environmental	Apiotrichum akiyoshidainum	0	Apiotrichum
TS-001	1680	33 °C	Environmental	Apiotrichum akiyoshidainum	0.00412499999999999	Apiotrichum
TS-001	1680	37 °C	Environmental	Apiotrichum akiyoshidainum	0	Apiotrichum
TS-001	1710	33 °C	Environmental	Apiotrichum akiyoshidainum	0.00387499999999999	Apiotrichum
TS-001	1710	37 °C	Environmental	Apiotrichum akiyoshidainum	0	Apiotrichum
TS-001	1740	33 °C	Environmental	Apiotrichum akiyoshidainum	0.00375	Apiotrichum
TS-001	1740	37 °C	Environmental	Apiotrichum akiyoshidainum	0	Apiotrichum
TS-001	1770	33 °C	Environmental	Apiotrichum akiyoshidainum	0.00412499999999999	Apiotrichum
TS-001	1770	37 °C	Environmental	Apiotrichum akiyoshidainum	0	Apiotrichum
TS-001	1800	33 °C	Environmental	Apiotrichum akiyoshidainum	0.00375	Apiotrichum
TS-001	1800	37 °C	Environmental	Apiotrichum akiyoshidainum	0	Apiotrichum
TS-001	1830	33 °C	Environmental	Apiotrichum akiyoshidainum	0.00412499999999999	Apiotrichum
TS-001	1830	37 °C	Environmental	Apiotrichum akiyoshidainum	0	Apiotrichum
TS-001	1860	33 °C	Environmental	Apiotrichum akiyoshidainum	0.00437499999999999	Apiotrichum
TS-001	1860	37 °C	Environmental	Apiotrichum akiyoshidainum	0	Apiotrichum
TS-001	1890	33 °C	Environmental	Apiotrichum akiyoshidainum	0.00412499999999999	Apiotrichum
TS-001	1890	37 °C	Environmental	Apiotrichum akiyoshidainum	0	Apiotrichum
TS-001	1920	33 °C	Environmental	Apiotrichum akiyoshidainum	0.00375	Apiotrichum
TS-001	1920	37 °C	Environmental	Apiotrichum akiyoshidainum	0	Apiotrichum
TS-001	1950	33 °C	Environmental	Apiotrichum akiyoshidainum	0.00387499999999999	Apiotrichum
TS-001	1950	37 °C	Environmental	Apiotrichum akiyoshidainum	0	Apiotrichum
TS-001	1980	33 °C	Environmental	Apiotrichum akiyoshidainum	0.0035	Apiotrichum
TS-001	1980	37 °C	Environmental	Apiotrichum akiyoshidainum	0	Apiotrichum
TS-001	2010	33 °C	Environmental	Apiotrichum akiyoshidainum	0.00387499999999999	Apiotrichum
TS-001	2010	37 °C	Environmental	Apiotrichum akiyoshidainum	0	Apiotrichum
TS-001	2040	33 °C	Environmental	Apiotrichum akiyoshidainum	0.00387499999999999	Apiotrichum
TS-001	2040	37 °C	Environmental	Apiotrichum akiyoshidainum	0	Apiotrichum
TS-001	2070	33 °C	Environmental	Apiotrichum akiyoshidainum	0.0035	Apiotrichum
TS-001	2070	37 °C	Environmental	Apiotrichum akiyoshidainum	0	Apiotrichum
TS-001	2100	33 °C	Environmental	Apiotrichum akiyoshidainum	0.0035	Apiotrichum
TS-001	2100	37 °C	Environmental	Apiotrichum akiyoshidainum	0	Apiotrichum
TS-001	2130	33 °C	Environmental	Apiotrichum akiyoshidainum	0.00375	Apiotrichum
TS-001	2130	37 °C	Environmental	Apiotrichum akiyoshidainum	0	Apiotrichum
TS-001	2160	33 °C	Environmental	Apiotrichum akiyoshidainum	0.00375	Apiotrichum
TS-001	2160	37 °C	Environmental	Apiotrichum akiyoshidainum	0	Apiotrichum
TS-001	2190	33 °C	Environmental	Apiotrichum akiyoshidainum	0.00362499999999999	Apiotrichum
TS-001	2190	37 °C	Environmental	Apiotrichum akiyoshidainum	0	Apiotrichum
TS-001	2220	33 °C	Environmental	Apiotrichum akiyoshidainum	0.00375	Apiotrichum
TS-001	2220	37 °C	Environmental	Apiotrichum akiyoshidainum	0	Apiotrichum
TS-001	2250	33 °C	Environmental	Apiotrichum akiyoshidainum	0.0035	Apiotrichum
TS-001	2250	37 °C	Environmental	Apiotrichum akiyoshidainum	0	Apiotrichum
TS-001	2280	33 °C	Environmental	Apiotrichum akiyoshidainum	0.00387499999999999	Apiotrichum
TS-001	2280	37 °C	Environmental	Apiotrichum akiyoshidainum	0	Apiotrichum
TS-001	2310	33 °C	Environmental	Apiotrichum akiyoshidainum	0.00362499999999999	Apiotrichum
TS-001	2310	37 °C	Environmental	Apiotrichum akiyoshidainum	0	Apiotrichum
TS-001	2340	33 °C	Environmental	Apiotrichum akiyoshidainum	0.00412499999999999	Apiotrichum
TS-001	2340	37 °C	Environmental	Apiotrichum akiyoshidainum	0	Apiotrichum
TS-001	2370	33 °C	Environmental	Apiotrichum akiyoshidainum	0.0035	Apiotrichum
TS-001	2370	37 °C	Environmental	Apiotrichum akiyoshidainum	0	Apiotrichum
TS-001	2400	33 °C	Environmental	Apiotrichum akiyoshidainum	0.00375	Apiotrichum
TS-001	2400	37 °C	Environmental	Apiotrichum akiyoshidainum	0	Apiotrichum
TS-001	2430	33 °C	Environmental	Apiotrichum akiyoshidainum	0.00337499999999999	Apiotrichum
TS-001	2430	37 °C	Environmental	Apiotrichum akiyoshidainum	0	Apiotrichum
TS-001	2460	33 °C	Environmental	Apiotrichum akiyoshidainum	0.00325	Apiotrichum
TS-001	2460	37 °C	Environmental	Apiotrichum akiyoshidainum	0	Apiotrichum
TS-001	2490	33 °C	Environmental	Apiotrichum akiyoshidainum	0.00325	Apiotrichum
TS-001	2490	37 °C	Environmental	Apiotrichum akiyoshidainum	0	Apiotrichum
TS-001	2520	33 °C	Environmental	Apiotrichum akiyoshidainum	0.00325	Apiotrichum
TS-001	2520	37 °C	Environmental	Apiotrichum akiyoshidainum	0	Apiotrichum
TS-001	2550	33 °C	Environmental	Apiotrichum akiyoshidainum	0.00362499999999999	Apiotrichum
TS-001	2550	37 °C	Environmental	Apiotrichum akiyoshidainum	0	Apiotrichum
TS-001	2580	33 °C	Environmental	Apiotrichum akiyoshidainum	0.0035	Apiotrichum
TS-001	2580	37 °C	Environmental	Apiotrichum akiyoshidainum	0	Apiotrichum
TS-001	2610	33 °C	Environmental	Apiotrichum akiyoshidainum	0.00325	Apiotrichum
TS-001	2610	37 °C	Environmental	Apiotrichum akiyoshidainum	0	Apiotrichum
TS-001	2640	33 °C	Environmental	Apiotrichum akiyoshidainum	0.00362499999999999	Apiotrichum
TS-001	2640	37 °C	Environmental	Apiotrichum akiyoshidainum	0	Apiotrichum
TS-001	2670	33 °C	Environmental	Apiotrichum akiyoshidainum	0.00312499999999999	Apiotrichum
TS-001	2670	37 °C	Environmental	Apiotrichum akiyoshidainum	0	Apiotrichum
TS-001	2700	33 °C	Environmental	Apiotrichum akiyoshidainum	0.003	Apiotrichum
TS-001	2700	37 °C	Environmental	Apiotrichum akiyoshidainum	0	Apiotrichum
TS-001	2730	33 °C	Environmental	Apiotrichum akiyoshidainum	0.003	Apiotrichum
TS-001	2730	37 °C	Environmental	Apiotrichum akiyoshidainum	0	Apiotrichum
TS-001	2760	33 °C	Environmental	Apiotrichum akiyoshidainum	0.00312499999999999	Apiotrichum
TS-001	2760	37 °C	Environmental	Apiotrichum akiyoshidainum	0	Apiotrichum
TS-001	2790	33 °C	Environmental	Apiotrichum akiyoshidainum	0.00312499999999999	Apiotrichum
TS-001	2790	37 °C	Environmental	Apiotrichum akiyoshidainum	0	Apiotrichum
TS-001	2820	33 °C	Environmental	Apiotrichum akiyoshidainum	0.003	Apiotrichum
TS-001	2820	37 °C	Environmental	Apiotrichum akiyoshidainum	0	Apiotrichum
TS-001	2850	33 °C	Environmental	Apiotrichum akiyoshidainum	0.00287499999999999	Apiotrichum
TS-001	2850	37 °C	Environmental	Apiotrichum akiyoshidainum	0	Apiotrichum
TS-001	2880	33 °C	Environmental	Apiotrichum akiyoshidainum	0.0025	Apiotrichum
TS-001	2880	37 °C	Environmental	Apiotrichum akiyoshidainum	0	Apiotrichum
TS-001	2910	33 °C	Environmental	Apiotrichum akiyoshidainum	0.00325	Apiotrichum
TS-001	2910	37 °C	Environmental	Apiotrichum akiyoshidainum	0	Apiotrichum
TS-001	2940	33 °C	Environmental	Apiotrichum akiyoshidainum	0.00275	Apiotrichum
TS-001	2940	37 °C	Environmental	Apiotrichum akiyoshidainum	0	Apiotrichum
TS-001	2970	33 °C	Environmental	Apiotrichum akiyoshidainum	0.003	Apiotrichum
TS-001	2970	37 °C	Environmental	Apiotrichum akiyoshidainum	0	Apiotrichum
TS-001	3000	33 °C	Environmental	Apiotrichum akiyoshidainum	0.00275	Apiotrichum
TS-001	3000	37 °C	Environmental	Apiotrichum akiyoshidainum	0	Apiotrichum
TS-001	3030	33 °C	Environmental	Apiotrichum akiyoshidainum	0.00237499999999999	Apiotrichum
TS-001	3030	37 °C	Environmental	Apiotrichum akiyoshidainum	0	Apiotrichum
TS-001	3060	33 °C	Environmental	Apiotrichum akiyoshidainum	0.00275	Apiotrichum
TS-001	3060	37 °C	Environmental	Apiotrichum akiyoshidainum	0	Apiotrichum
TS-001	3090	33 °C	Environmental	Apiotrichum akiyoshidainum	0.0025	Apiotrichum
TS-001	3090	37 °C	Environmental	Apiotrichum akiyoshidainum	0	Apiotrichum
TS-001	3120	33 °C	Environmental	Apiotrichum akiyoshidainum	0.0025	Apiotrichum
TS-001	3120	37 °C	Environmental	Apiotrichum akiyoshidainum	0	Apiotrichum
TS-001	3150	33 °C	Environmental	Apiotrichum akiyoshidainum	0.00237499999999999	Apiotrichum
TS-001	3150	37 °C	Environmental	Apiotrichum akiyoshidainum	0	Apiotrichum
TS-001	3180	33 °C	Environmental	Apiotrichum akiyoshidainum	0.00237499999999999	Apiotrichum
TS-001	3180	37 °C	Environmental	Apiotrichum akiyoshidainum	0	Apiotrichum
TS-001	3210	33 °C	Environmental	Apiotrichum akiyoshidainum	0.00262499999999999	Apiotrichum
TS-001	3210	37 °C	Environmental	Apiotrichum akiyoshidainum	0	Apiotrichum
TS-001	3240	33 °C	Environmental	Apiotrichum akiyoshidainum	0.00225	Apiotrichum
TS-001	3240	37 °C	Environmental	Apiotrichum akiyoshidainum	0	Apiotrichum
TS-001	3270	33 °C	Environmental	Apiotrichum akiyoshidainum	0.0025	Apiotrichum
TS-001	3270	37 °C	Environmental	Apiotrichum akiyoshidainum	0	Apiotrichum
TS-001	3300	33 °C	Environmental	Apiotrichum akiyoshidainum	0.00262499999999999	Apiotrichum
TS-001	3300	37 °C	Environmental	Apiotrichum akiyoshidainum	0	Apiotrichum
TS-001	3330	33 °C	Environmental	Apiotrichum akiyoshidainum	0.0025	Apiotrichum
TS-001	3330	37 °C	Environmental	Apiotrichum akiyoshidainum	0	Apiotrichum
TS-001	3360	33 °C	Environmental	Apiotrichum akiyoshidainum	0.00225	Apiotrichum
TS-001	3360	37 °C	Environmental	Apiotrichum akiyoshidainum	0	Apiotrichum
TS-001	3390	33 °C	Environmental	Apiotrichum akiyoshidainum	0.00275	Apiotrichum
TS-001	3390	37 °C	Environmental	Apiotrichum akiyoshidainum	0	Apiotrichum
TS-001	3420	33 °C	Environmental	Apiotrichum akiyoshidainum	0.00237499999999999	Apiotrichum
TS-001	3420	37 °C	Environmental	Apiotrichum akiyoshidainum	0	Apiotrichum
TS-001	3450	33 °C	Environmental	Apiotrichum akiyoshidainum	0.0025	Apiotrichum
TS-001	3450	37 °C	Environmental	Apiotrichum akiyoshidainum	0	Apiotrichum
TS-001	3480	33 °C	Environmental	Apiotrichum akiyoshidainum	0.00262499999999999	Apiotrichum
TS-001	3480	37 °C	Environmental	Apiotrichum akiyoshidainum	0	Apiotrichum
TS-001	3510	33 °C	Environmental	Apiotrichum akiyoshidainum	0.0025	Apiotrichum
TS-001	3510	37 °C	Environmental	Apiotrichum akiyoshidainum	0	Apiotrichum
TS-001	3540	33 °C	Environmental	Apiotrichum akiyoshidainum	0.00212499999999999	Apiotrichum
TS-001	3540	37 °C	Environmental	Apiotrichum akiyoshidainum	0	Apiotrichum
TS-001	3570	33 °C	Environmental	Apiotrichum akiyoshidainum	0.00262499999999999	Apiotrichum
TS-001	3570	37 °C	Environmental	Apiotrichum akiyoshidainum	0	Apiotrichum
TS-001	3600	33 °C	Environmental	Apiotrichum akiyoshidainum	0.00312499999999999	Apiotrichum
TS-001	3600	37 °C	Environmental	Apiotrichum akiyoshidainum	0	Apiotrichum
TS-001	3630	33 °C	Environmental	Apiotrichum akiyoshidainum	0.00287499999999999	Apiotrichum
TS-001	3630	37 °C	Environmental	Apiotrichum akiyoshidainum	0	Apiotrichum
TS-001	3660	33 °C	Environmental	Apiotrichum akiyoshidainum	0.00275	Apiotrichum
TS-001	3660	37 °C	Environmental	Apiotrichum akiyoshidainum	0	Apiotrichum
TS-001	3690	33 °C	Environmental	Apiotrichum akiyoshidainum	0.00262499999999999	Apiotrichum
TS-001	3690	37 °C	Environmental	Apiotrichum akiyoshidainum	0	Apiotrichum
TS-001	3720	33 °C	Environmental	Apiotrichum akiyoshidainum	0.00212499999999999	Apiotrichum
TS-001	3720	37 °C	Environmental	Apiotrichum akiyoshidainum	0	Apiotrichum
TS-001	3750	33 °C	Environmental	Apiotrichum akiyoshidainum	0.0025	Apiotrichum
TS-001	3750	37 °C	Environmental	Apiotrichum akiyoshidainum	0	Apiotrichum
TS-001	3780	33 °C	Environmental	Apiotrichum akiyoshidainum	0.00225	Apiotrichum
TS-001	3780	37 °C	Environmental	Apiotrichum akiyoshidainum	0	Apiotrichum
TS-001	3810	33 °C	Environmental	Apiotrichum akiyoshidainum	0.00275	Apiotrichum
TS-001	3810	37 °C	Environmental	Apiotrichum akiyoshidainum	0	Apiotrichum
TS-001	3840	33 °C	Environmental	Apiotrichum akiyoshidainum	0.00225	Apiotrichum
TS-001	3840	37 °C	Environmental	Apiotrichum akiyoshidainum	0	Apiotrichum
TS-001	3870	33 °C	Environmental	Apiotrichum akiyoshidainum	0.00212499999999999	Apiotrichum
TS-001	3870	37 °C	Environmental	Apiotrichum akiyoshidainum	0	Apiotrichum
TS-001	3900	33 °C	Environmental	Apiotrichum akiyoshidainum	0.00262499999999999	Apiotrichum
TS-001	3900	37 °C	Environmental	Apiotrichum akiyoshidainum	0	Apiotrichum
TS-001	3930	33 °C	Environmental	Apiotrichum akiyoshidainum	0.00225	Apiotrichum
TS-001	3930	37 °C	Environmental	Apiotrichum akiyoshidainum	0	Apiotrichum
TS-001	3960	33 °C	Environmental	Apiotrichum akiyoshidainum	0.00287499999999999	Apiotrichum
TS-001	3960	37 °C	Environmental	Apiotrichum akiyoshidainum	0	Apiotrichum
TS-001	3990	33 °C	Environmental	Apiotrichum akiyoshidainum	0.00275	Apiotrichum
TS-001	3990	37 °C	Environmental	Apiotrichum akiyoshidainum	0	Apiotrichum
TS-001	4020	33 °C	Environmental	Apiotrichum akiyoshidainum	0.00275	Apiotrichum
TS-001	4020	37 °C	Environmental	Apiotrichum akiyoshidainum	0	Apiotrichum
TS-001	4050	33 °C	Environmental	Apiotrichum akiyoshidainum	0.00225	Apiotrichum
TS-001	4050	37 °C	Environmental	Apiotrichum akiyoshidainum	0	Apiotrichum
TS-001	4080	33 °C	Environmental	Apiotrichum akiyoshidainum	0.00237499999999999	Apiotrichum
TS-001	4080	37 °C	Environmental	Apiotrichum akiyoshidainum	0	Apiotrichum
TS-001	4110	33 °C	Environmental	Apiotrichum akiyoshidainum	0.00262499999999999	Apiotrichum
TS-001	4110	37 °C	Environmental	Apiotrichum akiyoshidainum	0	Apiotrichum
TS-001	4140	33 °C	Environmental	Apiotrichum akiyoshidainum	0.00225	Apiotrichum
TS-001	4140	37 °C	Environmental	Apiotrichum akiyoshidainum	0	Apiotrichum
TS-001	4170	33 °C	Environmental	Apiotrichum akiyoshidainum	0.00287499999999999	Apiotrichum
TS-001	4170	37 °C	Environmental	Apiotrichum akiyoshidainum	0	Apiotrichum
TS-001	4200	33 °C	Environmental	Apiotrichum akiyoshidainum	0.00225	Apiotrichum
TS-001	4200	37 °C	Environmental	Apiotrichum akiyoshidainum	0	Apiotrichum
TS-001	4230	33 °C	Environmental	Apiotrichum akiyoshidainum	0.00212499999999999	Apiotrichum
TS-001	4230	37 °C	Environmental	Apiotrichum akiyoshidainum	0	Apiotrichum
TS-001	4260	33 °C	Environmental	Apiotrichum akiyoshidainum	0.00225	Apiotrichum
TS-001	4260	37 °C	Environmental	Apiotrichum akiyoshidainum	0	Apiotrichum
TS-001	4290	33 °C	Environmental	Apiotrichum akiyoshidainum	0.00237499999999999	Apiotrichum
TS-001	4290	37 °C	Environmental	Apiotrichum akiyoshidainum	0	Apiotrichum
TS-001	4320	33 °C	Environmental	Apiotrichum akiyoshidainum	0.00212499999999999	Apiotrichum
TS-001	4320	37 °C	Environmental	Apiotrichum akiyoshidainum	0	Apiotrichum
TS-001	4350	33 °C	Environmental	Apiotrichum akiyoshidainum	0.0025	Apiotrichum
TS-001	4350	37 °C	Environmental	Apiotrichum akiyoshidainum	0	Apiotrichum
TS-001	4380	33 °C	Environmental	Apiotrichum akiyoshidainum	0.0025	Apiotrichum
TS-001	4380	37 °C	Environmental	Apiotrichum akiyoshidainum	0	Apiotrichum
TS-001	4410	33 °C	Environmental	Apiotrichum akiyoshidainum	0.00212499999999999	Apiotrichum
TS-001	4410	37 °C	Environmental	Apiotrichum akiyoshidainum	0	Apiotrichum
TS-001	4440	33 °C	Environmental	Apiotrichum akiyoshidainum	0.00212499999999999	Apiotrichum
TS-001	4440	37 °C	Environmental	Apiotrichum akiyoshidainum	0	Apiotrichum
TS-001	4470	33 °C	Environmental	Apiotrichum akiyoshidainum	0.00262499999999999	Apiotrichum
TS-001	4470	37 °C	Environmental	Apiotrichum akiyoshidainum	0	Apiotrichum
TS-001	4500	33 °C	Environmental	Apiotrichum akiyoshidainum	0.00237499999999999	Apiotrichum
TS-001	4500	37 °C	Environmental	Apiotrichum akiyoshidainum	0	Apiotrichum
TS-001	4530	33 °C	Environmental	Apiotrichum akiyoshidainum	0.00275	Apiotrichum
TS-001	4530	37 °C	Environmental	Apiotrichum akiyoshidainum	0	Apiotrichum
TS-001	4560	33 °C	Environmental	Apiotrichum akiyoshidainum	0.00212499999999999	Apiotrichum
TS-001	4560	37 °C	Environmental	Apiotrichum akiyoshidainum	0	Apiotrichum
TS-001	4590	33 °C	Environmental	Apiotrichum akiyoshidainum	0.0025	Apiotrichum
TS-001	4590	37 °C	Environmental	Apiotrichum akiyoshidainum	0	Apiotrichum
TS-001	4620	33 °C	Environmental	Apiotrichum akiyoshidainum	0.0025	Apiotrichum
TS-001	4620	37 °C	Environmental	Apiotrichum akiyoshidainum	0	Apiotrichum
TS-001	4650	33 °C	Environmental	Apiotrichum akiyoshidainum	0.00262499999999999	Apiotrichum
TS-001	4650	37 °C	Environmental	Apiotrichum akiyoshidainum	0	Apiotrichum
TS-001	4680	33 °C	Environmental	Apiotrichum akiyoshidainum	0.00287499999999999	Apiotrichum
TS-001	4680	37 °C	Environmental	Apiotrichum akiyoshidainum	0	Apiotrichum
TS-001	4710	33 °C	Environmental	Apiotrichum akiyoshidainum	0.00287499999999999	Apiotrichum
TS-001	4710	37 °C	Environmental	Apiotrichum akiyoshidainum	0	Apiotrichum
TS-001	4740	33 °C	Environmental	Apiotrichum akiyoshidainum	0.00262499999999999	Apiotrichum
TS-001	4740	37 °C	Environmental	Apiotrichum akiyoshidainum	0	Apiotrichum
TS-001	4770	33 °C	Environmental	Apiotrichum akiyoshidainum	0.003	Apiotrichum
TS-001	4770	37 °C	Environmental	Apiotrichum akiyoshidainum	0	Apiotrichum
TS-001	4800	33 °C	Environmental	Apiotrichum akiyoshidainum	0.00337499999999999	Apiotrichum
TS-001	4800	37 °C	Environmental	Apiotrichum akiyoshidainum	0	Apiotrichum
TS-001	4830	33 °C	Environmental	Apiotrichum akiyoshidainum	0.00337499999999999	Apiotrichum
TS-001	4830	37 °C	Environmental	Apiotrichum akiyoshidainum	0	Apiotrichum
TS-001	4860	33 °C	Environmental	Apiotrichum akiyoshidainum	0.00325	Apiotrichum
TS-001	4860	37 °C	Environmental	Apiotrichum akiyoshidainum	0	Apiotrichum
TS-001	4890	33 °C	Environmental	Apiotrichum akiyoshidainum	0.00325	Apiotrichum
TS-001	4890	37 °C	Environmental	Apiotrichum akiyoshidainum	0	Apiotrichum
TS-001	4920	33 °C	Environmental	Apiotrichum akiyoshidainum	0.0035	Apiotrichum
TS-001	4920	37 °C	Environmental	Apiotrichum akiyoshidainum	0	Apiotrichum
TS-001	4950	33 °C	Environmental	Apiotrichum akiyoshidainum	0.00375	Apiotrichum
TS-001	4950	37 °C	Environmental	Apiotrichum akiyoshidainum	0	Apiotrichum
TS-001	4980	33 °C	Environmental	Apiotrichum akiyoshidainum	0.0035	Apiotrichum
TS-001	4980	37 °C	Environmental	Apiotrichum akiyoshidainum	0	Apiotrichum
TS-001	5010	33 °C	Environmental	Apiotrichum akiyoshidainum	0.00312499999999999	Apiotrichum
TS-001	5010	37 °C	Environmental	Apiotrichum akiyoshidainum	0	Apiotrichum
TS-001	5040	33 °C	Environmental	Apiotrichum akiyoshidainum	0.00362499999999999	Apiotrichum
TS-001	5040	37 °C	Environmental	Apiotrichum akiyoshidainum	0	Apiotrichum
TS-001	5070	33 °C	Environmental	Apiotrichum akiyoshidainum	0.00337499999999999	Apiotrichum
TS-001	5070	37 °C	Environmental	Apiotrichum akiyoshidainum	0	Apiotrichum
TS-001	5100	33 °C	Environmental	Apiotrichum akiyoshidainum	0.00325	Apiotrichum
TS-001	5100	37 °C	Environmental	Apiotrichum akiyoshidainum	0	Apiotrichum
TS-001	5130	33 °C	Environmental	Apiotrichum akiyoshidainum	0.00375	Apiotrichum
TS-001	5130	37 °C	Environmental	Apiotrichum akiyoshidainum	0	Apiotrichum
TS-001	5160	33 °C	Environmental	Apiotrichum akiyoshidainum	0.003	Apiotrichum
TS-001	5160	37 °C	Environmental	Apiotrichum akiyoshidainum	0	Apiotrichum
TS-001	5190	33 °C	Environmental	Apiotrichum akiyoshidainum	0.0035	Apiotrichum
TS-001	5190	37 °C	Environmental	Apiotrichum akiyoshidainum	0	Apiotrichum
TS-001	5220	33 °C	Environmental	Apiotrichum akiyoshidainum	0.00362499999999999	Apiotrichum
TS-001	5220	37 °C	Environmental	Apiotrichum akiyoshidainum	0	Apiotrichum
TS-001	5250	33 °C	Environmental	Apiotrichum akiyoshidainum	0.003	Apiotrichum
TS-001	5250	37 °C	Environmental	Apiotrichum akiyoshidainum	0	Apiotrichum
TS-001	5280	33 °C	Environmental	Apiotrichum akiyoshidainum	0.00337499999999999	Apiotrichum
TS-001	5280	37 °C	Environmental	Apiotrichum akiyoshidainum	0	Apiotrichum
TS-001	5310	33 °C	Environmental	Apiotrichum akiyoshidainum	0.00312499999999999	Apiotrichum
TS-001	5310	37 °C	Environmental	Apiotrichum akiyoshidainum	0	Apiotrichum
TS-001	5340	33 °C	Environmental	Apiotrichum akiyoshidainum	0.003	Apiotrichum
TS-001	5340	37 °C	Environmental	Apiotrichum akiyoshidainum	0	Apiotrichum
TS-001	5370	33 °C	Environmental	Apiotrichum akiyoshidainum	0.00312499999999999	Apiotrichum
TS-001	5370	37 °C	Environmental	Apiotrichum akiyoshidainum	0	Apiotrichum
TS-001	5400	33 °C	Environmental	Apiotrichum akiyoshidainum	0.00312499999999999	Apiotrichum
TS-001	5400	37 °C	Environmental	Apiotrichum akiyoshidainum	0	Apiotrichum
TS-001	5430	33 °C	Environmental	Apiotrichum akiyoshidainum	0.00287499999999999	Apiotrichum
TS-001	5430	37 °C	Environmental	Apiotrichum akiyoshidainum	0	Apiotrichum
TS-001	5460	33 °C	Environmental	Apiotrichum akiyoshidainum	0.003	Apiotrichum
TS-001	5460	37 °C	Environmental	Apiotrichum akiyoshidainum	0	Apiotrichum
TS-001	5490	33 °C	Environmental	Apiotrichum akiyoshidainum	0.00287499999999999	Apiotrichum
TS-001	5490	37 °C	Environmental	Apiotrichum akiyoshidainum	0	Apiotrichum
TS-001	5520	33 °C	Environmental	Apiotrichum akiyoshidainum	0.003	Apiotrichum
TS-001	5520	37 °C	Environmental	Apiotrichum akiyoshidainum	0	Apiotrichum
TS-001	5550	33 °C	Environmental	Apiotrichum akiyoshidainum	0.003	Apiotrichum
TS-001	5550	37 °C	Environmental	Apiotrichum akiyoshidainum	0	Apiotrichum
TS-001	5580	33 °C	Environmental	Apiotrichum akiyoshidainum	0.00312499999999999	Apiotrichum
TS-001	5580	37 °C	Environmental	Apiotrichum akiyoshidainum	0	Apiotrichum
TS-001	5610	33 °C	Environmental	Apiotrichum akiyoshidainum	0.003	Apiotrichum
TS-001	5610	37 °C	Environmental	Apiotrichum akiyoshidainum	0	Apiotrichum
TS-001	5640	33 °C	Environmental	Apiotrichum akiyoshidainum	0.00312499999999999	Apiotrichum
TS-001	5640	37 °C	Environmental	Apiotrichum akiyoshidainum	0	Apiotrichum
TS-001	5670	33 °C	Environmental	Apiotrichum akiyoshidainum	0.0035	Apiotrichum
TS-001	5670	37 °C	Environmental	Apiotrichum akiyoshidainum	0	Apiotrichum
TS-001	5700	33 °C	Environmental	Apiotrichum akiyoshidainum	0.003	Apiotrichum
TS-001	5700	37 °C	Environmental	Apiotrichum akiyoshidainum	0	Apiotrichum
TS-001	5730	33 °C	Environmental	Apiotrichum akiyoshidainum	0.003	Apiotrichum
TS-001	5730	37 °C	Environmental	Apiotrichum akiyoshidainum	0	Apiotrichum
TS-001	5760	33 °C	Environmental	Apiotrichum akiyoshidainum	0.00287499999999999	Apiotrichum
TS-001	5760	37 °C	Environmental	Apiotrichum akiyoshidainum	0	Apiotrichum
TS-001	5790	33 °C	Environmental	Apiotrichum akiyoshidainum	0.00325	Apiotrichum
TS-001	5790	37 °C	Environmental	Apiotrichum akiyoshidainum	0	Apiotrichum
TS-001	5820	33 °C	Environmental	Apiotrichum akiyoshidainum	0.00337499999999999	Apiotrichum
TS-001	5820	37 °C	Environmental	Apiotrichum akiyoshidainum	0	Apiotrichum
TS-001	5850	33 °C	Environmental	Apiotrichum akiyoshidainum	0.00337499999999999	Apiotrichum
TS-001	5850	37 °C	Environmental	Apiotrichum akiyoshidainum	0	Apiotrichum
TS-001	5880	33 °C	Environmental	Apiotrichum akiyoshidainum	0.00325	Apiotrichum
TS-001	5880	37 °C	Environmental	Apiotrichum akiyoshidainum	0	Apiotrichum
TS-001	5910	33 °C	Environmental	Apiotrichum akiyoshidainum	0.00312499999999999	Apiotrichum
TS-001	5910	37 °C	Environmental	Apiotrichum akiyoshidainum	0	Apiotrichum
TS-001	5940	33 °C	Environmental	Apiotrichum akiyoshidainum	0.003	Apiotrichum
TS-001	5940	37 °C	Environmental	Apiotrichum akiyoshidainum	0	Apiotrichum
TS-001	5970	33 °C	Environmental	Apiotrichum akiyoshidainum	0.003	Apiotrichum
TS-001	5970	37 °C	Environmental	Apiotrichum akiyoshidainum	0	Apiotrichum
TS-001	6000	33 °C	Environmental	Apiotrichum akiyoshidainum	0.003	Apiotrichum
TS-001	6000	37 °C	Environmental	Apiotrichum akiyoshidainum	0	Apiotrichum
TS-001	6030	33 °C	Environmental	Apiotrichum akiyoshidainum	0.00325	Apiotrichum
TS-001	6030	37 °C	Environmental	Apiotrichum akiyoshidainum	0	Apiotrichum
TS-001	6060	33 °C	Environmental	Apiotrichum akiyoshidainum	0.00287499999999999	Apiotrichum
TS-001	6060	37 °C	Environmental	Apiotrichum akiyoshidainum	0	Apiotrichum
TS-001	6090	33 °C	Environmental	Apiotrichum akiyoshidainum	0.003	Apiotrichum
TS-001	6090	37 °C	Environmental	Apiotrichum akiyoshidainum	0	Apiotrichum
TS-001	6120	33 °C	Environmental	Apiotrichum akiyoshidainum	0.003	Apiotrichum
TS-001	6120	37 °C	Environmental	Apiotrichum akiyoshidainum	0	Apiotrichum
TS-001	6150	33 °C	Environmental	Apiotrichum akiyoshidainum	0.00275	Apiotrichum
TS-001	6150	37 °C	Environmental	Apiotrichum akiyoshidainum	0	Apiotrichum
TS-001	6180	33 °C	Environmental	Apiotrichum akiyoshidainum	0.00212499999999999	Apiotrichum
TS-001	6180	37 °C	Environmental	Apiotrichum akiyoshidainum	0	Apiotrichum
TS-001	6210	33 °C	Environmental	Apiotrichum akiyoshidainum	0.002	Apiotrichum
TS-001	6210	37 °C	Environmental	Apiotrichum akiyoshidainum	0	Apiotrichum
TS-001	6240	33 °C	Environmental	Apiotrichum akiyoshidainum	0.0015	Apiotrichum
TS-001	6240	37 °C	Environmental	Apiotrichum akiyoshidainum	0	Apiotrichum
TS-001	6270	33 °C	Environmental	Apiotrichum akiyoshidainum	0.00125	Apiotrichum
TS-001	6270	37 °C	Environmental	Apiotrichum akiyoshidainum	0	Apiotrichum
TS-001	6300	33 °C	Environmental	Apiotrichum akiyoshidainum	0.001	Apiotrichum
TS-001	6300	37 °C	Environmental	Apiotrichum akiyoshidainum	0	Apiotrichum
TS-001	6330	33 °C	Environmental	Apiotrichum akiyoshidainum	0.000624999999999987	Apiotrichum
TS-001	6330	37 °C	Environmental	Apiotrichum akiyoshidainum	0	Apiotrichum
TS-001	6360	33 °C	Environmental	Apiotrichum akiyoshidainum	5e-04	Apiotrichum
TS-001	6360	37 °C	Environmental	Apiotrichum akiyoshidainum	0	Apiotrichum
TS-001	6390	33 °C	Environmental	Apiotrichum akiyoshidainum	0.000375000000000014	Apiotrichum
TS-001	6390	37 °C	Environmental	Apiotrichum akiyoshidainum	0	Apiotrichum
TS-001	6420	33 °C	Environmental	Apiotrichum akiyoshidainum	0	Apiotrichum
TS-001	6420	37 °C	Environmental	Apiotrichum akiyoshidainum	0	Apiotrichum
TS-001	6450	33 °C	Environmental	Apiotrichum akiyoshidainum	0.000624999999999987	Apiotrichum
TS-001	6450	37 °C	Environmental	Apiotrichum akiyoshidainum	0	Apiotrichum
TS-001	6480	33 °C	Environmental	Apiotrichum akiyoshidainum	0.000750000000000001	Apiotrichum
TS-001	6480	37 °C	Environmental	Apiotrichum akiyoshidainum	0	Apiotrichum
TS-001	6510	33 °C	Environmental	Apiotrichum akiyoshidainum	0.001	Apiotrichum
TS-001	6510	37 °C	Environmental	Apiotrichum akiyoshidainum	0	Apiotrichum
TS-001	6540	33 °C	Environmental	Apiotrichum akiyoshidainum	0.001	Apiotrichum
TS-001	6540	37 °C	Environmental	Apiotrichum akiyoshidainum	0	Apiotrichum
TS-001	6570	33 °C	Environmental	Apiotrichum akiyoshidainum	0.001	Apiotrichum
TS-001	6570	37 °C	Environmental	Apiotrichum akiyoshidainum	0	Apiotrichum
TS-001	6600	33 °C	Environmental	Apiotrichum akiyoshidainum	0.00125	Apiotrichum
TS-001	6600	37 °C	Environmental	Apiotrichum akiyoshidainum	0	Apiotrichum
TS-001	6630	33 °C	Environmental	Apiotrichum akiyoshidainum	0.000875000000000015	Apiotrichum
TS-001	6630	37 °C	Environmental	Apiotrichum akiyoshidainum	0	Apiotrichum
TS-001	6660	33 °C	Environmental	Apiotrichum akiyoshidainum	0.00125	Apiotrichum
TS-001	6660	37 °C	Environmental	Apiotrichum akiyoshidainum	0	Apiotrichum
TS-001	6690	33 °C	Environmental	Apiotrichum akiyoshidainum	0.000750000000000001	Apiotrichum
TS-001	6690	37 °C	Environmental	Apiotrichum akiyoshidainum	0	Apiotrichum
TS-001	6720	33 °C	Environmental	Apiotrichum akiyoshidainum	0.001	Apiotrichum
TS-001	6720	37 °C	Environmental	Apiotrichum akiyoshidainum	0.00137500000000002	Apiotrichum
TS-001	6750	33 °C	Environmental	Apiotrichum akiyoshidainum	0.001	Apiotrichum
TS-001	6750	37 °C	Environmental	Apiotrichum akiyoshidainum	0.0015	Apiotrichum
TS-001	6780	33 °C	Environmental	Apiotrichum akiyoshidainum	0.00137500000000002	Apiotrichum
TS-001	6780	37 °C	Environmental	Apiotrichum akiyoshidainum	0.0015	Apiotrichum
TS-001	6810	33 °C	Environmental	Apiotrichum akiyoshidainum	0.000750000000000001	Apiotrichum
TS-001	6810	37 °C	Environmental	Apiotrichum akiyoshidainum	0.00137500000000002	Apiotrichum
TS-001	6840	33 °C	Environmental	Apiotrichum akiyoshidainum	0.00112499999999999	Apiotrichum
TS-001	6840	37 °C	Environmental	Apiotrichum akiyoshidainum	0.00137500000000002	Apiotrichum
TS-001	6870	33 °C	Environmental	Apiotrichum akiyoshidainum	0.000624999999999987	Apiotrichum
TS-001	6870	37 °C	Environmental	Apiotrichum akiyoshidainum	0.00125	Apiotrichum
TS-001	6900	33 °C	Environmental	Apiotrichum akiyoshidainum	0.00112499999999999	Apiotrichum
TS-001	6900	37 °C	Environmental	Apiotrichum akiyoshidainum	0.0015	Apiotrichum
TS-001	6930	33 °C	Environmental	Apiotrichum akiyoshidainum	0.00112500000000001	Apiotrichum
TS-001	6930	37 °C	Environmental	Apiotrichum akiyoshidainum	0.00112499999999999	Apiotrichum
TS-001	6960	33 °C	Environmental	Apiotrichum akiyoshidainum	0.001	Apiotrichum
TS-001	6960	37 °C	Environmental	Apiotrichum akiyoshidainum	0.00125	Apiotrichum
TS-001	6990	33 °C	Environmental	Apiotrichum akiyoshidainum	0.001	Apiotrichum
TS-001	6990	37 °C	Environmental	Apiotrichum akiyoshidainum	0.00125	Apiotrichum
TS-001	7020	33 °C	Environmental	Apiotrichum akiyoshidainum	0.00112499999999999	Apiotrichum
TS-001	7020	37 °C	Environmental	Apiotrichum akiyoshidainum	0.00175	Apiotrichum
TS-001	7050	33 °C	Environmental	Apiotrichum akiyoshidainum	0.00125	Apiotrichum
TS-001	7050	37 °C	Environmental	Apiotrichum akiyoshidainum	0.0015	Apiotrichum
TS-001	7080	33 °C	Environmental	Apiotrichum akiyoshidainum	0.000875000000000015	Apiotrichum
TS-001	7080	37 °C	Environmental	Apiotrichum akiyoshidainum	0.000624999999999987	Apiotrichum
TS-001	7110	33 °C	Environmental	Apiotrichum akiyoshidainum	0.000624999999999987	Apiotrichum
TS-001	7110	37 °C	Environmental	Apiotrichum akiyoshidainum	0.00137499999999999	Apiotrichum
TS-001	7140	33 °C	Environmental	Apiotrichum akiyoshidainum	0.001	Apiotrichum
TS-001	7140	37 °C	Environmental	Apiotrichum akiyoshidainum	0.00162500000000002	Apiotrichum
TS-001	7170	33 °C	Environmental	Apiotrichum akiyoshidainum	0.001	Apiotrichum
TS-001	7170	37 °C	Environmental	Apiotrichum akiyoshidainum	0.00137499999999999	Apiotrichum
TS-001	7200	33 °C	Environmental	Apiotrichum akiyoshidainum	0.000874999999999987	Apiotrichum
TS-001	7200	37 °C	Environmental	Apiotrichum akiyoshidainum	0.00137499999999999	Apiotrichum
TS-001	7230	33 °C	Environmental	Apiotrichum akiyoshidainum	0.000875000000000015	Apiotrichum
TS-001	7230	37 °C	Environmental	Apiotrichum akiyoshidainum	0.00162500000000002	Apiotrichum
TS-001	7260	33 °C	Environmental	Apiotrichum akiyoshidainum	0.000875000000000015	Apiotrichum
TS-001	7260	37 °C	Environmental	Apiotrichum akiyoshidainum	0.00125	Apiotrichum
TS-001	7290	33 °C	Environmental	Apiotrichum akiyoshidainum	0.000625000000000014	Apiotrichum
TS-001	7290	37 °C	Environmental	Apiotrichum akiyoshidainum	0.0015	Apiotrichum
TS-001	7320	33 °C	Environmental	Apiotrichum akiyoshidainum	0.00125	Apiotrichum
TS-001	7320	37 °C	Environmental	Apiotrichum akiyoshidainum	0.00137500000000002	Apiotrichum
TS-001	7350	33 °C	Environmental	Apiotrichum akiyoshidainum	0.001	Apiotrichum
TS-001	7350	37 °C	Environmental	Apiotrichum akiyoshidainum	0.00125	Apiotrichum
TS-001	7380	33 °C	Environmental	Apiotrichum akiyoshidainum	0.000624999999999987	Apiotrichum
TS-001	7380	37 °C	Environmental	Apiotrichum akiyoshidainum	0.00112499999999999	Apiotrichum
TS-001	7410	33 °C	Environmental	Apiotrichum akiyoshidainum	0.00112499999999999	Apiotrichum
TS-001	7410	37 °C	Environmental	Apiotrichum akiyoshidainum	0.001	Apiotrichum
TS-001	7440	33 °C	Environmental	Apiotrichum akiyoshidainum	0.001	Apiotrichum
TS-001	7440	37 °C	Environmental	Apiotrichum akiyoshidainum	0.00112500000000001	Apiotrichum
TS-001	7470	33 °C	Environmental	Apiotrichum akiyoshidainum	0.000750000000000001	Apiotrichum
TS-001	7470	37 °C	Environmental	Apiotrichum akiyoshidainum	0.00125	Apiotrichum
TS-001	7500	33 °C	Environmental	Apiotrichum akiyoshidainum	0.000375000000000014	Apiotrichum
TS-001	7500	37 °C	Environmental	Apiotrichum akiyoshidainum	0.000750000000000001	Apiotrichum
TS-001	7530	33 °C	Environmental	Apiotrichum akiyoshidainum	0.000750000000000001	Apiotrichum
TS-001	7530	37 °C	Environmental	Apiotrichum akiyoshidainum	0.00125	Apiotrichum
TS-001	7560	33 °C	Environmental	Apiotrichum akiyoshidainum	0.000875000000000015	Apiotrichum
TS-001	7560	37 °C	Environmental	Apiotrichum akiyoshidainum	0.000750000000000001	Apiotrichum
TS-001	7590	33 °C	Environmental	Apiotrichum akiyoshidainum	0.000750000000000001	Apiotrichum
TS-001	7590	37 °C	Environmental	Apiotrichum akiyoshidainum	0.00112500000000001	Apiotrichum
TS-001	7620	33 °C	Environmental	Apiotrichum akiyoshidainum	0.00112499999999999	Apiotrichum
TS-001	7620	37 °C	Environmental	Apiotrichum akiyoshidainum	0.00112499999999999	Apiotrichum
TS-001	7650	33 °C	Environmental	Apiotrichum akiyoshidainum	0.001	Apiotrichum
TS-001	7650	37 °C	Environmental	Apiotrichum akiyoshidainum	0.00112500000000001	Apiotrichum
TS-001	7680	33 °C	Environmental	Apiotrichum akiyoshidainum	0.001	Apiotrichum
TS-001	7680	37 °C	Environmental	Apiotrichum akiyoshidainum	0.00125	Apiotrichum
TS-001	7710	33 °C	Environmental	Apiotrichum akiyoshidainum	0.00137500000000002	Apiotrichum
TS-001	7710	37 °C	Environmental	Apiotrichum akiyoshidainum	0.00125	Apiotrichum
TS-001	7740	33 °C	Environmental	Apiotrichum akiyoshidainum	0.001	Apiotrichum
TS-001	7740	37 °C	Environmental	Apiotrichum akiyoshidainum	0.00125	Apiotrichum
TS-001	7770	33 °C	Environmental	Apiotrichum akiyoshidainum	0.000624999999999987	Apiotrichum
TS-001	7770	37 °C	Environmental	Apiotrichum akiyoshidainum	0.001	Apiotrichum
TS-001	7800	33 °C	Environmental	Apiotrichum akiyoshidainum	0.000624999999999987	Apiotrichum
TS-001	7800	37 °C	Environmental	Apiotrichum akiyoshidainum	0.00162499999999999	Apiotrichum
TS-001	7830	33 °C	Environmental	Apiotrichum akiyoshidainum	0.00125	Apiotrichum
TS-001	7830	37 °C	Environmental	Apiotrichum akiyoshidainum	0.000625000000000014	Apiotrichum
TS-001	7860	33 °C	Environmental	Apiotrichum akiyoshidainum	0.000750000000000001	Apiotrichum
TS-001	7860	37 °C	Environmental	Apiotrichum akiyoshidainum	0.000875000000000015	Apiotrichum
TS-001	7890	33 °C	Environmental	Apiotrichum akiyoshidainum	0.00112499999999999	Apiotrichum
TS-001	7890	37 °C	Environmental	Apiotrichum akiyoshidainum	0.00125	Apiotrichum
TS-001	7920	33 °C	Environmental	Apiotrichum akiyoshidainum	0.000875000000000015	Apiotrichum
TS-001	7920	37 °C	Environmental	Apiotrichum akiyoshidainum	0.00112499999999999	Apiotrichum
TS-001	7950	33 °C	Environmental	Apiotrichum akiyoshidainum	0.000375000000000014	Apiotrichum
TS-001	7950	37 °C	Environmental	Apiotrichum akiyoshidainum	0.00137499999999999	Apiotrichum
TS-001	7980	33 °C	Environmental	Apiotrichum akiyoshidainum	0.000874999999999987	Apiotrichum
TS-001	7980	37 °C	Environmental	Apiotrichum akiyoshidainum	0.000874999999999987	Apiotrichum
TS-001	8010	33 °C	Environmental	Apiotrichum akiyoshidainum	0.000375000000000014	Apiotrichum
TS-001	8010	37 °C	Environmental	Apiotrichum akiyoshidainum	0.00137500000000002	Apiotrichum
TS-001	8040	33 °C	Environmental	Apiotrichum akiyoshidainum	0.000750000000000001	Apiotrichum
TS-001	8040	37 °C	Environmental	Apiotrichum akiyoshidainum	0.00125	Apiotrichum
TS-001	8070	33 °C	Environmental	Apiotrichum akiyoshidainum	5e-04	Apiotrichum
TS-001	8070	37 °C	Environmental	Apiotrichum akiyoshidainum	0.0015	Apiotrichum
TS-001	8100	33 °C	Environmental	Apiotrichum akiyoshidainum	0.000750000000000001	Apiotrichum
TS-001	8100	37 °C	Environmental	Apiotrichum akiyoshidainum	0.000874999999999987	Apiotrichum
TS-001	8130	33 °C	Environmental	Apiotrichum akiyoshidainum	5e-04	Apiotrichum
TS-001	8130	37 °C	Environmental	Apiotrichum akiyoshidainum	0.001	Apiotrichum
TS-001	8160	33 °C	Environmental	Apiotrichum akiyoshidainum	0.000625000000000014	Apiotrichum
TS-001	8160	37 °C	Environmental	Apiotrichum akiyoshidainum	0.00125	Apiotrichum
TS-001	8190	33 °C	Environmental	Apiotrichum akiyoshidainum	0.000374999999999986	Apiotrichum
TS-001	8190	37 °C	Environmental	Apiotrichum akiyoshidainum	0.00137499999999999	Apiotrichum
TS-001	8220	33 °C	Environmental	Apiotrichum akiyoshidainum	0.000624999999999987	Apiotrichum
TS-001	8220	37 °C	Environmental	Apiotrichum akiyoshidainum	0.001	Apiotrichum
TS-001	8250	33 °C	Environmental	Apiotrichum akiyoshidainum	5e-04	Apiotrichum
TS-001	8250	37 °C	Environmental	Apiotrichum akiyoshidainum	0.001	Apiotrichum
TS-001	8280	33 °C	Environmental	Apiotrichum akiyoshidainum	0.000874999999999987	Apiotrichum
TS-001	8280	37 °C	Environmental	Apiotrichum akiyoshidainum	0.001	Apiotrichum
TS-001	8310	33 °C	Environmental	Apiotrichum akiyoshidainum	5e-04	Apiotrichum
TS-001	8310	37 °C	Environmental	Apiotrichum akiyoshidainum	0.00112499999999999	Apiotrichum
TS-001	8340	33 °C	Environmental	Apiotrichum akiyoshidainum	0.000750000000000001	Apiotrichum
TS-001	8340	37 °C	Environmental	Apiotrichum akiyoshidainum	0.000625000000000014	Apiotrichum
TS-001	8370	33 °C	Environmental	Apiotrichum akiyoshidainum	0.000375000000000014	Apiotrichum
TS-001	8370	37 °C	Environmental	Apiotrichum akiyoshidainum	0.00137500000000002	Apiotrichum
TS-001	8400	33 °C	Environmental	Apiotrichum akiyoshidainum	0.00125	Apiotrichum
TS-001	8400	37 °C	Environmental	Apiotrichum akiyoshidainum	0.001	Apiotrichum
TS-001	8430	33 °C	Environmental	Apiotrichum akiyoshidainum	0.000750000000000001	Apiotrichum
TS-001	8430	37 °C	Environmental	Apiotrichum akiyoshidainum	0.00125	Apiotrichum
TS-001	8460	33 °C	Environmental	Apiotrichum akiyoshidainum	0.000750000000000001	Apiotrichum
TS-001	8460	37 °C	Environmental	Apiotrichum akiyoshidainum	0.00112500000000001	Apiotrichum
TS-001	8490	33 °C	Environmental	Apiotrichum akiyoshidainum	0.001	Apiotrichum
TS-001	8490	37 °C	Environmental	Apiotrichum akiyoshidainum	0.000875000000000015	Apiotrichum
TS-001	8520	33 °C	Environmental	Apiotrichum akiyoshidainum	0.001	Apiotrichum
TS-001	8520	37 °C	Environmental	Apiotrichum akiyoshidainum	0.001	Apiotrichum
TS-001	8550	33 °C	Environmental	Apiotrichum akiyoshidainum	0.000875000000000015	Apiotrichum
TS-001	8550	37 °C	Environmental	Apiotrichum akiyoshidainum	0.001	Apiotrichum
TS-001	8580	33 °C	Environmental	Apiotrichum akiyoshidainum	0.00112499999999999	Apiotrichum
TS-001	8580	37 °C	Environmental	Apiotrichum akiyoshidainum	0.001	Apiotrichum
TS-001	8610	33 °C	Environmental	Apiotrichum akiyoshidainum	0.000875000000000015	Apiotrichum
TS-001	8610	37 °C	Environmental	Apiotrichum akiyoshidainum	0.00112499999999999	Apiotrichum
TS-001	8640	33 °C	Environmental	Apiotrichum akiyoshidainum	0.000875000000000015	Apiotrichum
TS-001	8640	37 °C	Environmental	Apiotrichum akiyoshidainum	0.00112499999999999	Apiotrichum
TS-001	8670	33 °C	Environmental	Apiotrichum akiyoshidainum	0.000750000000000001	Apiotrichum
TS-001	8670	37 °C	Environmental	Apiotrichum akiyoshidainum	0.00125	Apiotrichum
TS-001	8700	33 °C	Environmental	Apiotrichum akiyoshidainum	0.000750000000000001	Apiotrichum
TS-001	8700	37 °C	Environmental	Apiotrichum akiyoshidainum	0.00125	Apiotrichum
TS-001	8730	33 °C	Environmental	Apiotrichum akiyoshidainum	0.000874999999999987	Apiotrichum
TS-001	8730	37 °C	Environmental	Apiotrichum akiyoshidainum	0.001	Apiotrichum
TS-001	8760	33 °C	Environmental	Apiotrichum akiyoshidainum	0.000750000000000001	Apiotrichum
TS-001	8760	37 °C	Environmental	Apiotrichum akiyoshidainum	0.001	Apiotrichum
TS-001	8790	33 °C	Environmental	Apiotrichum akiyoshidainum	0.001	Apiotrichum
TS-001	8790	37 °C	Environmental	Apiotrichum akiyoshidainum	0.000624999999999987	Apiotrichum
TS-001	8820	33 °C	Environmental	Apiotrichum akiyoshidainum	0.000750000000000001	Apiotrichum
TS-001	8820	37 °C	Environmental	Apiotrichum akiyoshidainum	0.000750000000000001	Apiotrichum
TS-001	8850	33 °C	Environmental	Apiotrichum akiyoshidainum	0.00112499999999999	Apiotrichum
TS-001	8850	37 °C	Environmental	Apiotrichum akiyoshidainum	0.0015	Apiotrichum
TS-001	8880	33 °C	Environmental	Apiotrichum akiyoshidainum	0.000875000000000015	Apiotrichum
TS-001	8880	37 °C	Environmental	Apiotrichum akiyoshidainum	0.001	Apiotrichum
TS-001	8910	33 °C	Environmental	Apiotrichum akiyoshidainum	0.000875000000000015	Apiotrichum
TS-001	8910	37 °C	Environmental	Apiotrichum akiyoshidainum	0.001	Apiotrichum
TS-001	8940	33 °C	Environmental	Apiotrichum akiyoshidainum	0.001	Apiotrichum
TS-001	8940	37 °C	Environmental	Apiotrichum akiyoshidainum	0.00137500000000002	Apiotrichum
TS-001	8970	33 °C	Environmental	Apiotrichum akiyoshidainum	0.000874999999999987	Apiotrichum
TS-001	8970	37 °C	Environmental	Apiotrichum akiyoshidainum	0.000874999999999987	Apiotrichum
TS-001	9000	33 °C	Environmental	Apiotrichum akiyoshidainum	0.000750000000000001	Apiotrichum
TS-001	9000	37 °C	Environmental	Apiotrichum akiyoshidainum	0.00112500000000001	Apiotrichum
TS-001	9030	33 °C	Environmental	Apiotrichum akiyoshidainum	0.000875000000000015	Apiotrichum
TS-001	9030	37 °C	Environmental	Apiotrichum akiyoshidainum	0.00162500000000002	Apiotrichum
TS-001	9060	33 °C	Environmental	Apiotrichum akiyoshidainum	5e-04	Apiotrichum
TS-001	9060	37 °C	Environmental	Apiotrichum akiyoshidainum	0.00137499999999999	Apiotrichum
TS-001	9090	33 °C	Environmental	Apiotrichum akiyoshidainum	0.000375000000000014	Apiotrichum
TS-001	9090	37 °C	Environmental	Apiotrichum akiyoshidainum	0.00112500000000001	Apiotrichum
TS-001	9120	33 °C	Environmental	Apiotrichum akiyoshidainum	0.000874999999999987	Apiotrichum
TS-001	9120	37 °C	Environmental	Apiotrichum akiyoshidainum	0.001	Apiotrichum
TS-001	9150	33 °C	Environmental	Apiotrichum akiyoshidainum	0.001	Apiotrichum
TS-001	9150	37 °C	Environmental	Apiotrichum akiyoshidainum	0.001	Apiotrichum
TS-001	9180	33 °C	Environmental	Apiotrichum akiyoshidainum	5e-04	Apiotrichum
TS-001	9180	37 °C	Environmental	Apiotrichum akiyoshidainum	0.00125	Apiotrichum
TS-001	9210	33 °C	Environmental	Apiotrichum akiyoshidainum	0.001	Apiotrichum
TS-001	9210	37 °C	Environmental	Apiotrichum akiyoshidainum	0.00112499999999999	Apiotrichum
TS-001	9240	33 °C	Environmental	Apiotrichum akiyoshidainum	0.000624999999999987	Apiotrichum
TS-001	9240	37 °C	Environmental	Apiotrichum akiyoshidainum	0.00125	Apiotrichum
TS-001	9270	33 °C	Environmental	Apiotrichum akiyoshidainum	0.000624999999999987	Apiotrichum
TS-001	9270	37 °C	Environmental	Apiotrichum akiyoshidainum	0.00112500000000001	Apiotrichum
TS-001	9300	33 °C	Environmental	Apiotrichum akiyoshidainum	5e-04	Apiotrichum
TS-001	9300	37 °C	Environmental	Apiotrichum akiyoshidainum	0.00137499999999999	Apiotrichum
TS-001	9330	33 °C	Environmental	Apiotrichum akiyoshidainum	0.000375000000000014	Apiotrichum
TS-001	9330	37 °C	Environmental	Apiotrichum akiyoshidainum	0.00112500000000001	Apiotrichum
TS-001	9360	33 °C	Environmental	Apiotrichum akiyoshidainum	0.00125	Apiotrichum
TS-001	9360	37 °C	Environmental	Apiotrichum akiyoshidainum	0.001	Apiotrichum
TS-001	9390	33 °C	Environmental	Apiotrichum akiyoshidainum	0.001	Apiotrichum
TS-001	9390	37 °C	Environmental	Apiotrichum akiyoshidainum	0.00112500000000001	Apiotrichum
TS-001	9420	33 °C	Environmental	Apiotrichum akiyoshidainum	0.001	Apiotrichum
TS-001	9420	37 °C	Environmental	Apiotrichum akiyoshidainum	0.00112499999999999	Apiotrichum
TS-001	9450	33 °C	Environmental	Apiotrichum akiyoshidainum	0.000875000000000015	Apiotrichum
TS-001	9450	37 °C	Environmental	Apiotrichum akiyoshidainum	0.00137500000000002	Apiotrichum
TS-001	9480	33 °C	Environmental	Apiotrichum akiyoshidainum	0.000625000000000014	Apiotrichum
TS-001	9480	37 °C	Environmental	Apiotrichum akiyoshidainum	0.00137499999999999	Apiotrichum
TS-001	9510	33 °C	Environmental	Apiotrichum akiyoshidainum	0.000624999999999987	Apiotrichum
TS-001	9510	37 °C	Environmental	Apiotrichum akiyoshidainum	0.00162499999999999	Apiotrichum
TS-001	9540	33 °C	Environmental	Apiotrichum akiyoshidainum	5e-04	Apiotrichum
TS-001	9540	37 °C	Environmental	Apiotrichum akiyoshidainum	0.00112500000000001	Apiotrichum
TS-001	9570	33 °C	Environmental	Apiotrichum akiyoshidainum	0.000624999999999987	Apiotrichum
TS-001	9570	37 °C	Environmental	Apiotrichum akiyoshidainum	0.000875000000000015	Apiotrichum
TS-001	9600	33 °C	Environmental	Apiotrichum akiyoshidainum	0.000750000000000001	Apiotrichum
TS-001	9600	37 °C	Environmental	Apiotrichum akiyoshidainum	5e-04	Apiotrichum
TS-001	9630	33 °C	Environmental	Apiotrichum akiyoshidainum	0.000875000000000015	Apiotrichum
TS-001	9630	37 °C	Environmental	Apiotrichum akiyoshidainum	0.001	Apiotrichum
TS-001	9660	33 °C	Environmental	Apiotrichum akiyoshidainum	0.000375000000000014	Apiotrichum
TS-001	9660	37 °C	Environmental	Apiotrichum akiyoshidainum	0.00112500000000001	Apiotrichum
TS-001	9690	33 °C	Environmental	Apiotrichum akiyoshidainum	0.000875000000000015	Apiotrichum
TS-001	9690	37 °C	Environmental	Apiotrichum akiyoshidainum	0.001	Apiotrichum
TS-001	9720	33 °C	Environmental	Apiotrichum akiyoshidainum	0.001	Apiotrichum
TS-001	9720	37 °C	Environmental	Apiotrichum akiyoshidainum	0.00125	Apiotrichum
TS-001	9750	33 °C	Environmental	Apiotrichum akiyoshidainum	0.000875000000000015	Apiotrichum
TS-001	9750	37 °C	Environmental	Apiotrichum akiyoshidainum	0.001	Apiotrichum
TS-001	9780	33 °C	Environmental	Apiotrichum akiyoshidainum	0.000750000000000001	Apiotrichum
TS-001	9780	37 °C	Environmental	Apiotrichum akiyoshidainum	0.000750000000000001	Apiotrichum
TS-001	9810	33 °C	Environmental	Apiotrichum akiyoshidainum	0.001	Apiotrichum
TS-001	9810	37 °C	Environmental	Apiotrichum akiyoshidainum	0.00112499999999999	Apiotrichum
TS-001	9840	33 °C	Environmental	Apiotrichum akiyoshidainum	0.000625000000000014	Apiotrichum
TS-001	9840	37 °C	Environmental	Apiotrichum akiyoshidainum	0.001	Apiotrichum
TS-001	9870	33 °C	Environmental	Apiotrichum akiyoshidainum	5e-04	Apiotrichum
TS-001	9870	37 °C	Environmental	Apiotrichum akiyoshidainum	0.00137499999999999	Apiotrichum
TS-001	9900	33 °C	Environmental	Apiotrichum akiyoshidainum	5e-04	Apiotrichum
TS-001	9900	37 °C	Environmental	Apiotrichum akiyoshidainum	0.00125	Apiotrichum
TS-001	9930	33 °C	Environmental	Apiotrichum akiyoshidainum	0.00112500000000001	Apiotrichum
TS-001	9930	37 °C	Environmental	Apiotrichum akiyoshidainum	0.0015	Apiotrichum
TS-001	9960	33 °C	Environmental	Apiotrichum akiyoshidainum	0.001	Apiotrichum
TS-001	9960	37 °C	Environmental	Apiotrichum akiyoshidainum	0.000750000000000001	Apiotrichum
TS-001	9990	33 °C	Environmental	Apiotrichum akiyoshidainum	0.00112499999999999	Apiotrichum
TS-001	9990	37 °C	Environmental	Apiotrichum akiyoshidainum	0.00112499999999999	Apiotrichum
TS-001	10020	33 °C	Environmental	Apiotrichum akiyoshidainum	0.000875000000000015	Apiotrichum
TS-001	10020	37 °C	Environmental	Apiotrichum akiyoshidainum	0.00137500000000002	Apiotrichum
TS-001	10050	33 °C	Environmental	Apiotrichum akiyoshidainum	0.000750000000000001	Apiotrichum
TS-001	10050	37 °C	Environmental	Apiotrichum akiyoshidainum	0.00112500000000001	Apiotrichum
TS-001	10080	33 °C	Environmental	Apiotrichum akiyoshidainum	0.000875000000000015	Apiotrichum
TS-001	10080	37 °C	Environmental	Apiotrichum akiyoshidainum	0.001	Apiotrichum
TS-012	0	33 °C	Clinical	Cutaneotrichosporon dermatis	0.00112499999999999	Cutaneotrichosporon
TS-012	0	37 °C	Clinical	Cutaneotrichosporon dermatis	0.002	Cutaneotrichosporon
TS-012	30	33 °C	Clinical	Cutaneotrichosporon dermatis	0	Cutaneotrichosporon
TS-012	30	37 °C	Clinical	Cutaneotrichosporon dermatis	0.002	Cutaneotrichosporon
TS-012	60	33 °C	Clinical	Cutaneotrichosporon dermatis	0	Cutaneotrichosporon
TS-012	60	37 °C	Clinical	Cutaneotrichosporon dermatis	0.00212500000000002	Cutaneotrichosporon
TS-012	90	33 °C	Clinical	Cutaneotrichosporon dermatis	0	Cutaneotrichosporon
TS-012	90	37 °C	Clinical	Cutaneotrichosporon dermatis	0.00187499999999999	Cutaneotrichosporon
TS-012	120	33 °C	Clinical	Cutaneotrichosporon dermatis	0	Cutaneotrichosporon
TS-012	120	37 °C	Clinical	Cutaneotrichosporon dermatis	0.002	Cutaneotrichosporon
TS-012	150	33 °C	Clinical	Cutaneotrichosporon dermatis	0	Cutaneotrichosporon
TS-012	150	37 °C	Clinical	Cutaneotrichosporon dermatis	0.00237500000000002	Cutaneotrichosporon
TS-012	180	33 °C	Clinical	Cutaneotrichosporon dermatis	0	Cutaneotrichosporon
TS-012	180	37 °C	Clinical	Cutaneotrichosporon dermatis	0.00225	Cutaneotrichosporon
TS-012	210	33 °C	Clinical	Cutaneotrichosporon dermatis	0	Cutaneotrichosporon
TS-012	210	37 °C	Clinical	Cutaneotrichosporon dermatis	0.00237499999999999	Cutaneotrichosporon
TS-012	240	33 °C	Clinical	Cutaneotrichosporon dermatis	0	Cutaneotrichosporon
TS-012	240	37 °C	Clinical	Cutaneotrichosporon dermatis	0.002	Cutaneotrichosporon
TS-012	270	33 °C	Clinical	Cutaneotrichosporon dermatis	0	Cutaneotrichosporon
TS-012	270	37 °C	Clinical	Cutaneotrichosporon dermatis	0.00175	Cutaneotrichosporon
TS-012	300	33 °C	Clinical	Cutaneotrichosporon dermatis	0	Cutaneotrichosporon
TS-012	300	37 °C	Clinical	Cutaneotrichosporon dermatis	0.00125	Cutaneotrichosporon
TS-012	330	33 °C	Clinical	Cutaneotrichosporon dermatis	0	Cutaneotrichosporon
TS-012	330	37 °C	Clinical	Cutaneotrichosporon dermatis	0.00162500000000002	Cutaneotrichosporon
TS-012	360	33 °C	Clinical	Cutaneotrichosporon dermatis	0	Cutaneotrichosporon
TS-012	360	37 °C	Clinical	Cutaneotrichosporon dermatis	0.00137499999999999	Cutaneotrichosporon
TS-012	390	33 °C	Clinical	Cutaneotrichosporon dermatis	0	Cutaneotrichosporon
TS-012	390	37 °C	Clinical	Cutaneotrichosporon dermatis	0.00125	Cutaneotrichosporon
TS-012	420	33 °C	Clinical	Cutaneotrichosporon dermatis	0	Cutaneotrichosporon
TS-012	420	37 °C	Clinical	Cutaneotrichosporon dermatis	0.00125	Cutaneotrichosporon
TS-012	450	33 °C	Clinical	Cutaneotrichosporon dermatis	0	Cutaneotrichosporon
TS-012	450	37 °C	Clinical	Cutaneotrichosporon dermatis	0.00187500000000002	Cutaneotrichosporon
TS-012	480	33 °C	Clinical	Cutaneotrichosporon dermatis	0	Cutaneotrichosporon
TS-012	480	37 °C	Clinical	Cutaneotrichosporon dermatis	0.001	Cutaneotrichosporon
TS-012	510	33 °C	Clinical	Cutaneotrichosporon dermatis	0	Cutaneotrichosporon
TS-012	510	37 °C	Clinical	Cutaneotrichosporon dermatis	0.0015	Cutaneotrichosporon
TS-012	540	33 °C	Clinical	Cutaneotrichosporon dermatis	0	Cutaneotrichosporon
TS-012	540	37 °C	Clinical	Cutaneotrichosporon dermatis	0.00137500000000002	Cutaneotrichosporon
TS-012	570	33 °C	Clinical	Cutaneotrichosporon dermatis	0	Cutaneotrichosporon
TS-012	570	37 °C	Clinical	Cutaneotrichosporon dermatis	0.00175	Cutaneotrichosporon
TS-012	600	33 °C	Clinical	Cutaneotrichosporon dermatis	0	Cutaneotrichosporon
TS-012	600	37 °C	Clinical	Cutaneotrichosporon dermatis	0.0015	Cutaneotrichosporon
TS-012	630	33 °C	Clinical	Cutaneotrichosporon dermatis	0.000124999999999986	Cutaneotrichosporon
TS-012	630	37 °C	Clinical	Cutaneotrichosporon dermatis	0.002	Cutaneotrichosporon
TS-012	660	33 °C	Clinical	Cutaneotrichosporon dermatis	5e-04	Cutaneotrichosporon
TS-012	660	37 °C	Clinical	Cutaneotrichosporon dermatis	0.00187499999999999	Cutaneotrichosporon
TS-012	690	33 °C	Clinical	Cutaneotrichosporon dermatis	0.002	Cutaneotrichosporon
TS-012	690	37 °C	Clinical	Cutaneotrichosporon dermatis	0.002	Cutaneotrichosporon
TS-012	720	33 °C	Clinical	Cutaneotrichosporon dermatis	0.00375	Cutaneotrichosporon
TS-012	720	37 °C	Clinical	Cutaneotrichosporon dermatis	0.00237500000000002	Cutaneotrichosporon
TS-012	750	33 °C	Clinical	Cutaneotrichosporon dermatis	0.00537499999999999	Cutaneotrichosporon
TS-012	750	37 °C	Clinical	Cutaneotrichosporon dermatis	0.00287500000000002	Cutaneotrichosporon
TS-012	780	33 °C	Clinical	Cutaneotrichosporon dermatis	0.00850000000000001	Cutaneotrichosporon
TS-012	780	37 °C	Clinical	Cutaneotrichosporon dermatis	0.0035	Cutaneotrichosporon
TS-012	810	33 °C	Clinical	Cutaneotrichosporon dermatis	0.011125	Cutaneotrichosporon
TS-012	810	37 °C	Clinical	Cutaneotrichosporon dermatis	0.00437500000000002	Cutaneotrichosporon
TS-012	840	33 °C	Clinical	Cutaneotrichosporon dermatis	0.0145	Cutaneotrichosporon
TS-012	840	37 °C	Clinical	Cutaneotrichosporon dermatis	0.00525	Cutaneotrichosporon
TS-012	870	33 °C	Clinical	Cutaneotrichosporon dermatis	0.017875	Cutaneotrichosporon
TS-012	870	37 °C	Clinical	Cutaneotrichosporon dermatis	0.00650000000000001	Cutaneotrichosporon
TS-012	900	33 °C	Clinical	Cutaneotrichosporon dermatis	0.02175	Cutaneotrichosporon
TS-012	900	37 °C	Clinical	Cutaneotrichosporon dermatis	0.00862499999999999	Cutaneotrichosporon
TS-012	930	33 °C	Clinical	Cutaneotrichosporon dermatis	0.024625	Cutaneotrichosporon
TS-012	930	37 °C	Clinical	Cutaneotrichosporon dermatis	0.010875	Cutaneotrichosporon
TS-012	960	33 °C	Clinical	Cutaneotrichosporon dermatis	0.028125	Cutaneotrichosporon
TS-012	960	37 °C	Clinical	Cutaneotrichosporon dermatis	0.01375	Cutaneotrichosporon
TS-012	990	33 °C	Clinical	Cutaneotrichosporon dermatis	0.030875	Cutaneotrichosporon
TS-012	990	37 °C	Clinical	Cutaneotrichosporon dermatis	0.017125	Cutaneotrichosporon
TS-012	1020	33 °C	Clinical	Cutaneotrichosporon dermatis	0.03475	Cutaneotrichosporon
TS-012	1020	37 °C	Clinical	Cutaneotrichosporon dermatis	0.019625	Cutaneotrichosporon
TS-012	1050	33 °C	Clinical	Cutaneotrichosporon dermatis	0.038	Cutaneotrichosporon
TS-012	1050	37 °C	Clinical	Cutaneotrichosporon dermatis	0.023125	Cutaneotrichosporon
TS-012	1080	33 °C	Clinical	Cutaneotrichosporon dermatis	0.04125	Cutaneotrichosporon
TS-012	1080	37 °C	Clinical	Cutaneotrichosporon dermatis	0.026625	Cutaneotrichosporon
TS-012	1110	33 °C	Clinical	Cutaneotrichosporon dermatis	0.044125	Cutaneotrichosporon
TS-012	1110	37 °C	Clinical	Cutaneotrichosporon dermatis	0.030125	Cutaneotrichosporon
TS-012	1140	33 °C	Clinical	Cutaneotrichosporon dermatis	0.047625	Cutaneotrichosporon
TS-012	1140	37 °C	Clinical	Cutaneotrichosporon dermatis	0.0335	Cutaneotrichosporon
TS-012	1170	33 °C	Clinical	Cutaneotrichosporon dermatis	0.05025	Cutaneotrichosporon
TS-012	1170	37 °C	Clinical	Cutaneotrichosporon dermatis	0.037125	Cutaneotrichosporon
TS-012	1200	33 °C	Clinical	Cutaneotrichosporon dermatis	0.05425	Cutaneotrichosporon
TS-012	1200	37 °C	Clinical	Cutaneotrichosporon dermatis	0.04	Cutaneotrichosporon
TS-012	1230	33 °C	Clinical	Cutaneotrichosporon dermatis	0.057125	Cutaneotrichosporon
TS-012	1230	37 °C	Clinical	Cutaneotrichosporon dermatis	0.0435	Cutaneotrichosporon
TS-012	1260	33 °C	Clinical	Cutaneotrichosporon dermatis	0.060125	Cutaneotrichosporon
TS-012	1260	37 °C	Clinical	Cutaneotrichosporon dermatis	0.04675	Cutaneotrichosporon
TS-012	1290	33 °C	Clinical	Cutaneotrichosporon dermatis	0.063375	Cutaneotrichosporon
TS-012	1290	37 °C	Clinical	Cutaneotrichosporon dermatis	0.05	Cutaneotrichosporon
TS-012	1320	33 °C	Clinical	Cutaneotrichosporon dermatis	0.0665	Cutaneotrichosporon
TS-012	1320	37 °C	Clinical	Cutaneotrichosporon dermatis	0.053625	Cutaneotrichosporon
TS-012	1350	33 °C	Clinical	Cutaneotrichosporon dermatis	0.070375	Cutaneotrichosporon
TS-012	1350	37 °C	Clinical	Cutaneotrichosporon dermatis	0.0565	Cutaneotrichosporon
TS-012	1380	33 °C	Clinical	Cutaneotrichosporon dermatis	0.073	Cutaneotrichosporon
TS-012	1380	37 °C	Clinical	Cutaneotrichosporon dermatis	0.059875	Cutaneotrichosporon
TS-012	1410	33 °C	Clinical	Cutaneotrichosporon dermatis	0.075375	Cutaneotrichosporon
TS-012	1410	37 °C	Clinical	Cutaneotrichosporon dermatis	0.06325	Cutaneotrichosporon
TS-012	1440	33 °C	Clinical	Cutaneotrichosporon dermatis	0.07875	Cutaneotrichosporon
TS-012	1440	37 °C	Clinical	Cutaneotrichosporon dermatis	0.0665	Cutaneotrichosporon
TS-012	1470	33 °C	Clinical	Cutaneotrichosporon dermatis	0.079	Cutaneotrichosporon
TS-012	1470	37 °C	Clinical	Cutaneotrichosporon dermatis	0.069875	Cutaneotrichosporon
TS-012	1500	33 °C	Clinical	Cutaneotrichosporon dermatis	0.0815	Cutaneotrichosporon
TS-012	1500	37 °C	Clinical	Cutaneotrichosporon dermatis	0.073	Cutaneotrichosporon
TS-012	1530	33 °C	Clinical	Cutaneotrichosporon dermatis	0.083875	Cutaneotrichosporon
TS-012	1530	37 °C	Clinical	Cutaneotrichosporon dermatis	0.0765	Cutaneotrichosporon
TS-012	1560	33 °C	Clinical	Cutaneotrichosporon dermatis	0.086	Cutaneotrichosporon
TS-012	1560	37 °C	Clinical	Cutaneotrichosporon dermatis	0.079375	Cutaneotrichosporon
TS-012	1590	33 °C	Clinical	Cutaneotrichosporon dermatis	0.089	Cutaneotrichosporon
TS-012	1590	37 °C	Clinical	Cutaneotrichosporon dermatis	0.082375	Cutaneotrichosporon
TS-012	1620	33 °C	Clinical	Cutaneotrichosporon dermatis	0.090875	Cutaneotrichosporon
TS-012	1620	37 °C	Clinical	Cutaneotrichosporon dermatis	0.085625	Cutaneotrichosporon
TS-012	1650	33 °C	Clinical	Cutaneotrichosporon dermatis	0.09325	Cutaneotrichosporon
TS-012	1650	37 °C	Clinical	Cutaneotrichosporon dermatis	0.08825	Cutaneotrichosporon
TS-012	1680	33 °C	Clinical	Cutaneotrichosporon dermatis	0.096375	Cutaneotrichosporon
TS-012	1680	37 °C	Clinical	Cutaneotrichosporon dermatis	0.0915	Cutaneotrichosporon
TS-012	1710	33 °C	Clinical	Cutaneotrichosporon dermatis	0.098375	Cutaneotrichosporon
TS-012	1710	37 °C	Clinical	Cutaneotrichosporon dermatis	0.09425	Cutaneotrichosporon
TS-012	1740	33 °C	Clinical	Cutaneotrichosporon dermatis	0.10125	Cutaneotrichosporon
TS-012	1740	37 °C	Clinical	Cutaneotrichosporon dermatis	0.09725	Cutaneotrichosporon
TS-012	1770	33 °C	Clinical	Cutaneotrichosporon dermatis	0.103375	Cutaneotrichosporon
TS-012	1770	37 °C	Clinical	Cutaneotrichosporon dermatis	0.100375	Cutaneotrichosporon
TS-012	1800	33 °C	Clinical	Cutaneotrichosporon dermatis	0.10625	Cutaneotrichosporon
TS-012	1800	37 °C	Clinical	Cutaneotrichosporon dermatis	0.10325	Cutaneotrichosporon
TS-012	1830	33 °C	Clinical	Cutaneotrichosporon dermatis	0.108125	Cutaneotrichosporon
TS-012	1830	37 °C	Clinical	Cutaneotrichosporon dermatis	0.106375	Cutaneotrichosporon
TS-012	1860	33 °C	Clinical	Cutaneotrichosporon dermatis	0.110875	Cutaneotrichosporon
TS-012	1860	37 °C	Clinical	Cutaneotrichosporon dermatis	0.109	Cutaneotrichosporon
TS-012	1890	33 °C	Clinical	Cutaneotrichosporon dermatis	0.113125	Cutaneotrichosporon
TS-012	1890	37 °C	Clinical	Cutaneotrichosporon dermatis	0.111625	Cutaneotrichosporon
TS-012	1920	33 °C	Clinical	Cutaneotrichosporon dermatis	0.11525	Cutaneotrichosporon
TS-012	1920	37 °C	Clinical	Cutaneotrichosporon dermatis	0.114	Cutaneotrichosporon
TS-012	1950	33 °C	Clinical	Cutaneotrichosporon dermatis	0.117625	Cutaneotrichosporon
TS-012	1950	37 °C	Clinical	Cutaneotrichosporon dermatis	0.11675	Cutaneotrichosporon
TS-012	1980	33 °C	Clinical	Cutaneotrichosporon dermatis	0.11925	Cutaneotrichosporon
TS-012	1980	37 °C	Clinical	Cutaneotrichosporon dermatis	0.11975	Cutaneotrichosporon
TS-012	2010	33 °C	Clinical	Cutaneotrichosporon dermatis	0.121625	Cutaneotrichosporon
TS-012	2010	37 °C	Clinical	Cutaneotrichosporon dermatis	0.122625	Cutaneotrichosporon
TS-012	2040	33 °C	Clinical	Cutaneotrichosporon dermatis	0.123625	Cutaneotrichosporon
TS-012	2040	37 °C	Clinical	Cutaneotrichosporon dermatis	0.125125	Cutaneotrichosporon
TS-012	2070	33 °C	Clinical	Cutaneotrichosporon dermatis	0.1255	Cutaneotrichosporon
TS-012	2070	37 °C	Clinical	Cutaneotrichosporon dermatis	0.1275	Cutaneotrichosporon
TS-012	2100	33 °C	Clinical	Cutaneotrichosporon dermatis	0.1275	Cutaneotrichosporon
TS-012	2100	37 °C	Clinical	Cutaneotrichosporon dermatis	0.13	Cutaneotrichosporon
TS-012	2130	33 °C	Clinical	Cutaneotrichosporon dermatis	0.1295	Cutaneotrichosporon
TS-012	2130	37 °C	Clinical	Cutaneotrichosporon dermatis	0.133125	Cutaneotrichosporon
TS-012	2160	33 °C	Clinical	Cutaneotrichosporon dermatis	0.13175	Cutaneotrichosporon
TS-012	2160	37 °C	Clinical	Cutaneotrichosporon dermatis	0.13525	Cutaneotrichosporon
TS-012	2190	33 °C	Clinical	Cutaneotrichosporon dermatis	0.133125	Cutaneotrichosporon
TS-012	2190	37 °C	Clinical	Cutaneotrichosporon dermatis	0.137875	Cutaneotrichosporon
TS-012	2220	33 °C	Clinical	Cutaneotrichosporon dermatis	0.13475	Cutaneotrichosporon
TS-012	2220	37 °C	Clinical	Cutaneotrichosporon dermatis	0.14025	Cutaneotrichosporon
TS-012	2250	33 °C	Clinical	Cutaneotrichosporon dermatis	0.13625	Cutaneotrichosporon
TS-012	2250	37 °C	Clinical	Cutaneotrichosporon dermatis	0.143375	Cutaneotrichosporon
TS-012	2280	33 °C	Clinical	Cutaneotrichosporon dermatis	0.137875	Cutaneotrichosporon
TS-012	2280	37 °C	Clinical	Cutaneotrichosporon dermatis	0.14575	Cutaneotrichosporon
TS-012	2310	33 °C	Clinical	Cutaneotrichosporon dermatis	0.139875	Cutaneotrichosporon
TS-012	2310	37 °C	Clinical	Cutaneotrichosporon dermatis	0.147875	Cutaneotrichosporon
TS-012	2340	33 °C	Clinical	Cutaneotrichosporon dermatis	0.142125	Cutaneotrichosporon
TS-012	2340	37 °C	Clinical	Cutaneotrichosporon dermatis	0.1505	Cutaneotrichosporon
TS-012	2370	33 °C	Clinical	Cutaneotrichosporon dermatis	0.1435	Cutaneotrichosporon
TS-012	2370	37 °C	Clinical	Cutaneotrichosporon dermatis	0.152625	Cutaneotrichosporon
TS-012	2400	33 °C	Clinical	Cutaneotrichosporon dermatis	0.1455	Cutaneotrichosporon
TS-012	2400	37 °C	Clinical	Cutaneotrichosporon dermatis	0.155375	Cutaneotrichosporon
TS-012	2430	33 °C	Clinical	Cutaneotrichosporon dermatis	0.146625	Cutaneotrichosporon
TS-012	2430	37 °C	Clinical	Cutaneotrichosporon dermatis	0.15675	Cutaneotrichosporon
TS-012	2460	33 °C	Clinical	Cutaneotrichosporon dermatis	0.14875	Cutaneotrichosporon
TS-012	2460	37 °C	Clinical	Cutaneotrichosporon dermatis	0.159375	Cutaneotrichosporon
TS-012	2490	33 °C	Clinical	Cutaneotrichosporon dermatis	0.1505	Cutaneotrichosporon
TS-012	2490	37 °C	Clinical	Cutaneotrichosporon dermatis	0.16125	Cutaneotrichosporon
TS-012	2520	33 °C	Clinical	Cutaneotrichosporon dermatis	0.15225	Cutaneotrichosporon
TS-012	2520	37 °C	Clinical	Cutaneotrichosporon dermatis	0.16375	Cutaneotrichosporon
TS-012	2550	33 °C	Clinical	Cutaneotrichosporon dermatis	0.153875	Cutaneotrichosporon
TS-012	2550	37 °C	Clinical	Cutaneotrichosporon dermatis	0.1655	Cutaneotrichosporon
TS-012	2580	33 °C	Clinical	Cutaneotrichosporon dermatis	0.1555	Cutaneotrichosporon
TS-012	2580	37 °C	Clinical	Cutaneotrichosporon dermatis	0.168	Cutaneotrichosporon
TS-012	2610	33 °C	Clinical	Cutaneotrichosporon dermatis	0.157	Cutaneotrichosporon
TS-012	2610	37 °C	Clinical	Cutaneotrichosporon dermatis	0.1705	Cutaneotrichosporon
TS-012	2640	33 °C	Clinical	Cutaneotrichosporon dermatis	0.157875	Cutaneotrichosporon
TS-012	2640	37 °C	Clinical	Cutaneotrichosporon dermatis	0.172375	Cutaneotrichosporon
TS-012	2670	33 °C	Clinical	Cutaneotrichosporon dermatis	0.159875	Cutaneotrichosporon
TS-012	2670	37 °C	Clinical	Cutaneotrichosporon dermatis	0.17475	Cutaneotrichosporon
TS-012	2700	33 °C	Clinical	Cutaneotrichosporon dermatis	0.1615	Cutaneotrichosporon
TS-012	2700	37 °C	Clinical	Cutaneotrichosporon dermatis	0.17625	Cutaneotrichosporon
TS-012	2730	33 °C	Clinical	Cutaneotrichosporon dermatis	0.1625	Cutaneotrichosporon
TS-012	2730	37 °C	Clinical	Cutaneotrichosporon dermatis	0.17825	Cutaneotrichosporon
TS-012	2760	33 °C	Clinical	Cutaneotrichosporon dermatis	0.164375	Cutaneotrichosporon
TS-012	2760	37 °C	Clinical	Cutaneotrichosporon dermatis	0.1805	Cutaneotrichosporon
TS-012	2790	33 °C	Clinical	Cutaneotrichosporon dermatis	0.166625	Cutaneotrichosporon
TS-012	2790	37 °C	Clinical	Cutaneotrichosporon dermatis	0.182375	Cutaneotrichosporon
TS-012	2820	33 °C	Clinical	Cutaneotrichosporon dermatis	0.16725	Cutaneotrichosporon
TS-012	2820	37 °C	Clinical	Cutaneotrichosporon dermatis	0.184	Cutaneotrichosporon
TS-012	2850	33 °C	Clinical	Cutaneotrichosporon dermatis	0.169375	Cutaneotrichosporon
TS-012	2850	37 °C	Clinical	Cutaneotrichosporon dermatis	0.185625	Cutaneotrichosporon
TS-012	2880	33 °C	Clinical	Cutaneotrichosporon dermatis	0.17075	Cutaneotrichosporon
TS-012	2880	37 °C	Clinical	Cutaneotrichosporon dermatis	0.18775	Cutaneotrichosporon
TS-012	2910	33 °C	Clinical	Cutaneotrichosporon dermatis	0.173	Cutaneotrichosporon
TS-012	2910	37 °C	Clinical	Cutaneotrichosporon dermatis	0.189	Cutaneotrichosporon
TS-012	2940	33 °C	Clinical	Cutaneotrichosporon dermatis	0.174	Cutaneotrichosporon
TS-012	2940	37 °C	Clinical	Cutaneotrichosporon dermatis	0.191125	Cutaneotrichosporon
TS-012	2970	33 °C	Clinical	Cutaneotrichosporon dermatis	0.17525	Cutaneotrichosporon
TS-012	2970	37 °C	Clinical	Cutaneotrichosporon dermatis	0.192875	Cutaneotrichosporon
TS-012	3000	33 °C	Clinical	Cutaneotrichosporon dermatis	0.17675	Cutaneotrichosporon
TS-012	3000	37 °C	Clinical	Cutaneotrichosporon dermatis	0.1945	Cutaneotrichosporon
TS-012	3030	33 °C	Clinical	Cutaneotrichosporon dermatis	0.178125	Cutaneotrichosporon
TS-012	3030	37 °C	Clinical	Cutaneotrichosporon dermatis	0.19625	Cutaneotrichosporon
TS-012	3060	33 °C	Clinical	Cutaneotrichosporon dermatis	0.1795	Cutaneotrichosporon
TS-012	3060	37 °C	Clinical	Cutaneotrichosporon dermatis	0.198125	Cutaneotrichosporon
TS-012	3090	33 °C	Clinical	Cutaneotrichosporon dermatis	0.18025	Cutaneotrichosporon
TS-012	3090	37 °C	Clinical	Cutaneotrichosporon dermatis	0.199875	Cutaneotrichosporon
TS-012	3120	33 °C	Clinical	Cutaneotrichosporon dermatis	0.182	Cutaneotrichosporon
TS-012	3120	37 °C	Clinical	Cutaneotrichosporon dermatis	0.201625	Cutaneotrichosporon
TS-012	3150	33 °C	Clinical	Cutaneotrichosporon dermatis	0.183375	Cutaneotrichosporon
TS-012	3150	37 °C	Clinical	Cutaneotrichosporon dermatis	0.203125	Cutaneotrichosporon
TS-012	3180	33 °C	Clinical	Cutaneotrichosporon dermatis	0.185375	Cutaneotrichosporon
TS-012	3180	37 °C	Clinical	Cutaneotrichosporon dermatis	0.205	Cutaneotrichosporon
TS-012	3210	33 °C	Clinical	Cutaneotrichosporon dermatis	0.186375	Cutaneotrichosporon
TS-012	3210	37 °C	Clinical	Cutaneotrichosporon dermatis	0.20675	Cutaneotrichosporon
TS-012	3240	33 °C	Clinical	Cutaneotrichosporon dermatis	0.188	Cutaneotrichosporon
TS-012	3240	37 °C	Clinical	Cutaneotrichosporon dermatis	0.208375	Cutaneotrichosporon
TS-012	3270	33 °C	Clinical	Cutaneotrichosporon dermatis	0.1895	Cutaneotrichosporon
TS-012	3270	37 °C	Clinical	Cutaneotrichosporon dermatis	0.2095	Cutaneotrichosporon
TS-012	3300	33 °C	Clinical	Cutaneotrichosporon dermatis	0.190875	Cutaneotrichosporon
TS-012	3300	37 °C	Clinical	Cutaneotrichosporon dermatis	0.210875	Cutaneotrichosporon
TS-012	3330	33 °C	Clinical	Cutaneotrichosporon dermatis	0.19175	Cutaneotrichosporon
TS-012	3330	37 °C	Clinical	Cutaneotrichosporon dermatis	0.212625	Cutaneotrichosporon
TS-012	3360	33 °C	Clinical	Cutaneotrichosporon dermatis	0.1925	Cutaneotrichosporon
TS-012	3360	37 °C	Clinical	Cutaneotrichosporon dermatis	0.2135	Cutaneotrichosporon
TS-012	3390	33 °C	Clinical	Cutaneotrichosporon dermatis	0.194	Cutaneotrichosporon
TS-012	3390	37 °C	Clinical	Cutaneotrichosporon dermatis	0.215	Cutaneotrichosporon
TS-012	3420	33 °C	Clinical	Cutaneotrichosporon dermatis	0.195375	Cutaneotrichosporon
TS-012	3420	37 °C	Clinical	Cutaneotrichosporon dermatis	0.216125	Cutaneotrichosporon
TS-012	3450	33 °C	Clinical	Cutaneotrichosporon dermatis	0.196	Cutaneotrichosporon
TS-012	3450	37 °C	Clinical	Cutaneotrichosporon dermatis	0.217625	Cutaneotrichosporon
TS-012	3480	33 °C	Clinical	Cutaneotrichosporon dermatis	0.197375	Cutaneotrichosporon
TS-012	3480	37 °C	Clinical	Cutaneotrichosporon dermatis	0.218625	Cutaneotrichosporon
TS-012	3510	33 °C	Clinical	Cutaneotrichosporon dermatis	0.1985	Cutaneotrichosporon
TS-012	3510	37 °C	Clinical	Cutaneotrichosporon dermatis	0.2195	Cutaneotrichosporon
TS-012	3540	33 °C	Clinical	Cutaneotrichosporon dermatis	0.199625	Cutaneotrichosporon
TS-012	3540	37 °C	Clinical	Cutaneotrichosporon dermatis	0.221125	Cutaneotrichosporon
TS-012	3570	33 °C	Clinical	Cutaneotrichosporon dermatis	0.201125	Cutaneotrichosporon
TS-012	3570	37 °C	Clinical	Cutaneotrichosporon dermatis	0.222875	Cutaneotrichosporon
TS-012	3600	33 °C	Clinical	Cutaneotrichosporon dermatis	0.202375	Cutaneotrichosporon
TS-012	3600	37 °C	Clinical	Cutaneotrichosporon dermatis	0.22425	Cutaneotrichosporon
TS-012	3630	33 °C	Clinical	Cutaneotrichosporon dermatis	0.203625	Cutaneotrichosporon
TS-012	3630	37 °C	Clinical	Cutaneotrichosporon dermatis	0.22525	Cutaneotrichosporon
TS-012	3660	33 °C	Clinical	Cutaneotrichosporon dermatis	0.20475	Cutaneotrichosporon
TS-012	3660	37 °C	Clinical	Cutaneotrichosporon dermatis	0.22725	Cutaneotrichosporon
TS-012	3690	33 °C	Clinical	Cutaneotrichosporon dermatis	0.205625	Cutaneotrichosporon
TS-012	3690	37 °C	Clinical	Cutaneotrichosporon dermatis	0.22825	Cutaneotrichosporon
TS-012	3720	33 °C	Clinical	Cutaneotrichosporon dermatis	0.206125	Cutaneotrichosporon
TS-012	3720	37 °C	Clinical	Cutaneotrichosporon dermatis	0.22975	Cutaneotrichosporon
TS-012	3750	33 °C	Clinical	Cutaneotrichosporon dermatis	0.20775	Cutaneotrichosporon
TS-012	3750	37 °C	Clinical	Cutaneotrichosporon dermatis	0.23075	Cutaneotrichosporon
TS-012	3780	33 °C	Clinical	Cutaneotrichosporon dermatis	0.208	Cutaneotrichosporon
TS-012	3780	37 °C	Clinical	Cutaneotrichosporon dermatis	0.2325	Cutaneotrichosporon
TS-012	3810	33 °C	Clinical	Cutaneotrichosporon dermatis	0.20925	Cutaneotrichosporon
TS-012	3810	37 °C	Clinical	Cutaneotrichosporon dermatis	0.233625	Cutaneotrichosporon
TS-012	3840	33 °C	Clinical	Cutaneotrichosporon dermatis	0.211	Cutaneotrichosporon
TS-012	3840	37 °C	Clinical	Cutaneotrichosporon dermatis	0.234875	Cutaneotrichosporon
TS-012	3870	33 °C	Clinical	Cutaneotrichosporon dermatis	0.211125	Cutaneotrichosporon
TS-012	3870	37 °C	Clinical	Cutaneotrichosporon dermatis	0.236375	Cutaneotrichosporon
TS-012	3900	33 °C	Clinical	Cutaneotrichosporon dermatis	0.212875	Cutaneotrichosporon
TS-012	3900	37 °C	Clinical	Cutaneotrichosporon dermatis	0.2375	Cutaneotrichosporon
TS-012	3930	33 °C	Clinical	Cutaneotrichosporon dermatis	0.214	Cutaneotrichosporon
TS-012	3930	37 °C	Clinical	Cutaneotrichosporon dermatis	0.238625	Cutaneotrichosporon
TS-012	3960	33 °C	Clinical	Cutaneotrichosporon dermatis	0.214875	Cutaneotrichosporon
TS-012	3960	37 °C	Clinical	Cutaneotrichosporon dermatis	0.239875	Cutaneotrichosporon
TS-012	3990	33 °C	Clinical	Cutaneotrichosporon dermatis	0.21575	Cutaneotrichosporon
TS-012	3990	37 °C	Clinical	Cutaneotrichosporon dermatis	0.240625	Cutaneotrichosporon
TS-012	4020	33 °C	Clinical	Cutaneotrichosporon dermatis	0.21725	Cutaneotrichosporon
TS-012	4020	37 °C	Clinical	Cutaneotrichosporon dermatis	0.24225	Cutaneotrichosporon
TS-012	4050	33 °C	Clinical	Cutaneotrichosporon dermatis	0.2185	Cutaneotrichosporon
TS-012	4050	37 °C	Clinical	Cutaneotrichosporon dermatis	0.24375	Cutaneotrichosporon
TS-012	4080	33 °C	Clinical	Cutaneotrichosporon dermatis	0.219625	Cutaneotrichosporon
TS-012	4080	37 °C	Clinical	Cutaneotrichosporon dermatis	0.244625	Cutaneotrichosporon
TS-012	4110	33 °C	Clinical	Cutaneotrichosporon dermatis	0.221125	Cutaneotrichosporon
TS-012	4110	37 °C	Clinical	Cutaneotrichosporon dermatis	0.245875	Cutaneotrichosporon
TS-012	4140	33 °C	Clinical	Cutaneotrichosporon dermatis	0.22175	Cutaneotrichosporon
TS-012	4140	37 °C	Clinical	Cutaneotrichosporon dermatis	0.24675	Cutaneotrichosporon
TS-012	4170	33 °C	Clinical	Cutaneotrichosporon dermatis	0.222625	Cutaneotrichosporon
TS-012	4170	37 °C	Clinical	Cutaneotrichosporon dermatis	0.248125	Cutaneotrichosporon
TS-012	4200	33 °C	Clinical	Cutaneotrichosporon dermatis	0.22325	Cutaneotrichosporon
TS-012	4200	37 °C	Clinical	Cutaneotrichosporon dermatis	0.249	Cutaneotrichosporon
TS-012	4230	33 °C	Clinical	Cutaneotrichosporon dermatis	0.223625	Cutaneotrichosporon
TS-012	4230	37 °C	Clinical	Cutaneotrichosporon dermatis	0.250375	Cutaneotrichosporon
TS-012	4260	33 °C	Clinical	Cutaneotrichosporon dermatis	0.22475	Cutaneotrichosporon
TS-012	4260	37 °C	Clinical	Cutaneotrichosporon dermatis	0.2515	Cutaneotrichosporon
TS-012	4290	33 °C	Clinical	Cutaneotrichosporon dermatis	0.226125	Cutaneotrichosporon
TS-012	4290	37 °C	Clinical	Cutaneotrichosporon dermatis	0.2525	Cutaneotrichosporon
TS-012	4320	33 °C	Clinical	Cutaneotrichosporon dermatis	0.226625	Cutaneotrichosporon
TS-012	4320	37 °C	Clinical	Cutaneotrichosporon dermatis	0.2535	Cutaneotrichosporon
TS-012	4350	33 °C	Clinical	Cutaneotrichosporon dermatis	0.22725	Cutaneotrichosporon
TS-012	4350	37 °C	Clinical	Cutaneotrichosporon dermatis	0.25475	Cutaneotrichosporon
TS-012	4380	33 °C	Clinical	Cutaneotrichosporon dermatis	0.22775	Cutaneotrichosporon
TS-012	4380	37 °C	Clinical	Cutaneotrichosporon dermatis	0.255875	Cutaneotrichosporon
TS-012	4410	33 °C	Clinical	Cutaneotrichosporon dermatis	0.229375	Cutaneotrichosporon
TS-012	4410	37 °C	Clinical	Cutaneotrichosporon dermatis	0.257375	Cutaneotrichosporon
TS-012	4440	33 °C	Clinical	Cutaneotrichosporon dermatis	0.230125	Cutaneotrichosporon
TS-012	4440	37 °C	Clinical	Cutaneotrichosporon dermatis	0.258125	Cutaneotrichosporon
TS-012	4470	33 °C	Clinical	Cutaneotrichosporon dermatis	0.231625	Cutaneotrichosporon
TS-012	4470	37 °C	Clinical	Cutaneotrichosporon dermatis	0.25925	Cutaneotrichosporon
TS-012	4500	33 °C	Clinical	Cutaneotrichosporon dermatis	0.232125	Cutaneotrichosporon
TS-012	4500	37 °C	Clinical	Cutaneotrichosporon dermatis	0.25975	Cutaneotrichosporon
TS-012	4530	33 °C	Clinical	Cutaneotrichosporon dermatis	0.234	Cutaneotrichosporon
TS-012	4530	37 °C	Clinical	Cutaneotrichosporon dermatis	0.261375	Cutaneotrichosporon
TS-012	4560	33 °C	Clinical	Cutaneotrichosporon dermatis	0.233875	Cutaneotrichosporon
TS-012	4560	37 °C	Clinical	Cutaneotrichosporon dermatis	0.262625	Cutaneotrichosporon
TS-012	4590	33 °C	Clinical	Cutaneotrichosporon dermatis	0.235	Cutaneotrichosporon
TS-012	4590	37 °C	Clinical	Cutaneotrichosporon dermatis	0.26375	Cutaneotrichosporon
TS-012	4620	33 °C	Clinical	Cutaneotrichosporon dermatis	0.2355	Cutaneotrichosporon
TS-012	4620	37 °C	Clinical	Cutaneotrichosporon dermatis	0.264375	Cutaneotrichosporon
TS-012	4650	33 °C	Clinical	Cutaneotrichosporon dermatis	0.236125	Cutaneotrichosporon
TS-012	4650	37 °C	Clinical	Cutaneotrichosporon dermatis	0.26525	Cutaneotrichosporon
TS-012	4680	33 °C	Clinical	Cutaneotrichosporon dermatis	0.237625	Cutaneotrichosporon
TS-012	4680	37 °C	Clinical	Cutaneotrichosporon dermatis	0.26575	Cutaneotrichosporon
TS-012	4710	33 °C	Clinical	Cutaneotrichosporon dermatis	0.238125	Cutaneotrichosporon
TS-012	4710	37 °C	Clinical	Cutaneotrichosporon dermatis	0.266875	Cutaneotrichosporon
TS-012	4740	33 °C	Clinical	Cutaneotrichosporon dermatis	0.238375	Cutaneotrichosporon
TS-012	4740	37 °C	Clinical	Cutaneotrichosporon dermatis	0.267875	Cutaneotrichosporon
TS-012	4770	33 °C	Clinical	Cutaneotrichosporon dermatis	0.2395	Cutaneotrichosporon
TS-012	4770	37 °C	Clinical	Cutaneotrichosporon dermatis	0.268375	Cutaneotrichosporon
TS-012	4800	33 °C	Clinical	Cutaneotrichosporon dermatis	0.241375	Cutaneotrichosporon
TS-012	4800	37 °C	Clinical	Cutaneotrichosporon dermatis	0.26975	Cutaneotrichosporon
TS-012	4830	33 °C	Clinical	Cutaneotrichosporon dermatis	0.242875	Cutaneotrichosporon
TS-012	4830	37 °C	Clinical	Cutaneotrichosporon dermatis	0.270125	Cutaneotrichosporon
TS-012	4860	33 °C	Clinical	Cutaneotrichosporon dermatis	0.24375	Cutaneotrichosporon
TS-012	4860	37 °C	Clinical	Cutaneotrichosporon dermatis	0.271375	Cutaneotrichosporon
TS-012	4890	33 °C	Clinical	Cutaneotrichosporon dermatis	0.24425	Cutaneotrichosporon
TS-012	4890	37 °C	Clinical	Cutaneotrichosporon dermatis	0.27225	Cutaneotrichosporon
TS-012	4920	33 °C	Clinical	Cutaneotrichosporon dermatis	0.24525	Cutaneotrichosporon
TS-012	4920	37 °C	Clinical	Cutaneotrichosporon dermatis	0.27325	Cutaneotrichosporon
TS-012	4950	33 °C	Clinical	Cutaneotrichosporon dermatis	0.246	Cutaneotrichosporon
TS-012	4950	37 °C	Clinical	Cutaneotrichosporon dermatis	0.273875	Cutaneotrichosporon
TS-012	4980	33 °C	Clinical	Cutaneotrichosporon dermatis	0.2465	Cutaneotrichosporon
TS-012	4980	37 °C	Clinical	Cutaneotrichosporon dermatis	0.27475	Cutaneotrichosporon
TS-012	5010	33 °C	Clinical	Cutaneotrichosporon dermatis	0.247375	Cutaneotrichosporon
TS-012	5010	37 °C	Clinical	Cutaneotrichosporon dermatis	0.275875	Cutaneotrichosporon
TS-012	5040	33 °C	Clinical	Cutaneotrichosporon dermatis	0.248125	Cutaneotrichosporon
TS-012	5040	37 °C	Clinical	Cutaneotrichosporon dermatis	0.276125	Cutaneotrichosporon
TS-012	5070	33 °C	Clinical	Cutaneotrichosporon dermatis	0.248375	Cutaneotrichosporon
TS-012	5070	37 °C	Clinical	Cutaneotrichosporon dermatis	0.277	Cutaneotrichosporon
TS-012	5100	33 °C	Clinical	Cutaneotrichosporon dermatis	0.24975	Cutaneotrichosporon
TS-012	5100	37 °C	Clinical	Cutaneotrichosporon dermatis	0.277375	Cutaneotrichosporon
TS-012	5130	33 °C	Clinical	Cutaneotrichosporon dermatis	0.25025	Cutaneotrichosporon
TS-012	5130	37 °C	Clinical	Cutaneotrichosporon dermatis	0.27825	Cutaneotrichosporon
TS-012	5160	33 °C	Clinical	Cutaneotrichosporon dermatis	0.25075	Cutaneotrichosporon
TS-012	5160	37 °C	Clinical	Cutaneotrichosporon dermatis	0.279375	Cutaneotrichosporon
TS-012	5190	33 °C	Clinical	Cutaneotrichosporon dermatis	0.25075	Cutaneotrichosporon
TS-012	5190	37 °C	Clinical	Cutaneotrichosporon dermatis	0.280125	Cutaneotrichosporon
TS-012	5220	33 °C	Clinical	Cutaneotrichosporon dermatis	0.252125	Cutaneotrichosporon
TS-012	5220	37 °C	Clinical	Cutaneotrichosporon dermatis	0.280875	Cutaneotrichosporon
TS-012	5250	33 °C	Clinical	Cutaneotrichosporon dermatis	0.25275	Cutaneotrichosporon
TS-012	5250	37 °C	Clinical	Cutaneotrichosporon dermatis	0.281875	Cutaneotrichosporon
TS-012	5280	33 °C	Clinical	Cutaneotrichosporon dermatis	0.252625	Cutaneotrichosporon
TS-012	5280	37 °C	Clinical	Cutaneotrichosporon dermatis	0.282875	Cutaneotrichosporon
TS-012	5310	33 °C	Clinical	Cutaneotrichosporon dermatis	0.253375	Cutaneotrichosporon
TS-012	5310	37 °C	Clinical	Cutaneotrichosporon dermatis	0.28375	Cutaneotrichosporon
TS-012	5340	33 °C	Clinical	Cutaneotrichosporon dermatis	0.254	Cutaneotrichosporon
TS-012	5340	37 °C	Clinical	Cutaneotrichosporon dermatis	0.284625	Cutaneotrichosporon
TS-012	5370	33 °C	Clinical	Cutaneotrichosporon dermatis	0.254375	Cutaneotrichosporon
TS-012	5370	37 °C	Clinical	Cutaneotrichosporon dermatis	0.285125	Cutaneotrichosporon
TS-012	5400	33 °C	Clinical	Cutaneotrichosporon dermatis	0.255875	Cutaneotrichosporon
TS-012	5400	37 °C	Clinical	Cutaneotrichosporon dermatis	0.28575	Cutaneotrichosporon
TS-012	5430	33 °C	Clinical	Cutaneotrichosporon dermatis	0.256625	Cutaneotrichosporon
TS-012	5430	37 °C	Clinical	Cutaneotrichosporon dermatis	0.2865	Cutaneotrichosporon
TS-012	5460	33 °C	Clinical	Cutaneotrichosporon dermatis	0.25725	Cutaneotrichosporon
TS-012	5460	37 °C	Clinical	Cutaneotrichosporon dermatis	0.287125	Cutaneotrichosporon
TS-012	5490	33 °C	Clinical	Cutaneotrichosporon dermatis	0.258125	Cutaneotrichosporon
TS-012	5490	37 °C	Clinical	Cutaneotrichosporon dermatis	0.287875	Cutaneotrichosporon
TS-012	5520	33 °C	Clinical	Cutaneotrichosporon dermatis	0.25925	Cutaneotrichosporon
TS-012	5520	37 °C	Clinical	Cutaneotrichosporon dermatis	0.2895	Cutaneotrichosporon
TS-012	5550	33 °C	Clinical	Cutaneotrichosporon dermatis	0.2595	Cutaneotrichosporon
TS-012	5550	37 °C	Clinical	Cutaneotrichosporon dermatis	0.289875	Cutaneotrichosporon
TS-012	5580	33 °C	Clinical	Cutaneotrichosporon dermatis	0.259625	Cutaneotrichosporon
TS-012	5580	37 °C	Clinical	Cutaneotrichosporon dermatis	0.29025	Cutaneotrichosporon
TS-012	5610	33 °C	Clinical	Cutaneotrichosporon dermatis	0.26025	Cutaneotrichosporon
TS-012	5610	37 °C	Clinical	Cutaneotrichosporon dermatis	0.29075	Cutaneotrichosporon
TS-012	5640	33 °C	Clinical	Cutaneotrichosporon dermatis	0.260875	Cutaneotrichosporon
TS-012	5640	37 °C	Clinical	Cutaneotrichosporon dermatis	0.29125	Cutaneotrichosporon
TS-012	5670	33 °C	Clinical	Cutaneotrichosporon dermatis	0.26175	Cutaneotrichosporon
TS-012	5670	37 °C	Clinical	Cutaneotrichosporon dermatis	0.292125	Cutaneotrichosporon
TS-012	5700	33 °C	Clinical	Cutaneotrichosporon dermatis	0.263	Cutaneotrichosporon
TS-012	5700	37 °C	Clinical	Cutaneotrichosporon dermatis	0.292625	Cutaneotrichosporon
TS-012	5730	33 °C	Clinical	Cutaneotrichosporon dermatis	0.2635	Cutaneotrichosporon
TS-012	5730	37 °C	Clinical	Cutaneotrichosporon dermatis	0.2935	Cutaneotrichosporon
TS-012	5760	33 °C	Clinical	Cutaneotrichosporon dermatis	0.263875	Cutaneotrichosporon
TS-012	5760	37 °C	Clinical	Cutaneotrichosporon dermatis	0.293625	Cutaneotrichosporon
TS-012	5790	33 °C	Clinical	Cutaneotrichosporon dermatis	0.264	Cutaneotrichosporon
TS-012	5790	37 °C	Clinical	Cutaneotrichosporon dermatis	0.294375	Cutaneotrichosporon
TS-012	5820	33 °C	Clinical	Cutaneotrichosporon dermatis	0.265875	Cutaneotrichosporon
TS-012	5820	37 °C	Clinical	Cutaneotrichosporon dermatis	0.294625	Cutaneotrichosporon
TS-012	5850	33 °C	Clinical	Cutaneotrichosporon dermatis	0.266125	Cutaneotrichosporon
TS-012	5850	37 °C	Clinical	Cutaneotrichosporon dermatis	0.295125	Cutaneotrichosporon
TS-012	5880	33 °C	Clinical	Cutaneotrichosporon dermatis	0.26625	Cutaneotrichosporon
TS-012	5880	37 °C	Clinical	Cutaneotrichosporon dermatis	0.295875	Cutaneotrichosporon
TS-012	5910	33 °C	Clinical	Cutaneotrichosporon dermatis	0.266625	Cutaneotrichosporon
TS-012	5910	37 °C	Clinical	Cutaneotrichosporon dermatis	0.296625	Cutaneotrichosporon
TS-012	5940	33 °C	Clinical	Cutaneotrichosporon dermatis	0.26775	Cutaneotrichosporon
TS-012	5940	37 °C	Clinical	Cutaneotrichosporon dermatis	0.297	Cutaneotrichosporon
TS-012	5970	33 °C	Clinical	Cutaneotrichosporon dermatis	0.26825	Cutaneotrichosporon
TS-012	5970	37 °C	Clinical	Cutaneotrichosporon dermatis	0.298125	Cutaneotrichosporon
TS-012	6000	33 °C	Clinical	Cutaneotrichosporon dermatis	0.2695	Cutaneotrichosporon
TS-012	6000	37 °C	Clinical	Cutaneotrichosporon dermatis	0.297625	Cutaneotrichosporon
TS-012	6030	33 °C	Clinical	Cutaneotrichosporon dermatis	0.2695	Cutaneotrichosporon
TS-012	6030	37 °C	Clinical	Cutaneotrichosporon dermatis	0.298	Cutaneotrichosporon
TS-012	6060	33 °C	Clinical	Cutaneotrichosporon dermatis	0.270375	Cutaneotrichosporon
TS-012	6060	37 °C	Clinical	Cutaneotrichosporon dermatis	0.298875	Cutaneotrichosporon
TS-012	6090	33 °C	Clinical	Cutaneotrichosporon dermatis	0.27225	Cutaneotrichosporon
TS-012	6090	37 °C	Clinical	Cutaneotrichosporon dermatis	0.29875	Cutaneotrichosporon
TS-012	6120	33 °C	Clinical	Cutaneotrichosporon dermatis	0.27325	Cutaneotrichosporon
TS-012	6120	37 °C	Clinical	Cutaneotrichosporon dermatis	0.2995	Cutaneotrichosporon
TS-012	6150	33 °C	Clinical	Cutaneotrichosporon dermatis	0.27325	Cutaneotrichosporon
TS-012	6150	37 °C	Clinical	Cutaneotrichosporon dermatis	0.299875	Cutaneotrichosporon
TS-012	6180	33 °C	Clinical	Cutaneotrichosporon dermatis	0.273875	Cutaneotrichosporon
TS-012	6180	37 °C	Clinical	Cutaneotrichosporon dermatis	0.30025	Cutaneotrichosporon
TS-012	6210	33 °C	Clinical	Cutaneotrichosporon dermatis	0.273	Cutaneotrichosporon
TS-012	6210	37 °C	Clinical	Cutaneotrichosporon dermatis	0.300875	Cutaneotrichosporon
TS-012	6240	33 °C	Clinical	Cutaneotrichosporon dermatis	0.2735	Cutaneotrichosporon
TS-012	6240	37 °C	Clinical	Cutaneotrichosporon dermatis	0.30175	Cutaneotrichosporon
TS-012	6270	33 °C	Clinical	Cutaneotrichosporon dermatis	0.273	Cutaneotrichosporon
TS-012	6270	37 °C	Clinical	Cutaneotrichosporon dermatis	0.3025	Cutaneotrichosporon
TS-012	6300	33 °C	Clinical	Cutaneotrichosporon dermatis	0.273	Cutaneotrichosporon
TS-012	6300	37 °C	Clinical	Cutaneotrichosporon dermatis	0.302625	Cutaneotrichosporon
TS-012	6330	33 °C	Clinical	Cutaneotrichosporon dermatis	0.272375	Cutaneotrichosporon
TS-012	6330	37 °C	Clinical	Cutaneotrichosporon dermatis	0.302625	Cutaneotrichosporon
TS-012	6360	33 °C	Clinical	Cutaneotrichosporon dermatis	0.2735	Cutaneotrichosporon
TS-012	6360	37 °C	Clinical	Cutaneotrichosporon dermatis	0.302875	Cutaneotrichosporon
TS-012	6390	33 °C	Clinical	Cutaneotrichosporon dermatis	0.274375	Cutaneotrichosporon
TS-012	6390	37 °C	Clinical	Cutaneotrichosporon dermatis	0.3035	Cutaneotrichosporon
TS-012	6420	33 °C	Clinical	Cutaneotrichosporon dermatis	0.275625	Cutaneotrichosporon
TS-012	6420	37 °C	Clinical	Cutaneotrichosporon dermatis	0.303625	Cutaneotrichosporon
TS-012	6450	33 °C	Clinical	Cutaneotrichosporon dermatis	0.277625	Cutaneotrichosporon
TS-012	6450	37 °C	Clinical	Cutaneotrichosporon dermatis	0.304375	Cutaneotrichosporon
TS-012	6480	33 °C	Clinical	Cutaneotrichosporon dermatis	0.28025	Cutaneotrichosporon
TS-012	6480	37 °C	Clinical	Cutaneotrichosporon dermatis	0.30475	Cutaneotrichosporon
TS-012	6510	33 °C	Clinical	Cutaneotrichosporon dermatis	0.283	Cutaneotrichosporon
TS-012	6510	37 °C	Clinical	Cutaneotrichosporon dermatis	0.305	Cutaneotrichosporon
TS-012	6540	33 °C	Clinical	Cutaneotrichosporon dermatis	0.28125	Cutaneotrichosporon
TS-012	6540	37 °C	Clinical	Cutaneotrichosporon dermatis	0.305	Cutaneotrichosporon
TS-012	6570	33 °C	Clinical	Cutaneotrichosporon dermatis	0.2825	Cutaneotrichosporon
TS-012	6570	37 °C	Clinical	Cutaneotrichosporon dermatis	0.30525	Cutaneotrichosporon
TS-012	6600	33 °C	Clinical	Cutaneotrichosporon dermatis	0.28225	Cutaneotrichosporon
TS-012	6600	37 °C	Clinical	Cutaneotrichosporon dermatis	0.305	Cutaneotrichosporon
TS-012	6630	33 °C	Clinical	Cutaneotrichosporon dermatis	0.283875	Cutaneotrichosporon
TS-012	6630	37 °C	Clinical	Cutaneotrichosporon dermatis	0.305125	Cutaneotrichosporon
TS-012	6660	33 °C	Clinical	Cutaneotrichosporon dermatis	0.28525	Cutaneotrichosporon
TS-012	6660	37 °C	Clinical	Cutaneotrichosporon dermatis	0.306125	Cutaneotrichosporon
TS-012	6690	33 °C	Clinical	Cutaneotrichosporon dermatis	0.2835	Cutaneotrichosporon
TS-012	6690	37 °C	Clinical	Cutaneotrichosporon dermatis	0.305625	Cutaneotrichosporon
TS-012	6720	33 °C	Clinical	Cutaneotrichosporon dermatis	0.2845	Cutaneotrichosporon
TS-012	6720	37 °C	Clinical	Cutaneotrichosporon dermatis	0.307125	Cutaneotrichosporon
TS-012	6750	33 °C	Clinical	Cutaneotrichosporon dermatis	0.2855	Cutaneotrichosporon
TS-012	6750	37 °C	Clinical	Cutaneotrichosporon dermatis	0.30725	Cutaneotrichosporon
TS-012	6780	33 °C	Clinical	Cutaneotrichosporon dermatis	0.286875	Cutaneotrichosporon
TS-012	6780	37 °C	Clinical	Cutaneotrichosporon dermatis	0.30725	Cutaneotrichosporon
TS-012	6810	33 °C	Clinical	Cutaneotrichosporon dermatis	0.28825	Cutaneotrichosporon
TS-012	6810	37 °C	Clinical	Cutaneotrichosporon dermatis	0.307875	Cutaneotrichosporon
TS-012	6840	33 °C	Clinical	Cutaneotrichosporon dermatis	0.288875	Cutaneotrichosporon
TS-012	6840	37 °C	Clinical	Cutaneotrichosporon dermatis	0.308125	Cutaneotrichosporon
TS-012	6870	33 °C	Clinical	Cutaneotrichosporon dermatis	0.288875	Cutaneotrichosporon
TS-012	6870	37 °C	Clinical	Cutaneotrichosporon dermatis	0.3085	Cutaneotrichosporon
TS-012	6900	33 °C	Clinical	Cutaneotrichosporon dermatis	0.289625	Cutaneotrichosporon
TS-012	6900	37 °C	Clinical	Cutaneotrichosporon dermatis	0.3085	Cutaneotrichosporon
TS-012	6930	33 °C	Clinical	Cutaneotrichosporon dermatis	0.290375	Cutaneotrichosporon
TS-012	6930	37 °C	Clinical	Cutaneotrichosporon dermatis	0.308625	Cutaneotrichosporon
TS-012	6960	33 °C	Clinical	Cutaneotrichosporon dermatis	0.2895	Cutaneotrichosporon
TS-012	6960	37 °C	Clinical	Cutaneotrichosporon dermatis	0.3095	Cutaneotrichosporon
TS-012	6990	33 °C	Clinical	Cutaneotrichosporon dermatis	0.29025	Cutaneotrichosporon
TS-012	6990	37 °C	Clinical	Cutaneotrichosporon dermatis	0.3095	Cutaneotrichosporon
TS-012	7020	33 °C	Clinical	Cutaneotrichosporon dermatis	0.291875	Cutaneotrichosporon
TS-012	7020	37 °C	Clinical	Cutaneotrichosporon dermatis	0.31	Cutaneotrichosporon
TS-012	7050	33 °C	Clinical	Cutaneotrichosporon dermatis	0.29125	Cutaneotrichosporon
TS-012	7050	37 °C	Clinical	Cutaneotrichosporon dermatis	0.31	Cutaneotrichosporon
TS-012	7080	33 °C	Clinical	Cutaneotrichosporon dermatis	0.291875	Cutaneotrichosporon
TS-012	7080	37 °C	Clinical	Cutaneotrichosporon dermatis	0.309875	Cutaneotrichosporon
TS-012	7110	33 °C	Clinical	Cutaneotrichosporon dermatis	0.292375	Cutaneotrichosporon
TS-012	7110	37 °C	Clinical	Cutaneotrichosporon dermatis	0.310625	Cutaneotrichosporon
TS-012	7140	33 °C	Clinical	Cutaneotrichosporon dermatis	0.29375	Cutaneotrichosporon
TS-012	7140	37 °C	Clinical	Cutaneotrichosporon dermatis	0.310875	Cutaneotrichosporon
TS-012	7170	33 °C	Clinical	Cutaneotrichosporon dermatis	0.29375	Cutaneotrichosporon
TS-012	7170	37 °C	Clinical	Cutaneotrichosporon dermatis	0.311375	Cutaneotrichosporon
TS-012	7200	33 °C	Clinical	Cutaneotrichosporon dermatis	0.294125	Cutaneotrichosporon
TS-012	7200	37 °C	Clinical	Cutaneotrichosporon dermatis	0.312125	Cutaneotrichosporon
TS-012	7230	33 °C	Clinical	Cutaneotrichosporon dermatis	0.295125	Cutaneotrichosporon
TS-012	7230	37 °C	Clinical	Cutaneotrichosporon dermatis	0.312375	Cutaneotrichosporon
TS-012	7260	33 °C	Clinical	Cutaneotrichosporon dermatis	0.296125	Cutaneotrichosporon
TS-012	7260	37 °C	Clinical	Cutaneotrichosporon dermatis	0.312	Cutaneotrichosporon
TS-012	7290	33 °C	Clinical	Cutaneotrichosporon dermatis	0.295875	Cutaneotrichosporon
TS-012	7290	37 °C	Clinical	Cutaneotrichosporon dermatis	0.31225	Cutaneotrichosporon
TS-012	7320	33 °C	Clinical	Cutaneotrichosporon dermatis	0.2975	Cutaneotrichosporon
TS-012	7320	37 °C	Clinical	Cutaneotrichosporon dermatis	0.312625	Cutaneotrichosporon
TS-012	7350	33 °C	Clinical	Cutaneotrichosporon dermatis	0.29725	Cutaneotrichosporon
TS-012	7350	37 °C	Clinical	Cutaneotrichosporon dermatis	0.3135	Cutaneotrichosporon
TS-012	7380	33 °C	Clinical	Cutaneotrichosporon dermatis	0.297875	Cutaneotrichosporon
TS-012	7380	37 °C	Clinical	Cutaneotrichosporon dermatis	0.313625	Cutaneotrichosporon
TS-012	7410	33 °C	Clinical	Cutaneotrichosporon dermatis	0.298625	Cutaneotrichosporon
TS-012	7410	37 °C	Clinical	Cutaneotrichosporon dermatis	0.314	Cutaneotrichosporon
TS-012	7440	33 °C	Clinical	Cutaneotrichosporon dermatis	0.29925	Cutaneotrichosporon
TS-012	7440	37 °C	Clinical	Cutaneotrichosporon dermatis	0.314375	Cutaneotrichosporon
TS-012	7470	33 °C	Clinical	Cutaneotrichosporon dermatis	0.29975	Cutaneotrichosporon
TS-012	7470	37 °C	Clinical	Cutaneotrichosporon dermatis	0.315	Cutaneotrichosporon
TS-012	7500	33 °C	Clinical	Cutaneotrichosporon dermatis	0.300125	Cutaneotrichosporon
TS-012	7500	37 °C	Clinical	Cutaneotrichosporon dermatis	0.315	Cutaneotrichosporon
TS-012	7530	33 °C	Clinical	Cutaneotrichosporon dermatis	0.30025	Cutaneotrichosporon
TS-012	7530	37 °C	Clinical	Cutaneotrichosporon dermatis	0.3155	Cutaneotrichosporon
TS-012	7560	33 °C	Clinical	Cutaneotrichosporon dermatis	0.301125	Cutaneotrichosporon
TS-012	7560	37 °C	Clinical	Cutaneotrichosporon dermatis	0.31525	Cutaneotrichosporon
TS-012	7590	33 °C	Clinical	Cutaneotrichosporon dermatis	0.30025	Cutaneotrichosporon
TS-012	7590	37 °C	Clinical	Cutaneotrichosporon dermatis	0.316125	Cutaneotrichosporon
TS-012	7620	33 °C	Clinical	Cutaneotrichosporon dermatis	0.299625	Cutaneotrichosporon
TS-012	7620	37 °C	Clinical	Cutaneotrichosporon dermatis	0.315875	Cutaneotrichosporon
TS-012	7650	33 °C	Clinical	Cutaneotrichosporon dermatis	0.3005	Cutaneotrichosporon
TS-012	7650	37 °C	Clinical	Cutaneotrichosporon dermatis	0.316375	Cutaneotrichosporon
TS-012	7680	33 °C	Clinical	Cutaneotrichosporon dermatis	0.30075	Cutaneotrichosporon
TS-012	7680	37 °C	Clinical	Cutaneotrichosporon dermatis	0.31675	Cutaneotrichosporon
TS-012	7710	33 °C	Clinical	Cutaneotrichosporon dermatis	0.300625	Cutaneotrichosporon
TS-012	7710	37 °C	Clinical	Cutaneotrichosporon dermatis	0.31725	Cutaneotrichosporon
TS-012	7740	33 °C	Clinical	Cutaneotrichosporon dermatis	0.30175	Cutaneotrichosporon
TS-012	7740	37 °C	Clinical	Cutaneotrichosporon dermatis	0.3175	Cutaneotrichosporon
TS-012	7770	33 °C	Clinical	Cutaneotrichosporon dermatis	0.301625	Cutaneotrichosporon
TS-012	7770	37 °C	Clinical	Cutaneotrichosporon dermatis	0.31825	Cutaneotrichosporon
TS-012	7800	33 °C	Clinical	Cutaneotrichosporon dermatis	0.301625	Cutaneotrichosporon
TS-012	7800	37 °C	Clinical	Cutaneotrichosporon dermatis	0.318875	Cutaneotrichosporon
TS-012	7830	33 °C	Clinical	Cutaneotrichosporon dermatis	0.3025	Cutaneotrichosporon
TS-012	7830	37 °C	Clinical	Cutaneotrichosporon dermatis	0.319125	Cutaneotrichosporon
TS-012	7860	33 °C	Clinical	Cutaneotrichosporon dermatis	0.303	Cutaneotrichosporon
TS-012	7860	37 °C	Clinical	Cutaneotrichosporon dermatis	0.319375	Cutaneotrichosporon
TS-012	7890	33 °C	Clinical	Cutaneotrichosporon dermatis	0.304125	Cutaneotrichosporon
TS-012	7890	37 °C	Clinical	Cutaneotrichosporon dermatis	0.31875	Cutaneotrichosporon
TS-012	7920	33 °C	Clinical	Cutaneotrichosporon dermatis	0.303875	Cutaneotrichosporon
TS-012	7920	37 °C	Clinical	Cutaneotrichosporon dermatis	0.319625	Cutaneotrichosporon
TS-012	7950	33 °C	Clinical	Cutaneotrichosporon dermatis	0.304625	Cutaneotrichosporon
TS-012	7950	37 °C	Clinical	Cutaneotrichosporon dermatis	0.320375	Cutaneotrichosporon
TS-012	7980	33 °C	Clinical	Cutaneotrichosporon dermatis	0.305125	Cutaneotrichosporon
TS-012	7980	37 °C	Clinical	Cutaneotrichosporon dermatis	0.320375	Cutaneotrichosporon
TS-012	8010	33 °C	Clinical	Cutaneotrichosporon dermatis	0.305375	Cutaneotrichosporon
TS-012	8010	37 °C	Clinical	Cutaneotrichosporon dermatis	0.320875	Cutaneotrichosporon
TS-012	8040	33 °C	Clinical	Cutaneotrichosporon dermatis	0.3055	Cutaneotrichosporon
TS-012	8040	37 °C	Clinical	Cutaneotrichosporon dermatis	0.32075	Cutaneotrichosporon
TS-012	8070	33 °C	Clinical	Cutaneotrichosporon dermatis	0.30575	Cutaneotrichosporon
TS-012	8070	37 °C	Clinical	Cutaneotrichosporon dermatis	0.32125	Cutaneotrichosporon
TS-012	8100	33 °C	Clinical	Cutaneotrichosporon dermatis	0.3065	Cutaneotrichosporon
TS-012	8100	37 °C	Clinical	Cutaneotrichosporon dermatis	0.320625	Cutaneotrichosporon
TS-012	8130	33 °C	Clinical	Cutaneotrichosporon dermatis	0.30575	Cutaneotrichosporon
TS-012	8130	37 °C	Clinical	Cutaneotrichosporon dermatis	0.32125	Cutaneotrichosporon
TS-012	8160	33 °C	Clinical	Cutaneotrichosporon dermatis	0.306875	Cutaneotrichosporon
TS-012	8160	37 °C	Clinical	Cutaneotrichosporon dermatis	0.3215	Cutaneotrichosporon
TS-012	8190	33 °C	Clinical	Cutaneotrichosporon dermatis	0.307375	Cutaneotrichosporon
TS-012	8190	37 °C	Clinical	Cutaneotrichosporon dermatis	0.321625	Cutaneotrichosporon
TS-012	8220	33 °C	Clinical	Cutaneotrichosporon dermatis	0.307625	Cutaneotrichosporon
TS-012	8220	37 °C	Clinical	Cutaneotrichosporon dermatis	0.32175	Cutaneotrichosporon
TS-012	8250	33 °C	Clinical	Cutaneotrichosporon dermatis	0.30775	Cutaneotrichosporon
TS-012	8250	37 °C	Clinical	Cutaneotrichosporon dermatis	0.3215	Cutaneotrichosporon
TS-012	8280	33 °C	Clinical	Cutaneotrichosporon dermatis	0.307625	Cutaneotrichosporon
TS-012	8280	37 °C	Clinical	Cutaneotrichosporon dermatis	0.32125	Cutaneotrichosporon
TS-012	8310	33 °C	Clinical	Cutaneotrichosporon dermatis	0.307	Cutaneotrichosporon
TS-012	8310	37 °C	Clinical	Cutaneotrichosporon dermatis	0.322125	Cutaneotrichosporon
TS-012	8340	33 °C	Clinical	Cutaneotrichosporon dermatis	0.30775	Cutaneotrichosporon
TS-012	8340	37 °C	Clinical	Cutaneotrichosporon dermatis	0.321875	Cutaneotrichosporon
TS-012	8370	33 °C	Clinical	Cutaneotrichosporon dermatis	0.308625	Cutaneotrichosporon
TS-012	8370	37 °C	Clinical	Cutaneotrichosporon dermatis	0.323125	Cutaneotrichosporon
TS-012	8400	33 °C	Clinical	Cutaneotrichosporon dermatis	0.309	Cutaneotrichosporon
TS-012	8400	37 °C	Clinical	Cutaneotrichosporon dermatis	0.3235	Cutaneotrichosporon
TS-012	8430	33 °C	Clinical	Cutaneotrichosporon dermatis	0.31025	Cutaneotrichosporon
TS-012	8430	37 °C	Clinical	Cutaneotrichosporon dermatis	0.324	Cutaneotrichosporon
TS-012	8460	33 °C	Clinical	Cutaneotrichosporon dermatis	0.31075	Cutaneotrichosporon
TS-012	8460	37 °C	Clinical	Cutaneotrichosporon dermatis	0.323875	Cutaneotrichosporon
TS-012	8490	33 °C	Clinical	Cutaneotrichosporon dermatis	0.311	Cutaneotrichosporon
TS-012	8490	37 °C	Clinical	Cutaneotrichosporon dermatis	0.324375	Cutaneotrichosporon
TS-012	8520	33 °C	Clinical	Cutaneotrichosporon dermatis	0.3115	Cutaneotrichosporon
TS-012	8520	37 °C	Clinical	Cutaneotrichosporon dermatis	0.3245	Cutaneotrichosporon
TS-012	8550	33 °C	Clinical	Cutaneotrichosporon dermatis	0.312875	Cutaneotrichosporon
TS-012	8550	37 °C	Clinical	Cutaneotrichosporon dermatis	0.32525	Cutaneotrichosporon
TS-012	8580	33 °C	Clinical	Cutaneotrichosporon dermatis	0.312375	Cutaneotrichosporon
TS-012	8580	37 °C	Clinical	Cutaneotrichosporon dermatis	0.32625	Cutaneotrichosporon
TS-012	8610	33 °C	Clinical	Cutaneotrichosporon dermatis	0.312875	Cutaneotrichosporon
TS-012	8610	37 °C	Clinical	Cutaneotrichosporon dermatis	0.327125	Cutaneotrichosporon
TS-012	8640	33 °C	Clinical	Cutaneotrichosporon dermatis	0.312625	Cutaneotrichosporon
TS-012	8640	37 °C	Clinical	Cutaneotrichosporon dermatis	0.326875	Cutaneotrichosporon
TS-012	8670	33 °C	Clinical	Cutaneotrichosporon dermatis	0.313	Cutaneotrichosporon
TS-012	8670	37 °C	Clinical	Cutaneotrichosporon dermatis	0.32775	Cutaneotrichosporon
TS-012	8700	33 °C	Clinical	Cutaneotrichosporon dermatis	0.31325	Cutaneotrichosporon
TS-012	8700	37 °C	Clinical	Cutaneotrichosporon dermatis	0.328	Cutaneotrichosporon
TS-012	8730	33 °C	Clinical	Cutaneotrichosporon dermatis	0.314625	Cutaneotrichosporon
TS-012	8730	37 °C	Clinical	Cutaneotrichosporon dermatis	0.32775	Cutaneotrichosporon
TS-012	8760	33 °C	Clinical	Cutaneotrichosporon dermatis	0.31475	Cutaneotrichosporon
TS-012	8760	37 °C	Clinical	Cutaneotrichosporon dermatis	0.32825	Cutaneotrichosporon
TS-012	8790	33 °C	Clinical	Cutaneotrichosporon dermatis	0.315	Cutaneotrichosporon
TS-012	8790	37 °C	Clinical	Cutaneotrichosporon dermatis	0.328375	Cutaneotrichosporon
TS-012	8820	33 °C	Clinical	Cutaneotrichosporon dermatis	0.31525	Cutaneotrichosporon
TS-012	8820	37 °C	Clinical	Cutaneotrichosporon dermatis	0.329	Cutaneotrichosporon
TS-012	8850	33 °C	Clinical	Cutaneotrichosporon dermatis	0.315625	Cutaneotrichosporon
TS-012	8850	37 °C	Clinical	Cutaneotrichosporon dermatis	0.329	Cutaneotrichosporon
TS-012	8880	33 °C	Clinical	Cutaneotrichosporon dermatis	0.315625	Cutaneotrichosporon
TS-012	8880	37 °C	Clinical	Cutaneotrichosporon dermatis	0.3285	Cutaneotrichosporon
TS-012	8910	33 °C	Clinical	Cutaneotrichosporon dermatis	0.315625	Cutaneotrichosporon
TS-012	8910	37 °C	Clinical	Cutaneotrichosporon dermatis	0.32975	Cutaneotrichosporon
TS-012	8940	33 °C	Clinical	Cutaneotrichosporon dermatis	0.31525	Cutaneotrichosporon
TS-012	8940	37 °C	Clinical	Cutaneotrichosporon dermatis	0.330625	Cutaneotrichosporon
TS-012	8970	33 °C	Clinical	Cutaneotrichosporon dermatis	0.316125	Cutaneotrichosporon
TS-012	8970	37 °C	Clinical	Cutaneotrichosporon dermatis	0.330375	Cutaneotrichosporon
TS-012	9000	33 °C	Clinical	Cutaneotrichosporon dermatis	0.3165	Cutaneotrichosporon
TS-012	9000	37 °C	Clinical	Cutaneotrichosporon dermatis	0.330875	Cutaneotrichosporon
TS-012	9030	33 °C	Clinical	Cutaneotrichosporon dermatis	0.316875	Cutaneotrichosporon
TS-012	9030	37 °C	Clinical	Cutaneotrichosporon dermatis	0.331875	Cutaneotrichosporon
TS-012	9060	33 °C	Clinical	Cutaneotrichosporon dermatis	0.31725	Cutaneotrichosporon
TS-012	9060	37 °C	Clinical	Cutaneotrichosporon dermatis	0.332125	Cutaneotrichosporon
TS-012	9090	33 °C	Clinical	Cutaneotrichosporon dermatis	0.317625	Cutaneotrichosporon
TS-012	9090	37 °C	Clinical	Cutaneotrichosporon dermatis	0.333125	Cutaneotrichosporon
TS-012	9120	33 °C	Clinical	Cutaneotrichosporon dermatis	0.318125	Cutaneotrichosporon
TS-012	9120	37 °C	Clinical	Cutaneotrichosporon dermatis	0.333	Cutaneotrichosporon
TS-012	9150	33 °C	Clinical	Cutaneotrichosporon dermatis	0.31875	Cutaneotrichosporon
TS-012	9150	37 °C	Clinical	Cutaneotrichosporon dermatis	0.33375	Cutaneotrichosporon
TS-012	9180	33 °C	Clinical	Cutaneotrichosporon dermatis	0.319	Cutaneotrichosporon
TS-012	9180	37 °C	Clinical	Cutaneotrichosporon dermatis	0.33425	Cutaneotrichosporon
TS-012	9210	33 °C	Clinical	Cutaneotrichosporon dermatis	0.3195	Cutaneotrichosporon
TS-012	9210	37 °C	Clinical	Cutaneotrichosporon dermatis	0.334625	Cutaneotrichosporon
TS-012	9240	33 °C	Clinical	Cutaneotrichosporon dermatis	0.319625	Cutaneotrichosporon
TS-012	9240	37 °C	Clinical	Cutaneotrichosporon dermatis	0.3355	Cutaneotrichosporon
TS-012	9270	33 °C	Clinical	Cutaneotrichosporon dermatis	0.319375	Cutaneotrichosporon
TS-012	9270	37 °C	Clinical	Cutaneotrichosporon dermatis	0.335375	Cutaneotrichosporon
TS-012	9300	33 °C	Clinical	Cutaneotrichosporon dermatis	0.31975	Cutaneotrichosporon
TS-012	9300	37 °C	Clinical	Cutaneotrichosporon dermatis	0.335125	Cutaneotrichosporon
TS-012	9330	33 °C	Clinical	Cutaneotrichosporon dermatis	0.319875	Cutaneotrichosporon
TS-012	9330	37 °C	Clinical	Cutaneotrichosporon dermatis	0.335875	Cutaneotrichosporon
TS-012	9360	33 °C	Clinical	Cutaneotrichosporon dermatis	0.32075	Cutaneotrichosporon
TS-012	9360	37 °C	Clinical	Cutaneotrichosporon dermatis	0.3365	Cutaneotrichosporon
TS-012	9390	33 °C	Clinical	Cutaneotrichosporon dermatis	0.32025	Cutaneotrichosporon
TS-012	9390	37 °C	Clinical	Cutaneotrichosporon dermatis	0.337125	Cutaneotrichosporon
TS-012	9420	33 °C	Clinical	Cutaneotrichosporon dermatis	0.32025	Cutaneotrichosporon
TS-012	9420	37 °C	Clinical	Cutaneotrichosporon dermatis	0.337375	Cutaneotrichosporon
TS-012	9450	33 °C	Clinical	Cutaneotrichosporon dermatis	0.321125	Cutaneotrichosporon
TS-012	9450	37 °C	Clinical	Cutaneotrichosporon dermatis	0.338375	Cutaneotrichosporon
TS-012	9480	33 °C	Clinical	Cutaneotrichosporon dermatis	0.322125	Cutaneotrichosporon
TS-012	9480	37 °C	Clinical	Cutaneotrichosporon dermatis	0.337625	Cutaneotrichosporon
TS-012	9510	33 °C	Clinical	Cutaneotrichosporon dermatis	0.322625	Cutaneotrichosporon
TS-012	9510	37 °C	Clinical	Cutaneotrichosporon dermatis	0.338375	Cutaneotrichosporon
TS-012	9540	33 °C	Clinical	Cutaneotrichosporon dermatis	0.3235	Cutaneotrichosporon
TS-012	9540	37 °C	Clinical	Cutaneotrichosporon dermatis	0.338625	Cutaneotrichosporon
TS-012	9570	33 °C	Clinical	Cutaneotrichosporon dermatis	0.322375	Cutaneotrichosporon
TS-012	9570	37 °C	Clinical	Cutaneotrichosporon dermatis	0.339125	Cutaneotrichosporon
TS-012	9600	33 °C	Clinical	Cutaneotrichosporon dermatis	0.32275	Cutaneotrichosporon
TS-012	9600	37 °C	Clinical	Cutaneotrichosporon dermatis	0.3395	Cutaneotrichosporon
TS-012	9630	33 °C	Clinical	Cutaneotrichosporon dermatis	0.322875	Cutaneotrichosporon
TS-012	9630	37 °C	Clinical	Cutaneotrichosporon dermatis	0.34025	Cutaneotrichosporon
TS-012	9660	33 °C	Clinical	Cutaneotrichosporon dermatis	0.322625	Cutaneotrichosporon
TS-012	9660	37 °C	Clinical	Cutaneotrichosporon dermatis	0.340875	Cutaneotrichosporon
TS-012	9690	33 °C	Clinical	Cutaneotrichosporon dermatis	0.322125	Cutaneotrichosporon
TS-012	9690	37 °C	Clinical	Cutaneotrichosporon dermatis	0.3405	Cutaneotrichosporon
TS-012	9720	33 °C	Clinical	Cutaneotrichosporon dermatis	0.32325	Cutaneotrichosporon
TS-012	9720	37 °C	Clinical	Cutaneotrichosporon dermatis	0.34125	Cutaneotrichosporon
TS-012	9750	33 °C	Clinical	Cutaneotrichosporon dermatis	0.324375	Cutaneotrichosporon
TS-012	9750	37 °C	Clinical	Cutaneotrichosporon dermatis	0.34125	Cutaneotrichosporon
TS-012	9780	33 °C	Clinical	Cutaneotrichosporon dermatis	0.32475	Cutaneotrichosporon
TS-012	9780	37 °C	Clinical	Cutaneotrichosporon dermatis	0.3425	Cutaneotrichosporon
TS-012	9810	33 °C	Clinical	Cutaneotrichosporon dermatis	0.3255	Cutaneotrichosporon
TS-012	9810	37 °C	Clinical	Cutaneotrichosporon dermatis	0.343625	Cutaneotrichosporon
TS-012	9840	33 °C	Clinical	Cutaneotrichosporon dermatis	0.325625	Cutaneotrichosporon
TS-012	9840	37 °C	Clinical	Cutaneotrichosporon dermatis	0.3435	Cutaneotrichosporon
TS-012	9870	33 °C	Clinical	Cutaneotrichosporon dermatis	0.32625	Cutaneotrichosporon
TS-012	9870	37 °C	Clinical	Cutaneotrichosporon dermatis	0.343625	Cutaneotrichosporon
TS-012	9900	33 °C	Clinical	Cutaneotrichosporon dermatis	0.32675	Cutaneotrichosporon
TS-012	9900	37 °C	Clinical	Cutaneotrichosporon dermatis	0.34325	Cutaneotrichosporon
TS-012	9930	33 °C	Clinical	Cutaneotrichosporon dermatis	0.327625	Cutaneotrichosporon
TS-012	9930	37 °C	Clinical	Cutaneotrichosporon dermatis	0.3445	Cutaneotrichosporon
TS-012	9960	33 °C	Clinical	Cutaneotrichosporon dermatis	0.3275	Cutaneotrichosporon
TS-012	9960	37 °C	Clinical	Cutaneotrichosporon dermatis	0.3445	Cutaneotrichosporon
TS-012	9990	33 °C	Clinical	Cutaneotrichosporon dermatis	0.327125	Cutaneotrichosporon
TS-012	9990	37 °C	Clinical	Cutaneotrichosporon dermatis	0.344875	Cutaneotrichosporon
TS-012	10020	33 °C	Clinical	Cutaneotrichosporon dermatis	0.328125	Cutaneotrichosporon
TS-012	10020	37 °C	Clinical	Cutaneotrichosporon dermatis	0.344875	Cutaneotrichosporon
TS-012	10050	33 °C	Clinical	Cutaneotrichosporon dermatis	0.3285	Cutaneotrichosporon
TS-012	10050	37 °C	Clinical	Cutaneotrichosporon dermatis	0.345125	Cutaneotrichosporon
TS-012	10080	33 °C	Clinical	Cutaneotrichosporon dermatis	0.327375	Cutaneotrichosporon
TS-012	10080	37 °C	Clinical	Cutaneotrichosporon dermatis	0.34475	Cutaneotrichosporon
TS-015	0	33 °C	Environmental	Vanrija humicola	0.00137499999999999	Vanrija
TS-015	0	37 °C	Environmental	Vanrija humicola	0.005	Vanrija
TS-015	30	33 °C	Environmental	Vanrija humicola	0.00312499999999999	Vanrija
TS-015	30	37 °C	Environmental	Vanrija humicola	0.00625000000000001	Vanrija
TS-015	60	33 °C	Environmental	Vanrija humicola	0.00387499999999999	Vanrija
TS-015	60	37 °C	Environmental	Vanrija humicola	0.00612500000000002	Vanrija
TS-015	90	33 °C	Environmental	Vanrija humicola	0.00362499999999999	Vanrija
TS-015	90	37 °C	Environmental	Vanrija humicola	0.00587499999999999	Vanrija
TS-015	120	33 °C	Environmental	Vanrija humicola	0.00325	Vanrija
TS-015	120	37 °C	Environmental	Vanrija humicola	0.00525	Vanrija
TS-015	150	33 °C	Environmental	Vanrija humicola	0.00362499999999999	Vanrija
TS-015	150	37 °C	Environmental	Vanrija humicola	0.00512500000000002	Vanrija
TS-015	180	33 °C	Environmental	Vanrija humicola	0.00325	Vanrija
TS-015	180	37 °C	Environmental	Vanrija humicola	0.005	Vanrija
TS-015	210	33 °C	Environmental	Vanrija humicola	0.00325	Vanrija
TS-015	210	37 °C	Environmental	Vanrija humicola	0.00462499999999999	Vanrija
TS-015	240	33 °C	Environmental	Vanrija humicola	0.00287499999999999	Vanrija
TS-015	240	37 °C	Environmental	Vanrija humicola	0.004	Vanrija
TS-015	270	33 °C	Environmental	Vanrija humicola	0.00312499999999999	Vanrija
TS-015	270	37 °C	Environmental	Vanrija humicola	0.00425	Vanrija
TS-015	300	33 °C	Environmental	Vanrija humicola	0.003	Vanrija
TS-015	300	37 °C	Environmental	Vanrija humicola	0.004	Vanrija
TS-015	330	33 °C	Environmental	Vanrija humicola	0.00275	Vanrija
TS-015	330	37 °C	Environmental	Vanrija humicola	0.00362500000000002	Vanrija
TS-015	360	33 °C	Environmental	Vanrija humicola	0.0025	Vanrija
TS-015	360	37 °C	Environmental	Vanrija humicola	0.00337499999999999	Vanrija
TS-015	390	33 °C	Environmental	Vanrija humicola	0.00262499999999999	Vanrija
TS-015	390	37 °C	Environmental	Vanrija humicola	0.0035	Vanrija
TS-015	420	33 °C	Environmental	Vanrija humicola	0.0025	Vanrija
TS-015	420	37 °C	Environmental	Vanrija humicola	0.00275	Vanrija
TS-015	450	33 °C	Environmental	Vanrija humicola	0.00237499999999999	Vanrija
TS-015	450	37 °C	Environmental	Vanrija humicola	0.00312500000000002	Vanrija
TS-015	480	33 °C	Environmental	Vanrija humicola	0.00275	Vanrija
TS-015	480	37 °C	Environmental	Vanrija humicola	0.00275	Vanrija
TS-015	510	33 °C	Environmental	Vanrija humicola	0.00287499999999999	Vanrija
TS-015	510	37 °C	Environmental	Vanrija humicola	0.00225	Vanrija
TS-015	540	33 °C	Environmental	Vanrija humicola	0.00287499999999999	Vanrija
TS-015	540	37 °C	Environmental	Vanrija humicola	0.00212500000000002	Vanrija
TS-015	570	33 °C	Environmental	Vanrija humicola	0.00275	Vanrija
TS-015	570	37 °C	Environmental	Vanrija humicola	0.00225	Vanrija
TS-015	600	33 °C	Environmental	Vanrija humicola	0.00287499999999999	Vanrija
TS-015	600	37 °C	Environmental	Vanrija humicola	0.00225	Vanrija
TS-015	630	33 °C	Environmental	Vanrija humicola	0.00262499999999999	Vanrija
TS-015	630	37 °C	Environmental	Vanrija humicola	0.00225	Vanrija
TS-015	660	33 °C	Environmental	Vanrija humicola	0.00275	Vanrija
TS-015	660	37 °C	Environmental	Vanrija humicola	0.00187499999999999	Vanrija
TS-015	690	33 °C	Environmental	Vanrija humicola	0.00325	Vanrija
TS-015	690	37 °C	Environmental	Vanrija humicola	0.00175	Vanrija
TS-015	720	33 °C	Environmental	Vanrija humicola	0.0035	Vanrija
TS-015	720	37 °C	Environmental	Vanrija humicola	0.00162500000000002	Vanrija
TS-015	750	33 °C	Environmental	Vanrija humicola	0.00337499999999999	Vanrija
TS-015	750	37 °C	Environmental	Vanrija humicola	0.00187500000000002	Vanrija
TS-015	780	33 °C	Environmental	Vanrija humicola	0.004	Vanrija
TS-015	780	37 °C	Environmental	Vanrija humicola	0.00175	Vanrija
TS-015	810	33 °C	Environmental	Vanrija humicola	0.00412499999999999	Vanrija
TS-015	810	37 °C	Environmental	Vanrija humicola	0.00162500000000002	Vanrija
TS-015	840	33 °C	Environmental	Vanrija humicola	0.0045	Vanrija
TS-015	840	37 °C	Environmental	Vanrija humicola	0.00125	Vanrija
TS-015	870	33 °C	Environmental	Vanrija humicola	0.00512499999999999	Vanrija
TS-015	870	37 °C	Environmental	Vanrija humicola	0.0015	Vanrija
TS-015	900	33 °C	Environmental	Vanrija humicola	0.00600000000000001	Vanrija
TS-015	900	37 °C	Environmental	Vanrija humicola	0.00112499999999999	Vanrija
TS-015	930	33 °C	Environmental	Vanrija humicola	0.00637499999999999	Vanrija
TS-015	930	37 °C	Environmental	Vanrija humicola	0.00112499999999999	Vanrija
TS-015	960	33 °C	Environmental	Vanrija humicola	0.00737499999999999	Vanrija
TS-015	960	37 °C	Environmental	Vanrija humicola	0.0015	Vanrija
TS-015	990	33 °C	Environmental	Vanrija humicola	0.00787499999999999	Vanrija
TS-015	990	37 °C	Environmental	Vanrija humicola	0.00162500000000002	Vanrija
TS-015	1020	33 °C	Environmental	Vanrija humicola	0.00925000000000001	Vanrija
TS-015	1020	37 °C	Environmental	Vanrija humicola	0.00137500000000002	Vanrija
TS-015	1050	33 °C	Environmental	Vanrija humicola	0.01075	Vanrija
TS-015	1050	37 °C	Environmental	Vanrija humicola	0.000625000000000014	Vanrija
TS-015	1080	33 °C	Environmental	Vanrija humicola	0.01225	Vanrija
TS-015	1080	37 °C	Environmental	Vanrija humicola	0.000625000000000014	Vanrija
TS-015	1110	33 °C	Environmental	Vanrija humicola	0.013375	Vanrija
TS-015	1110	37 °C	Environmental	Vanrija humicola	0.000625000000000014	Vanrija
TS-015	1140	33 °C	Environmental	Vanrija humicola	0.014875	Vanrija
TS-015	1140	37 °C	Environmental	Vanrija humicola	0.001	Vanrija
TS-015	1170	33 °C	Environmental	Vanrija humicola	0.017	Vanrija
TS-015	1170	37 °C	Environmental	Vanrija humicola	0.000625000000000014	Vanrija
TS-015	1200	33 °C	Environmental	Vanrija humicola	0.019	Vanrija
TS-015	1200	37 °C	Environmental	Vanrija humicola	0.001	Vanrija
TS-015	1230	33 °C	Environmental	Vanrija humicola	0.020875	Vanrija
TS-015	1230	37 °C	Environmental	Vanrija humicola	0.000750000000000001	Vanrija
TS-015	1260	33 °C	Environmental	Vanrija humicola	0.022125	Vanrija
TS-015	1260	37 °C	Environmental	Vanrija humicola	5e-04	Vanrija
TS-015	1290	33 °C	Environmental	Vanrija humicola	0.024125	Vanrija
TS-015	1290	37 °C	Environmental	Vanrija humicola	0.000750000000000001	Vanrija
TS-015	1320	33 °C	Environmental	Vanrija humicola	0.02625	Vanrija
TS-015	1320	37 °C	Environmental	Vanrija humicola	0.000625000000000014	Vanrija
TS-015	1350	33 °C	Environmental	Vanrija humicola	0.027875	Vanrija
TS-015	1350	37 °C	Environmental	Vanrija humicola	0.000750000000000001	Vanrija
TS-015	1380	33 °C	Environmental	Vanrija humicola	0.02975	Vanrija
TS-015	1380	37 °C	Environmental	Vanrija humicola	0.000624999999999987	Vanrija
TS-015	1410	33 °C	Environmental	Vanrija humicola	0.032125	Vanrija
TS-015	1410	37 °C	Environmental	Vanrija humicola	0.000750000000000001	Vanrija
TS-015	1440	33 °C	Environmental	Vanrija humicola	0.03325	Vanrija
TS-015	1440	37 °C	Environmental	Vanrija humicola	5e-04	Vanrija
TS-015	1470	33 °C	Environmental	Vanrija humicola	0.0355	Vanrija
TS-015	1470	37 °C	Environmental	Vanrija humicola	0.000875000000000015	Vanrija
TS-015	1500	33 °C	Environmental	Vanrija humicola	0.03675	Vanrija
TS-015	1500	37 °C	Environmental	Vanrija humicola	5e-04	Vanrija
TS-015	1530	33 °C	Environmental	Vanrija humicola	0.038125	Vanrija
TS-015	1530	37 °C	Environmental	Vanrija humicola	0.000750000000000001	Vanrija
TS-015	1560	33 °C	Environmental	Vanrija humicola	0.04025	Vanrija
TS-015	1560	37 °C	Environmental	Vanrija humicola	0.000374999999999986	Vanrija
TS-015	1590	33 °C	Environmental	Vanrija humicola	0.04225	Vanrija
TS-015	1590	37 °C	Environmental	Vanrija humicola	0.000374999999999986	Vanrija
TS-015	1620	33 °C	Environmental	Vanrija humicola	0.043625	Vanrija
TS-015	1620	37 °C	Environmental	Vanrija humicola	0.000625000000000014	Vanrija
TS-015	1650	33 °C	Environmental	Vanrija humicola	0.0455	Vanrija
TS-015	1650	37 °C	Environmental	Vanrija humicola	5e-04	Vanrija
TS-015	1680	33 °C	Environmental	Vanrija humicola	0.048125	Vanrija
TS-015	1680	37 °C	Environmental	Vanrija humicola	0.000750000000000001	Vanrija
TS-015	1710	33 °C	Environmental	Vanrija humicola	0.049875	Vanrija
TS-015	1710	37 °C	Environmental	Vanrija humicola	0.001	Vanrija
TS-015	1740	33 °C	Environmental	Vanrija humicola	0.0515	Vanrija
TS-015	1740	37 °C	Environmental	Vanrija humicola	5e-04	Vanrija
TS-015	1770	33 °C	Environmental	Vanrija humicola	0.052875	Vanrija
TS-015	1770	37 °C	Environmental	Vanrija humicola	0.000875000000000015	Vanrija
TS-015	1800	33 °C	Environmental	Vanrija humicola	0.05425	Vanrija
TS-015	1800	37 °C	Environmental	Vanrija humicola	0.000750000000000001	Vanrija
TS-015	1830	33 °C	Environmental	Vanrija humicola	0.055625	Vanrija
TS-015	1830	37 °C	Environmental	Vanrija humicola	0.000624999999999987	Vanrija
TS-015	1860	33 °C	Environmental	Vanrija humicola	0.056625	Vanrija
TS-015	1860	37 °C	Environmental	Vanrija humicola	5e-04	Vanrija
TS-015	1890	33 °C	Environmental	Vanrija humicola	0.057375	Vanrija
TS-015	1890	37 °C	Environmental	Vanrija humicola	0.000375000000000014	Vanrija
TS-015	1920	33 °C	Environmental	Vanrija humicola	0.059	Vanrija
TS-015	1920	37 °C	Environmental	Vanrija humicola	0.00025	Vanrija
TS-015	1950	33 °C	Environmental	Vanrija humicola	0.060125	Vanrija
TS-015	1950	37 °C	Environmental	Vanrija humicola	5e-04	Vanrija
TS-015	1980	33 °C	Environmental	Vanrija humicola	0.0615	Vanrija
TS-015	1980	37 °C	Environmental	Vanrija humicola	0.000750000000000001	Vanrija
TS-015	2010	33 °C	Environmental	Vanrija humicola	0.062875	Vanrija
TS-015	2010	37 °C	Environmental	Vanrija humicola	0.000374999999999986	Vanrija
TS-015	2040	33 °C	Environmental	Vanrija humicola	0.063875	Vanrija
TS-015	2040	37 °C	Environmental	Vanrija humicola	0.000375000000000014	Vanrija
TS-015	2070	33 °C	Environmental	Vanrija humicola	0.06525	Vanrija
TS-015	2070	37 °C	Environmental	Vanrija humicola	0.000750000000000001	Vanrija
TS-015	2100	33 °C	Environmental	Vanrija humicola	0.0665	Vanrija
TS-015	2100	37 °C	Environmental	Vanrija humicola	5e-04	Vanrija
TS-015	2130	33 °C	Environmental	Vanrija humicola	0.06775	Vanrija
TS-015	2130	37 °C	Environmental	Vanrija humicola	0.000375000000000014	Vanrija
TS-015	2160	33 °C	Environmental	Vanrija humicola	0.06875	Vanrija
TS-015	2160	37 °C	Environmental	Vanrija humicola	0.000750000000000001	Vanrija
TS-015	2190	33 °C	Environmental	Vanrija humicola	0.070125	Vanrija
TS-015	2190	37 °C	Environmental	Vanrija humicola	0.000625000000000014	Vanrija
TS-015	2220	33 °C	Environmental	Vanrija humicola	0.07125	Vanrija
TS-015	2220	37 °C	Environmental	Vanrija humicola	5e-04	Vanrija
TS-015	2250	33 °C	Environmental	Vanrija humicola	0.07175	Vanrija
TS-015	2250	37 °C	Environmental	Vanrija humicola	0.000624999999999987	Vanrija
TS-015	2280	33 °C	Environmental	Vanrija humicola	0.072625	Vanrija
TS-015	2280	37 °C	Environmental	Vanrija humicola	5e-04	Vanrija
TS-015	2310	33 °C	Environmental	Vanrija humicola	0.074375	Vanrija
TS-015	2310	37 °C	Environmental	Vanrija humicola	0.000375000000000014	Vanrija
TS-015	2340	33 °C	Environmental	Vanrija humicola	0.075875	Vanrija
TS-015	2340	37 °C	Environmental	Vanrija humicola	5e-04	Vanrija
TS-015	2370	33 °C	Environmental	Vanrija humicola	0.07675	Vanrija
TS-015	2370	37 °C	Environmental	Vanrija humicola	0.000375000000000014	Vanrija
TS-015	2400	33 °C	Environmental	Vanrija humicola	0.0785	Vanrija
TS-015	2400	37 °C	Environmental	Vanrija humicola	0.000375000000000014	Vanrija
TS-015	2430	33 °C	Environmental	Vanrija humicola	0.079875	Vanrija
TS-015	2430	37 °C	Environmental	Vanrija humicola	5e-04	Vanrija
TS-015	2460	33 °C	Environmental	Vanrija humicola	0.0815	Vanrija
TS-015	2460	37 °C	Environmental	Vanrija humicola	0.000624999999999987	Vanrija
TS-015	2490	33 °C	Environmental	Vanrija humicola	0.0835	Vanrija
TS-015	2490	37 °C	Environmental	Vanrija humicola	5e-04	Vanrija
TS-015	2520	33 °C	Environmental	Vanrija humicola	0.0855	Vanrija
TS-015	2520	37 °C	Environmental	Vanrija humicola	0.000750000000000001	Vanrija
TS-015	2550	33 °C	Environmental	Vanrija humicola	0.086875	Vanrija
TS-015	2550	37 °C	Environmental	Vanrija humicola	0.000750000000000001	Vanrija
TS-015	2580	33 °C	Environmental	Vanrija humicola	0.089	Vanrija
TS-015	2580	37 °C	Environmental	Vanrija humicola	0.00025	Vanrija
TS-015	2610	33 °C	Environmental	Vanrija humicola	0.091	Vanrija
TS-015	2610	37 °C	Environmental	Vanrija humicola	5e-04	Vanrija
TS-015	2640	33 °C	Environmental	Vanrija humicola	0.092375	Vanrija
TS-015	2640	37 °C	Environmental	Vanrija humicola	0.000124999999999986	Vanrija
TS-015	2670	33 °C	Environmental	Vanrija humicola	0.093875	Vanrija
TS-015	2670	37 °C	Environmental	Vanrija humicola	0.000750000000000001	Vanrija
TS-015	2700	33 °C	Environmental	Vanrija humicola	0.096	Vanrija
TS-015	2700	37 °C	Environmental	Vanrija humicola	5e-04	Vanrija
TS-015	2730	33 °C	Environmental	Vanrija humicola	0.09775	Vanrija
TS-015	2730	37 °C	Environmental	Vanrija humicola	0.000750000000000001	Vanrija
TS-015	2760	33 °C	Environmental	Vanrija humicola	0.099625	Vanrija
TS-015	2760	37 °C	Environmental	Vanrija humicola	0.00025	Vanrija
TS-015	2790	33 °C	Environmental	Vanrija humicola	0.101125	Vanrija
TS-015	2790	37 °C	Environmental	Vanrija humicola	0.000124999999999986	Vanrija
TS-015	2820	33 °C	Environmental	Vanrija humicola	0.10275	Vanrija
TS-015	2820	37 °C	Environmental	Vanrija humicola	0.000750000000000001	Vanrija
TS-015	2850	33 °C	Environmental	Vanrija humicola	0.103875	Vanrija
TS-015	2850	37 °C	Environmental	Vanrija humicola	0.000125000000000014	Vanrija
TS-015	2880	33 °C	Environmental	Vanrija humicola	0.10525	Vanrija
TS-015	2880	37 °C	Environmental	Vanrija humicola	0.000750000000000001	Vanrija
TS-015	2910	33 °C	Environmental	Vanrija humicola	0.1075	Vanrija
TS-015	2910	37 °C	Environmental	Vanrija humicola	5e-04	Vanrija
TS-015	2940	33 °C	Environmental	Vanrija humicola	0.10875	Vanrija
TS-015	2940	37 °C	Environmental	Vanrija humicola	0.000375000000000014	Vanrija
TS-015	2970	33 °C	Environmental	Vanrija humicola	0.11025	Vanrija
TS-015	2970	37 °C	Environmental	Vanrija humicola	0.000625000000000014	Vanrija
TS-015	3000	33 °C	Environmental	Vanrija humicola	0.11225	Vanrija
TS-015	3000	37 °C	Environmental	Vanrija humicola	0	Vanrija
TS-015	3030	33 °C	Environmental	Vanrija humicola	0.114125	Vanrija
TS-015	3030	37 °C	Environmental	Vanrija humicola	0	Vanrija
TS-015	3060	33 °C	Environmental	Vanrija humicola	0.11575	Vanrija
TS-015	3060	37 °C	Environmental	Vanrija humicola	0.000374999999999986	Vanrija
TS-015	3090	33 °C	Environmental	Vanrija humicola	0.1175	Vanrija
TS-015	3090	37 °C	Environmental	Vanrija humicola	0.000375000000000014	Vanrija
TS-015	3120	33 °C	Environmental	Vanrija humicola	0.11875	Vanrija
TS-015	3120	37 °C	Environmental	Vanrija humicola	0.000624999999999987	Vanrija
TS-015	3150	33 °C	Environmental	Vanrija humicola	0.120625	Vanrija
TS-015	3150	37 °C	Environmental	Vanrija humicola	0.000624999999999987	Vanrija
TS-015	3180	33 °C	Environmental	Vanrija humicola	0.122625	Vanrija
TS-015	3180	37 °C	Environmental	Vanrija humicola	5e-04	Vanrija
TS-015	3210	33 °C	Environmental	Vanrija humicola	0.124375	Vanrija
TS-015	3210	37 °C	Environmental	Vanrija humicola	5e-04	Vanrija
TS-015	3240	33 °C	Environmental	Vanrija humicola	0.12625	Vanrija
TS-015	3240	37 °C	Environmental	Vanrija humicola	0.000375000000000014	Vanrija
TS-015	3270	33 °C	Environmental	Vanrija humicola	0.12825	Vanrija
TS-015	3270	37 °C	Environmental	Vanrija humicola	0.001	Vanrija
TS-015	3300	33 °C	Environmental	Vanrija humicola	0.130625	Vanrija
TS-015	3300	37 °C	Environmental	Vanrija humicola	0.000125000000000014	Vanrija
TS-015	3330	33 °C	Environmental	Vanrija humicola	0.132	Vanrija
TS-015	3330	37 °C	Environmental	Vanrija humicola	0.000374999999999986	Vanrija
TS-015	3360	33 °C	Environmental	Vanrija humicola	0.134	Vanrija
TS-015	3360	37 °C	Environmental	Vanrija humicola	5e-04	Vanrija
TS-015	3390	33 °C	Environmental	Vanrija humicola	0.136	Vanrija
TS-015	3390	37 °C	Environmental	Vanrija humicola	0.00025	Vanrija
TS-015	3420	33 °C	Environmental	Vanrija humicola	0.137875	Vanrija
TS-015	3420	37 °C	Environmental	Vanrija humicola	0.000625000000000014	Vanrija
TS-015	3450	33 °C	Environmental	Vanrija humicola	0.14	Vanrija
TS-015	3450	37 °C	Environmental	Vanrija humicola	0.000874999999999987	Vanrija
TS-015	3480	33 °C	Environmental	Vanrija humicola	0.142125	Vanrija
TS-015	3480	37 °C	Environmental	Vanrija humicola	0.000375000000000014	Vanrija
TS-015	3510	33 °C	Environmental	Vanrija humicola	0.1445	Vanrija
TS-015	3510	37 °C	Environmental	Vanrija humicola	0.00025	Vanrija
TS-015	3540	33 °C	Environmental	Vanrija humicola	0.146625	Vanrija
TS-015	3540	37 °C	Environmental	Vanrija humicola	0.000624999999999987	Vanrija
TS-015	3570	33 °C	Environmental	Vanrija humicola	0.148875	Vanrija
TS-015	3570	37 °C	Environmental	Vanrija humicola	0.000375000000000014	Vanrija
TS-015	3600	33 °C	Environmental	Vanrija humicola	0.150875	Vanrija
TS-015	3600	37 °C	Environmental	Vanrija humicola	5e-04	Vanrija
TS-015	3630	33 °C	Environmental	Vanrija humicola	0.153125	Vanrija
TS-015	3630	37 °C	Environmental	Vanrija humicola	0.001	Vanrija
TS-015	3660	33 °C	Environmental	Vanrija humicola	0.15525	Vanrija
TS-015	3660	37 °C	Environmental	Vanrija humicola	0.000750000000000001	Vanrija
TS-015	3690	33 °C	Environmental	Vanrija humicola	0.158375	Vanrija
TS-015	3690	37 °C	Environmental	Vanrija humicola	0.00025	Vanrija
TS-015	3720	33 °C	Environmental	Vanrija humicola	0.160125	Vanrija
TS-015	3720	37 °C	Environmental	Vanrija humicola	5e-04	Vanrija
TS-015	3750	33 °C	Environmental	Vanrija humicola	0.1625	Vanrija
TS-015	3750	37 °C	Environmental	Vanrija humicola	0	Vanrija
TS-015	3780	33 °C	Environmental	Vanrija humicola	0.165	Vanrija
TS-015	3780	37 °C	Environmental	Vanrija humicola	0.00025	Vanrija
TS-015	3810	33 °C	Environmental	Vanrija humicola	0.16775	Vanrija
TS-015	3810	37 °C	Environmental	Vanrija humicola	0.000374999999999986	Vanrija
TS-015	3840	33 °C	Environmental	Vanrija humicola	0.1705	Vanrija
TS-015	3840	37 °C	Environmental	Vanrija humicola	0.000875000000000015	Vanrija
TS-015	3870	33 °C	Environmental	Vanrija humicola	0.172875	Vanrija
TS-015	3870	37 °C	Environmental	Vanrija humicola	0.000624999999999987	Vanrija
TS-015	3900	33 °C	Environmental	Vanrija humicola	0.175375	Vanrija
TS-015	3900	37 °C	Environmental	Vanrija humicola	0.000750000000000001	Vanrija
TS-015	3930	33 °C	Environmental	Vanrija humicola	0.1785	Vanrija
TS-015	3930	37 °C	Environmental	Vanrija humicola	0.000375000000000014	Vanrija
TS-015	3960	33 °C	Environmental	Vanrija humicola	0.181125	Vanrija
TS-015	3960	37 °C	Environmental	Vanrija humicola	0.000125000000000014	Vanrija
TS-015	3990	33 °C	Environmental	Vanrija humicola	0.1835	Vanrija
TS-015	3990	37 °C	Environmental	Vanrija humicola	0	Vanrija
TS-015	4020	33 °C	Environmental	Vanrija humicola	0.186	Vanrija
TS-015	4020	37 °C	Environmental	Vanrija humicola	0.000750000000000001	Vanrija
TS-015	4050	33 °C	Environmental	Vanrija humicola	0.189	Vanrija
TS-015	4050	37 °C	Environmental	Vanrija humicola	0.000750000000000001	Vanrija
TS-015	4080	33 °C	Environmental	Vanrija humicola	0.191875	Vanrija
TS-015	4080	37 °C	Environmental	Vanrija humicola	0.000125000000000014	Vanrija
TS-015	4110	33 °C	Environmental	Vanrija humicola	0.194125	Vanrija
TS-015	4110	37 °C	Environmental	Vanrija humicola	0.000874999999999987	Vanrija
TS-015	4140	33 °C	Environmental	Vanrija humicola	0.19675	Vanrija
TS-015	4140	37 °C	Environmental	Vanrija humicola	5e-04	Vanrija
TS-015	4170	33 °C	Environmental	Vanrija humicola	0.200125	Vanrija
TS-015	4170	37 °C	Environmental	Vanrija humicola	0.000624999999999987	Vanrija
TS-015	4200	33 °C	Environmental	Vanrija humicola	0.20275	Vanrija
TS-015	4200	37 °C	Environmental	Vanrija humicola	5e-04	Vanrija
TS-015	4230	33 °C	Environmental	Vanrija humicola	0.205625	Vanrija
TS-015	4230	37 °C	Environmental	Vanrija humicola	0.000874999999999987	Vanrija
TS-015	4260	33 °C	Environmental	Vanrija humicola	0.20875	Vanrija
TS-015	4260	37 °C	Environmental	Vanrija humicola	0.000750000000000001	Vanrija
TS-015	4290	33 °C	Environmental	Vanrija humicola	0.212375	Vanrija
TS-015	4290	37 °C	Environmental	Vanrija humicola	5e-04	Vanrija
TS-015	4320	33 °C	Environmental	Vanrija humicola	0.215125	Vanrija
TS-015	4320	37 °C	Environmental	Vanrija humicola	0.00025	Vanrija
TS-015	4350	33 °C	Environmental	Vanrija humicola	0.219	Vanrija
TS-015	4350	37 °C	Environmental	Vanrija humicola	5e-04	Vanrija
TS-015	4380	33 °C	Environmental	Vanrija humicola	0.22275	Vanrija
TS-015	4380	37 °C	Environmental	Vanrija humicola	0.000375000000000014	Vanrija
TS-015	4410	33 °C	Environmental	Vanrija humicola	0.226125	Vanrija
TS-015	4410	37 °C	Environmental	Vanrija humicola	0.000625000000000014	Vanrija
TS-015	4440	33 °C	Environmental	Vanrija humicola	0.229625	Vanrija
TS-015	4440	37 °C	Environmental	Vanrija humicola	0.000875000000000015	Vanrija
TS-015	4470	33 °C	Environmental	Vanrija humicola	0.233875	Vanrija
TS-015	4470	37 °C	Environmental	Vanrija humicola	0.00025	Vanrija
TS-015	4500	33 °C	Environmental	Vanrija humicola	0.237875	Vanrija
TS-015	4500	37 °C	Environmental	Vanrija humicola	5e-04	Vanrija
TS-015	4530	33 °C	Environmental	Vanrija humicola	0.242	Vanrija
TS-015	4530	37 °C	Environmental	Vanrija humicola	0.000374999999999986	Vanrija
TS-015	4560	33 °C	Environmental	Vanrija humicola	0.245625	Vanrija
TS-015	4560	37 °C	Environmental	Vanrija humicola	0.000625000000000014	Vanrija
TS-015	4590	33 °C	Environmental	Vanrija humicola	0.25075	Vanrija
TS-015	4590	37 °C	Environmental	Vanrija humicola	5e-04	Vanrija
TS-015	4620	33 °C	Environmental	Vanrija humicola	0.25475	Vanrija
TS-015	4620	37 °C	Environmental	Vanrija humicola	0.000125000000000014	Vanrija
TS-015	4650	33 °C	Environmental	Vanrija humicola	0.259625	Vanrija
TS-015	4650	37 °C	Environmental	Vanrija humicola	5e-04	Vanrija
TS-015	4680	33 °C	Environmental	Vanrija humicola	0.263375	Vanrija
TS-015	4680	37 °C	Environmental	Vanrija humicola	5e-04	Vanrija
TS-015	4710	33 °C	Environmental	Vanrija humicola	0.268125	Vanrija
TS-015	4710	37 °C	Environmental	Vanrija humicola	0.000124999999999986	Vanrija
TS-015	4740	33 °C	Environmental	Vanrija humicola	0.272875	Vanrija
TS-015	4740	37 °C	Environmental	Vanrija humicola	0.000125000000000014	Vanrija
TS-015	4770	33 °C	Environmental	Vanrija humicola	0.278	Vanrija
TS-015	4770	37 °C	Environmental	Vanrija humicola	0	Vanrija
TS-015	4800	33 °C	Environmental	Vanrija humicola	0.282625	Vanrija
TS-015	4800	37 °C	Environmental	Vanrija humicola	0.00025	Vanrija
TS-015	4830	33 °C	Environmental	Vanrija humicola	0.287125	Vanrija
TS-015	4830	37 °C	Environmental	Vanrija humicola	0	Vanrija
TS-015	4860	33 °C	Environmental	Vanrija humicola	0.29225	Vanrija
TS-015	4860	37 °C	Environmental	Vanrija humicola	0.000125000000000014	Vanrija
TS-015	4890	33 °C	Environmental	Vanrija humicola	0.297	Vanrija
TS-015	4890	37 °C	Environmental	Vanrija humicola	0.00025	Vanrija
TS-015	4920	33 °C	Environmental	Vanrija humicola	0.3025	Vanrija
TS-015	4920	37 °C	Environmental	Vanrija humicola	0	Vanrija
TS-015	4950	33 °C	Environmental	Vanrija humicola	0.30775	Vanrija
TS-015	4950	37 °C	Environmental	Vanrija humicola	0.000124999999999986	Vanrija
TS-015	4980	33 °C	Environmental	Vanrija humicola	0.31225	Vanrija
TS-015	4980	37 °C	Environmental	Vanrija humicola	0	Vanrija
TS-015	5010	33 °C	Environmental	Vanrija humicola	0.317125	Vanrija
TS-015	5010	37 °C	Environmental	Vanrija humicola	0.000125000000000014	Vanrija
TS-015	5040	33 °C	Environmental	Vanrija humicola	0.321375	Vanrija
TS-015	5040	37 °C	Environmental	Vanrija humicola	0.000374999999999986	Vanrija
TS-015	5070	33 °C	Environmental	Vanrija humicola	0.325375	Vanrija
TS-015	5070	37 °C	Environmental	Vanrija humicola	0.00025	Vanrija
TS-015	5100	33 °C	Environmental	Vanrija humicola	0.33	Vanrija
TS-015	5100	37 °C	Environmental	Vanrija humicola	0.000375000000000014	Vanrija
TS-015	5130	33 °C	Environmental	Vanrija humicola	0.33425	Vanrija
TS-015	5130	37 °C	Environmental	Vanrija humicola	0.00025	Vanrija
TS-015	5160	33 °C	Environmental	Vanrija humicola	0.33775	Vanrija
TS-015	5160	37 °C	Environmental	Vanrija humicola	0.000624999999999987	Vanrija
TS-015	5190	33 °C	Environmental	Vanrija humicola	0.3425	Vanrija
TS-015	5190	37 °C	Environmental	Vanrija humicola	0.000624999999999987	Vanrija
TS-015	5220	33 °C	Environmental	Vanrija humicola	0.346875	Vanrija
TS-015	5220	37 °C	Environmental	Vanrija humicola	0.000374999999999986	Vanrija
TS-015	5250	33 °C	Environmental	Vanrija humicola	0.35125	Vanrija
TS-015	5250	37 °C	Environmental	Vanrija humicola	0.000125000000000014	Vanrija
TS-015	5280	33 °C	Environmental	Vanrija humicola	0.355625	Vanrija
TS-015	5280	37 °C	Environmental	Vanrija humicola	0.000624999999999987	Vanrija
TS-015	5310	33 °C	Environmental	Vanrija humicola	0.360375	Vanrija
TS-015	5310	37 °C	Environmental	Vanrija humicola	0.00025	Vanrija
TS-015	5340	33 °C	Environmental	Vanrija humicola	0.3645	Vanrija
TS-015	5340	37 °C	Environmental	Vanrija humicola	0.000374999999999986	Vanrija
TS-015	5370	33 °C	Environmental	Vanrija humicola	0.370125	Vanrija
TS-015	5370	37 °C	Environmental	Vanrija humicola	0.000375000000000014	Vanrija
TS-015	5400	33 °C	Environmental	Vanrija humicola	0.374375	Vanrija
TS-015	5400	37 °C	Environmental	Vanrija humicola	0.00025	Vanrija
TS-015	5430	33 °C	Environmental	Vanrija humicola	0.379875	Vanrija
TS-015	5430	37 °C	Environmental	Vanrija humicola	0.00025	Vanrija
TS-015	5460	33 °C	Environmental	Vanrija humicola	0.38525	Vanrija
TS-015	5460	37 °C	Environmental	Vanrija humicola	0.000125000000000014	Vanrija
TS-015	5490	33 °C	Environmental	Vanrija humicola	0.390625	Vanrija
TS-015	5490	37 °C	Environmental	Vanrija humicola	0.000125000000000014	Vanrija
TS-015	5520	33 °C	Environmental	Vanrija humicola	0.39625	Vanrija
TS-015	5520	37 °C	Environmental	Vanrija humicola	0.00025	Vanrija
TS-015	5550	33 °C	Environmental	Vanrija humicola	0.40225	Vanrija
TS-015	5550	37 °C	Environmental	Vanrija humicola	0.000625000000000014	Vanrija
TS-015	5580	33 °C	Environmental	Vanrija humicola	0.407625	Vanrija
TS-015	5580	37 °C	Environmental	Vanrija humicola	0	Vanrija
TS-015	5610	33 °C	Environmental	Vanrija humicola	0.41475	Vanrija
TS-015	5610	37 °C	Environmental	Vanrija humicola	0	Vanrija
TS-015	5640	33 °C	Environmental	Vanrija humicola	0.420875	Vanrija
TS-015	5640	37 °C	Environmental	Vanrija humicola	0.00025	Vanrija
TS-015	5670	33 °C	Environmental	Vanrija humicola	0.42675	Vanrija
TS-015	5670	37 °C	Environmental	Vanrija humicola	0	Vanrija
TS-015	5700	33 °C	Environmental	Vanrija humicola	0.433	Vanrija
TS-015	5700	37 °C	Environmental	Vanrija humicola	0	Vanrija
TS-015	5730	33 °C	Environmental	Vanrija humicola	0.44075	Vanrija
TS-015	5730	37 °C	Environmental	Vanrija humicola	0	Vanrija
TS-015	5760	33 °C	Environmental	Vanrija humicola	0.447125	Vanrija
TS-015	5760	37 °C	Environmental	Vanrija humicola	0	Vanrija
TS-015	5790	33 °C	Environmental	Vanrija humicola	0.45375	Vanrija
TS-015	5790	37 °C	Environmental	Vanrija humicola	0	Vanrija
TS-015	5820	33 °C	Environmental	Vanrija humicola	0.460125	Vanrija
TS-015	5820	37 °C	Environmental	Vanrija humicola	0	Vanrija
TS-015	5850	33 °C	Environmental	Vanrija humicola	0.467875	Vanrija
TS-015	5850	37 °C	Environmental	Vanrija humicola	0	Vanrija
TS-015	5880	33 °C	Environmental	Vanrija humicola	0.47425	Vanrija
TS-015	5880	37 °C	Environmental	Vanrija humicola	0	Vanrija
TS-015	5910	33 °C	Environmental	Vanrija humicola	0.480375	Vanrija
TS-015	5910	37 °C	Environmental	Vanrija humicola	0	Vanrija
TS-015	5940	33 °C	Environmental	Vanrija humicola	0.489	Vanrija
TS-015	5940	37 °C	Environmental	Vanrija humicola	0	Vanrija
TS-015	5970	33 °C	Environmental	Vanrija humicola	0.49475	Vanrija
TS-015	5970	37 °C	Environmental	Vanrija humicola	0.000125000000000014	Vanrija
TS-015	6000	33 °C	Environmental	Vanrija humicola	0.502	Vanrija
TS-015	6000	37 °C	Environmental	Vanrija humicola	0.000125000000000014	Vanrija
TS-015	6030	33 °C	Environmental	Vanrija humicola	0.5085	Vanrija
TS-015	6030	37 °C	Environmental	Vanrija humicola	0	Vanrija
TS-015	6060	33 °C	Environmental	Vanrija humicola	0.515375	Vanrija
TS-015	6060	37 °C	Environmental	Vanrija humicola	0	Vanrija
TS-015	6090	33 °C	Environmental	Vanrija humicola	0.5235	Vanrija
TS-015	6090	37 °C	Environmental	Vanrija humicola	0	Vanrija
TS-015	6120	33 °C	Environmental	Vanrija humicola	0.53025	Vanrija
TS-015	6120	37 °C	Environmental	Vanrija humicola	0	Vanrija
TS-015	6150	33 °C	Environmental	Vanrija humicola	0.53625	Vanrija
TS-015	6150	37 °C	Environmental	Vanrija humicola	0.000125000000000014	Vanrija
TS-015	6180	33 °C	Environmental	Vanrija humicola	0.541875	Vanrija
TS-015	6180	37 °C	Environmental	Vanrija humicola	0	Vanrija
TS-015	6210	33 °C	Environmental	Vanrija humicola	0.547	Vanrija
TS-015	6210	37 °C	Environmental	Vanrija humicola	0	Vanrija
TS-015	6240	33 °C	Environmental	Vanrija humicola	0.5535	Vanrija
TS-015	6240	37 °C	Environmental	Vanrija humicola	0	Vanrija
TS-015	6270	33 °C	Environmental	Vanrija humicola	0.5595	Vanrija
TS-015	6270	37 °C	Environmental	Vanrija humicola	0	Vanrija
TS-015	6300	33 °C	Environmental	Vanrija humicola	0.566	Vanrija
TS-015	6300	37 °C	Environmental	Vanrija humicola	0	Vanrija
TS-015	6330	33 °C	Environmental	Vanrija humicola	0.571875	Vanrija
TS-015	6330	37 °C	Environmental	Vanrija humicola	0	Vanrija
TS-015	6360	33 °C	Environmental	Vanrija humicola	0.579	Vanrija
TS-015	6360	37 °C	Environmental	Vanrija humicola	0	Vanrija
TS-015	6390	33 °C	Environmental	Vanrija humicola	0.582875	Vanrija
TS-015	6390	37 °C	Environmental	Vanrija humicola	0	Vanrija
TS-015	6420	33 °C	Environmental	Vanrija humicola	0.589375	Vanrija
TS-015	6420	37 °C	Environmental	Vanrija humicola	0	Vanrija
TS-015	6450	33 °C	Environmental	Vanrija humicola	0.595375	Vanrija
TS-015	6450	37 °C	Environmental	Vanrija humicola	0	Vanrija
TS-015	6480	33 °C	Environmental	Vanrija humicola	0.60125	Vanrija
TS-015	6480	37 °C	Environmental	Vanrija humicola	0	Vanrija
TS-015	6510	33 °C	Environmental	Vanrija humicola	0.60875	Vanrija
TS-015	6510	37 °C	Environmental	Vanrija humicola	0	Vanrija
TS-015	6540	33 °C	Environmental	Vanrija humicola	0.61575	Vanrija
TS-015	6540	37 °C	Environmental	Vanrija humicola	0	Vanrija
TS-015	6570	33 °C	Environmental	Vanrija humicola	0.62075	Vanrija
TS-015	6570	37 °C	Environmental	Vanrija humicola	0	Vanrija
TS-015	6600	33 °C	Environmental	Vanrija humicola	0.62675	Vanrija
TS-015	6600	37 °C	Environmental	Vanrija humicola	0	Vanrija
TS-015	6630	33 °C	Environmental	Vanrija humicola	0.631125	Vanrija
TS-015	6630	37 °C	Environmental	Vanrija humicola	0	Vanrija
TS-015	6660	33 °C	Environmental	Vanrija humicola	0.63625	Vanrija
TS-015	6660	37 °C	Environmental	Vanrija humicola	0	Vanrija
TS-015	6690	33 °C	Environmental	Vanrija humicola	0.642	Vanrija
TS-015	6690	37 °C	Environmental	Vanrija humicola	0	Vanrija
TS-015	6720	33 °C	Environmental	Vanrija humicola	0.647	Vanrija
TS-015	6720	37 °C	Environmental	Vanrija humicola	0	Vanrija
TS-015	6750	33 °C	Environmental	Vanrija humicola	0.653	Vanrija
TS-015	6750	37 °C	Environmental	Vanrija humicola	0	Vanrija
TS-015	6780	33 °C	Environmental	Vanrija humicola	0.659125	Vanrija
TS-015	6780	37 °C	Environmental	Vanrija humicola	0	Vanrija
TS-015	6810	33 °C	Environmental	Vanrija humicola	0.66475	Vanrija
TS-015	6810	37 °C	Environmental	Vanrija humicola	0	Vanrija
TS-015	6840	33 °C	Environmental	Vanrija humicola	0.670625	Vanrija
TS-015	6840	37 °C	Environmental	Vanrija humicola	0	Vanrija
TS-015	6870	33 °C	Environmental	Vanrija humicola	0.676125	Vanrija
TS-015	6870	37 °C	Environmental	Vanrija humicola	0	Vanrija
TS-015	6900	33 °C	Environmental	Vanrija humicola	0.679375	Vanrija
TS-015	6900	37 °C	Environmental	Vanrija humicola	0	Vanrija
TS-015	6930	33 °C	Environmental	Vanrija humicola	0.685625	Vanrija
TS-015	6930	37 °C	Environmental	Vanrija humicola	0	Vanrija
TS-015	6960	33 °C	Environmental	Vanrija humicola	0.69025	Vanrija
TS-015	6960	37 °C	Environmental	Vanrija humicola	0	Vanrija
TS-015	6990	33 °C	Environmental	Vanrija humicola	0.694	Vanrija
TS-015	6990	37 °C	Environmental	Vanrija humicola	0	Vanrija
TS-015	7020	33 °C	Environmental	Vanrija humicola	0.698875	Vanrija
TS-015	7020	37 °C	Environmental	Vanrija humicola	0	Vanrija
TS-015	7050	33 °C	Environmental	Vanrija humicola	0.7055	Vanrija
TS-015	7050	37 °C	Environmental	Vanrija humicola	0	Vanrija
TS-015	7080	33 °C	Environmental	Vanrija humicola	0.710375	Vanrija
TS-015	7080	37 °C	Environmental	Vanrija humicola	0	Vanrija
TS-015	7110	33 °C	Environmental	Vanrija humicola	0.715375	Vanrija
TS-015	7110	37 °C	Environmental	Vanrija humicola	0	Vanrija
TS-015	7140	33 °C	Environmental	Vanrija humicola	0.72025	Vanrija
TS-015	7140	37 °C	Environmental	Vanrija humicola	0	Vanrija
TS-015	7170	33 °C	Environmental	Vanrija humicola	0.725	Vanrija
TS-015	7170	37 °C	Environmental	Vanrija humicola	0	Vanrija
TS-015	7200	33 °C	Environmental	Vanrija humicola	0.729125	Vanrija
TS-015	7200	37 °C	Environmental	Vanrija humicola	0	Vanrija
TS-015	7230	33 °C	Environmental	Vanrija humicola	0.732625	Vanrija
TS-015	7230	37 °C	Environmental	Vanrija humicola	0	Vanrija
TS-015	7260	33 °C	Environmental	Vanrija humicola	0.737375	Vanrija
TS-015	7260	37 °C	Environmental	Vanrija humicola	0	Vanrija
TS-015	7290	33 °C	Environmental	Vanrija humicola	0.742875	Vanrija
TS-015	7290	37 °C	Environmental	Vanrija humicola	0	Vanrija
TS-015	7320	33 °C	Environmental	Vanrija humicola	0.74725	Vanrija
TS-015	7320	37 °C	Environmental	Vanrija humicola	0	Vanrija
TS-015	7350	33 °C	Environmental	Vanrija humicola	0.75225	Vanrija
TS-015	7350	37 °C	Environmental	Vanrija humicola	0	Vanrija
TS-015	7380	33 °C	Environmental	Vanrija humicola	0.755625	Vanrija
TS-015	7380	37 °C	Environmental	Vanrija humicola	0	Vanrija
TS-015	7410	33 °C	Environmental	Vanrija humicola	0.761625	Vanrija
TS-015	7410	37 °C	Environmental	Vanrija humicola	0	Vanrija
TS-015	7440	33 °C	Environmental	Vanrija humicola	0.766	Vanrija
TS-015	7440	37 °C	Environmental	Vanrija humicola	0	Vanrija
TS-015	7470	33 °C	Environmental	Vanrija humicola	0.7695	Vanrija
TS-015	7470	37 °C	Environmental	Vanrija humicola	0	Vanrija
TS-015	7500	33 °C	Environmental	Vanrija humicola	0.774625	Vanrija
TS-015	7500	37 °C	Environmental	Vanrija humicola	0	Vanrija
TS-015	7530	33 °C	Environmental	Vanrija humicola	0.77825	Vanrija
TS-015	7530	37 °C	Environmental	Vanrija humicola	0	Vanrija
TS-015	7560	33 °C	Environmental	Vanrija humicola	0.783375	Vanrija
TS-015	7560	37 °C	Environmental	Vanrija humicola	0	Vanrija
TS-015	7590	33 °C	Environmental	Vanrija humicola	0.78825	Vanrija
TS-015	7590	37 °C	Environmental	Vanrija humicola	0	Vanrija
TS-015	7620	33 °C	Environmental	Vanrija humicola	0.790625	Vanrija
TS-015	7620	37 °C	Environmental	Vanrija humicola	0	Vanrija
TS-015	7650	33 °C	Environmental	Vanrija humicola	0.7955	Vanrija
TS-015	7650	37 °C	Environmental	Vanrija humicola	0	Vanrija
TS-015	7680	33 °C	Environmental	Vanrija humicola	0.79925	Vanrija
TS-015	7680	37 °C	Environmental	Vanrija humicola	0	Vanrija
TS-015	7710	33 °C	Environmental	Vanrija humicola	0.802125	Vanrija
TS-015	7710	37 °C	Environmental	Vanrija humicola	0	Vanrija
TS-015	7740	33 °C	Environmental	Vanrija humicola	0.80625	Vanrija
TS-015	7740	37 °C	Environmental	Vanrija humicola	0	Vanrija
TS-015	7770	33 °C	Environmental	Vanrija humicola	0.809125	Vanrija
TS-015	7770	37 °C	Environmental	Vanrija humicola	0	Vanrija
TS-015	7800	33 °C	Environmental	Vanrija humicola	0.812625	Vanrija
TS-015	7800	37 °C	Environmental	Vanrija humicola	0	Vanrija
TS-015	7830	33 °C	Environmental	Vanrija humicola	0.81575	Vanrija
TS-015	7830	37 °C	Environmental	Vanrija humicola	0	Vanrija
TS-015	7860	33 °C	Environmental	Vanrija humicola	0.81975	Vanrija
TS-015	7860	37 °C	Environmental	Vanrija humicola	0	Vanrija
TS-015	7890	33 °C	Environmental	Vanrija humicola	0.821625	Vanrija
TS-015	7890	37 °C	Environmental	Vanrija humicola	0	Vanrija
TS-015	7920	33 °C	Environmental	Vanrija humicola	0.825375	Vanrija
TS-015	7920	37 °C	Environmental	Vanrija humicola	0	Vanrija
TS-015	7950	33 °C	Environmental	Vanrija humicola	0.828375	Vanrija
TS-015	7950	37 °C	Environmental	Vanrija humicola	0	Vanrija
TS-015	7980	33 °C	Environmental	Vanrija humicola	0.832625	Vanrija
TS-015	7980	37 °C	Environmental	Vanrija humicola	0	Vanrija
TS-015	8010	33 °C	Environmental	Vanrija humicola	0.834875	Vanrija
TS-015	8010	37 °C	Environmental	Vanrija humicola	0	Vanrija
TS-015	8040	33 °C	Environmental	Vanrija humicola	0.84025	Vanrija
TS-015	8040	37 °C	Environmental	Vanrija humicola	0	Vanrija
TS-015	8070	33 °C	Environmental	Vanrija humicola	0.8405	Vanrija
TS-015	8070	37 °C	Environmental	Vanrija humicola	0	Vanrija
TS-015	8100	33 °C	Environmental	Vanrija humicola	0.8445	Vanrija
TS-015	8100	37 °C	Environmental	Vanrija humicola	0	Vanrija
TS-015	8130	33 °C	Environmental	Vanrija humicola	0.847	Vanrija
TS-015	8130	37 °C	Environmental	Vanrija humicola	0	Vanrija
TS-015	8160	33 °C	Environmental	Vanrija humicola	0.848875	Vanrija
TS-015	8160	37 °C	Environmental	Vanrija humicola	0	Vanrija
TS-015	8190	33 °C	Environmental	Vanrija humicola	0.850875	Vanrija
TS-015	8190	37 °C	Environmental	Vanrija humicola	0	Vanrija
TS-015	8220	33 °C	Environmental	Vanrija humicola	0.853875	Vanrija
TS-015	8220	37 °C	Environmental	Vanrija humicola	0	Vanrija
TS-015	8250	33 °C	Environmental	Vanrija humicola	0.857	Vanrija
TS-015	8250	37 °C	Environmental	Vanrija humicola	0	Vanrija
TS-015	8280	33 °C	Environmental	Vanrija humicola	0.860125	Vanrija
TS-015	8280	37 °C	Environmental	Vanrija humicola	0	Vanrija
TS-015	8310	33 °C	Environmental	Vanrija humicola	0.86175	Vanrija
TS-015	8310	37 °C	Environmental	Vanrija humicola	0	Vanrija
TS-015	8340	33 °C	Environmental	Vanrija humicola	0.8655	Vanrija
TS-015	8340	37 °C	Environmental	Vanrija humicola	0	Vanrija
TS-015	8370	33 °C	Environmental	Vanrija humicola	0.868125	Vanrija
TS-015	8370	37 °C	Environmental	Vanrija humicola	0	Vanrija
TS-015	8400	33 °C	Environmental	Vanrija humicola	0.871	Vanrija
TS-015	8400	37 °C	Environmental	Vanrija humicola	0	Vanrija
TS-015	8430	33 °C	Environmental	Vanrija humicola	0.87275	Vanrija
TS-015	8430	37 °C	Environmental	Vanrija humicola	0	Vanrija
TS-015	8460	33 °C	Environmental	Vanrija humicola	0.87375	Vanrija
TS-015	8460	37 °C	Environmental	Vanrija humicola	0	Vanrija
TS-015	8490	33 °C	Environmental	Vanrija humicola	0.87725	Vanrija
TS-015	8490	37 °C	Environmental	Vanrija humicola	0	Vanrija
TS-015	8520	33 °C	Environmental	Vanrija humicola	0.8795	Vanrija
TS-015	8520	37 °C	Environmental	Vanrija humicola	0	Vanrija
TS-015	8550	33 °C	Environmental	Vanrija humicola	0.882625	Vanrija
TS-015	8550	37 °C	Environmental	Vanrija humicola	0	Vanrija
TS-015	8580	33 °C	Environmental	Vanrija humicola	0.885125	Vanrija
TS-015	8580	37 °C	Environmental	Vanrija humicola	0	Vanrija
TS-015	8610	33 °C	Environmental	Vanrija humicola	0.887625	Vanrija
TS-015	8610	37 °C	Environmental	Vanrija humicola	0	Vanrija
TS-015	8640	33 °C	Environmental	Vanrija humicola	0.888875	Vanrija
TS-015	8640	37 °C	Environmental	Vanrija humicola	0	Vanrija
TS-015	8670	33 °C	Environmental	Vanrija humicola	0.89125	Vanrija
TS-015	8670	37 °C	Environmental	Vanrija humicola	0	Vanrija
TS-015	8700	33 °C	Environmental	Vanrija humicola	0.89325	Vanrija
TS-015	8700	37 °C	Environmental	Vanrija humicola	0	Vanrija
TS-015	8730	33 °C	Environmental	Vanrija humicola	0.895625	Vanrija
TS-015	8730	37 °C	Environmental	Vanrija humicola	0	Vanrija
TS-015	8760	33 °C	Environmental	Vanrija humicola	0.898	Vanrija
TS-015	8760	37 °C	Environmental	Vanrija humicola	0	Vanrija
TS-015	8790	33 °C	Environmental	Vanrija humicola	0.899	Vanrija
TS-015	8790	37 °C	Environmental	Vanrija humicola	0	Vanrija
TS-015	8820	33 °C	Environmental	Vanrija humicola	0.9025	Vanrija
TS-015	8820	37 °C	Environmental	Vanrija humicola	0	Vanrija
TS-015	8850	33 °C	Environmental	Vanrija humicola	0.905625	Vanrija
TS-015	8850	37 °C	Environmental	Vanrija humicola	0	Vanrija
TS-015	8880	33 °C	Environmental	Vanrija humicola	0.906625	Vanrija
TS-015	8880	37 °C	Environmental	Vanrija humicola	0	Vanrija
TS-015	8910	33 °C	Environmental	Vanrija humicola	0.909125	Vanrija
TS-015	8910	37 °C	Environmental	Vanrija humicola	0	Vanrija
TS-015	8940	33 °C	Environmental	Vanrija humicola	0.91025	Vanrija
TS-015	8940	37 °C	Environmental	Vanrija humicola	0	Vanrija
TS-015	8970	33 °C	Environmental	Vanrija humicola	0.911375	Vanrija
TS-015	8970	37 °C	Environmental	Vanrija humicola	0	Vanrija
TS-015	9000	33 °C	Environmental	Vanrija humicola	0.913	Vanrija
TS-015	9000	37 °C	Environmental	Vanrija humicola	0	Vanrija
TS-015	9030	33 °C	Environmental	Vanrija humicola	0.915125	Vanrija
TS-015	9030	37 °C	Environmental	Vanrija humicola	0	Vanrija
TS-015	9060	33 °C	Environmental	Vanrija humicola	0.9175	Vanrija
TS-015	9060	37 °C	Environmental	Vanrija humicola	0	Vanrija
TS-015	9090	33 °C	Environmental	Vanrija humicola	0.920875	Vanrija
TS-015	9090	37 °C	Environmental	Vanrija humicola	0	Vanrija
TS-015	9120	33 °C	Environmental	Vanrija humicola	0.923625	Vanrija
TS-015	9120	37 °C	Environmental	Vanrija humicola	0	Vanrija
TS-015	9150	33 °C	Environmental	Vanrija humicola	0.9245	Vanrija
TS-015	9150	37 °C	Environmental	Vanrija humicola	0	Vanrija
TS-015	9180	33 °C	Environmental	Vanrija humicola	0.926	Vanrija
TS-015	9180	37 °C	Environmental	Vanrija humicola	0	Vanrija
TS-015	9210	33 °C	Environmental	Vanrija humicola	0.92775	Vanrija
TS-015	9210	37 °C	Environmental	Vanrija humicola	0	Vanrija
TS-015	9240	33 °C	Environmental	Vanrija humicola	0.928625	Vanrija
TS-015	9240	37 °C	Environmental	Vanrija humicola	0	Vanrija
TS-015	9270	33 °C	Environmental	Vanrija humicola	0.931625	Vanrija
TS-015	9270	37 °C	Environmental	Vanrija humicola	0	Vanrija
TS-015	9300	33 °C	Environmental	Vanrija humicola	0.93325	Vanrija
TS-015	9300	37 °C	Environmental	Vanrija humicola	0	Vanrija
TS-015	9330	33 °C	Environmental	Vanrija humicola	0.936125	Vanrija
TS-015	9330	37 °C	Environmental	Vanrija humicola	0	Vanrija
TS-015	9360	33 °C	Environmental	Vanrija humicola	0.937	Vanrija
TS-015	9360	37 °C	Environmental	Vanrija humicola	0	Vanrija
TS-015	9390	33 °C	Environmental	Vanrija humicola	0.93825	Vanrija
TS-015	9390	37 °C	Environmental	Vanrija humicola	0	Vanrija
TS-015	9420	33 °C	Environmental	Vanrija humicola	0.94025	Vanrija
TS-015	9420	37 °C	Environmental	Vanrija humicola	0	Vanrija
TS-015	9450	33 °C	Environmental	Vanrija humicola	0.940625	Vanrija
TS-015	9450	37 °C	Environmental	Vanrija humicola	0	Vanrija
TS-015	9480	33 °C	Environmental	Vanrija humicola	0.943375	Vanrija
TS-015	9480	37 °C	Environmental	Vanrija humicola	0	Vanrija
TS-015	9510	33 °C	Environmental	Vanrija humicola	0.944375	Vanrija
TS-015	9510	37 °C	Environmental	Vanrija humicola	0	Vanrija
TS-015	9540	33 °C	Environmental	Vanrija humicola	0.94525	Vanrija
TS-015	9540	37 °C	Environmental	Vanrija humicola	0	Vanrija
TS-015	9570	33 °C	Environmental	Vanrija humicola	0.946125	Vanrija
TS-015	9570	37 °C	Environmental	Vanrija humicola	0	Vanrija
TS-015	9600	33 °C	Environmental	Vanrija humicola	0.9485	Vanrija
TS-015	9600	37 °C	Environmental	Vanrija humicola	0	Vanrija
TS-015	9630	33 °C	Environmental	Vanrija humicola	0.949875	Vanrija
TS-015	9630	37 °C	Environmental	Vanrija humicola	0	Vanrija
TS-015	9660	33 °C	Environmental	Vanrija humicola	0.951875	Vanrija
TS-015	9660	37 °C	Environmental	Vanrija humicola	0	Vanrija
TS-015	9690	33 °C	Environmental	Vanrija humicola	0.952125	Vanrija
TS-015	9690	37 °C	Environmental	Vanrija humicola	0	Vanrija
TS-015	9720	33 °C	Environmental	Vanrija humicola	0.9535	Vanrija
TS-015	9720	37 °C	Environmental	Vanrija humicola	0	Vanrija
TS-015	9750	33 °C	Environmental	Vanrija humicola	0.954875	Vanrija
[truncated: 8,111 more rows]
