# Supplementary material for: Genomic and physiological signatures of adaptation in pathogenic fungi
Source: Nat Commun. 2026 Jan 15;17:748. doi: 10.1038/s41467-026-68330-6 (PMC12820176; doi:10.1038/s41467-026-68330-6)
Supplement: Supplementary file 19 — Source Data [file 41467_2026_68330_MOESM19_ESM.zip › Source_Data/Source_SuppData11-output.txt]

Species	Opportunistic pathogen	Saprotrophic	Predicted lifestyle	Lifestyle
Cryptococcus_amylolentus_CBS_6039	1	0	Opportunistic pathogen	Saprotrophic
Cutaneotrichosporon_arboriformis_JCM_14201	1	0	Opportunistic pathogen	Opportunistic pathogen
Cutaneotrichosporon_daszewskae_JCM_11166	1	0	Opportunistic pathogen	Opportunistic pathogen
Cutaneotrichosporon_dermatis_JCM_11170	1	0	Opportunistic pathogen	Opportunistic pathogen
Cutaneotrichosporon_arboriformis_JCM_14201	1	0	Opportunistic pathogen	Opportunistic pathogen
Cutaneotrichosporon_dermatis_ATCC_204094	1	0	Opportunistic pathogen	Opportunistic pathogen
Cutaneotrichosporon_oleaginosum_ATCC_20509_reseq	0	1	Saprotrophic	Saprotrophic
Trichosporon_asahii_N5_275_008G1	1	0	Opportunistic pathogen	Opportunistic pathogen
Cutaneotrichosporon_cutaneum_JCM_1462	1	0	Opportunistic pathogen	Opportunistic pathogen
Cutaneotrichosporon_dermatis_ATCC_204094	1	0	Opportunistic pathogen	Opportunistic pathogen
Cutaneotrichosporon_oleaginosus_IBC0246	0	1	Saprotrophic	Saprotrophic
Trichosporon_inkin_JCM_9195_ATCC_18020_reseq	1	0	Opportunistic pathogen	Opportunistic pathogen
Cryptococcus_floricola_DSM_27421	0	1	Saprotrophic	Saprotrophic
Cutaneotrichosporon_dermatis_ATCC_204094	1	0	Opportunistic pathogen	Opportunistic pathogen
Cutaneotrichosporon_dermatis_JCM_11170	1	0	Opportunistic pathogen	Opportunistic pathogen
Trichosporon_inkin_JCM_9195_ATCC_18020_reseq	1	0	Opportunistic pathogen	Opportunistic pathogen
Cryptococcus_amylolentus_CBS_6039	1	0	Opportunistic pathogen	Saprotrophic
Cutaneotrichosporon_arboriformis_JCM_14201	1	0	Opportunistic pathogen	Opportunistic pathogen
Trichosporon_asahii_ATCC_201110	1	0	Opportunistic pathogen	Opportunistic pathogen
Trichosporon_asahii_JCM_2466_CBS_2479_reseq	1	0	Opportunistic pathogen	Opportunistic pathogen
Cutaneotrichosporon_arboriformis_JCM_14201	1	0	Opportunistic pathogen	Opportunistic pathogen
Cutaneotrichosporon_cyanovorans_JCM_31833	0	1	Saprotrophic	Saprotrophic
Cutaneotrichosporon_daszewskae_JCM_11166	1	0	Opportunistic pathogen	Opportunistic pathogen
Trichosporon_asahii_ATCC_201110	1	0	Opportunistic pathogen	Opportunistic pathogen
Cutaneotrichosporon_cutaneum_JCM_1462	1	0	Opportunistic pathogen	Opportunistic pathogen
Cutaneotrichosporon_cyanovorans_JCM_31833	0	1	Saprotrophic	Saprotrophic
Trichosporon_asahii_JCM_2466_CBS_2479_reseq	1	0	Opportunistic pathogen	Opportunistic pathogen
Trichosporon_faecale_JCM_2941	1	0	Opportunistic pathogen	Opportunistic pathogen
Cryptococcus_amylolentus_CBS_6039	1	0	Opportunistic pathogen	Saprotrophic
Cryptococcus_deneoformans_JEC21	1	0	Opportunistic pathogen	Opportunistic pathogen
Cutaneotrichosporon_daszewskae_JCM_11166	1	0	Opportunistic pathogen	Opportunistic pathogen
Trichosporon_asahii_N5_275_008G1	1	0	Opportunistic pathogen	Opportunistic pathogen
Cryptococcus_deneoformans_JEC21	1	0	Opportunistic pathogen	Opportunistic pathogen
Cutaneotrichosporon_cutaneum_JCM_1462	1	0	Opportunistic pathogen	Opportunistic pathogen
Cutaneotrichosporon_oleaginosus_ATCC_20508	0	1	Saprotrophic	Saprotrophic
Trichosporon_faecale_JCM_2941	1	0	Opportunistic pathogen	Opportunistic pathogen
Cryptococcus_amylolentus_CBS_6039	1	0	Opportunistic pathogen	Saprotrophic
Cryptococcus_gattii_WM276	1	0	Opportunistic pathogen	Opportunistic pathogen
Cutaneotrichosporon_daszewskae_JCM_11166	1	0	Opportunistic pathogen	Opportunistic pathogen
Trichosporon_faecale_JCM_2941	1	0	Opportunistic pathogen	Opportunistic pathogen
Cutaneotrichosporon_arboriformis_JCM_14201	1	0	Opportunistic pathogen	Opportunistic pathogen
Cutaneotrichosporon_cyanovorans_JCM_31833	0	1	Saprotrophic	Saprotrophic
Trichosporon_asahii_JCM_2466_CBS_2479_reseq	1	0	Opportunistic pathogen	Opportunistic pathogen
Trichosporon_faecale_JCM_2941	1	0	Opportunistic pathogen	Opportunistic pathogen
Cryptococcus_gattii_WM276	1	0	Opportunistic pathogen	Opportunistic pathogen
Cutaneotrichosporon_oleaginosus_IBC0246	0	1	Saprotrophic	Saprotrophic
Trichosporon_asahii_CBS_8904	1	0	Opportunistic pathogen	Opportunistic pathogen
Trichosporon_asahii_JCM_2466_CBS_2479_reseq	1	0	Opportunistic pathogen	Opportunistic pathogen
Cryptococcus_gattii_WM276	1	0	Opportunistic pathogen	Opportunistic pathogen
Cutaneotrichosporon_cutaneum_JCM_1462	1	0	Opportunistic pathogen	Opportunistic pathogen
Cutaneotrichosporon_oleaginosum_ATCC_20509_reseq	0	1	Saprotrophic	Saprotrophic
Trichosporon_asahii_JCM_2466_CBS_2479_reseq	1	0	Opportunistic pathogen	Opportunistic pathogen
Cryptococcus_deneoformans_JEC21	1	0	Opportunistic pathogen	Opportunistic pathogen
Cutaneotrichosporon_cutaneum_JCM_1462	1	0	Opportunistic pathogen	Opportunistic pathogen
Cutaneotrichosporon_oleaginosus_ATCC_20508	0	1	Saprotrophic	Saprotrophic
Trichosporon_faecale_JCM_2941	1	0	Opportunistic pathogen	Opportunistic pathogen
Cutaneotrichosporon_curvatus_JCM_1532	1	0	Opportunistic pathogen	Opportunistic pathogen
Cutaneotrichosporon_dermatis_JCM_11170	1	0	Opportunistic pathogen	Opportunistic pathogen
Cutaneotrichosporon_oleaginosum_ATCC_20509_reseq	0	1	Saprotrophic	Saprotrophic
Trichosporon_asahii_ATCC_201110	1	0	Opportunistic pathogen	Opportunistic pathogen
Cryptococcus_amylolentus_CBS_6039	1	0	Opportunistic pathogen	Saprotrophic
Cutaneotrichosporon_cutaneum_JCM_1462	1	0	Opportunistic pathogen	Opportunistic pathogen
Trichosporon_asahii_N5_275_008G1	1	0	Opportunistic pathogen	Opportunistic pathogen
Trichosporon_inkin_JCM_9195_ATCC_18020_reseq	1	0	Opportunistic pathogen	Opportunistic pathogen
Cryptococcus_floricola_DSM_27421	0	1	Saprotrophic	Saprotrophic
Cutaneotrichosporon_curvatus_JCM_1532	1	0	Opportunistic pathogen	Opportunistic pathogen
Trichosporon_asahii_JCM_2466_CBS_2479_reseq	1	0	Opportunistic pathogen	Opportunistic pathogen
Trichosporon_faecale_JCM_2941	1	0	Opportunistic pathogen	Opportunistic pathogen
Cryptococcus_deneoformans_JEC21	1	0	Opportunistic pathogen	Opportunistic pathogen
Cryptococcus_gattii_WM276	1	0	Opportunistic pathogen	Opportunistic pathogen
Cutaneotrichosporon_oleaginosum_ATCC_20509_reseq	0	1	Saprotrophic	Saprotrophic
Trichosporon_asahii_ATCC_201110	1	0	Opportunistic pathogen	Opportunistic pathogen
Cryptococcus_amylolentus_CBS_6039	1	0	Opportunistic pathogen	Saprotrophic
Cryptococcus_gattii_WM276	1	0	Opportunistic pathogen	Opportunistic pathogen
Trichosporon_asahii_N5_275_008G1	1	0	Opportunistic pathogen	Opportunistic pathogen
Trichosporon_inkin_JCM_9195_ATCC_18020_reseq	1	0	Opportunistic pathogen	Opportunistic pathogen
Cryptococcus_deneoformans_JEC21	1	0	Opportunistic pathogen	Opportunistic pathogen
Cutaneotrichosporon_oleaginosum_ATCC_20509_reseq	0	1	Saprotrophic	Saprotrophic
Trichosporon_faecale_JCM_2941	1	0	Opportunistic pathogen	Opportunistic pathogen
Trichosporon_inkin_JCM_9195_ATCC_18020_reseq	1	0	Opportunistic pathogen	Opportunistic pathogen
Cryptococcus_deneoformans_JEC21	1	0	Opportunistic pathogen	Opportunistic pathogen
Cutaneotrichosporon_curvatus_JCM_1532	1	0	Opportunistic pathogen	Opportunistic pathogen
Cutaneotrichosporon_cyanovorans_JCM_31833	0	1	Saprotrophic	Saprotrophic
Trichosporon_inkin_JCM_9195_ATCC_18020_reseq	1	0	Opportunistic pathogen	Opportunistic pathogen
Cutaneotrichosporon_curvatus_JCM_1532	1	0	Opportunistic pathogen	Opportunistic pathogen
Cutaneotrichosporon_cyanovorans_JCM_31833	0	1	Saprotrophic	Saprotrophic
Cutaneotrichosporon_daszewskae_JCM_11166	1	0	Opportunistic pathogen	Opportunistic pathogen
Trichosporon_asahii_JCM_2466_CBS_2479_reseq	1	0	Opportunistic pathogen	Opportunistic pathogen
Cutaneotrichosporon_dermatis_ATCC_204094	1	0	Opportunistic pathogen	Opportunistic pathogen
Cutaneotrichosporon_oleaginosus_ATCC_20508	0	1	Saprotrophic	Saprotrophic
Trichosporon_faecale_JCM_2941	1	0	Opportunistic pathogen	Opportunistic pathogen
Trichosporon_inkin_JCM_9195_ATCC_18020_reseq	1	0	Opportunistic pathogen	Opportunistic pathogen
Cryptococcus_deneoformans_JEC21	1	0	Opportunistic pathogen	Opportunistic pathogen
Cryptococcus_floricola_DSM_27421	0	1	Saprotrophic	Saprotrophic
Cryptococcus_gattii_WM276	1	0	Opportunistic pathogen	Opportunistic pathogen
Trichosporon_faecale_JCM_2941	1	0	Opportunistic pathogen	Opportunistic pathogen
Cutaneotrichosporon_arboriformis_JCM_14201	1	0	Opportunistic pathogen	Opportunistic pathogen
Cutaneotrichosporon_daszewskae_JCM_11166	1	0	Opportunistic pathogen	Opportunistic pathogen
Cutaneotrichosporon_oleaginosus_ATCC_20508	0	1	Saprotrophic	Saprotrophic
Trichosporon_inkin_JCM_9195_ATCC_18020_reseq	1	0	Opportunistic pathogen	Opportunistic pathogen
Cutaneotrichosporon_cyanovorans_JCM_31833	0	1	Saprotrophic	Saprotrophic
Cutaneotrichosporon_dermatis_JCM_11170	1	0	Opportunistic pathogen	Opportunistic pathogen
Trichosporon_asahii_ATCC_201110	1	0	Opportunistic pathogen	Opportunistic pathogen
Trichosporon_asahii_N5_275_008G1	1	0	Opportunistic pathogen	Opportunistic pathogen
Cryptococcus_floricola_DSM_27421	0	1	Saprotrophic	Saprotrophic
Cutaneotrichosporon_dermatis_ATCC_204094	1	0	Opportunistic pathogen	Opportunistic pathogen
Trichosporon_asahii_CBS_8904	1	0	Opportunistic pathogen	Opportunistic pathogen
Trichosporon_asahii_N5_275_008G1	1	0	Opportunistic pathogen	Opportunistic pathogen
Cryptococcus_floricola_DSM_27421	0	1	Saprotrophic	Saprotrophic
Cryptococcus_gattii_WM276	1	0	Opportunistic pathogen	Opportunistic pathogen
Cutaneotrichosporon_curvatus_JCM_1532	1	0	Opportunistic pathogen	Opportunistic pathogen
Trichosporon_faecale_JCM_2941	1	0	Opportunistic pathogen	Opportunistic pathogen
Cryptococcus_amylolentus_CBS_6039	1	0	Opportunistic pathogen	Saprotrophic
Cutaneotrichosporon_daszewskae_JCM_11166	1	0	Opportunistic pathogen	Opportunistic pathogen
Cutaneotrichosporon_dermatis_ATCC_204094	1	0	Opportunistic pathogen	Opportunistic pathogen
Trichosporon_asahii_N5_275_008G1	1	0	Opportunistic pathogen	Opportunistic pathogen
Cutaneotrichosporon_arboriformis_JCM_14201	1	0	Opportunistic pathogen	Opportunistic pathogen
Cutaneotrichosporon_curvatus_JCM_1532	1	0	Opportunistic pathogen	Opportunistic pathogen
Cutaneotrichosporon_daszewskae_JCM_11166	1	0	Opportunistic pathogen	Opportunistic pathogen
Cutaneotrichosporon_oleaginosus_ATCC_20508	0	1	Saprotrophic	Saprotrophic
Cutaneotrichosporon_oleaginosus_IBC0246	0	1	Saprotrophic	Saprotrophic
Trichosporon_asahii_ATCC_201110	1	0	Opportunistic pathogen	Opportunistic pathogen
Trichosporon_asahii_JCM_2466_CBS_2479_reseq	1	0	Opportunistic pathogen	Opportunistic pathogen
Trichosporon_faecale_JCM_2941	1	0	Opportunistic pathogen	Opportunistic pathogen
Cutaneotrichosporon_oleaginosum_ATCC_20509_reseq	0	1	Saprotrophic	Saprotrophic
Trichosporon_asahii_ATCC_201110	1	0	Opportunistic pathogen	Opportunistic pathogen
Trichosporon_asahii_CBS_8904	1	0	Opportunistic pathogen	Opportunistic pathogen
Trichosporon_inkin_JCM_9195_ATCC_18020_reseq	1	0	Opportunistic pathogen	Opportunistic pathogen
Cutaneotrichosporon_dermatis_ATCC_204094	1	0	Opportunistic pathogen	Opportunistic pathogen
Cutaneotrichosporon_dermatis_JCM_11170	1	0	Opportunistic pathogen	Opportunistic pathogen
Cutaneotrichosporon_oleaginosum_ATCC_20509_reseq	0	1	Saprotrophic	Saprotrophic
Trichosporon_asahii_ATCC_201110	1	0	Opportunistic pathogen	Opportunistic pathogen
Cutaneotrichosporon_daszewskae_JCM_11166	1	0	Opportunistic pathogen	Opportunistic pathogen
Cutaneotrichosporon_oleaginosum_ATCC_20509_reseq	0	1	Saprotrophic	Saprotrophic
Trichosporon_asahii_CBS_8904	1	0	Opportunistic pathogen	Opportunistic pathogen
Trichosporon_faecale_JCM_2941	1	0	Opportunistic pathogen	Opportunistic pathogen
Cryptococcus_deneoformans_JEC21	1	0	Opportunistic pathogen	Opportunistic pathogen
Cryptococcus_floricola_DSM_27421	0	1	Saprotrophic	Saprotrophic
Cutaneotrichosporon_dermatis_ATCC_204094	1	0	Opportunistic pathogen	Opportunistic pathogen
Trichosporon_asahii_JCM_2466_CBS_2479_reseq	1	0	Opportunistic pathogen	Opportunistic pathogen
Cryptococcus_gattii_WM276	1	0	Opportunistic pathogen	Opportunistic pathogen
Cutaneotrichosporon_daszewskae_JCM_11166	1	0	Opportunistic pathogen	Opportunistic pathogen
Cutaneotrichosporon_dermatis_JCM_11170	1	0	Opportunistic pathogen	Opportunistic pathogen
Cutaneotrichosporon_oleaginosus_ATCC_20508	0	1	Saprotrophic	Saprotrophic
Cryptococcus_deneoformans_JEC21	1	0	Opportunistic pathogen	Opportunistic pathogen
Cutaneotrichosporon_daszewskae_JCM_11166	1	0	Opportunistic pathogen	Opportunistic pathogen
Cutaneotrichosporon_oleaginosum_ATCC_20509_reseq	0	1	Saprotrophic	Saprotrophic
Trichosporon_asahii_N5_275_008G1	1	0	Opportunistic pathogen	Opportunistic pathogen
Cryptococcus_gattii_WM276	1	0	Opportunistic pathogen	Opportunistic pathogen
Cutaneotrichosporon_curvatus_JCM_1532	1	0	Opportunistic pathogen	Opportunistic pathogen
Cutaneotrichosporon_cutaneum_JCM_1462	1	0	Opportunistic pathogen	Opportunistic pathogen
Cutaneotrichosporon_oleaginosum_ATCC_20509_reseq	0	1	Saprotrophic	Saprotrophic
Cutaneotrichosporon_arboriformis_JCM_14201	1	0	Opportunistic pathogen	Opportunistic pathogen
Cutaneotrichosporon_curvatus_JCM_1532	1	0	Opportunistic pathogen	Opportunistic pathogen
Cutaneotrichosporon_cyanovorans_JCM_31833	0	1	Saprotrophic	Saprotrophic
Trichosporon_asahii_CBS_8904	1	0	Opportunistic pathogen	Opportunistic pathogen
Cutaneotrichosporon_cyanovorans_JCM_31833	0	1	Saprotrophic	Saprotrophic
Cutaneotrichosporon_dermatis_JCM_11170	1	0	Opportunistic pathogen	Opportunistic pathogen
Trichosporon_asahii_ATCC_201110	1	0	Opportunistic pathogen	Opportunistic pathogen
Trichosporon_faecale_JCM_2941	1	0	Opportunistic pathogen	Opportunistic pathogen
Cryptococcus_gattii_WM276	1	0	Opportunistic pathogen	Opportunistic pathogen
Cutaneotrichosporon_arboriformis_JCM_14201	1	0	Opportunistic pathogen	Opportunistic pathogen
Cutaneotrichosporon_cyanovorans_JCM_31833	0	1	Saprotrophic	Saprotrophic
Cutaneotrichosporon_dermatis_ATCC_204094	1	0	Opportunistic pathogen	Opportunistic pathogen
Cryptococcus_deneoformans_JEC21	1	0	Opportunistic pathogen	Opportunistic pathogen
Cutaneotrichosporon_arboriformis_JCM_14201	1	0	Opportunistic pathogen	Opportunistic pathogen
Cutaneotrichosporon_oleaginosus_ATCC_20508	0	1	Saprotrophic	Saprotrophic
Trichosporon_asahii_ATCC_201110	1	0	Opportunistic pathogen	Opportunistic pathogen
Cryptococcus_deneoformans_JEC21	1	0	Opportunistic pathogen	Opportunistic pathogen
Cryptococcus_floricola_DSM_27421	0	1	Saprotrophic	Saprotrophic
Cutaneotrichosporon_dermatis_ATCC_204094	1	0	Opportunistic pathogen	Opportunistic pathogen
Trichosporon_faecale_JCM_2941	1	0	Opportunistic pathogen	Opportunistic pathogen
Cutaneotrichosporon_arboriformis_JCM_14201	1	0	Opportunistic pathogen	Opportunistic pathogen
Cutaneotrichosporon_oleaginosum_ATCC_20509_reseq	0	1	Saprotrophic	Saprotrophic
Trichosporon_asahii_ATCC_201110	1	0	Opportunistic pathogen	Opportunistic pathogen
Trichosporon_inkin_JCM_9195_ATCC_18020_reseq	1	0	Opportunistic pathogen	Opportunistic pathogen
Cutaneotrichosporon_cyanovorans_JCM_31833	0	1	Saprotrophic	Saprotrophic
Cutaneotrichosporon_daszewskae_JCM_11166	1	0	Opportunistic pathogen	Opportunistic pathogen
Trichosporon_asahii_ATCC_201110	1	0	Opportunistic pathogen	Opportunistic pathogen
Trichosporon_inkin_JCM_9195_ATCC_18020_reseq	1	0	Opportunistic pathogen	Opportunistic pathogen
Cryptococcus_deneoformans_JEC21	1	0	Opportunistic pathogen	Opportunistic pathogen
Cutaneotrichosporon_arboriformis_JCM_14201	1	0	Opportunistic pathogen	Opportunistic pathogen
Cutaneotrichosporon_cutaneum_JCM_1462	1	0	Opportunistic pathogen	Opportunistic pathogen
Cutaneotrichosporon_cyanovorans_JCM_31833	0	1	Saprotrophic	Saprotrophic
Cryptococcus_amylolentus_CBS_6039	1	0	Opportunistic pathogen	Saprotrophic
Trichosporon_asahii_ATCC_201110	1	0	Opportunistic pathogen	Opportunistic pathogen
Trichosporon_asahii_N5_275_008G1	1	0	Opportunistic pathogen	Opportunistic pathogen
Trichosporon_inkin_JCM_9195_ATCC_18020_reseq	1	0	Opportunistic pathogen	Opportunistic pathogen
Cutaneotrichosporon_curvatus_JCM_1532	1	0	Opportunistic pathogen	Opportunistic pathogen
Cutaneotrichosporon_oleaginosus_IBC0246	0	1	Saprotrophic	Saprotrophic
Trichosporon_asahii_CBS_8904	1	0	Opportunistic pathogen	Opportunistic pathogen
Trichosporon_asahii_N5_275_008G1	1	0	Opportunistic pathogen	Opportunistic pathogen
Cryptococcus_gattii_WM276	1	0	Opportunistic pathogen	Opportunistic pathogen
Cutaneotrichosporon_curvatus_JCM_1532	1	0	Opportunistic pathogen	Opportunistic pathogen
Cutaneotrichosporon_dermatis_ATCC_204094	1	0	Opportunistic pathogen	Opportunistic pathogen
Cutaneotrichosporon_oleaginosum_ATCC_20509_reseq	0	1	Saprotrophic	Saprotrophic
Cryptococcus_deneoformans_JEC21	1	0	Opportunistic pathogen	Opportunistic pathogen
Cutaneotrichosporon_dermatis_ATCC_204094	1	0	Opportunistic pathogen	Opportunistic pathogen
Cutaneotrichosporon_oleaginosus_IBC0246	0	1	Saprotrophic	Saprotrophic
Trichosporon_asahii_N5_275_008G1	1	0	Opportunistic pathogen	Opportunistic pathogen
Cryptococcus_deneoformans_JEC21	1	0	Opportunistic pathogen	Opportunistic pathogen
Cutaneotrichosporon_dermatis_ATCC_204094	1	0	Opportunistic pathogen	Opportunistic pathogen
Cutaneotrichosporon_oleaginosum_ATCC_20509_reseq	0	1	Saprotrophic	Saprotrophic
Trichosporon_inkin_JCM_9195_ATCC_18020_reseq	1	0	Opportunistic pathogen	Opportunistic pathogen
Cutaneotrichosporon_oleaginosus_IBC0246	0	1	Saprotrophic	Saprotrophic
Trichosporon_asahii_ATCC_201110	1	0	Opportunistic pathogen	Opportunistic pathogen
Trichosporon_asahii_CBS_8904	1	0	Opportunistic pathogen	Opportunistic pathogen
Trichosporon_asahii_JCM_2466_CBS_2479_reseq	1	0	Opportunistic pathogen	Opportunistic pathogen
Cryptococcus_amylolentus_CBS_6039	1	0	Opportunistic pathogen	Saprotrophic
Cutaneotrichosporon_curvatus_JCM_1532	1	0	Opportunistic pathogen	Opportunistic pathogen
Cutaneotrichosporon_daszewskae_JCM_11166	1	0	Opportunistic pathogen	Opportunistic pathogen
Trichosporon_asahii_JCM_2466_CBS_2479_reseq	1	0	Opportunistic pathogen	Opportunistic pathogen
Cryptococcus_deneoformans_JEC21	1	0	Opportunistic pathogen	Opportunistic pathogen
Cutaneotrichosporon_oleaginosum_ATCC_20509_reseq	0	1	Saprotrophic	Saprotrophic
Trichosporon_asahii_N5_275_008G1	1	0	Opportunistic pathogen	Opportunistic pathogen
Trichosporon_faecale_JCM_2941	1	0	Opportunistic pathogen	Opportunistic pathogen
Cutaneotrichosporon_arboriformis_JCM_14201	1	0	Opportunistic pathogen	Opportunistic pathogen
Cutaneotrichosporon_cyanovorans_JCM_31833	0	1	Saprotrophic	Saprotrophic
Cutaneotrichosporon_daszewskae_JCM_11166	1	0	Opportunistic pathogen	Opportunistic pathogen
Trichosporon_inkin_JCM_9195_ATCC_18020_reseq	1	0	Opportunistic pathogen	Opportunistic pathogen
Cryptococcus_floricola_DSM_27421	0	1	Saprotrophic	Saprotrophic
Cutaneotrichosporon_curvatus_JCM_1532	1	0	Opportunistic pathogen	Opportunistic pathogen
Trichosporon_asahii_JCM_2466_CBS_2479_reseq	1	0	Opportunistic pathogen	Opportunistic pathogen
Trichosporon_asahii_N5_275_008G1	1	0	Opportunistic pathogen	Opportunistic pathogen
Cutaneotrichosporon_cutaneum_JCM_1462	1	0	Opportunistic pathogen	Opportunistic pathogen
Cutaneotrichosporon_daszewskae_JCM_11166	1	0	Opportunistic pathogen	Opportunistic pathogen
Cutaneotrichosporon_dermatis_ATCC_204094	1	0	Opportunistic pathogen	Opportunistic pathogen
Cutaneotrichosporon_oleaginosus_ATCC_20508	0	1	Saprotrophic	Saprotrophic
Cryptococcus_floricola_DSM_27421	0	1	Saprotrophic	Saprotrophic
Cryptococcus_gattii_WM276	1	0	Opportunistic pathogen	Opportunistic pathogen
Trichosporon_asahii_ATCC_201110	1	0	Opportunistic pathogen	Opportunistic pathogen
Trichosporon_asahii_N5_275_008G1	1	0	Opportunistic pathogen	Opportunistic pathogen
Cryptococcus_deneoformans_JEC21	1	0	Opportunistic pathogen	Opportunistic pathogen
Cutaneotrichosporon_curvatus_JCM_1532	1	0	Opportunistic pathogen	Opportunistic pathogen
Cutaneotrichosporon_oleaginosus_ATCC_20508	0	1	Saprotrophic	Saprotrophic
Trichosporon_asahii_ATCC_201110	1	0	Opportunistic pathogen	Opportunistic pathogen
Cryptococcus_deneoformans_JEC21	1	0	Opportunistic pathogen	Opportunistic pathogen
Cutaneotrichosporon_cutaneum_JCM_1462	1	0	Opportunistic pathogen	Opportunistic pathogen
Cutaneotrichosporon_oleaginosus_IBC0246	0	1	Saprotrophic	Saprotrophic
Trichosporon_inkin_JCM_9195_ATCC_18020_reseq	1	0	Opportunistic pathogen	Opportunistic pathogen
Cryptococcus_amylolentus_CBS_6039	1	0	Opportunistic pathogen	Saprotrophic
Cryptococcus_gattii_WM276	1	0	Opportunistic pathogen	Opportunistic pathogen
Cutaneotrichosporon_curvatus_JCM_1532	1	0	Opportunistic pathogen	Opportunistic pathogen
Trichosporon_asahii_ATCC_201110	1	0	Opportunistic pathogen	Opportunistic pathogen
Cryptococcus_deneoformans_JEC21	1	0	Opportunistic pathogen	Opportunistic pathogen
Cryptococcus_floricola_DSM_27421	0	1	Saprotrophic	Saprotrophic
Trichosporon_asahii_JCM_2466_CBS_2479_reseq	1	0	Opportunistic pathogen	Opportunistic pathogen
Trichosporon_inkin_JCM_9195_ATCC_18020_reseq	1	0	Opportunistic pathogen	Opportunistic pathogen
Cryptococcus_floricola_DSM_27421	0	1	Saprotrophic	Saprotrophic
Trichosporon_asahii_ATCC_201110	1	0	Opportunistic pathogen	Opportunistic pathogen
Trichosporon_asahii_CBS_8904	1	0	Opportunistic pathogen	Opportunistic pathogen
Trichosporon_asahii_N5_275_008G1	1	0	Opportunistic pathogen	Opportunistic pathogen
Cryptococcus_floricola_DSM_27421	0	1	Saprotrophic	Saprotrophic
Cryptococcus_gattii_WM276	1	0	Opportunistic pathogen	Opportunistic pathogen
Cutaneotrichosporon_dermatis_ATCC_204094	1	0	Opportunistic pathogen	Opportunistic pathogen
Trichosporon_faecale_JCM_2941	1	0	Opportunistic pathogen	Opportunistic pathogen
Cutaneotrichosporon_curvatus_JCM_1532	1	0	Opportunistic pathogen	Opportunistic pathogen
Cutaneotrichosporon_daszewskae_JCM_11166	1	0	Opportunistic pathogen	Opportunistic pathogen
Cutaneotrichosporon_dermatis_JCM_11170	1	0	Opportunistic pathogen	Opportunistic pathogen
Cutaneotrichosporon_oleaginosus_ATCC_20508	0	1	Saprotrophic	Saprotrophic
Cryptococcus_amylolentus_CBS_6039	1	0	Opportunistic pathogen	Saprotrophic
Cryptococcus_deneoformans_JEC21	1	0	Opportunistic pathogen	Opportunistic pathogen
Cryptococcus_gattii_WM276	1	0	Opportunistic pathogen	Opportunistic pathogen
Trichosporon_asahii_ATCC_201110	1	0	Opportunistic pathogen	Opportunistic pathogen
Cryptococcus_floricola_DSM_27421	0	1	Saprotrophic	Saprotrophic
Cutaneotrichosporon_dermatis_ATCC_204094	1	0	Opportunistic pathogen	Opportunistic pathogen
Trichosporon_asahii_JCM_2466_CBS_2479_reseq	1	0	Opportunistic pathogen	Opportunistic pathogen
Trichosporon_faecale_JCM_2941	1	0	Opportunistic pathogen	Opportunistic pathogen
Cryptococcus_floricola_DSM_27421	0	1	Saprotrophic	Saprotrophic
Cutaneotrichosporon_cutaneum_JCM_1462	1	0	Opportunistic pathogen	Opportunistic pathogen
Cutaneotrichosporon_daszewskae_JCM_11166	1	0	Opportunistic pathogen	Opportunistic pathogen
Trichosporon_asahii_CBS_8904	1	0	Opportunistic pathogen	Opportunistic pathogen
Cryptococcus_gattii_WM276	1	0	Opportunistic pathogen	Opportunistic pathogen
Cutaneotrichosporon_oleaginosus_ATCC_20508	0	1	Saprotrophic	Saprotrophic
Trichosporon_asahii_CBS_8904	1	0	Opportunistic pathogen	Opportunistic pathogen
Trichosporon_inkin_JCM_9195_ATCC_18020_reseq	1	0	Opportunistic pathogen	Opportunistic pathogen
Cryptococcus_gattii_WM276	1	0	Opportunistic pathogen	Opportunistic pathogen
Cutaneotrichosporon_cutaneum_JCM_1462	1	0	Opportunistic pathogen	Opportunistic pathogen
Cutaneotrichosporon_oleaginosus_ATCC_20508	0	1	Saprotrophic	Saprotrophic
Trichosporon_inkin_JCM_9195_ATCC_18020_reseq	1	0	Opportunistic pathogen	Opportunistic pathogen
Cryptococcus_gattii_WM276	1	0	Opportunistic pathogen	Opportunistic pathogen
Cutaneotrichosporon_oleaginosus_ATCC_20508	0	1	Saprotrophic	Saprotrophic
Trichosporon_asahii_N5_275_008G1	1	0	Opportunistic pathogen	Opportunistic pathogen
Trichosporon_faecale_JCM_2941	1	0	Opportunistic pathogen	Opportunistic pathogen
Cryptococcus_gattii_WM276	1	0	Opportunistic pathogen	Opportunistic pathogen
Cutaneotrichosporon_oleaginosus_ATCC_20508	0	1	Saprotrophic	Saprotrophic
Trichosporon_asahii_ATCC_201110	1	0	Opportunistic pathogen	Opportunistic pathogen
Trichosporon_inkin_JCM_9195_ATCC_18020_reseq	1	0	Opportunistic pathogen	Opportunistic pathogen
Cutaneotrichosporon_arboriformis_JCM_14201	1	0	Opportunistic pathogen	Opportunistic pathogen
Cutaneotrichosporon_curvatus_JCM_1532	1	0	Opportunistic pathogen	Opportunistic pathogen
Cutaneotrichosporon_daszewskae_JCM_11166	1	0	Opportunistic pathogen	Opportunistic pathogen
Cutaneotrichosporon_oleaginosus_IBC0246	0	1	Saprotrophic	Saprotrophic
Cutaneotrichosporon_curvatus_JCM_1532	1	0	Opportunistic pathogen	Opportunistic pathogen
Cutaneotrichosporon_cutaneum_JCM_1462	1	0	Opportunistic pathogen	Opportunistic pathogen
Cutaneotrichosporon_cyanovorans_JCM_31833	0	1	Saprotrophic	Saprotrophic
Trichosporon_asahii_JCM_2466_CBS_2479_reseq	1	0	Opportunistic pathogen	Opportunistic pathogen
Cryptococcus_floricola_DSM_27421	0	1	Saprotrophic	Saprotrophic
Cryptococcus_gattii_WM276	1	0	Opportunistic pathogen	Opportunistic pathogen
Cutaneotrichosporon_curvatus_JCM_1532	1	0	Opportunistic pathogen	Opportunistic pathogen
Trichosporon_asahii_N5_275_008G1	1	0	Opportunistic pathogen	Opportunistic pathogen
Cryptococcus_amylolentus_CBS_6039	1	0	Opportunistic pathogen	Saprotrophic
Cutaneotrichosporon_arboriformis_JCM_14201	1	0	Opportunistic pathogen	Opportunistic pathogen
Cutaneotrichosporon_curvatus_JCM_1532	1	0	Opportunistic pathogen	Opportunistic pathogen
Cutaneotrichosporon_dermatis_JCM_11170	1	0	Opportunistic pathogen	Opportunistic pathogen
Cutaneotrichosporon_dermatis_JCM_11170	1	0	Opportunistic pathogen	Opportunistic pathogen
Cutaneotrichosporon_oleaginosus_ATCC_20508	0	1	Saprotrophic	Saprotrophic
Trichosporon_asahii_ATCC_201110	1	0	Opportunistic pathogen	Opportunistic pathogen
Trichosporon_inkin_JCM_9195_ATCC_18020_reseq	1	0	Opportunistic pathogen	Opportunistic pathogen
Cryptococcus_floricola_DSM_27421	0	1	Saprotrophic	Saprotrophic
Cryptococcus_gattii_WM276	1	0	Opportunistic pathogen	Opportunistic pathogen
Cutaneotrichosporon_arboriformis_JCM_14201	1	0	Opportunistic pathogen	Opportunistic pathogen
Trichosporon_asahii_N5_275_008G1	1	0	Opportunistic pathogen	Opportunistic pathogen
Cutaneotrichosporon_dermatis_ATCC_204094	1	0	Opportunistic pathogen	Opportunistic pathogen
Cutaneotrichosporon_oleaginosus_IBC0246	0	1	Saprotrophic	Saprotrophic
Trichosporon_asahii_CBS_8904	1	0	Opportunistic pathogen	Opportunistic pathogen
Trichosporon_asahii_N5_275_008G1	1	0	Opportunistic pathogen	Opportunistic pathogen
Cutaneotrichosporon_curvatus_JCM_1532	1	0	Opportunistic pathogen	Opportunistic pathogen
Cutaneotrichosporon_cyanovorans_JCM_31833	0	1	Saprotrophic	Saprotrophic
Cutaneotrichosporon_daszewskae_JCM_11166	1	0	Opportunistic pathogen	Opportunistic pathogen
Cutaneotrichosporon_dermatis_JCM_11170	1	0	Opportunistic pathogen	Opportunistic pathogen
Cutaneotrichosporon_dermatis_JCM_11170	1	0	Opportunistic pathogen	Opportunistic pathogen
Cutaneotrichosporon_oleaginosum_ATCC_20509_reseq	0	1	Saprotrophic	Saprotrophic
Trichosporon_asahii_ATCC_201110	1	0	Opportunistic pathogen	Opportunistic pathogen
Trichosporon_faecale_JCM_2941	1	0	Opportunistic pathogen	Opportunistic pathogen
Cutaneotrichosporon_cyanovorans_JCM_31833	0	1	Saprotrophic	Saprotrophic
Cutaneotrichosporon_daszewskae_JCM_11166	1	0	Opportunistic pathogen	Opportunistic pathogen
Trichosporon_asahii_ATCC_201110	1	0	Opportunistic pathogen	Opportunistic pathogen
Trichosporon_asahii_JCM_2466_CBS_2479_reseq	1	0	Opportunistic pathogen	Opportunistic pathogen
Cryptococcus_deneoformans_JEC21	1	0	Opportunistic pathogen	Opportunistic pathogen
Cutaneotrichosporon_arboriformis_JCM_14201	1	0	Opportunistic pathogen	Opportunistic pathogen
Cutaneotrichosporon_oleaginosus_IBC0246	0	1	Saprotrophic	Saprotrophic
Trichosporon_asahii_CBS_8904	1	0	Opportunistic pathogen	Opportunistic pathogen
Cutaneotrichosporon_dermatis_JCM_11170	1	0	Opportunistic pathogen	Opportunistic pathogen
Cutaneotrichosporon_oleaginosum_ATCC_20509_reseq	0	1	Saprotrophic	Saprotrophic
Trichosporon_asahii_CBS_8904	1	0	Opportunistic pathogen	Opportunistic pathogen
Trichosporon_faecale_JCM_2941	1	0	Opportunistic pathogen	Opportunistic pathogen
Cryptococcus_gattii_WM276	1	0	Opportunistic pathogen	Opportunistic pathogen
Cutaneotrichosporon_arboriformis_JCM_14201	1	0	Opportunistic pathogen	Opportunistic pathogen
Cutaneotrichosporon_cyanovorans_JCM_31833	0	1	Saprotrophic	Saprotrophic
Trichosporon_asahii_JCM_2466_CBS_2479_reseq	1	0	Opportunistic pathogen	Opportunistic pathogen
Cryptococcus_amylolentus_CBS_6039	1	0	Opportunistic pathogen	Saprotrophic
Cutaneotrichosporon_curvatus_JCM_1532	1	0	Opportunistic pathogen	Opportunistic pathogen
Trichosporon_asahii_ATCC_201110	1	0	Opportunistic pathogen	Opportunistic pathogen
Trichosporon_inkin_JCM_9195_ATCC_18020_reseq	1	0	Opportunistic pathogen	Opportunistic pathogen
Cryptococcus_gattii_WM276	1	0	Opportunistic pathogen	Opportunistic pathogen
Cutaneotrichosporon_curvatus_JCM_1532	1	0	Opportunistic pathogen	Opportunistic pathogen
Cutaneotrichosporon_dermatis_ATCC_204094	1	0	Opportunistic pathogen	Opportunistic pathogen
Cutaneotrichosporon_oleaginosus_IBC0246	0	1	Saprotrophic	Saprotrophic
Cutaneotrichosporon_cyanovorans_JCM_31833	0	1	Saprotrophic	Saprotrophic
Cutaneotrichosporon_daszewskae_JCM_11166	1	0	Opportunistic pathogen	Opportunistic pathogen
Trichosporon_asahii_CBS_8904	1	0	Opportunistic pathogen	Opportunistic pathogen
Trichosporon_asahii_JCM_2466_CBS_2479_reseq	1	0	Opportunistic pathogen	Opportunistic pathogen
Cryptococcus_amylolentus_CBS_6039	1	0	Opportunistic pathogen	Saprotrophic
Cryptococcus_gattii_WM276	1	0	Opportunistic pathogen	Opportunistic pathogen
Cutaneotrichosporon_arboriformis_JCM_14201	1	0	Opportunistic pathogen	Opportunistic pathogen
Cutaneotrichosporon_daszewskae_JCM_11166	1	0	Opportunistic pathogen	Opportunistic pathogen
Cryptococcus_deneoformans_JEC21	1	0	Opportunistic pathogen	Opportunistic pathogen
Cutaneotrichosporon_arboriformis_JCM_14201	1	0	Opportunistic pathogen	Opportunistic pathogen
Cutaneotrichosporon_cyanovorans_JCM_31833	0	1	Saprotrophic	Saprotrophic
Cutaneotrichosporon_daszewskae_JCM_11166	1	0	Opportunistic pathogen	Opportunistic pathogen
Cutaneotrichosporon_arboriformis_JCM_14201	1	0	Opportunistic pathogen	Opportunistic pathogen
Cutaneotrichosporon_daszewskae_JCM_11166	1	0	Opportunistic pathogen	Opportunistic pathogen
Cutaneotrichosporon_oleaginosus_IBC0246	0	1	Saprotrophic	Saprotrophic
Trichosporon_asahii_ATCC_201110	1	0	Opportunistic pathogen	Opportunistic pathogen
Cutaneotrichosporon_arboriformis_JCM_14201	1	0	Opportunistic pathogen	Opportunistic pathogen
Cutaneotrichosporon_curvatus_JCM_1532	1	0	Opportunistic pathogen	Opportunistic pathogen
Cutaneotrichosporon_cutaneum_JCM_1462	1	0	Opportunistic pathogen	Opportunistic pathogen
Cutaneotrichosporon_oleaginosus_ATCC_20508	0	1	Saprotrophic	Saprotrophic
Cryptococcus_gattii_WM276	1	0	Opportunistic pathogen	Opportunistic pathogen
Cutaneotrichosporon_daszewskae_JCM_11166	1	0	Opportunistic pathogen	Opportunistic pathogen
Cutaneotrichosporon_oleaginosus_IBC0246	0	1	Saprotrophic	Saprotrophic
Trichosporon_inkin_JCM_9195_ATCC_18020_reseq	1	0	Opportunistic pathogen	Opportunistic pathogen
Cutaneotrichosporon_cutaneum_JCM_1462	1	0	Opportunistic pathogen	Opportunistic pathogen
Cutaneotrichosporon_oleaginosus_ATCC_20508	0	1	Saprotrophic	Saprotrophic
Trichosporon_asahii_CBS_8904	1	0	Opportunistic pathogen	Opportunistic pathogen
Trichosporon_inkin_JCM_9195_ATCC_18020_reseq	1	0	Opportunistic pathogen	Opportunistic pathogen
Cryptococcus_amylolentus_CBS_6039	1	0	Opportunistic pathogen	Saprotrophic
Trichosporon_asahii_JCM_2466_CBS_2479_reseq	1	0	Opportunistic pathogen	Opportunistic pathogen
Trichosporon_faecale_JCM_2941	1	0	Opportunistic pathogen	Opportunistic pathogen
Trichosporon_inkin_JCM_9195_ATCC_18020_reseq	1	0	Opportunistic pathogen	Opportunistic pathogen
Cryptococcus_deneoformans_JEC21	1	0	Opportunistic pathogen	Opportunistic pathogen
Cutaneotrichosporon_oleaginosus_ATCC_20508	0	1	Saprotrophic	Saprotrophic
Trichosporon_asahii_ATCC_201110	1	0	Opportunistic pathogen	Opportunistic pathogen
Trichosporon_asahii_CBS_8904	1	0	Opportunistic pathogen	Opportunistic pathogen
Cutaneotrichosporon_arboriformis_JCM_14201	1	0	Opportunistic pathogen	Opportunistic pathogen
Cutaneotrichosporon_curvatus_JCM_1532	1	0	Opportunistic pathogen	Opportunistic pathogen
Cutaneotrichosporon_cyanovorans_JCM_31833	0	1	Saprotrophic	Saprotrophic
Trichosporon_asahii_ATCC_201110	1	0	Opportunistic pathogen	Opportunistic pathogen
Cutaneotrichosporon_dermatis_JCM_11170	1	0	Opportunistic pathogen	Opportunistic pathogen
Cutaneotrichosporon_oleaginosus_IBC0246	0	1	Saprotrophic	Saprotrophic
Trichosporon_asahii_N5_275_008G1	1	0	Opportunistic pathogen	Opportunistic pathogen
Trichosporon_faecale_JCM_2941	1	0	Opportunistic pathogen	Opportunistic pathogen
Cutaneotrichosporon_arboriformis_JCM_14201	1	0	Opportunistic pathogen	Opportunistic pathogen
Cutaneotrichosporon_daszewskae_JCM_11166	1	0	Opportunistic pathogen	Opportunistic pathogen
Cutaneotrichosporon_oleaginosus_ATCC_20508	0	1	Saprotrophic	Saprotrophic
Trichosporon_asahii_ATCC_201110	1	0	Opportunistic pathogen	Opportunistic pathogen
Cutaneotrichosporon_cutaneum_JCM_1462	1	0	Opportunistic pathogen	Opportunistic pathogen
Cutaneotrichosporon_oleaginosus_IBC0246	0	1	Saprotrophic	Saprotrophic
Trichosporon_asahii_ATCC_201110	1	0	Opportunistic pathogen	Opportunistic pathogen
Trichosporon_inkin_JCM_9195_ATCC_18020_reseq	1	0	Opportunistic pathogen	Opportunistic pathogen
Cutaneotrichosporon_arboriformis_JCM_14201	1	0	Opportunistic pathogen	Opportunistic pathogen
Cutaneotrichosporon_dermatis_ATCC_204094	1	0	Opportunistic pathogen	Opportunistic pathogen
Cutaneotrichosporon_oleaginosum_ATCC_20509_reseq	0	1	Saprotrophic	Saprotrophic
Trichosporon_faecale_JCM_2941	1	0	Opportunistic pathogen	Opportunistic pathogen
Cryptococcus_deneoformans_JEC21	1	0	Opportunistic pathogen	Opportunistic pathogen
Cutaneotrichosporon_dermatis_JCM_11170	1	0	Opportunistic pathogen	Opportunistic pathogen
Cutaneotrichosporon_oleaginosum_ATCC_20509_reseq	0	1	Saprotrophic	Saprotrophic
Trichosporon_inkin_JCM_9195_ATCC_18020_reseq	1	0	Opportunistic pathogen	Opportunistic pathogen
Cutaneotrichosporon_curvatus_JCM_1532	1	0	Opportunistic pathogen	Opportunistic pathogen
Cutaneotrichosporon_cutaneum_JCM_1462	1	0	Opportunistic pathogen	Opportunistic pathogen
Cutaneotrichosporon_oleaginosus_IBC0246	0	1	Saprotrophic	Saprotrophic
Trichosporon_asahii_ATCC_201110	1	0	Opportunistic pathogen	Opportunistic pathogen
Cutaneotrichosporon_dermatis_JCM_11170	1	0	Opportunistic pathogen	Opportunistic pathogen
Cutaneotrichosporon_oleaginosus_ATCC_20508	0	1	Saprotrophic	Saprotrophic
Trichosporon_asahii_CBS_8904	1	0	Opportunistic pathogen	Opportunistic pathogen
Trichosporon_asahii_JCM_2466_CBS_2479_reseq	1	0	Opportunistic pathogen	Opportunistic pathogen
Cryptococcus_gattii_WM276	1	0	Opportunistic pathogen	Opportunistic pathogen
Cutaneotrichosporon_curvatus_JCM_1532	1	0	Opportunistic pathogen	Opportunistic pathogen
Cutaneotrichosporon_cutaneum_JCM_1462	1	0	Opportunistic pathogen	Opportunistic pathogen
Cutaneotrichosporon_oleaginosus_IBC0246	0	1	Saprotrophic	Saprotrophic
Cryptococcus_floricola_DSM_27421	0	1	Saprotrophic	Saprotrophic
Cutaneotrichosporon_cutaneum_JCM_1462	1	0	Opportunistic pathogen	Opportunistic pathogen
Trichosporon_asahii_N5_275_008G1	1	0	Opportunistic pathogen	Opportunistic pathogen
Trichosporon_inkin_JCM_9195_ATCC_18020_reseq	1	0	Opportunistic pathogen	Opportunistic pathogen
Cutaneotrichosporon_cyanovorans_JCM_31833	0	1	Saprotrophic	Saprotrophic
Cutaneotrichosporon_dermatis_ATCC_204094	1	0	Opportunistic pathogen	Opportunistic pathogen
Cutaneotrichosporon_dermatis_JCM_11170	1	0	Opportunistic pathogen	Opportunistic pathogen
Trichosporon_asahii_JCM_2466_CBS_2479_reseq	1	0	Opportunistic pathogen	Opportunistic pathogen
Cutaneotrichosporon_arboriformis_JCM_14201	1	0	Opportunistic pathogen	Opportunistic pathogen
Cutaneotrichosporon_daszewskae_JCM_11166	1	0	Opportunistic pathogen	Opportunistic pathogen
Cutaneotrichosporon_oleaginosus_IBC0246	0	1	Saprotrophic	Saprotrophic
Trichosporon_asahii_N5_275_008G1	1	0	Opportunistic pathogen	Opportunistic pathogen
Cutaneotrichosporon_curvatus_JCM_1532	1	0	Opportunistic pathogen	Opportunistic pathogen
Cutaneotrichosporon_oleaginosus_IBC0246	0	1	Saprotrophic	Saprotrophic
Trichosporon_asahii_ATCC_201110	1	0	Opportunistic pathogen	Opportunistic pathogen
Trichosporon_asahii_JCM_2466_CBS_2479_reseq	1	0	Opportunistic pathogen	Opportunistic pathogen
Cryptococcus_amylolentus_CBS_6039	1	0	Opportunistic pathogen	Saprotrophic
Cryptococcus_deneoformans_JEC21	1	0	Opportunistic pathogen	Opportunistic pathogen
Trichosporon_asahii_ATCC_201110	1	0	Opportunistic pathogen	Opportunistic pathogen
Trichosporon_asahii_N5_275_008G1	1	0	Opportunistic pathogen	Opportunistic pathogen
Cryptococcus_floricola_DSM_27421	0	1	Saprotrophic	Saprotrophic
Cryptococcus_gattii_WM276	1	0	Opportunistic pathogen	Opportunistic pathogen
Cutaneotrichosporon_daszewskae_JCM_11166	1	0	Opportunistic pathogen	Opportunistic pathogen
Cutaneotrichosporon_dermatis_ATCC_204094	1	0	Opportunistic pathogen	Opportunistic pathogen
Cryptococcus_floricola_DSM_27421	0	1	Saprotrophic	Saprotrophic
Cutaneotrichosporon_arboriformis_JCM_14201	1	0	Opportunistic pathogen	Opportunistic pathogen
Cutaneotrichosporon_dermatis_ATCC_204094	1	0	Opportunistic pathogen	Opportunistic pathogen
Trichosporon_faecale_JCM_2941	1	0	Opportunistic pathogen	Opportunistic pathogen
Cryptococcus_gattii_WM276	1	0	Opportunistic pathogen	Opportunistic pathogen
Cutaneotrichosporon_arboriformis_JCM_14201	1	0	Opportunistic pathogen	Opportunistic pathogen
Cutaneotrichosporon_cutaneum_JCM_1462	1	0	Opportunistic pathogen	Opportunistic pathogen
Cutaneotrichosporon_oleaginosus_ATCC_20508	0	1	Saprotrophic	Saprotrophic
Cryptococcus_floricola_DSM_27421	0	1	Saprotrophic	Saprotrophic
Cutaneotrichosporon_arboriformis_JCM_14201	1	0	Opportunistic pathogen	Opportunistic pathogen
Cutaneotrichosporon_cutaneum_JCM_1462	1	0	Opportunistic pathogen	Opportunistic pathogen
Trichosporon_asahii_N5_275_008G1	1	0	Opportunistic pathogen	Opportunistic pathogen
Cutaneotrichosporon_arboriformis_JCM_14201	1	0	Opportunistic pathogen	Opportunistic pathogen
Cutaneotrichosporon_curvatus_JCM_1532	1	0	Opportunistic pathogen	Opportunistic pathogen
Cutaneotrichosporon_cyanovorans_JCM_31833	0	1	Saprotrophic	Saprotrophic
Trichosporon_asahii_N5_275_008G1	1	0	Opportunistic pathogen	Opportunistic pathogen
Cryptococcus_floricola_DSM_27421	0	1	Saprotrophic	Saprotrophic
Cutaneotrichosporon_curvatus_JCM_1532	1	0	Opportunistic pathogen	Opportunistic pathogen
Cutaneotrichosporon_cutaneum_JCM_1462	1	0	Opportunistic pathogen	Opportunistic pathogen
Trichosporon_asahii_CBS_8904	1	0	Opportunistic pathogen	Opportunistic pathogen
Cutaneotrichosporon_curvatus_JCM_1532	1	0	Opportunistic pathogen	Opportunistic pathogen
Cutaneotrichosporon_cutaneum_JCM_1462	1	0	Opportunistic pathogen	Opportunistic pathogen
Cutaneotrichosporon_oleaginosus_ATCC_20508	0	1	Saprotrophic	Saprotrophic
Trichosporon_asahii_CBS_8904	1	0	Opportunistic pathogen	Opportunistic pathogen
Cryptococcus_deneoformans_JEC21	1	0	Opportunistic pathogen	Opportunistic pathogen
Cryptococcus_floricola_DSM_27421	0	1	Saprotrophic	Saprotrophic
Cryptococcus_gattii_WM276	1	0	Opportunistic pathogen	Opportunistic pathogen
Trichosporon_asahii_CBS_8904	1	0	Opportunistic pathogen	Opportunistic pathogen
Cryptococcus_floricola_DSM_27421	0	1	Saprotrophic	Saprotrophic
Cutaneotrichosporon_cutaneum_JCM_1462	1	0	Opportunistic pathogen	Opportunistic pathogen
Trichosporon_asahii_ATCC_201110	1	0	Opportunistic pathogen	Opportunistic pathogen
Trichosporon_asahii_CBS_8904	1	0	Opportunistic pathogen	Opportunistic pathogen
Cryptococcus_floricola_DSM_27421	0	1	Saprotrophic	Saprotrophic
Cutaneotrichosporon_dermatis_ATCC_204094	1	0	Opportunistic pathogen	Opportunistic pathogen
Trichosporon_asahii_ATCC_201110	1	0	Opportunistic pathogen	Opportunistic pathogen
Trichosporon_asahii_CBS_8904	1	0	Opportunistic pathogen	Opportunistic pathogen
Cryptococcus_gattii_WM276	1	0	Opportunistic pathogen	Opportunistic pathogen
Cutaneotrichosporon_arboriformis_JCM_14201	1	0	Opportunistic pathogen	Opportunistic pathogen
Cutaneotrichosporon_cyanovorans_JCM_31833	0	1	Saprotrophic	Saprotrophic
Cutaneotrichosporon_dermatis_JCM_11170	1	0	Opportunistic pathogen	Opportunistic pathogen
Cutaneotrichosporon_dermatis_ATCC_204094	1	0	Opportunistic pathogen	Opportunistic pathogen
Cutaneotrichosporon_oleaginosum_ATCC_20509_reseq	0	1	Saprotrophic	Saprotrophic
Trichosporon_asahii_ATCC_201110	1	0	Opportunistic pathogen	Opportunistic pathogen
Trichosporon_inkin_JCM_9195_ATCC_18020_reseq	1	0	Opportunistic pathogen	Opportunistic pathogen
Cryptococcus_amylolentus_CBS_6039	1	0	Opportunistic pathogen	Saprotrophic
Cutaneotrichosporon_arboriformis_JCM_14201	1	0	Opportunistic pathogen	Opportunistic pathogen
Cutaneotrichosporon_curvatus_JCM_1532	1	0	Opportunistic pathogen	Opportunistic pathogen
Trichosporon_asahii_JCM_2466_CBS_2479_reseq	1	0	Opportunistic pathogen	Opportunistic pathogen
Cryptococcus_floricola_DSM_27421	0	1	Saprotrophic	Saprotrophic
Cutaneotrichosporon_curvatus_JCM_1532	1	0	Opportunistic pathogen	Opportunistic pathogen
Cutaneotrichosporon_dermatis_ATCC_204094	1	0	Opportunistic pathogen	Opportunistic pathogen
Trichosporon_inkin_JCM_9195_ATCC_18020_reseq	1	0	Opportunistic pathogen	Opportunistic pathogen
Cutaneotrichosporon_curvatus_JCM_1532	1	0	Opportunistic pathogen	Opportunistic pathogen
Cutaneotrichosporon_oleaginosum_ATCC_20509_reseq	0	1	Saprotrophic	Saprotrophic
Trichosporon_asahii_JCM_2466_CBS_2479_reseq	1	0	Opportunistic pathogen	Opportunistic pathogen
Trichosporon_asahii_N5_275_008G1	1	0	Opportunistic pathogen	Opportunistic pathogen
Cryptococcus_deneoformans_JEC21	1	0	Opportunistic pathogen	Opportunistic pathogen
Cutaneotrichosporon_dermatis_ATCC_204094	1	0	Opportunistic pathogen	Opportunistic pathogen
Cutaneotrichosporon_dermatis_JCM_11170	1	0	Opportunistic pathogen	Opportunistic pathogen
Cutaneotrichosporon_oleaginosum_ATCC_20509_reseq	0	1	Saprotrophic	Saprotrophic
Cryptococcus_deneoformans_JEC21	1	0	Opportunistic pathogen	Opportunistic pathogen
Cutaneotrichosporon_cyanovorans_JCM_31833	0	1	Saprotrophic	Saprotrophic
Trichosporon_asahii_ATCC_201110	1	0	Opportunistic pathogen	Opportunistic pathogen
Trichosporon_faecale_JCM_2941	1	0	Opportunistic pathogen	Opportunistic pathogen
Cryptococcus_amylolentus_CBS_6039	1	0	Opportunistic pathogen	Saprotrophic
Cutaneotrichosporon_daszewskae_JCM_11166	1	0	Opportunistic pathogen	Opportunistic pathogen
Trichosporon_asahii_N5_275_008G1	1	0	Opportunistic pathogen	Opportunistic pathogen
Trichosporon_faecale_JCM_2941	1	0	Opportunistic pathogen	Opportunistic pathogen
Cryptococcus_gattii_WM276	1	0	Opportunistic pathogen	Opportunistic pathogen
Cutaneotrichosporon_arboriformis_JCM_14201	1	0	Opportunistic pathogen	Opportunistic pathogen
Cutaneotrichosporon_oleaginosus_IBC0246	0	1	Saprotrophic	Saprotrophic
Trichosporon_asahii_JCM_2466_CBS_2479_reseq	1	0	Opportunistic pathogen	Opportunistic pathogen
Cutaneotrichosporon_daszewskae_JCM_11166	1	0	Opportunistic pathogen	Opportunistic pathogen
Cutaneotrichosporon_oleaginosus_IBC0246	0	1	Saprotrophic	Saprotrophic
Trichosporon_asahii_N5_275_008G1	1	0	Opportunistic pathogen	Opportunistic pathogen
Trichosporon_inkin_JCM_9195_ATCC_18020_reseq	1	0	Opportunistic pathogen	Opportunistic pathogen
Cryptococcus_gattii_WM276	1	0	Opportunistic pathogen	Opportunistic pathogen
Cutaneotrichosporon_curvatus_JCM_1532	1	0	Opportunistic pathogen	Opportunistic pathogen
Cutaneotrichosporon_oleaginosus_IBC0246	0	1	Saprotrophic	Saprotrophic
Trichosporon_asahii_CBS_8904	1	0	Opportunistic pathogen	Opportunistic pathogen
Cryptococcus_gattii_WM276	1	0	Opportunistic pathogen	Opportunistic pathogen
Cutaneotrichosporon_dermatis_ATCC_204094	1	0	Opportunistic pathogen	Opportunistic pathogen
Cutaneotrichosporon_oleaginosus_IBC0246	0	1	Saprotrophic	Saprotrophic
Trichosporon_faecale_JCM_2941	1	0	Opportunistic pathogen	Opportunistic pathogen
Cryptococcus_deneoformans_JEC21	1	0	Opportunistic pathogen	Opportunistic pathogen
Cutaneotrichosporon_arboriformis_JCM_14201	1	0	Opportunistic pathogen	Opportunistic pathogen
Cutaneotrichosporon_oleaginosum_ATCC_20509_reseq	0	1	Saprotrophic	Saprotrophic
Trichosporon_asahii_ATCC_201110	1	0	Opportunistic pathogen	Opportunistic pathogen
Cryptococcus_deneoformans_JEC21	1	0	Opportunistic pathogen	Opportunistic pathogen
Cutaneotrichosporon_cyanovorans_JCM_31833	0	1	Saprotrophic	Saprotrophic
Cutaneotrichosporon_daszewskae_JCM_11166	1	0	Opportunistic pathogen	Opportunistic pathogen
Trichosporon_asahii_CBS_8904	1	0	Opportunistic pathogen	Opportunistic pathogen
Cutaneotrichosporon_arboriformis_JCM_14201	1	0	Opportunistic pathogen	Opportunistic pathogen
Cutaneotrichosporon_cutaneum_JCM_1462	1	0	Opportunistic pathogen	Opportunistic pathogen
Cutaneotrichosporon_oleaginosus_ATCC_20508	0	1	Saprotrophic	Saprotrophic
Trichosporon_asahii_N5_275_008G1	1	0	Opportunistic pathogen	Opportunistic pathogen
Cutaneotrichosporon_arboriformis_JCM_14201	1	0	Opportunistic pathogen	Opportunistic pathogen
Cutaneotrichosporon_cyanovorans_JCM_31833	0	1	Saprotrophic	Saprotrophic
Trichosporon_asahii_CBS_8904	1	0	Opportunistic pathogen	Opportunistic pathogen
Trichosporon_asahii_JCM_2466_CBS_2479_reseq	1	0	Opportunistic pathogen	Opportunistic pathogen
Cutaneotrichosporon_dermatis_ATCC_204094	1	0	Opportunistic pathogen	Opportunistic pathogen
Cutaneotrichosporon_oleaginosum_ATCC_20509_reseq	0	1	Saprotrophic	Saprotrophic
Trichosporon_asahii_N5_275_008G1	1	0	Opportunistic pathogen	Opportunistic pathogen
Trichosporon_inkin_JCM_9195_ATCC_18020_reseq	1	0	Opportunistic pathogen	Opportunistic pathogen
Cryptococcus_floricola_DSM_27421	0	1	Saprotrophic	Saprotrophic
Cutaneotrichosporon_arboriformis_JCM_14201	1	0	Opportunistic pathogen	Opportunistic pathogen
Trichosporon_asahii_N5_275_008G1	1	0	Opportunistic pathogen	Opportunistic pathogen
Trichosporon_inkin_JCM_9195_ATCC_18020_reseq	1	0	Opportunistic pathogen	Opportunistic pathogen
Cutaneotrichosporon_arboriformis_JCM_14201	1	0	Opportunistic pathogen	Opportunistic pathogen
Cutaneotrichosporon_cutaneum_JCM_1462	1	0	Opportunistic pathogen	Opportunistic pathogen
Cutaneotrichosporon_oleaginosus_IBC0246	0	1	Saprotrophic	Saprotrophic
Trichosporon_asahii_CBS_8904	1	0	Opportunistic pathogen	Opportunistic pathogen
Cryptococcus_deneoformans_JEC21	1	0	Opportunistic pathogen	Opportunistic pathogen
Cryptococcus_floricola_DSM_27421	0	1	Saprotrophic	Saprotrophic
Cutaneotrichosporon_arboriformis_JCM_14201	1	0	Opportunistic pathogen	Opportunistic pathogen
Cutaneotrichosporon_cutaneum_JCM_1462	1	0	Opportunistic pathogen	Opportunistic pathogen
Cutaneotrichosporon_oleaginosum_ATCC_20509_reseq	0	1	Saprotrophic	Saprotrophic
Trichosporon_asahii_JCM_2466_CBS_2479_reseq	1	0	Opportunistic pathogen	Opportunistic pathogen
Trichosporon_asahii_N5_275_008G1	1	0	Opportunistic pathogen	Opportunistic pathogen
Trichosporon_faecale_JCM_2941	1	0	Opportunistic pathogen	Opportunistic pathogen
Cutaneotrichosporon_curvatus_JCM_1532	1	0	Opportunistic pathogen	Opportunistic pathogen
Cutaneotrichosporon_dermatis_ATCC_204094	1	0	Opportunistic pathogen	Opportunistic pathogen
Cutaneotrichosporon_oleaginosus_IBC0246	0	1	Saprotrophic	Saprotrophic
Trichosporon_asahii_ATCC_201110	1	0	Opportunistic pathogen	Opportunistic pathogen
Cryptococcus_gattii_WM276	1	0	Opportunistic pathogen	Opportunistic pathogen
Cutaneotrichosporon_dermatis_ATCC_204094	1	0	Opportunistic pathogen	Opportunistic pathogen
Cutaneotrichosporon_dermatis_JCM_11170	1	0	Opportunistic pathogen	Opportunistic pathogen
Cutaneotrichosporon_oleaginosum_ATCC_20509_reseq	0	1	Saprotrophic	Saprotrophic
Cryptococcus_floricola_DSM_27421	0	1	Saprotrophic	Saprotrophic
Cutaneotrichosporon_curvatus_JCM_1532	1	0	Opportunistic pathogen	Opportunistic pathogen
Cutaneotrichosporon_daszewskae_JCM_11166	1	0	Opportunistic pathogen	Opportunistic pathogen
Trichosporon_faecale_JCM_2941	1	0	Opportunistic pathogen	Opportunistic pathogen
Cryptococcus_gattii_WM276	1	0	Opportunistic pathogen	Opportunistic pathogen
Cutaneotrichosporon_dermatis_ATCC_204094	1	0	Opportunistic pathogen	Opportunistic pathogen
Cutaneotrichosporon_oleaginosum_ATCC_20509_reseq	0	1	Saprotrophic	Saprotrophic
Trichosporon_asahii_ATCC_201110	1	0	Opportunistic pathogen	Opportunistic pathogen
Cutaneotrichosporon_dermatis_ATCC_204094	1	0	Opportunistic pathogen	Opportunistic pathogen
Cutaneotrichosporon_dermatis_JCM_11170	1	0	Opportunistic pathogen	Opportunistic pathogen
Cutaneotrichosporon_oleaginosus_IBC0246	0	1	Saprotrophic	Saprotrophic
Trichosporon_asahii_CBS_8904	1	0	Opportunistic pathogen	Opportunistic pathogen
Cryptococcus_deneoformans_JEC21	1	0	Opportunistic pathogen	Opportunistic pathogen
Cutaneotrichosporon_oleaginosum_ATCC_20509_reseq	0	1	Saprotrophic	Saprotrophic
Trichosporon_asahii_N5_275_008G1	1	0	Opportunistic pathogen	Opportunistic pathogen
Trichosporon_faecale_JCM_2941	1	0	Opportunistic pathogen	Opportunistic pathogen
Cryptococcus_deneoformans_JEC21	1	0	Opportunistic pathogen	Opportunistic pathogen
Cryptococcus_floricola_DSM_27421	0	1	Saprotrophic	Saprotrophic
Cutaneotrichosporon_dermatis_ATCC_204094	1	0	Opportunistic pathogen	Opportunistic pathogen
Trichosporon_asahii_CBS_8904	1	0	Opportunistic pathogen	Opportunistic pathogen
Cryptococcus_gattii_WM276	1	0	Opportunistic pathogen	Opportunistic pathogen
Cutaneotrichosporon_cyanovorans_JCM_31833	0	1	Saprotrophic	Saprotrophic
Trichosporon_asahii_N5_275_008G1	1	0	Opportunistic pathogen	Opportunistic pathogen
Trichosporon_inkin_JCM_9195_ATCC_18020_reseq	1	0	Opportunistic pathogen	Opportunistic pathogen
Cryptococcus_deneoformans_JEC21	1	0	Opportunistic pathogen	Opportunistic pathogen
Cutaneotrichosporon_curvatus_JCM_1532	1	0	Opportunistic pathogen	Opportunistic pathogen
Cutaneotrichosporon_cyanovorans_JCM_31833	0	1	Saprotrophic	Saprotrophic
Cutaneotrichosporon_daszewskae_JCM_11166	1	0	Opportunistic pathogen	Opportunistic pathogen
Cutaneotrichosporon_cyanovorans_JCM_31833	0	1	Saprotrophic	Saprotrophic
Cutaneotrichosporon_daszewskae_JCM_11166	1	0	Opportunistic pathogen	Opportunistic pathogen
Trichosporon_asahii_N5_275_008G1	1	0	Opportunistic pathogen	Opportunistic pathogen
Trichosporon_faecale_JCM_2941	1	0	Opportunistic pathogen	Opportunistic pathogen
Cryptococcus_deneoformans_JEC21	1	0	Opportunistic pathogen	Opportunistic pathogen
Cutaneotrichosporon_cutaneum_JCM_1462	1	0	Opportunistic pathogen	Opportunistic pathogen
Cutaneotrichosporon_oleaginosum_ATCC_20509_reseq	0	1	Saprotrophic	Saprotrophic
Trichosporon_asahii_JCM_2466_CBS_2479_reseq	1	0	Opportunistic pathogen	Opportunistic pathogen
Cutaneotrichosporon_daszewskae_JCM_11166	1	0	Opportunistic pathogen	Opportunistic pathogen
Cutaneotrichosporon_oleaginosus_ATCC_20508	0	1	Saprotrophic	Saprotrophic
Trichosporon_asahii_N5_275_008G1	1	0	Opportunistic pathogen	Opportunistic pathogen
Trichosporon_inkin_JCM_9195_ATCC_18020_reseq	1	0	Opportunistic pathogen	Opportunistic pathogen
Cryptococcus_amylolentus_CBS_6039	1	0	Opportunistic pathogen	Saprotrophic
Cutaneotrichosporon_dermatis_JCM_11170	1	0	Opportunistic pathogen	Opportunistic pathogen
Trichosporon_asahii_ATCC_201110	1	0	Opportunistic pathogen	Opportunistic pathogen
Trichosporon_inkin_JCM_9195_ATCC_18020_reseq	1	0	Opportunistic pathogen	Opportunistic pathogen
Cryptococcus_gattii_WM276	1	0	Opportunistic pathogen	Opportunistic pathogen
Cutaneotrichosporon_cutaneum_JCM_1462	1	0	Opportunistic pathogen	Opportunistic pathogen
Cutaneotrichosporon_cyanovorans_JCM_31833	0	1	Saprotrophic	Saprotrophic
Trichosporon_asahii_CBS_8904	1	0	Opportunistic pathogen	Opportunistic pathogen
Cryptococcus_deneoformans_JEC21	1	0	Opportunistic pathogen	Opportunistic pathogen
Cutaneotrichosporon_arboriformis_JCM_14201	1	0	Opportunistic pathogen	Opportunistic pathogen
Cutaneotrichosporon_dermatis_JCM_11170	1	0	Opportunistic pathogen	Opportunistic pathogen
Cutaneotrichosporon_oleaginosum_ATCC_20509_reseq	0	1	Saprotrophic	Saprotrophic
Cryptococcus_deneoformans_JEC21	1	0	Opportunistic pathogen	Opportunistic pathogen
Cutaneotrichosporon_arboriformis_JCM_14201	1	0	Opportunistic pathogen	Opportunistic pathogen
Cutaneotrichosporon_cyanovorans_JCM_31833	0	1	Saprotrophic	Saprotrophic
Trichosporon_inkin_JCM_9195_ATCC_18020_reseq	1	0	Opportunistic pathogen	Opportunistic pathogen
Cryptococcus_amylolentus_CBS_6039	1	0	Opportunistic pathogen	Saprotrophic
Cutaneotrichosporon_curvatus_JCM_1532	1	0	Opportunistic pathogen	Opportunistic pathogen
Cutaneotrichosporon_dermatis_ATCC_204094	1	0	Opportunistic pathogen	Opportunistic pathogen
Trichosporon_asahii_ATCC_201110	1	0	Opportunistic pathogen	Opportunistic pathogen
Cutaneotrichosporon_daszewskae_JCM_11166	1	0	Opportunistic pathogen	Opportunistic pathogen
Cutaneotrichosporon_oleaginosum_ATCC_20509_reseq	0	1	Saprotrophic	Saprotrophic
Trichosporon_asahii_ATCC_201110	1	0	Opportunistic pathogen	Opportunistic pathogen
Trichosporon_asahii_CBS_8904	1	0	Opportunistic pathogen	Opportunistic pathogen
Cryptococcus_deneoformans_JEC21	1	0	Opportunistic pathogen	Opportunistic pathogen
Cryptococcus_floricola_DSM_27421	0	1	Saprotrophic	Saprotrophic
Cryptococcus_gattii_WM276	1	0	Opportunistic pathogen	Opportunistic pathogen
Trichosporon_inkin_JCM_9195_ATCC_18020_reseq	1	0	Opportunistic pathogen	Opportunistic pathogen
Cryptococcus_deneoformans_JEC21	1	0	Opportunistic pathogen	Opportunistic pathogen
Cryptococcus_floricola_DSM_27421	0	1	Saprotrophic	Saprotrophic
Trichosporon_asahii_JCM_2466_CBS_2479_reseq	1	0	Opportunistic pathogen	Opportunistic pathogen
Trichosporon_faecale_JCM_2941	1	0	Opportunistic pathogen	Opportunistic pathogen
Cryptococcus_deneoformans_JEC21	1	0	Opportunistic pathogen	Opportunistic pathogen
Cutaneotrichosporon_curvatus_JCM_1532	1	0	Opportunistic pathogen	Opportunistic pathogen
Cutaneotrichosporon_dermatis_ATCC_204094	1	0	Opportunistic pathogen	Opportunistic pathogen
Cutaneotrichosporon_oleaginosum_ATCC_20509_reseq	0	1	Saprotrophic	Saprotrophic
Cryptococcus_gattii_WM276	1	0	Opportunistic pathogen	Opportunistic pathogen
Cutaneotrichosporon_oleaginosus_ATCC_20508	0	1	Saprotrophic	Saprotrophic
Trichosporon_asahii_ATCC_201110	1	0	Opportunistic pathogen	Opportunistic pathogen
Trichosporon_asahii_JCM_2466_CBS_2479_reseq	1	0	Opportunistic pathogen	Opportunistic pathogen
Cryptococcus_amylolentus_CBS_6039	1	0	Opportunistic pathogen	Saprotrophic
Cryptococcus_gattii_WM276	1	0	Opportunistic pathogen	Opportunistic pathogen
Cutaneotrichosporon_arboriformis_JCM_14201	1	0	Opportunistic pathogen	Opportunistic pathogen
Cutaneotrichosporon_curvatus_JCM_1532	1	0	Opportunistic pathogen	Opportunistic pathogen
Cutaneotrichosporon_curvatus_JCM_1532	1	0	Opportunistic pathogen	Opportunistic pathogen
Cutaneotrichosporon_daszewskae_JCM_11166	1	0	Opportunistic pathogen	Opportunistic pathogen
Cutaneotrichosporon_oleaginosus_IBC0246	0	1	Saprotrophic	Saprotrophic
Trichosporon_asahii_JCM_2466_CBS_2479_reseq	1	0	Opportunistic pathogen	Opportunistic pathogen
Cryptococcus_deneoformans_JEC21	1	0	Opportunistic pathogen	Opportunistic pathogen
Cutaneotrichosporon_arboriformis_JCM_14201	1	0	Opportunistic pathogen	Opportunistic pathogen
Cutaneotrichosporon_cyanovorans_JCM_31833	0	1	Saprotrophic	Saprotrophic
Trichosporon_asahii_CBS_8904	1	0	Opportunistic pathogen	Opportunistic pathogen
Cutaneotrichosporon_curvatus_JCM_1532	1	0	Opportunistic pathogen	Opportunistic pathogen
Cutaneotrichosporon_dermatis_JCM_11170	1	0	Opportunistic pathogen	Opportunistic pathogen
Cutaneotrichosporon_oleaginosus_ATCC_20508	0	1	Saprotrophic	Saprotrophic
Trichosporon_asahii_JCM_2466_CBS_2479_reseq	1	0	Opportunistic pathogen	Opportunistic pathogen
Cryptococcus_floricola_DSM_27421	0	1	Saprotrophic	Saprotrophic
Trichosporon_asahii_ATCC_201110	1	0	Opportunistic pathogen	Opportunistic pathogen
Trichosporon_asahii_JCM_2466_CBS_2479_reseq	1	0	Opportunistic pathogen	Opportunistic pathogen
Trichosporon_faecale_JCM_2941	1	0	Opportunistic pathogen	Opportunistic pathogen
Cutaneotrichosporon_daszewskae_JCM_11166	1	0	Opportunistic pathogen	Opportunistic pathogen
Cutaneotrichosporon_oleaginosus_ATCC_20508	0	1	Saprotrophic	Saprotrophic
Trichosporon_asahii_CBS_8904	1	0	Opportunistic pathogen	Opportunistic pathogen
Trichosporon_faecale_JCM_2941	1	0	Opportunistic pathogen	Opportunistic pathogen
Cutaneotrichosporon_curvatus_JCM_1532	1	0	Opportunistic pathogen	Opportunistic pathogen
Cutaneotrichosporon_cutaneum_JCM_1462	1	0	Opportunistic pathogen	Opportunistic pathogen
Cutaneotrichosporon_oleaginosus_IBC0246	0	1	Saprotrophic	Saprotrophic
Trichosporon_asahii_CBS_8904	1	0	Opportunistic pathogen	Opportunistic pathogen
Cutaneotrichosporon_arboriformis_JCM_14201	1	0	Opportunistic pathogen	Opportunistic pathogen
Cutaneotrichosporon_curvatus_JCM_1532	1	0	Opportunistic pathogen	Opportunistic pathogen
Cutaneotrichosporon_daszewskae_JCM_11166	1	0	Opportunistic pathogen	Opportunistic pathogen
Cutaneotrichosporon_oleaginosum_ATCC_20509_reseq	0	1	Saprotrophic	Saprotrophic
Cutaneotrichosporon_arboriformis_JCM_14201	1	0	Opportunistic pathogen	Opportunistic pathogen
Cutaneotrichosporon_daszewskae_JCM_11166	1	0	Opportunistic pathogen	Opportunistic pathogen
Cutaneotrichosporon_oleaginosus_IBC0246	0	1	Saprotrophic	Saprotrophic
Trichosporon_faecale_JCM_2941	1	0	Opportunistic pathogen	Opportunistic pathogen
Cutaneotrichosporon_curvatus_JCM_1532	1	0	Opportunistic pathogen	Opportunistic pathogen
Cutaneotrichosporon_oleaginosum_ATCC_20509_reseq	0	1	Saprotrophic	Saprotrophic
Trichosporon_asahii_CBS_8904	1	0	Opportunistic pathogen	Opportunistic pathogen
Trichosporon_asahii_JCM_2466_CBS_2479_reseq	1	0	Opportunistic pathogen	Opportunistic pathogen
Cryptococcus_gattii_WM276	1	0	Opportunistic pathogen	Opportunistic pathogen
Cutaneotrichosporon_cutaneum_JCM_1462	1	0	Opportunistic pathogen	Opportunistic pathogen
Cutaneotrichosporon_oleaginosum_ATCC_20509_reseq	0	1	Saprotrophic	Saprotrophic
Trichosporon_asahii_N5_275_008G1	1	0	Opportunistic pathogen	Opportunistic pathogen
Cutaneotrichosporon_arboriformis_JCM_14201	1	0	Opportunistic pathogen	Opportunistic pathogen
Cutaneotrichosporon_curvatus_JCM_1532	1	0	Opportunistic pathogen	Opportunistic pathogen
Cutaneotrichosporon_cutaneum_JCM_1462	1	0	Opportunistic pathogen	Opportunistic pathogen
Cutaneotrichosporon_cyanovorans_JCM_31833	0	1	Saprotrophic	Saprotrophic
Cutaneotrichosporon_arboriformis_JCM_14201	1	0	Opportunistic pathogen	Opportunistic pathogen
Cutaneotrichosporon_cyanovorans_JCM_31833	0	1	Saprotrophic	Saprotrophic
Cutaneotrichosporon_daszewskae_JCM_11166	1	0	Opportunistic pathogen	Opportunistic pathogen
Cutaneotrichosporon_dermatis_ATCC_204094	1	0	Opportunistic pathogen	Opportunistic pathogen
Cutaneotrichosporon_arboriformis_JCM_14201	1	0	Opportunistic pathogen	Opportunistic pathogen
Cutaneotrichosporon_oleaginosus_IBC0246	0	1	Saprotrophic	Saprotrophic
Trichosporon_faecale_JCM_2941	1	0	Opportunistic pathogen	Opportunistic pathogen
Trichosporon_inkin_JCM_9195_ATCC_18020_reseq	1	0	Opportunistic pathogen	Opportunistic pathogen
Cutaneotrichosporon_dermatis_ATCC_204094	1	0	Opportunistic pathogen	Opportunistic pathogen
Cutaneotrichosporon_oleaginosus_IBC0246	0	1	Saprotrophic	Saprotrophic
Trichosporon_asahii_ATCC_201110	1	0	Opportunistic pathogen	Opportunistic pathogen
Trichosporon_asahii_N5_275_008G1	1	0	Opportunistic pathogen	Opportunistic pathogen
Cryptococcus_deneoformans_JEC21	1	0	Opportunistic pathogen	Opportunistic pathogen
Cutaneotrichosporon_cutaneum_JCM_1462	1	0	Opportunistic pathogen	Opportunistic pathogen
Cutaneotrichosporon_cyanovorans_JCM_31833	0	1	Saprotrophic	Saprotrophic
Trichosporon_asahii_N5_275_008G1	1	0	Opportunistic pathogen	Opportunistic pathogen
Cryptococcus_deneoformans_JEC21	1	0	Opportunistic pathogen	Opportunistic pathogen
Cryptococcus_floricola_DSM_27421	0	1	Saprotrophic	Saprotrophic
Trichosporon_faecale_JCM_2941	1	0	Opportunistic pathogen	Opportunistic pathogen
Trichosporon_inkin_JCM_9195_ATCC_18020_reseq	1	0	Opportunistic pathogen	Opportunistic pathogen
Cryptococcus_amylolentus_CBS_6039	1	0	Opportunistic pathogen	Saprotrophic
Cutaneotrichosporon_cutaneum_JCM_1462	1	0	Opportunistic pathogen	Opportunistic pathogen
Trichosporon_asahii_ATCC_201110	1	0	Opportunistic pathogen	Opportunistic pathogen
Trichosporon_asahii_N5_275_008G1	1	0	Opportunistic pathogen	Opportunistic pathogen
Cryptococcus_deneoformans_JEC21	1	0	Opportunistic pathogen	Opportunistic pathogen
Cutaneotrichosporon_dermatis_JCM_11170	1	0	Opportunistic pathogen	Opportunistic pathogen
Cutaneotrichosporon_oleaginosum_ATCC_20509_reseq	0	1	Saprotrophic	Saprotrophic
Trichosporon_asahii_JCM_2466_CBS_2479_reseq	1	0	Opportunistic pathogen	Opportunistic pathogen
Cryptococcus_floricola_DSM_27421	0	1	Saprotrophic	Saprotrophic
Cutaneotrichosporon_cutaneum_JCM_1462	1	0	Opportunistic pathogen	Opportunistic pathogen
Cutaneotrichosporon_dermatis_JCM_11170	1	0	Opportunistic pathogen	Opportunistic pathogen
Trichosporon_asahii_CBS_8904	1	0	Opportunistic pathogen	Opportunistic pathogen
Cryptococcus_deneoformans_JEC21	1	0	Opportunistic pathogen	Opportunistic pathogen
Cutaneotrichosporon_cyanovorans_JCM_31833	0	1	Saprotrophic	Saprotrophic
Trichosporon_faecale_JCM_2941	1	0	Opportunistic pathogen	Opportunistic pathogen
Trichosporon_inkin_JCM_9195_ATCC_18020_reseq	1	0	Opportunistic pathogen	Opportunistic pathogen
Cutaneotrichosporon_daszewskae_JCM_11166	1	0	Opportunistic pathogen	Opportunistic pathogen
Cutaneotrichosporon_oleaginosus_ATCC_20508	0	1	Saprotrophic	Saprotrophic
Trichosporon_asahii_N5_275_008G1	1	0	Opportunistic pathogen	Opportunistic pathogen
Trichosporon_faecale_JCM_2941	1	0	Opportunistic pathogen	Opportunistic pathogen
Cryptococcus_floricola_DSM_27421	0	1	Saprotrophic	Saprotrophic
Cutaneotrichosporon_dermatis_ATCC_204094	1	0	Opportunistic pathogen	Opportunistic pathogen
Cutaneotrichosporon_dermatis_JCM_11170	1	0	Opportunistic pathogen	Opportunistic pathogen
Trichosporon_inkin_JCM_9195_ATCC_18020_reseq	1	0	Opportunistic pathogen	Opportunistic pathogen
Cryptococcus_floricola_DSM_27421	0	1	Saprotrophic	Saprotrophic
Trichosporon_asahii_CBS_8904	1	0	Opportunistic pathogen	Opportunistic pathogen
Trichosporon_faecale_JCM_2941	1	0	Opportunistic pathogen	Opportunistic pathogen
Trichosporon_inkin_JCM_9195_ATCC_18020_reseq	1	0	Opportunistic pathogen	Opportunistic pathogen
Cutaneotrichosporon_daszewskae_JCM_11166	1	0	Opportunistic pathogen	Opportunistic pathogen
Cutaneotrichosporon_oleaginosum_ATCC_20509_reseq	0	1	Saprotrophic	Saprotrophic
Trichosporon_asahii_ATCC_201110	1	0	Opportunistic pathogen	Opportunistic pathogen
Trichosporon_inkin_JCM_9195_ATCC_18020_reseq	1	0	Opportunistic pathogen	Opportunistic pathogen
Cryptococcus_floricola_DSM_27421	0	1	Saprotrophic	Saprotrophic
Cutaneotrichosporon_dermatis_ATCC_204094	1	0	Opportunistic pathogen	Opportunistic pathogen
Trichosporon_asahii_N5_275_008G1	1	0	Opportunistic pathogen	Opportunistic pathogen
Trichosporon_faecale_JCM_2941	1	0	Opportunistic pathogen	Opportunistic pathogen
Cryptococcus_amylolentus_CBS_6039	1	0	Opportunistic pathogen	Saprotrophic
Cryptococcus_gattii_WM276	1	0	Opportunistic pathogen	Opportunistic pathogen
Cutaneotrichosporon_dermatis_ATCC_204094	1	0	Opportunistic pathogen	Opportunistic pathogen
Trichosporon_faecale_JCM_2941	1	0	Opportunistic pathogen	Opportunistic pathogen
Cryptococcus_amylolentus_CBS_6039	1	0	Opportunistic pathogen	Saprotrophic
Cutaneotrichosporon_arboriformis_JCM_14201	1	0	Opportunistic pathogen	Opportunistic pathogen
Cutaneotrichosporon_dermatis_JCM_11170	1	0	Opportunistic pathogen	Opportunistic pathogen
Trichosporon_asahii_CBS_8904	1	0	Opportunistic pathogen	Opportunistic pathogen
Cryptococcus_floricola_DSM_27421	0	1	Saprotrophic	Saprotrophic
Cutaneotrichosporon_arboriformis_JCM_14201	1	0	Opportunistic pathogen	Opportunistic pathogen
Cutaneotrichosporon_curvatus_JCM_1532	1	0	Opportunistic pathogen	Opportunistic pathogen
Trichosporon_faecale_JCM_2941	1	0	Opportunistic pathogen	Opportunistic pathogen
Cryptococcus_deneoformans_JEC21	1	0	Opportunistic pathogen	Opportunistic pathogen
Cryptococcus_floricola_DSM_27421	0	1	Saprotrophic	Saprotrophic
Cutaneotrichosporon_daszewskae_JCM_11166	1	0	Opportunistic pathogen	Opportunistic pathogen
Cutaneotrichosporon_dermatis_ATCC_204094	1	0	Opportunistic pathogen	Opportunistic pathogen
Cryptococcus_amylolentus_CBS_6039	1	0	Opportunistic pathogen	Saprotrophic
Cryptococcus_deneoformans_JEC21	1	0	Opportunistic pathogen	Opportunistic pathogen
Trichosporon_asahii_ATCC_201110	1	0	Opportunistic pathogen	Opportunistic pathogen
Trichosporon_inkin_JCM_9195_ATCC_18020_reseq	1	0	Opportunistic pathogen	Opportunistic pathogen
Cutaneotrichosporon_arboriformis_JCM_14201	1	0	Opportunistic pathogen	Opportunistic pathogen
Cutaneotrichosporon_curvatus_JCM_1532	1	0	Opportunistic pathogen	Opportunistic pathogen
Cutaneotrichosporon_oleaginosum_ATCC_20509_reseq	0	1	Saprotrophic	Saprotrophic
Trichosporon_faecale_JCM_2941	1	0	Opportunistic pathogen	Opportunistic pathogen
Cutaneotrichosporon_curvatus_JCM_1532	1	0	Opportunistic pathogen	Opportunistic pathogen
Cutaneotrichosporon_dermatis_ATCC_204094	1	0	Opportunistic pathogen	Opportunistic pathogen
Cutaneotrichosporon_oleaginosum_ATCC_20509_reseq	0	1	Saprotrophic	Saprotrophic
Trichosporon_asahii_N5_275_008G1	1	0	Opportunistic pathogen	Opportunistic pathogen
Cryptococcus_floricola_DSM_27421	0	1	Saprotrophic	Saprotrophic
Cutaneotrichosporon_daszewskae_JCM_11166	1	0	Opportunistic pathogen	Opportunistic pathogen
Trichosporon_asahii_ATCC_201110	1	0	Opportunistic pathogen	Opportunistic pathogen
Trichosporon_asahii_N5_275_008G1	1	0	Opportunistic pathogen	Opportunistic pathogen
Cryptococcus_amylolentus_CBS_6039	1	0	Opportunistic pathogen	Saprotrophic
Cutaneotrichosporon_curvatus_JCM_1532	1	0	Opportunistic pathogen	Opportunistic pathogen
Cutaneotrichosporon_cutaneum_JCM_1462	1	0	Opportunistic pathogen	Opportunistic pathogen
Trichosporon_asahii_CBS_8904	1	0	Opportunistic pathogen	Opportunistic pathogen
Cryptococcus_amylolentus_CBS_6039	1	0	Opportunistic pathogen	Saprotrophic
Cutaneotrichosporon_arboriformis_JCM_14201	1	0	Opportunistic pathogen	Opportunistic pathogen
Cutaneotrichosporon_dermatis_ATCC_204094	1	0	Opportunistic pathogen	Opportunistic pathogen
Trichosporon_asahii_JCM_2466_CBS_2479_reseq	1	0	Opportunistic pathogen	Opportunistic pathogen
Cryptococcus_deneoformans_JEC21	1	0	Opportunistic pathogen	Opportunistic pathogen
Cryptococcus_gattii_WM276	1	0	Opportunistic pathogen	Opportunistic pathogen
Cutaneotrichosporon_curvatus_JCM_1532	1	0	Opportunistic pathogen	Opportunistic pathogen
Cutaneotrichosporon_oleaginosus_IBC0246	0	1	Saprotrophic	Saprotrophic
Cryptococcus_amylolentus_CBS_6039	1	0	Opportunistic pathogen	Saprotrophic
Cutaneotrichosporon_arboriformis_JCM_14201	1	0	Opportunistic pathogen	Opportunistic pathogen
Cutaneotrichosporon_curvatus_JCM_1532	1	0	Opportunistic pathogen	Opportunistic pathogen
Trichosporon_asahii_JCM_2466_CBS_2479_reseq	1	0	Opportunistic pathogen	Opportunistic pathogen
Cutaneotrichosporon_arboriformis_JCM_14201	1	0	Opportunistic pathogen	Opportunistic pathogen
Cutaneotrichosporon_curvatus_JCM_1532	1	0	Opportunistic pathogen	Opportunistic pathogen
Cutaneotrichosporon_oleaginosus_IBC0246	0	1	Saprotrophic	Saprotrophic
Trichosporon_asahii_CBS_8904	1	0	Opportunistic pathogen	Opportunistic pathogen
Cryptococcus_amylolentus_CBS_6039	1	0	Opportunistic pathogen	Saprotrophic
Cutaneotrichosporon_cutaneum_JCM_1462	1	0	Opportunistic pathogen	Opportunistic pathogen
Cutaneotrichosporon_dermatis_JCM_11170	1	0	Opportunistic pathogen	Opportunistic pathogen
Trichosporon_faecale_JCM_2941	1	0	Opportunistic pathogen	Opportunistic pathogen
Cryptococcus_deneoformans_JEC21	1	0	Opportunistic pathogen	Opportunistic pathogen
Cutaneotrichosporon_curvatus_JCM_1532	1	0	Opportunistic pathogen	Opportunistic pathogen
Cutaneotrichosporon_dermatis_JCM_11170	1	0	Opportunistic pathogen	Opportunistic pathogen
Cutaneotrichosporon_oleaginosus_ATCC_20508	0	1	Saprotrophic	Saprotrophic
Cutaneotrichosporon_arboriformis_JCM_14201	1	0	Opportunistic pathogen	Opportunistic pathogen
Cutaneotrichosporon_cyanovorans_JCM_31833	0	1	Saprotrophic	Saprotrophic
Cutaneotrichosporon_dermatis_ATCC_204094	1	0	Opportunistic pathogen	Opportunistic pathogen
Trichosporon_asahii_ATCC_201110	1	0	Opportunistic pathogen	Opportunistic pathogen
Cutaneotrichosporon_cutaneum_JCM_1462	1	0	Opportunistic pathogen	Opportunistic pathogen
Cutaneotrichosporon_daszewskae_JCM_11166	1	0	Opportunistic pathogen	Opportunistic pathogen
Cutaneotrichosporon_dermatis_ATCC_204094	1	0	Opportunistic pathogen	Opportunistic pathogen
Cutaneotrichosporon_oleaginosus_IBC0246	0	1	Saprotrophic	Saprotrophic
Cryptococcus_gattii_WM276	1	0	Opportunistic pathogen	Opportunistic pathogen
Cutaneotrichosporon_oleaginosum_ATCC_20509_reseq	0	1	Saprotrophic	Saprotrophic
Trichosporon_asahii_JCM_2466_CBS_2479_reseq	1	0	Opportunistic pathogen	Opportunistic pathogen
Trichosporon_inkin_JCM_9195_ATCC_18020_reseq	1	0	Opportunistic pathogen	Opportunistic pathogen
Cryptococcus_floricola_DSM_27421	0	1	Saprotrophic	Saprotrophic
Cutaneotrichosporon_cutaneum_JCM_1462	1	0	Opportunistic pathogen	Opportunistic pathogen
Trichosporon_asahii_JCM_2466_CBS_2479_reseq	1	0	Opportunistic pathogen	Opportunistic pathogen
Trichosporon_inkin_JCM_9195_ATCC_18020_reseq	1	0	Opportunistic pathogen	Opportunistic pathogen
Cryptococcus_amylolentus_CBS_6039	1	0	Opportunistic pathogen	Saprotrophic
Cryptococcus_deneoformans_JEC21	1	0	Opportunistic pathogen	Opportunistic pathogen
Cryptococcus_gattii_WM276	1	0	Opportunistic pathogen	Opportunistic pathogen
Trichosporon_faecale_JCM_2941	1	0	Opportunistic pathogen	Opportunistic pathogen
Cutaneotrichosporon_curvatus_JCM_1532	1	0	Opportunistic pathogen	Opportunistic pathogen
Cutaneotrichosporon_dermatis_JCM_11170	1	0	Opportunistic pathogen	Opportunistic pathogen
Cutaneotrichosporon_oleaginosus_ATCC_20508	0	1	Saprotrophic	Saprotrophic
Trichosporon_asahii_N5_275_008G1	1	0	Opportunistic pathogen	Opportunistic pathogen
Cryptococcus_gattii_WM276	1	0	Opportunistic pathogen	Opportunistic pathogen
Cutaneotrichosporon_cyanovorans_JCM_31833	0	1	Saprotrophic	Saprotrophic
Cutaneotrichosporon_daszewskae_JCM_11166	1	0	Opportunistic pathogen	Opportunistic pathogen
Cutaneotrichosporon_dermatis_ATCC_204094	1	0	Opportunistic pathogen	Opportunistic pathogen
Cryptococcus_deneoformans_JEC21	1	0	Opportunistic pathogen	Opportunistic pathogen
Cryptococcus_floricola_DSM_27421	0	1	Saprotrophic	Saprotrophic
Cryptococcus_gattii_WM276	1	0	Opportunistic pathogen	Opportunistic pathogen
Cutaneotrichosporon_daszewskae_JCM_11166	1	0	Opportunistic pathogen	Opportunistic pathogen
Cutaneotrichosporon_cutaneum_JCM_1462	1	0	Opportunistic pathogen	Opportunistic pathogen
Cutaneotrichosporon_dermatis_ATCC_204094	1	0	Opportunistic pathogen	Opportunistic pathogen
Cutaneotrichosporon_oleaginosum_ATCC_20509_reseq	0	1	Saprotrophic	Saprotrophic
Trichosporon_faecale_JCM_2941	1	0	Opportunistic pathogen	Opportunistic pathogen
Cryptococcus_deneoformans_JEC21	1	0	Opportunistic pathogen	Opportunistic pathogen
Cutaneotrichosporon_dermatis_JCM_11170	1	0	Opportunistic pathogen	Opportunistic pathogen
Cutaneotrichosporon_oleaginosus_ATCC_20508	0	1	Saprotrophic	Saprotrophic
Trichosporon_asahii_JCM_2466_CBS_2479_reseq	1	0	Opportunistic pathogen	Opportunistic pathogen
Cryptococcus_amylolentus_CBS_6039	1	0	Opportunistic pathogen	Saprotrophic
Cutaneotrichosporon_cutaneum_JCM_1462	1	0	Opportunistic pathogen	Opportunistic pathogen
Trichosporon_asahii_ATCC_201110	1	0	Opportunistic pathogen	Opportunistic pathogen
Trichosporon_inkin_JCM_9195_ATCC_18020_reseq	1	0	Opportunistic pathogen	Opportunistic pathogen
Cutaneotrichosporon_daszewskae_JCM_11166	1	0	Opportunistic pathogen	Opportunistic pathogen
Cutaneotrichosporon_oleaginosus_IBC0246	0	1	Saprotrophic	Saprotrophic
Trichosporon_asahii_JCM_2466_CBS_2479_reseq	1	0	Opportunistic pathogen	Opportunistic pathogen
Trichosporon_faecale_JCM_2941	1	0	Opportunistic pathogen	Opportunistic pathogen
Cryptococcus_floricola_DSM_27421	0	1	Saprotrophic	Saprotrophic
Cutaneotrichosporon_daszewskae_JCM_11166	1	0	Opportunistic pathogen	Opportunistic pathogen
Cutaneotrichosporon_dermatis_ATCC_204094	1	0	Opportunistic pathogen	Opportunistic pathogen
Trichosporon_asahii_JCM_2466_CBS_2479_reseq	1	0	Opportunistic pathogen	Opportunistic pathogen
Cryptococcus_amylolentus_CBS_6039	1	0	Opportunistic pathogen	Saprotrophic
Cutaneotrichosporon_daszewskae_JCM_11166	1	0	Opportunistic pathogen	Opportunistic pathogen
Cutaneotrichosporon_dermatis_ATCC_204094	1	0	Opportunistic pathogen	Opportunistic pathogen
Trichosporon_inkin_JCM_9195_ATCC_18020_reseq	1	0	Opportunistic pathogen	Opportunistic pathogen
Cutaneotrichosporon_curvatus_JCM_1532	1	0	Opportunistic pathogen	Opportunistic pathogen
Cutaneotrichosporon_daszewskae_JCM_11166	1	0	Opportunistic pathogen	Opportunistic pathogen
Cutaneotrichosporon_oleaginosus_ATCC_20508	0	1	Saprotrophic	Saprotrophic
Trichosporon_asahii_JCM_2466_CBS_2479_reseq	1	0	Opportunistic pathogen	Opportunistic pathogen
Cutaneotrichosporon_curvatus_JCM_1532	1	0	Opportunistic pathogen	Opportunistic pathogen
Cutaneotrichosporon_cyanovorans_JCM_31833	0	1	Saprotrophic	Saprotrophic
Trichosporon_asahii_CBS_8904	1	0	Opportunistic pathogen	Opportunistic pathogen
Trichosporon_asahii_JCM_2466_CBS_2479_reseq	1	0	Opportunistic pathogen	Opportunistic pathogen
Cryptococcus_floricola_DSM_27421	0	1	Saprotrophic	Saprotrophic
Cutaneotrichosporon_arboriformis_JCM_14201	1	0	Opportunistic pathogen	Opportunistic pathogen
Cutaneotrichosporon_dermatis_JCM_11170	1	0	Opportunistic pathogen	Opportunistic pathogen
Trichosporon_asahii_CBS_8904	1	0	Opportunistic pathogen	Opportunistic pathogen
Cutaneotrichosporon_arboriformis_JCM_14201	1	0	Opportunistic pathogen	Opportunistic pathogen
Cutaneotrichosporon_cutaneum_JCM_1462	1	0	Opportunistic pathogen	Opportunistic pathogen
Cutaneotrichosporon_oleaginosus_ATCC_20508	0	1	Saprotrophic	Saprotrophic
Trichosporon_asahii_CBS_8904	1	0	Opportunistic pathogen	Opportunistic pathogen
Cryptococcus_gattii_WM276	1	0	Opportunistic pathogen	Opportunistic pathogen
Cutaneotrichosporon_cyanovorans_JCM_31833	0	1	Saprotrophic	Saprotrophic
Cutaneotrichosporon_dermatis_JCM_11170	1	0	Opportunistic pathogen	Opportunistic pathogen
Trichosporon_asahii_CBS_8904	1	0	Opportunistic pathogen	Opportunistic pathogen
Cryptococcus_floricola_DSM_27421	0	1	Saprotrophic	Saprotrophic
Cutaneotrichosporon_cutaneum_JCM_1462	1	0	Opportunistic pathogen	Opportunistic pathogen
Cutaneotrichosporon_daszewskae_JCM_11166	1	0	Opportunistic pathogen	Opportunistic pathogen
Trichosporon_asahii_CBS_8904	1	0	Opportunistic pathogen	Opportunistic pathogen
Cryptococcus_deneoformans_JEC21	1	0	Opportunistic pathogen	Opportunistic pathogen
Cutaneotrichosporon_oleaginosus_ATCC_20508	0	1	Saprotrophic	Saprotrophic
Trichosporon_asahii_ATCC_201110	1	0	Opportunistic pathogen	Opportunistic pathogen
Trichosporon_asahii_JCM_2466_CBS_2479_reseq	1	0	Opportunistic pathogen	Opportunistic pathogen
Cryptococcus_deneoformans_JEC21	1	0	Opportunistic pathogen	Opportunistic pathogen
Cutaneotrichosporon_daszewskae_JCM_11166	1	0	Opportunistic pathogen	Opportunistic pathogen
Cutaneotrichosporon_oleaginosus_ATCC_20508	0	1	Saprotrophic	Saprotrophic
Trichosporon_asahii_CBS_8904	1	0	Opportunistic pathogen	Opportunistic pathogen
Cutaneotrichosporon_arboriformis_JCM_14201	1	0	Opportunistic pathogen	Opportunistic pathogen
Cutaneotrichosporon_dermatis_ATCC_204094	1	0	Opportunistic pathogen	Opportunistic pathogen
Cutaneotrichosporon_oleaginosus_IBC0246	0	1	Saprotrophic	Saprotrophic
Trichosporon_asahii_N5_275_008G1	1	0	Opportunistic pathogen	Opportunistic pathogen
Cryptococcus_deneoformans_JEC21	1	0	Opportunistic pathogen	Opportunistic pathogen
Cryptococcus_floricola_DSM_27421	0	1	Saprotrophic	Saprotrophic
Cutaneotrichosporon_curvatus_JCM_1532	1	0	Opportunistic pathogen	Opportunistic pathogen
Trichosporon_asahii_N5_275_008G1	1	0	Opportunistic pathogen	Opportunistic pathogen
Cutaneotrichosporon_daszewskae_JCM_11166	1	0	Opportunistic pathogen	Opportunistic pathogen
Cutaneotrichosporon_oleaginosus_ATCC_20508	0	1	Saprotrophic	Saprotrophic
Trichosporon_asahii_ATCC_201110	1	0	Opportunistic pathogen	Opportunistic pathogen
Trichosporon_asahii_N5_275_008G1	1	0	Opportunistic pathogen	Opportunistic pathogen
Cryptococcus_floricola_DSM_27421	0	1	Saprotrophic	Saprotrophic
Cryptococcus_gattii_WM276	1	0	Opportunistic pathogen	Opportunistic pathogen
Cutaneotrichosporon_dermatis_ATCC_204094	1	0	Opportunistic pathogen	Opportunistic pathogen
Trichosporon_faecale_JCM_2941	1	0	Opportunistic pathogen	Opportunistic pathogen
Cutaneotrichosporon_arboriformis_JCM_14201	1	0	Opportunistic pathogen	Opportunistic pathogen
Cutaneotrichosporon_curvatus_JCM_1532	1	0	Opportunistic pathogen	Opportunistic pathogen
Cutaneotrichosporon_daszewskae_JCM_11166	1	0	Opportunistic pathogen	Opportunistic pathogen
Cutaneotrichosporon_oleaginosus_IBC0246	0	1	Saprotrophic	Saprotrophic
Cryptococcus_deneoformans_JEC21	1	0	Opportunistic pathogen	Opportunistic pathogen
Cutaneotrichosporon_dermatis_ATCC_204094	1	0	Opportunistic pathogen	Opportunistic pathogen
Cutaneotrichosporon_dermatis_JCM_11170	1	0	Opportunistic pathogen	Opportunistic pathogen
Cutaneotrichosporon_oleaginosum_ATCC_20509_reseq	0	1	Saprotrophic	Saprotrophic
Cryptococcus_deneoformans_JEC21	1	0	Opportunistic pathogen	Opportunistic pathogen
Cutaneotrichosporon_cutaneum_JCM_1462	1	0	Opportunistic pathogen	Opportunistic pathogen
Cutaneotrichosporon_oleaginosum_ATCC_20509_reseq	0	1	Saprotrophic	Saprotrophic
Trichosporon_asahii_CBS_8904	1	0	Opportunistic pathogen	Opportunistic pathogen
Cryptococcus_floricola_DSM_27421	0	1	Saprotrophic	Saprotrophic
Cryptococcus_gattii_WM276	1	0	Opportunistic pathogen	Opportunistic pathogen
Trichosporon_asahii_CBS_8904	1	0	Opportunistic pathogen	Opportunistic pathogen
Trichosporon_asahii_JCM_2466_CBS_2479_reseq	1	0	Opportunistic pathogen	Opportunistic pathogen
Cryptococcus_deneoformans_JEC21	1	0	Opportunistic pathogen	Opportunistic pathogen
Cutaneotrichosporon_arboriformis_JCM_14201	1	0	Opportunistic pathogen	Opportunistic pathogen
Cutaneotrichosporon_oleaginosum_ATCC_20509_reseq	0	1	Saprotrophic	Saprotrophic
Trichosporon_asahii_ATCC_201110	1	0	Opportunistic pathogen	Opportunistic pathogen
Cutaneotrichosporon_curvatus_JCM_1532	1	0	Opportunistic pathogen	Opportunistic pathogen
Cutaneotrichosporon_cyanovorans_JCM_31833	0	1	Saprotrophic	Saprotrophic
Trichosporon_asahii_CBS_8904	1	0	Opportunistic pathogen	Opportunistic pathogen
Trichosporon_faecale_JCM_2941	1	0	Opportunistic pathogen	Opportunistic pathogen
Cryptococcus_deneoformans_JEC21	1	0	Opportunistic pathogen	Opportunistic pathogen
Cryptococcus_floricola_DSM_27421	0	1	Saprotrophic	Saprotrophic
Cutaneotrichosporon_dermatis_JCM_11170	1	0	Opportunistic pathogen	Opportunistic pathogen
Trichosporon_asahii_ATCC_201110	1	0	Opportunistic pathogen	Opportunistic pathogen
Cutaneotrichosporon_curvatus_JCM_1532	1	0	Opportunistic pathogen	Opportunistic pathogen
Cutaneotrichosporon_cyanovorans_JCM_31833	0	1	Saprotrophic	Saprotrophic
Cutaneotrichosporon_dermatis_ATCC_204094	1	0	Opportunistic pathogen	Opportunistic pathogen
Trichosporon_asahii_JCM_2466_CBS_2479_reseq	1	0	Opportunistic pathogen	Opportunistic pathogen
Cryptococcus_gattii_WM276	1	0	Opportunistic pathogen	Opportunistic pathogen
Cutaneotrichosporon_arboriformis_JCM_14201	1	0	Opportunistic pathogen	Opportunistic pathogen
Cutaneotrichosporon_cyanovorans_JCM_31833	0	1	Saprotrophic	Saprotrophic
Cutaneotrichosporon_dermatis_JCM_11170	1	0	Opportunistic pathogen	Opportunistic pathogen
Cryptococcus_amylolentus_CBS_6039	1	0	Opportunistic pathogen	Saprotrophic
Trichosporon_asahii_JCM_2466_CBS_2479_reseq	1	0	Opportunistic pathogen	Opportunistic pathogen
Trichosporon_faecale_JCM_2941	1	0	Opportunistic pathogen	Opportunistic pathogen
Trichosporon_inkin_JCM_9195_ATCC_18020_reseq	1	0	Opportunistic pathogen	Opportunistic pathogen
Cutaneotrichosporon_cyanovorans_JCM_31833	0	1	Saprotrophic	Saprotrophic
Cutaneotrichosporon_dermatis_JCM_11170	1	0	Opportunistic pathogen	Opportunistic pathogen
Trichosporon_asahii_CBS_8904	1	0	Opportunistic pathogen	Opportunistic pathogen
Trichosporon_asahii_JCM_2466_CBS_2479_reseq	1	0	Opportunistic pathogen	Opportunistic pathogen
Cutaneotrichosporon_oleaginosus_ATCC_20508	0	1	Saprotrophic	Saprotrophic
Trichosporon_asahii_ATCC_201110	1	0	Opportunistic pathogen	Opportunistic pathogen
Trichosporon_asahii_N5_275_008G1	1	0	Opportunistic pathogen	Opportunistic pathogen
Trichosporon_inkin_JCM_9195_ATCC_18020_reseq	1	0	Opportunistic pathogen	Opportunistic pathogen
Cutaneotrichosporon_cutaneum_JCM_1462	1	0	Opportunistic pathogen	Opportunistic pathogen
Cutaneotrichosporon_oleaginosum_ATCC_20509_reseq	0	1	Saprotrophic	Saprotrophic
Trichosporon_asahii_CBS_8904	1	0	Opportunistic pathogen	Opportunistic pathogen
Trichosporon_faecale_JCM_2941	1	0	Opportunistic pathogen	Opportunistic pathogen
Cutaneotrichosporon_oleaginosus_ATCC_20508	0	1	Saprotrophic	Saprotrophic
Trichosporon_asahii_ATCC_201110	1	0	Opportunistic pathogen	Opportunistic pathogen
Trichosporon_asahii_N5_275_008G1	1	0	Opportunistic pathogen	Opportunistic pathogen
Trichosporon_faecale_JCM_2941	1	0	Opportunistic pathogen	Opportunistic pathogen
Cryptococcus_floricola_DSM_27421	0	1	Saprotrophic	Saprotrophic
Cryptococcus_gattii_WM276	1	0	Opportunistic pathogen	Opportunistic pathogen
Cutaneotrichosporon_dermatis_JCM_11170	1	0	Opportunistic pathogen	Opportunistic pathogen
Trichosporon_asahii_CBS_8904	1	0	Opportunistic pathogen	Opportunistic pathogen
Cryptococcus_gattii_WM276	1	0	Opportunistic pathogen	Opportunistic pathogen
Cutaneotrichosporon_arboriformis_JCM_14201	1	0	Opportunistic pathogen	Opportunistic pathogen
Cutaneotrichosporon_oleaginosus_ATCC_20508	0	1	Saprotrophic	Saprotrophic
Trichosporon_asahii_CBS_8904	1	0	Opportunistic pathogen	Opportunistic pathogen
Cutaneotrichosporon_arboriformis_JCM_14201	1	0	Opportunistic pathogen	Opportunistic pathogen
Cutaneotrichosporon_cyanovorans_JCM_31833	0	1	Saprotrophic	Saprotrophic
Cutaneotrichosporon_daszewskae_JCM_11166	1	0	Opportunistic pathogen	Opportunistic pathogen
Trichosporon_asahii_ATCC_201110	1	0	Opportunistic pathogen	Opportunistic pathogen
Cryptococcus_floricola_DSM_27421	0	1	Saprotrophic	Saprotrophic
Cutaneotrichosporon_arboriformis_JCM_14201	1	0	Opportunistic pathogen	Opportunistic pathogen
Cutaneotrichosporon_dermatis_ATCC_204094	1	0	Opportunistic pathogen	Opportunistic pathogen
Cutaneotrichosporon_dermatis_JCM_11170	1	0	Opportunistic pathogen	Opportunistic pathogen
Cryptococcus_deneoformans_JEC21	1	0	Opportunistic pathogen	Opportunistic pathogen
Cutaneotrichosporon_cutaneum_JCM_1462	1	0	Opportunistic pathogen	Opportunistic pathogen
Cutaneotrichosporon_cyanovorans_JCM_31833	0	1	Saprotrophic	Saprotrophic
Trichosporon_asahii_ATCC_201110	1	0	Opportunistic pathogen	Opportunistic pathogen
Cryptococcus_deneoformans_JEC21	1	0	Opportunistic pathogen	Opportunistic pathogen
Cryptococcus_gattii_WM276	1	0	Opportunistic pathogen	Opportunistic pathogen
Cutaneotrichosporon_daszewskae_JCM_11166	1	0	Opportunistic pathogen	Opportunistic pathogen
Cutaneotrichosporon_oleaginosus_IBC0246	0	1	Saprotrophic	Saprotrophic
Cryptococcus_deneoformans_JEC21	1	0	Opportunistic pathogen	Opportunistic pathogen
Cutaneotrichosporon_curvatus_JCM_1532	1	0	Opportunistic pathogen	Opportunistic pathogen
Cutaneotrichosporon_cyanovorans_JCM_31833	0	1	Saprotrophic	Saprotrophic
Trichosporon_asahii_CBS_8904	1	0	Opportunistic pathogen	Opportunistic pathogen
Cryptococcus_amylolentus_CBS_6039	1	0	Opportunistic pathogen	Saprotrophic
Trichosporon_asahii_CBS_8904	1	0	Opportunistic pathogen	Opportunistic pathogen
Trichosporon_asahii_N5_275_008G1	1	0	Opportunistic pathogen	Opportunistic pathogen
Trichosporon_inkin_JCM_9195_ATCC_18020_reseq	1	0	Opportunistic pathogen	Opportunistic pathogen
Cryptococcus_floricola_DSM_27421	0	1	Saprotrophic	Saprotrophic
Cryptococcus_gattii_WM276	1	0	Opportunistic pathogen	Opportunistic pathogen
Cutaneotrichosporon_curvatus_JCM_1532	1	0	Opportunistic pathogen	Opportunistic pathogen
Cutaneotrichosporon_dermatis_JCM_11170	1	0	Opportunistic pathogen	Opportunistic pathogen
Cryptococcus_amylolentus_CBS_6039	1	0	Opportunistic pathogen	Saprotrophic
Cutaneotrichosporon_cutaneum_JCM_1462	1	0	Opportunistic pathogen	Opportunistic pathogen
Trichosporon_asahii_ATCC_201110	1	0	Opportunistic pathogen	Opportunistic pathogen
Trichosporon_faecale_JCM_2941	1	0	Opportunistic pathogen	Opportunistic pathogen
Cutaneotrichosporon_arboriformis_JCM_14201	1	0	Opportunistic pathogen	Opportunistic pathogen
Cutaneotrichosporon_oleaginosus_IBC0246	0	1	Saprotrophic	Saprotrophic
Trichosporon_asahii_CBS_8904	1	0	Opportunistic pathogen	Opportunistic pathogen
Trichosporon_inkin_JCM_9195_ATCC_18020_reseq	1	0	Opportunistic pathogen	Opportunistic pathogen
Cutaneotrichosporon_daszewskae_JCM_11166	1	0	Opportunistic pathogen	Opportunistic pathogen
Cutaneotrichosporon_oleaginosum_ATCC_20509_reseq	0	1	Saprotrophic	Saprotrophic
Trichosporon_asahii_JCM_2466_CBS_2479_reseq	1	0	Opportunistic pathogen	Opportunistic pathogen
Trichosporon_inkin_JCM_9195_ATCC_18020_reseq	1	0	Opportunistic pathogen	Opportunistic pathogen
Cutaneotrichosporon_cutaneum_JCM_1462	1	0	Opportunistic pathogen	Opportunistic pathogen
Cutaneotrichosporon_oleaginosus_ATCC_20508	0	1	Saprotrophic	Saprotrophic
Trichosporon_asahii_N5_275_008G1	1	0	Opportunistic pathogen	Opportunistic pathogen
Trichosporon_faecale_JCM_2941	1	0	Opportunistic pathogen	Opportunistic pathogen
Cutaneotrichosporon_cyanovorans_JCM_31833	0	1	Saprotrophic	Saprotrophic
Cutaneotrichosporon_dermatis_ATCC_204094	1	0	Opportunistic pathogen	Opportunistic pathogen
Trichosporon_asahii_CBS_8904	1	0	Opportunistic pathogen	Opportunistic pathogen
Trichosporon_faecale_JCM_2941	1	0	Opportunistic pathogen	Opportunistic pathogen
Cutaneotrichosporon_arboriformis_JCM_14201	1	0	Opportunistic pathogen	Opportunistic pathogen
Cutaneotrichosporon_curvatus_JCM_1532	1	0	Opportunistic pathogen	Opportunistic pathogen
Cutaneotrichosporon_oleaginosus_ATCC_20508	0	1	Saprotrophic	Saprotrophic
Trichosporon_asahii_ATCC_201110	1	0	Opportunistic pathogen	Opportunistic pathogen
Cutaneotrichosporon_oleaginosum_ATCC_20509_reseq	0	1	Saprotrophic	Saprotrophic
Trichosporon_asahii_ATCC_201110	1	0	Opportunistic pathogen	Opportunistic pathogen
Trichosporon_asahii_CBS_8904	1	0	Opportunistic pathogen	Opportunistic pathogen
Trichosporon_faecale_JCM_2941	1	0	Opportunistic pathogen	Opportunistic pathogen
Cryptococcus_amylolentus_CBS_6039	1	0	Opportunistic pathogen	Saprotrophic
Cryptococcus_deneoformans_JEC21	1	0	Opportunistic pathogen	Opportunistic pathogen
Cutaneotrichosporon_daszewskae_JCM_11166	1	0	Opportunistic pathogen	Opportunistic pathogen
Trichosporon_asahii_N5_275_008G1	1	0	Opportunistic pathogen	Opportunistic pathogen
Cryptococcus_amylolentus_CBS_6039	1	0	Opportunistic pathogen	Saprotrophic
Cutaneotrichosporon_arboriformis_JCM_14201	1	0	Opportunistic pathogen	Opportunistic pathogen
Trichosporon_asahii_ATCC_201110	1	0	Opportunistic pathogen	Opportunistic pathogen
Trichosporon_faecale_JCM_2941	1	0	Opportunistic pathogen	Opportunistic pathogen
Cryptococcus_gattii_WM276	1	0	Opportunistic pathogen	Opportunistic pathogen
Cutaneotrichosporon_cyanovorans_JCM_31833	0	1	Saprotrophic	Saprotrophic
Cutaneotrichosporon_daszewskae_JCM_11166	1	0	Opportunistic pathogen	Opportunistic pathogen
Trichosporon_inkin_JCM_9195_ATCC_18020_reseq	1	0	Opportunistic pathogen	Opportunistic pathogen
Cryptococcus_deneoformans_JEC21	1	0	Opportunistic pathogen	Opportunistic pathogen
Cutaneotrichosporon_daszewskae_JCM_11166	1	0	Opportunistic pathogen	Opportunistic pathogen
Cutaneotrichosporon_oleaginosum_ATCC_20509_reseq	0	1	Saprotrophic	Saprotrophic
Trichosporon_asahii_CBS_8904	1	0	Opportunistic pathogen	Opportunistic pathogen
Cryptococcus_deneoformans_JEC21	1	0	Opportunistic pathogen	Opportunistic pathogen
Cutaneotrichosporon_curvatus_JCM_1532	1	0	Opportunistic pathogen	Opportunistic pathogen
Cutaneotrichosporon_cyanovorans_JCM_31833	0	1	Saprotrophic	Saprotrophic
Cutaneotrichosporon_dermatis_ATCC_204094	1	0	Opportunistic pathogen	Opportunistic pathogen
Cutaneotrichosporon_daszewskae_JCM_11166	1	0	Opportunistic pathogen	Opportunistic pathogen
Cutaneotrichosporon_oleaginosus_IBC0246	0	1	Saprotrophic	Saprotrophic
Trichosporon_asahii_CBS_8904	1	0	Opportunistic pathogen	Opportunistic pathogen
Trichosporon_inkin_JCM_9195_ATCC_18020_reseq	1	0	Opportunistic pathogen	Opportunistic pathogen
Cryptococcus_gattii_WM276	1	0	Opportunistic pathogen	Opportunistic pathogen
Cutaneotrichosporon_oleaginosus_IBC0246	0	1	Saprotrophic	Saprotrophic
Trichosporon_asahii_JCM_2466_CBS_2479_reseq	1	0	Opportunistic pathogen	Opportunistic pathogen
Trichosporon_faecale_JCM_2941	1	0	Opportunistic pathogen	Opportunistic pathogen
Cryptococcus_deneoformans_JEC21	1	0	Opportunistic pathogen	Opportunistic pathogen
Cutaneotrichosporon_daszewskae_JCM_11166	1	0	Opportunistic pathogen	Opportunistic pathogen
Cutaneotrichosporon_oleaginosus_IBC0246	0	1	Saprotrophic	Saprotrophic
Trichosporon_asahii_N5_275_008G1	1	0	Opportunistic pathogen	Opportunistic pathogen
Cryptococcus_amylolentus_CBS_6039	1	0	Opportunistic pathogen	Saprotrophic
Cryptococcus_deneoformans_JEC21	1	0	Opportunistic pathogen	Opportunistic pathogen
Cryptococcus_gattii_WM276	1	0	Opportunistic pathogen	Opportunistic pathogen
Cutaneotrichosporon_arboriformis_JCM_14201	1	0	Opportunistic pathogen	Opportunistic pathogen
Cryptococcus_gattii_WM276	1	0	Opportunistic pathogen	Opportunistic pathogen
Cutaneotrichosporon_curvatus_JCM_1532	1	0	Opportunistic pathogen	Opportunistic pathogen
Cutaneotrichosporon_dermatis_ATCC_204094	1	0	Opportunistic pathogen	Opportunistic pathogen
Cutaneotrichosporon_oleaginosus_IBC0246	0	1	Saprotrophic	Saprotrophic
Cutaneotrichosporon_curvatus_JCM_1532	1	0	Opportunistic pathogen	Opportunistic pathogen
Cutaneotrichosporon_cyanovorans_JCM_31833	0	1	Saprotrophic	Saprotrophic
Trichosporon_asahii_ATCC_201110	1	0	Opportunistic pathogen	Opportunistic pathogen
Trichosporon_asahii_N5_275_008G1	1	0	Opportunistic pathogen	Opportunistic pathogen
Cryptococcus_gattii_WM276	1	0	Opportunistic pathogen	Opportunistic pathogen
Cutaneotrichosporon_cutaneum_JCM_1462	1	0	Opportunistic pathogen	Opportunistic pathogen
Cutaneotrichosporon_dermatis_ATCC_204094	1	0	Opportunistic pathogen	Opportunistic pathogen
Cutaneotrichosporon_oleaginosus_IBC0246	0	1	Saprotrophic	Saprotrophic
Cryptococcus_floricola_DSM_27421	0	1	Saprotrophic	Saprotrophic
Cutaneotrichosporon_arboriformis_JCM_14201	1	0	Opportunistic pathogen	Opportunistic pathogen
Trichosporon_asahii_ATCC_201110	1	0	Opportunistic pathogen	Opportunistic pathogen
Trichosporon_asahii_CBS_8904	1	0	Opportunistic pathogen	Opportunistic pathogen
Cryptococcus_deneoformans_JEC21	1	0	Opportunistic pathogen	Opportunistic pathogen
Cutaneotrichosporon_cyanovorans_JCM_31833	0	1	Saprotrophic	Saprotrophic
Cutaneotrichosporon_dermatis_ATCC_204094	1	0	Opportunistic pathogen	Opportunistic pathogen
Cutaneotrichosporon_dermatis_JCM_11170	1	0	Opportunistic pathogen	Opportunistic pathogen
Cryptococcus_deneoformans_JEC21	1	0	Opportunistic pathogen	Opportunistic pathogen
Cutaneotrichosporon_cutaneum_JCM_1462	1	0	Opportunistic pathogen	Opportunistic pathogen
Cutaneotrichosporon_oleaginosus_IBC0246	0	1	Saprotrophic	Saprotrophic
Trichosporon_asahii_ATCC_201110	1	0	Opportunistic pathogen	Opportunistic pathogen
Cryptococcus_floricola_DSM_27421	0	1	Saprotrophic	Saprotrophic
Cryptococcus_gattii_WM276	1	0	Opportunistic pathogen	Opportunistic pathogen
Cutaneotrichosporon_dermatis_JCM_11170	1	0	Opportunistic pathogen	Opportunistic pathogen
Trichosporon_inkin_JCM_9195_ATCC_18020_reseq	1	0	Opportunistic pathogen	Opportunistic pathogen
Cutaneotrichosporon_curvatus_JCM_1532	1	0	Opportunistic pathogen	Opportunistic pathogen
Cutaneotrichosporon_daszewskae_JCM_11166	1	0	Opportunistic pathogen	Opportunistic pathogen
Cutaneotrichosporon_oleaginosus_IBC0246	0	1	Saprotrophic	Saprotrophic
Trichosporon_inkin_JCM_9195_ATCC_18020_reseq	1	0	Opportunistic pathogen	Opportunistic pathogen
Cryptococcus_deneoformans_JEC21	1	0	Opportunistic pathogen	Opportunistic pathogen
Cutaneotrichosporon_cyanovorans_JCM_31833	0	1	Saprotrophic	Saprotrophic
Cutaneotrichosporon_dermatis_ATCC_204094	1	0	Opportunistic pathogen	Opportunistic pathogen
Trichosporon_inkin_JCM_9195_ATCC_18020_reseq	1	0	Opportunistic pathogen	Opportunistic pathogen
Cryptococcus_floricola_DSM_27421	0	1	Saprotrophic	Saprotrophic
Cutaneotrichosporon_cutaneum_JCM_1462	1	0	Opportunistic pathogen	Opportunistic pathogen
Cutaneotrichosporon_daszewskae_JCM_11166	1	0	Opportunistic pathogen	Opportunistic pathogen
Trichosporon_asahii_JCM_2466_CBS_2479_reseq	1	0	Opportunistic pathogen	Opportunistic pathogen
Cryptococcus_gattii_WM276	1	0	Opportunistic pathogen	Opportunistic pathogen
Cutaneotrichosporon_dermatis_ATCC_204094	1	0	Opportunistic pathogen	Opportunistic pathogen
Cutaneotrichosporon_oleaginosus_IBC0246	0	1	Saprotrophic	Saprotrophic
Trichosporon_asahii_JCM_2466_CBS_2479_reseq	1	0	Opportunistic pathogen	Opportunistic pathogen
Cutaneotrichosporon_cutaneum_JCM_1462	1	0	Opportunistic pathogen	Opportunistic pathogen
Cutaneotrichosporon_dermatis_ATCC_204094	1	0	Opportunistic pathogen	Opportunistic pathogen
Cutaneotrichosporon_oleaginosus_ATCC_20508	0	1	Saprotrophic	Saprotrophic
Trichosporon_asahii_JCM_2466_CBS_2479_reseq	1	0	Opportunistic pathogen	Opportunistic pathogen
Cutaneotrichosporon_cutaneum_JCM_1462	1	0	Opportunistic pathogen	Opportunistic pathogen
Cutaneotrichosporon_oleaginosus_IBC0246	0	1	Saprotrophic	Saprotrophic
Trichosporon_asahii_N5_275_008G1	1	0	Opportunistic pathogen	Opportunistic pathogen
Trichosporon_faecale_JCM_2941	1	0	Opportunistic pathogen	Opportunistic pathogen
Cutaneotrichosporon_cutaneum_JCM_1462	1	0	Opportunistic pathogen	Opportunistic pathogen
Cutaneotrichosporon_dermatis_ATCC_204094	1	0	Opportunistic pathogen	Opportunistic pathogen
Cutaneotrichosporon_oleaginosum_ATCC_20509_reseq	0	1	Saprotrophic	Saprotrophic
Trichosporon_asahii_N5_275_008G1	1	0	Opportunistic pathogen	Opportunistic pathogen
Cryptococcus_floricola_DSM_27421	0	1	Saprotrophic	Saprotrophic
Cryptococcus_gattii_WM276	1	0	Opportunistic pathogen	Opportunistic pathogen
Cutaneotrichosporon_curvatus_JCM_1532	1	0	Opportunistic pathogen	Opportunistic pathogen
Cutaneotrichosporon_cutaneum_JCM_1462	1	0	Opportunistic pathogen	Opportunistic pathogen
Cutaneotrichosporon_curvatus_JCM_1532	1	0	Opportunistic pathogen	Opportunistic pathogen
Cutaneotrichosporon_oleaginosum_ATCC_20509_reseq	0	1	Saprotrophic	Saprotrophic
Trichosporon_faecale_JCM_2941	1	0	Opportunistic pathogen	Opportunistic pathogen
Trichosporon_inkin_JCM_9195_ATCC_18020_reseq	1	0	Opportunistic pathogen	Opportunistic pathogen
Cutaneotrichosporon_curvatus_JCM_1532	1	0	Opportunistic pathogen	Opportunistic pathogen
Cutaneotrichosporon_dermatis_JCM_11170	1	0	Opportunistic pathogen	Opportunistic pathogen
Cutaneotrichosporon_oleaginosus_IBC0246	0	1	Saprotrophic	Saprotrophic
Trichosporon_asahii_ATCC_201110	1	0	Opportunistic pathogen	Opportunistic pathogen
Cryptococcus_amylolentus_CBS_6039	1	0	Opportunistic pathogen	Saprotrophic
Cryptococcus_gattii_WM276	1	0	Opportunistic pathogen	Opportunistic pathogen
Cutaneotrichosporon_arboriformis_JCM_14201	1	0	Opportunistic pathogen	Opportunistic pathogen
Trichosporon_faecale_JCM_2941	1	0	Opportunistic pathogen	Opportunistic pathogen
Cryptococcus_deneoformans_JEC21	1	0	Opportunistic pathogen	Opportunistic pathogen
Cutaneotrichosporon_arboriformis_JCM_14201	1	0	Opportunistic pathogen	Opportunistic pathogen
Cutaneotrichosporon_oleaginosus_IBC0246	0	1	Saprotrophic	Saprotrophic
Trichosporon_asahii_CBS_8904	1	0	Opportunistic pathogen	Opportunistic pathogen
Cutaneotrichosporon_dermatis_ATCC_204094	1	0	Opportunistic pathogen	Opportunistic pathogen
Cutaneotrichosporon_oleaginosus_IBC0246	0	1	Saprotrophic	Saprotrophic
Trichosporon_asahii_ATCC_201110	1	0	Opportunistic pathogen	Opportunistic pathogen
Trichosporon_faecale_JCM_2941	1	0	Opportunistic pathogen	Opportunistic pathogen
Cutaneotrichosporon_arboriformis_JCM_14201	1	0	Opportunistic pathogen	Opportunistic pathogen
Cutaneotrichosporon_dermatis_ATCC_204094	1	0	Opportunistic pathogen	Opportunistic pathogen
Cutaneotrichosporon_dermatis_JCM_11170	1	0	Opportunistic pathogen	Opportunistic pathogen
Cutaneotrichosporon_oleaginosus_ATCC_20508	0	1	Saprotrophic	Saprotrophic
Cryptococcus_deneoformans_JEC21	1	0	Opportunistic pathogen	Opportunistic pathogen
Cutaneotrichosporon_cutaneum_JCM_1462	1	0	Opportunistic pathogen	Opportunistic pathogen
Cutaneotrichosporon_oleaginosus_IBC0246	0	1	Saprotrophic	Saprotrophic
Trichosporon_asahii_CBS_8904	1	0	Opportunistic pathogen	Opportunistic pathogen
Cryptococcus_deneoformans_JEC21	1	0	Opportunistic pathogen	Opportunistic pathogen
Cutaneotrichosporon_dermatis_ATCC_204094	1	0	Opportunistic pathogen	Opportunistic pathogen
Cutaneotrichosporon_oleaginosum_ATCC_20509_reseq	0	1	Saprotrophic	Saprotrophic
Trichosporon_inkin_JCM_9195_ATCC_18020_reseq	1	0	Opportunistic pathogen	Opportunistic pathogen
Cutaneotrichosporon_daszewskae_JCM_11166	1	0	Opportunistic pathogen	Opportunistic pathogen
Cutaneotrichosporon_oleaginosus_IBC0246	0	1	Saprotrophic	Saprotrophic
Trichosporon_asahii_CBS_8904	1	0	Opportunistic pathogen	Opportunistic pathogen
Trichosporon_asahii_JCM_2466_CBS_2479_reseq	1	0	Opportunistic pathogen	Opportunistic pathogen
Cutaneotrichosporon_cyanovorans_JCM_31833	0	1	Saprotrophic	Saprotrophic
Cutaneotrichosporon_daszewskae_JCM_11166	1	0	Opportunistic pathogen	Opportunistic pathogen
Cutaneotrichosporon_dermatis_JCM_11170	1	0	Opportunistic pathogen	Opportunistic pathogen
Trichosporon_asahii_CBS_8904	1	0	Opportunistic pathogen	Opportunistic pathogen
Cryptococcus_gattii_WM276	1	0	Opportunistic pathogen	Opportunistic pathogen
Cutaneotrichosporon_arboriformis_JCM_14201	1	0	Opportunistic pathogen	Opportunistic pathogen
Cutaneotrichosporon_cyanovorans_JCM_31833	0	1	Saprotrophic	Saprotrophic
Cutaneotrichosporon_dermatis_ATCC_204094	1	0	Opportunistic pathogen	Opportunistic pathogen
Cryptococcus_amylolentus_CBS_6039	1	0	Opportunistic pathogen	Saprotrophic
Cryptococcus_deneoformans_JEC21	1	0	Opportunistic pathogen	Opportunistic pathogen
Cryptococcus_gattii_WM276	1	0	Opportunistic pathogen	Opportunistic pathogen
Trichosporon_faecale_JCM_2941	1	0	Opportunistic pathogen	Opportunistic pathogen
Cutaneotrichosporon_dermatis_ATCC_204094	1	0	Opportunistic pathogen	Opportunistic pathogen
Cutaneotrichosporon_oleaginosum_ATCC_20509_reseq	0	1	Saprotrophic	Saprotrophic
Trichosporon_asahii_CBS_8904	1	0	Opportunistic pathogen	Opportunistic pathogen
Trichosporon_asahii_JCM_2466_CBS_2479_reseq	1	0	Opportunistic pathogen	Opportunistic pathogen
Cryptococcus_floricola_DSM_27421	0	1	Saprotrophic	Saprotrophic
Cutaneotrichosporon_arboriformis_JCM_14201	1	0	Opportunistic pathogen	Opportunistic pathogen
Cutaneotrichosporon_dermatis_JCM_11170	1	0	Opportunistic pathogen	Opportunistic pathogen
Trichosporon_asahii_JCM_2466_CBS_2479_reseq	1	0	Opportunistic pathogen	Opportunistic pathogen
Cryptococcus_gattii_WM276	1	0	Opportunistic pathogen	Opportunistic pathogen
Cutaneotrichosporon_curvatus_JCM_1532	1	0	Opportunistic pathogen	Opportunistic pathogen
Cutaneotrichosporon_dermatis_JCM_11170	1	0	Opportunistic pathogen	Opportunistic pathogen
Cutaneotrichosporon_oleaginosum_ATCC_20509_reseq	0	1	Saprotrophic	Saprotrophic
Cryptococcus_deneoformans_JEC21	1	0	Opportunistic pathogen	Opportunistic pathogen
Cryptococcus_floricola_DSM_27421	0	1	Saprotrophic	Saprotrophic
Cryptococcus_gattii_WM276	1	0	Opportunistic pathogen	Opportunistic pathogen
Cutaneotrichosporon_daszewskae_JCM_11166	1	0	Opportunistic pathogen	Opportunistic pathogen
Cryptococcus_deneoformans_JEC21	1	0	Opportunistic pathogen	Opportunistic pathogen
Cutaneotrichosporon_cyanovorans_JCM_31833	0	1	Saprotrophic	Saprotrophic
Cutaneotrichosporon_daszewskae_JCM_11166	1	0	Opportunistic pathogen	Opportunistic pathogen
Trichosporon_faecale_JCM_2941	1	0	Opportunistic pathogen	Opportunistic pathogen
Cryptococcus_amylolentus_CBS_6039	1	0	Opportunistic pathogen	Saprotrophic
Cutaneotrichosporon_daszewskae_JCM_11166	1	0	Opportunistic pathogen	Opportunistic pathogen
Cutaneotrichosporon_dermatis_JCM_11170	1	0	Opportunistic pathogen	Opportunistic pathogen
Trichosporon_asahii_N5_275_008G1	1	0	Opportunistic pathogen	Opportunistic pathogen
Cutaneotrichosporon_arboriformis_JCM_14201	1	0	Opportunistic pathogen	Opportunistic pathogen
Cutaneotrichosporon_curvatus_JCM_1532	1	0	Opportunistic pathogen	Opportunistic pathogen
Cutaneotrichosporon_cutaneum_JCM_1462	1	0	Opportunistic pathogen	Opportunistic pathogen
Cutaneotrichosporon_oleaginosus_IBC0246	0	1	Saprotrophic	Saprotrophic
Cryptococcus_gattii_WM276	1	0	Opportunistic pathogen	Opportunistic pathogen
Cutaneotrichosporon_dermatis_ATCC_204094	1	0	Opportunistic pathogen	Opportunistic pathogen
Cutaneotrichosporon_oleaginosum_ATCC_20509_reseq	0	1	Saprotrophic	Saprotrophic
Trichosporon_inkin_JCM_9195_ATCC_18020_reseq	1	0	Opportunistic pathogen	Opportunistic pathogen
Cryptococcus_deneoformans_JEC21	1	0	Opportunistic pathogen	Opportunistic pathogen
Cutaneotrichosporon_dermatis_JCM_11170	1	0	Opportunistic pathogen	Opportunistic pathogen
Cutaneotrichosporon_oleaginosus_ATCC_20508	0	1	Saprotrophic	Saprotrophic
Trichosporon_faecale_JCM_2941	1	0	Opportunistic pathogen	Opportunistic pathogen
Cryptococcus_amylolentus_CBS_6039	1	0	Opportunistic pathogen	Saprotrophic
Trichosporon_asahii_ATCC_201110	1	0	Opportunistic pathogen	Opportunistic pathogen
Trichosporon_asahii_CBS_8904	1	0	Opportunistic pathogen	Opportunistic pathogen
Trichosporon_faecale_JCM_2941	1	0	Opportunistic pathogen	Opportunistic pathogen
Cryptococcus_gattii_WM276	1	0	Opportunistic pathogen	Opportunistic pathogen
Cutaneotrichosporon_cutaneum_JCM_1462	1	0	Opportunistic pathogen	Opportunistic pathogen
Cutaneotrichosporon_dermatis_JCM_11170	1	0	Opportunistic pathogen	Opportunistic pathogen
Cutaneotrichosporon_oleaginosum_ATCC_20509_reseq	0	1	Saprotrophic	Saprotrophic
Cryptococcus_floricola_DSM_27421	0	1	Saprotrophic	Saprotrophic
Cutaneotrichosporon_daszewskae_JCM_11166	1	0	Opportunistic pathogen	Opportunistic pathogen
Trichosporon_asahii_ATCC_201110	1	0	Opportunistic pathogen	Opportunistic pathogen
Trichosporon_asahii_CBS_8904	1	0	Opportunistic pathogen	Opportunistic pathogen
Cryptococcus_deneoformans_JEC21	1	0	Opportunistic pathogen	Opportunistic pathogen
Cutaneotrichosporon_curvatus_JCM_1532	1	0	Opportunistic pathogen	Opportunistic pathogen
Cutaneotrichosporon_dermatis_ATCC_204094	1	0	Opportunistic pathogen	Opportunistic pathogen
Cutaneotrichosporon_oleaginosus_IBC0246	0	1	Saprotrophic	Saprotrophic
Cryptococcus_gattii_WM276	1	0	Opportunistic pathogen	Opportunistic pathogen
Cutaneotrichosporon_oleaginosum_ATCC_20509_reseq	0	1	Saprotrophic	Saprotrophic
Trichosporon_asahii_ATCC_201110	1	0	Opportunistic pathogen	Opportunistic pathogen
Trichosporon_inkin_JCM_9195_ATCC_18020_reseq	1	0	Opportunistic pathogen	Opportunistic pathogen
Cutaneotrichosporon_curvatus_JCM_1532	1	0	Opportunistic pathogen	Opportunistic pathogen
Cutaneotrichosporon_cutaneum_JCM_1462	1	0	Opportunistic pathogen	Opportunistic pathogen
Cutaneotrichosporon_dermatis_JCM_11170	1	0	Opportunistic pathogen	Opportunistic pathogen
Cutaneotrichosporon_oleaginosus_ATCC_20508	0	1	Saprotrophic	Saprotrophic
Cryptococcus_gattii_WM276	1	0	Opportunistic pathogen	Opportunistic pathogen
Cutaneotrichosporon_arboriformis_JCM_14201	1	0	Opportunistic pathogen	Opportunistic pathogen
Cutaneotrichosporon_oleaginosus_ATCC_20508	0	1	Saprotrophic	Saprotrophic
Trichosporon_asahii_N5_275_008G1	1	0	Opportunistic pathogen	Opportunistic pathogen
Cryptococcus_gattii_WM276	1	0	Opportunistic pathogen	Opportunistic pathogen
Cutaneotrichosporon_cyanovorans_JCM_31833	0	1	Saprotrophic	Saprotrophic
Trichosporon_faecale_JCM_2941	1	0	Opportunistic pathogen	Opportunistic pathogen
Trichosporon_inkin_JCM_9195_ATCC_18020_reseq	1	0	Opportunistic pathogen	Opportunistic pathogen
Cutaneotrichosporon_cutaneum_JCM_1462	1	0	Opportunistic pathogen	Opportunistic pathogen
Cutaneotrichosporon_daszewskae_JCM_11166	1	0	Opportunistic pathogen	Opportunistic pathogen
Cutaneotrichosporon_oleaginosus_IBC0246	0	1	Saprotrophic	Saprotrophic
Trichosporon_asahii_N5_275_008G1	1	0	Opportunistic pathogen	Opportunistic pathogen
Cutaneotrichosporon_arboriformis_JCM_14201	1	0	Opportunistic pathogen	Opportunistic pathogen
Cutaneotrichosporon_dermatis_ATCC_204094	1	0	Opportunistic pathogen	Opportunistic pathogen
Cutaneotrichosporon_oleaginosus_IBC0246	0	1	Saprotrophic	Saprotrophic
Trichosporon_asahii_CBS_8904	1	0	Opportunistic pathogen	Opportunistic pathogen
Cutaneotrichosporon_oleaginosus_IBC0246	0	1	Saprotrophic	Saprotrophic
Trichosporon_asahii_ATCC_201110	1	0	Opportunistic pathogen	Opportunistic pathogen
Trichosporon_asahii_JCM_2466_CBS_2479_reseq	1	0	Opportunistic pathogen	Opportunistic pathogen
Trichosporon_asahii_N5_275_008G1	1	0	Opportunistic pathogen	Opportunistic pathogen
Cryptococcus_deneoformans_JEC21	1	0	Opportunistic pathogen	Opportunistic pathogen
Cryptococcus_floricola_DSM_27421	0	1	Saprotrophic	Saprotrophic
Cutaneotrichosporon_dermatis_ATCC_204094	1	0	Opportunistic pathogen	Opportunistic pathogen
Trichosporon_asahii_CBS_8904	1	0	Opportunistic pathogen	Opportunistic pathogen
Cutaneotrichosporon_cutaneum_JCM_1462	1	0	Opportunistic pathogen	Opportunistic pathogen
Cutaneotrichosporon_oleaginosum_ATCC_20509_reseq	0	1	Saprotrophic	Saprotrophic
Trichosporon_asahii_ATCC_201110	1	0	Opportunistic pathogen	Opportunistic pathogen
Trichosporon_asahii_JCM_2466_CBS_2479_reseq	1	0	Opportunistic pathogen	Opportunistic pathogen
Cutaneotrichosporon_arboriformis_JCM_14201	1	0	Opportunistic pathogen	Opportunistic pathogen
Cutaneotrichosporon_cyanovorans_JCM_31833	0	1	Saprotrophic	Saprotrophic
Cutaneotrichosporon_daszewskae_JCM_11166	1	0	Opportunistic pathogen	Opportunistic pathogen
Trichosporon_asahii_N5_275_008G1	1	0	Opportunistic pathogen	Opportunistic pathogen
Cryptococcus_deneoformans_JEC21	1	0	Opportunistic pathogen	Opportunistic pathogen
Cutaneotrichosporon_cutaneum_JCM_1462	1	0	Opportunistic pathogen	Opportunistic pathogen
Cutaneotrichosporon_dermatis_ATCC_204094	1	0	Opportunistic pathogen	Opportunistic pathogen
Cutaneotrichosporon_oleaginosus_ATCC_20508	0	1	Saprotrophic	Saprotrophic
Cryptococcus_gattii_WM276	1	0	Opportunistic pathogen	Opportunistic pathogen
Cutaneotrichosporon_curvatus_JCM_1532	1	0	Opportunistic pathogen	Opportunistic pathogen
Cutaneotrichosporon_cutaneum_JCM_1462	1	0	Opportunistic pathogen	Opportunistic pathogen
Cutaneotrichosporon_oleaginosus_IBC0246	0	1	Saprotrophic	Saprotrophic
Cryptococcus_gattii_WM276	1	0	Opportunistic pathogen	Opportunistic pathogen
Cutaneotrichosporon_oleaginosus_ATCC_20508	0	1	Saprotrophic	Saprotrophic
Trichosporon_asahii_N5_275_008G1	1	0	Opportunistic pathogen	Opportunistic pathogen
Trichosporon_inkin_JCM_9195_ATCC_18020_reseq	1	0	Opportunistic pathogen	Opportunistic pathogen
Cutaneotrichosporon_cutaneum_JCM_1462	1	0	Opportunistic pathogen	Opportunistic pathogen
Cutaneotrichosporon_cyanovorans_JCM_31833	0	1	Saprotrophic	Saprotrophic
Cutaneotrichosporon_dermatis_JCM_11170	1	0	Opportunistic pathogen	Opportunistic pathogen
Trichosporon_asahii_ATCC_201110	1	0	Opportunistic pathogen	Opportunistic pathogen
Cryptococcus_deneoformans_JEC21	1	0	Opportunistic pathogen	Opportunistic pathogen
Cutaneotrichosporon_oleaginosus_ATCC_20508	0	1	Saprotrophic	Saprotrophic
Trichosporon_asahii_ATCC_201110	1	0	Opportunistic pathogen	Opportunistic pathogen
Trichosporon_asahii_CBS_8904	1	0	Opportunistic pathogen	Opportunistic pathogen
Cryptococcus_amylolentus_CBS_6039	1	0	Opportunistic pathogen	Saprotrophic
Cryptococcus_gattii_WM276	1	0	Opportunistic pathogen	Opportunistic pathogen
Cutaneotrichosporon_cutaneum_JCM_1462	1	0	Opportunistic pathogen	Opportunistic pathogen
Cutaneotrichosporon_dermatis_JCM_11170	1	0	Opportunistic pathogen	Opportunistic pathogen
Cutaneotrichosporon_arboriformis_JCM_14201	1	0	Opportunistic pathogen	Opportunistic pathogen
Cutaneotrichosporon_dermatis_ATCC_204094	1	0	Opportunistic pathogen	Opportunistic pathogen
Cutaneotrichosporon_oleaginosus_IBC0246	0	1	Saprotrophic	Saprotrophic
Trichosporon_asahii_JCM_2466_CBS_2479_reseq	1	0	Opportunistic pathogen	Opportunistic pathogen
Cryptococcus_gattii_WM276	1	0	Opportunistic pathogen	Opportunistic pathogen
Cutaneotrichosporon_oleaginosus_IBC0246	0	1	Saprotrophic	Saprotrophic
Trichosporon_asahii_ATCC_201110	1	0	Opportunistic pathogen	Opportunistic pathogen
Trichosporon_asahii_N5_275_008G1	1	0	Opportunistic pathogen	Opportunistic pathogen
Cryptococcus_gattii_WM276	1	0	Opportunistic pathogen	Opportunistic pathogen
Cutaneotrichosporon_daszewskae_JCM_11166	1	0	Opportunistic pathogen	Opportunistic pathogen
Cutaneotrichosporon_oleaginosus_IBC0246	0	1	Saprotrophic	Saprotrophic
Trichosporon_asahii_ATCC_201110	1	0	Opportunistic pathogen	Opportunistic pathogen
Cryptococcus_amylolentus_CBS_6039	1	0	Opportunistic pathogen	Saprotrophic
Cutaneotrichosporon_curvatus_JCM_1532	1	0	Opportunistic pathogen	Opportunistic pathogen
Trichosporon_asahii_ATCC_201110	1	0	Opportunistic pathogen	Opportunistic pathogen
Trichosporon_faecale_JCM_2941	1	0	Opportunistic pathogen	Opportunistic pathogen
Cutaneotrichosporon_curvatus_JCM_1532	1	0	Opportunistic pathogen	Opportunistic pathogen
Cutaneotrichosporon_cyanovorans_JCM_31833	0	1	Saprotrophic	Saprotrophic
Trichosporon_asahii_JCM_2466_CBS_2479_reseq	1	0	Opportunistic pathogen	Opportunistic pathogen
Trichosporon_faecale_JCM_2941	1	0	Opportunistic pathogen	Opportunistic pathogen
Cryptococcus_amylolentus_CBS_6039	1	0	Opportunistic pathogen	Saprotrophic
Cryptococcus_gattii_WM276	1	0	Opportunistic pathogen	Opportunistic pathogen
Cutaneotrichosporon_cutaneum_JCM_1462	1	0	Opportunistic pathogen	Opportunistic pathogen
Trichosporon_asahii_N5_275_008G1	1	0	Opportunistic pathogen	Opportunistic pathogen
Cryptococcus_amylolentus_CBS_6039	1	0	Opportunistic pathogen	Saprotrophic
Cryptococcus_gattii_WM276	1	0	Opportunistic pathogen	Opportunistic pathogen
Cutaneotrichosporon_daszewskae_JCM_11166	1	0	Opportunistic pathogen	Opportunistic pathogen
Trichosporon_asahii_CBS_8904	1	0	Opportunistic pathogen	Opportunistic pathogen
Cryptococcus_gattii_WM276	1	0	Opportunistic pathogen	Opportunistic pathogen
Cutaneotrichosporon_daszewskae_JCM_11166	1	0	Opportunistic pathogen	Opportunistic pathogen
Cutaneotrichosporon_oleaginosum_ATCC_20509_reseq	0	1	Saprotrophic	Saprotrophic
Trichosporon_asahii_CBS_8904	1	0	Opportunistic pathogen	Opportunistic pathogen
Cryptococcus_deneoformans_JEC21	1	0	Opportunistic pathogen	Opportunistic pathogen
Cutaneotrichosporon_oleaginosus_ATCC_20508	0	1	Saprotrophic	Saprotrophic
Trichosporon_asahii_CBS_8904	1	0	Opportunistic pathogen	Opportunistic pathogen
Trichosporon_inkin_JCM_9195_ATCC_18020_reseq	1	0	Opportunistic pathogen	Opportunistic pathogen
Cutaneotrichosporon_arboriformis_JCM_14201	1	0	Opportunistic pathogen	Opportunistic pathogen
Cutaneotrichosporon_cyanovorans_JCM_31833	0	1	Saprotrophic	Saprotrophic
Cutaneotrichosporon_dermatis_JCM_11170	1	0	Opportunistic pathogen	Opportunistic pathogen
Trichosporon_asahii_CBS_8904	1	0	Opportunistic pathogen	Opportunistic pathogen
Cryptococcus_deneoformans_JEC21	1	0	Opportunistic pathogen	Opportunistic pathogen
Cutaneotrichosporon_curvatus_JCM_1532	1	0	Opportunistic pathogen	Opportunistic pathogen
Cutaneotrichosporon_cutaneum_JCM_1462	1	0	Opportunistic pathogen	Opportunistic pathogen
Cutaneotrichosporon_cyanovorans_JCM_31833	0	1	Saprotrophic	Saprotrophic
Cutaneotrichosporon_arboriformis_JCM_14201	1	0	Opportunistic pathogen	Opportunistic pathogen
Cutaneotrichosporon_cutaneum_JCM_1462	1	0	Opportunistic pathogen	Opportunistic pathogen
Cutaneotrichosporon_oleaginosus_ATCC_20508	0	1	Saprotrophic	Saprotrophic
Trichosporon_asahii_N5_275_008G1	1	0	Opportunistic pathogen	Opportunistic pathogen
Cutaneotrichosporon_arboriformis_JCM_14201	1	0	Opportunistic pathogen	Opportunistic pathogen
Cutaneotrichosporon_cutaneum_JCM_1462	1	0	Opportunistic pathogen	Opportunistic pathogen
Cutaneotrichosporon_oleaginosum_ATCC_20509_reseq	0	1	Saprotrophic	Saprotrophic
Trichosporon_inkin_JCM_9195_ATCC_18020_reseq	1	0	Opportunistic pathogen	Opportunistic pathogen
Cutaneotrichosporon_daszewskae_JCM_11166	1	0	Opportunistic pathogen	Opportunistic pathogen
Cutaneotrichosporon_dermatis_ATCC_204094	1	0	Opportunistic pathogen	Opportunistic pathogen
Cutaneotrichosporon_oleaginosus_IBC0246	0	1	Saprotrophic	Saprotrophic
Trichosporon_faecale_JCM_2941	1	0	Opportunistic pathogen	Opportunistic pathogen
Cryptococcus_deneoformans_JEC21	1	0	Opportunistic pathogen	Opportunistic pathogen
Cutaneotrichosporon_dermatis_ATCC_204094	1	0	Opportunistic pathogen	Opportunistic pathogen
Cutaneotrichosporon_oleaginosus_IBC0246	0	1	Saprotrophic	Saprotrophic
Trichosporon_asahii_ATCC_201110	1	0	Opportunistic pathogen	Opportunistic pathogen
Cryptococcus_amylolentus_CBS_6039	1	0	Opportunistic pathogen	Saprotrophic
Cryptococcus_deneoformans_JEC21	1	0	Opportunistic pathogen	Opportunistic pathogen
Cutaneotrichosporon_curvatus_JCM_1532	1	0	Opportunistic pathogen	Opportunistic pathogen
Cutaneotrichosporon_cutaneum_JCM_1462	1	0	Opportunistic pathogen	Opportunistic pathogen
Cryptococcus_gattii_WM276	1	0	Opportunistic pathogen	Opportunistic pathogen
Cutaneotrichosporon_arboriformis_JCM_14201	1	0	Opportunistic pathogen	Opportunistic pathogen
Cutaneotrichosporon_oleaginosum_ATCC_20509_reseq	0	1	Saprotrophic	Saprotrophic
Trichosporon_inkin_JCM_9195_ATCC_18020_reseq	1	0	Opportunistic pathogen	Opportunistic pathogen
Cryptococcus_deneoformans_JEC21	1	0	Opportunistic pathogen	Opportunistic pathogen
Cutaneotrichosporon_daszewskae_JCM_11166	1	0	Opportunistic pathogen	Opportunistic pathogen
Cutaneotrichosporon_oleaginosus_IBC0246	0	1	Saprotrophic	Saprotrophic
Trichosporon_asahii_N5_275_008G1	1	0	Opportunistic pathogen	Opportunistic pathogen
Cryptococcus_gattii_WM276	1	0	Opportunistic pathogen	Opportunistic pathogen
Cutaneotrichosporon_cutaneum_JCM_1462	1	0	Opportunistic pathogen	Opportunistic pathogen
Cutaneotrichosporon_cyanovorans_JCM_31833	0	1	Saprotrophic	Saprotrophic
Cutaneotrichosporon_dermatis_ATCC_204094	1	0	Opportunistic pathogen	Opportunistic pathogen
Cryptococcus_floricola_DSM_27421	0	1	Saprotrophic	Saprotrophic
Cutaneotrichosporon_cutaneum_JCM_1462	1	0	Opportunistic pathogen	Opportunistic pathogen
Trichosporon_asahii_ATCC_201110	1	0	Opportunistic pathogen	Opportunistic pathogen
Trichosporon_asahii_N5_275_008G1	1	0	Opportunistic pathogen	Opportunistic pathogen
Cutaneotrichosporon_curvatus_JCM_1532	1	0	Opportunistic pathogen	Opportunistic pathogen
Cutaneotrichosporon_oleaginosus_IBC0246	0	1	Saprotrophic	Saprotrophic
Trichosporon_asahii_CBS_8904	1	0	Opportunistic pathogen	Opportunistic pathogen
Trichosporon_asahii_N5_275_008G1	1	0	Opportunistic pathogen	Opportunistic pathogen
Cryptococcus_amylolentus_CBS_6039	1	0	Opportunistic pathogen	Saprotrophic
Trichosporon_asahii_CBS_8904	1	0	Opportunistic pathogen	Opportunistic pathogen
Trichosporon_asahii_JCM_2466_CBS_2479_reseq	1	0	Opportunistic pathogen	Opportunistic pathogen
Trichosporon_asahii_N5_275_008G1	1	0	Opportunistic pathogen	Opportunistic pathogen
Cutaneotrichosporon_oleaginosum_ATCC_20509_reseq	0	1	Saprotrophic	Saprotrophic
Trichosporon_asahii_ATCC_201110	1	0	Opportunistic pathogen	Opportunistic pathogen
Trichosporon_asahii_JCM_2466_CBS_2479_reseq	1	0	Opportunistic pathogen	Opportunistic pathogen
Trichosporon_asahii_N5_275_008G1	1	0	Opportunistic pathogen	Opportunistic pathogen
Cryptococcus_amylolentus_CBS_6039	1	0	Opportunistic pathogen	Saprotrophic
Cutaneotrichosporon_daszewskae_JCM_11166	1	0	Opportunistic pathogen	Opportunistic pathogen
Cutaneotrichosporon_dermatis_ATCC_204094	1	0	Opportunistic pathogen	Opportunistic pathogen
Trichosporon_asahii_ATCC_201110	1	0	Opportunistic pathogen	Opportunistic pathogen
Cryptococcus_deneoformans_JEC21	1	0	Opportunistic pathogen	Opportunistic pathogen
Cutaneotrichosporon_daszewskae_JCM_11166	1	0	Opportunistic pathogen	Opportunistic pathogen
Cutaneotrichosporon_oleaginosus_IBC0246	0	1	Saprotrophic	Saprotrophic
Trichosporon_asahii_CBS_8904	1	0	Opportunistic pathogen	Opportunistic pathogen
Cryptococcus_amylolentus_CBS_6039	1	0	Opportunistic pathogen	Saprotrophic
Cutaneotrichosporon_arboriformis_JCM_14201	1	0	Opportunistic pathogen	Opportunistic pathogen
Cutaneotrichosporon_dermatis_ATCC_204094	1	0	Opportunistic pathogen	Opportunistic pathogen
Trichosporon_asahii_N5_275_008G1	1	0	Opportunistic pathogen	Opportunistic pathogen
Cutaneotrichosporon_oleaginosus_ATCC_20508	0	1	Saprotrophic	Saprotrophic
Trichosporon_asahii_ATCC_201110	1	0	Opportunistic pathogen	Opportunistic pathogen
Trichosporon_asahii_CBS_8904	1	0	Opportunistic pathogen	Opportunistic pathogen
Trichosporon_asahii_N5_275_008G1	1	0	Opportunistic pathogen	Opportunistic pathogen
Cryptococcus_gattii_WM276	1	0	Opportunistic pathogen	Opportunistic pathogen
Cutaneotrichosporon_daszewskae_JCM_11166	1	0	Opportunistic pathogen	Opportunistic pathogen
Cutaneotrichosporon_dermatis_ATCC_204094	1	0	Opportunistic pathogen	Opportunistic pathogen
Cutaneotrichosporon_oleaginosus_ATCC_20508	0	1	Saprotrophic	Saprotrophic
Cryptococcus_deneoformans_JEC21	1	0	Opportunistic pathogen	Opportunistic pathogen
Cryptococcus_floricola_DSM_27421	0	1	Saprotrophic	Saprotrophic
Cutaneotrichosporon_arboriformis_JCM_14201	1	0	Opportunistic pathogen	Opportunistic pathogen
Cutaneotrichosporon_curvatus_JCM_1532	1	0	Opportunistic pathogen	Opportunistic pathogen
Cutaneotrichosporon_arboriformis_JCM_14201	1	0	Opportunistic pathogen	Opportunistic pathogen
Cutaneotrichosporon_dermatis_ATCC_204094	1	0	Opportunistic pathogen	Opportunistic pathogen
Cutaneotrichosporon_oleaginosus_ATCC_20508	0	1	Saprotrophic	Saprotrophic
Trichosporon_asahii_CBS_8904	1	0	Opportunistic pathogen	Opportunistic pathogen
Cutaneotrichosporon_daszewskae_JCM_11166	1	0	Opportunistic pathogen	Opportunistic pathogen
Cutaneotrichosporon_oleaginosus_IBC0246	0	1	Saprotrophic	Saprotrophic
Trichosporon_asahii_ATCC_201110	1	0	Opportunistic pathogen	Opportunistic pathogen
Trichosporon_faecale_JCM_2941	1	0	Opportunistic pathogen	Opportunistic pathogen
Cryptococcus_gattii_WM276	1	0	Opportunistic pathogen	Opportunistic pathogen
Cutaneotrichosporon_curvatus_JCM_1532	1	0	Opportunistic pathogen	Opportunistic pathogen
Cutaneotrichosporon_oleaginosus_IBC0246	0	1	Saprotrophic	Saprotrophic
Trichosporon_asahii_CBS_8904	1	0	Opportunistic pathogen	Opportunistic pathogen
Cutaneotrichosporon_arboriformis_JCM_14201	1	0	Opportunistic pathogen	Opportunistic pathogen
Cutaneotrichosporon_daszewskae_JCM_11166	1	0	Opportunistic pathogen	Opportunistic pathogen
Cutaneotrichosporon_oleaginosus_IBC0246	0	1	Saprotrophic	Saprotrophic
Trichosporon_inkin_JCM_9195_ATCC_18020_reseq	1	0	Opportunistic pathogen	Opportunistic pathogen
Cryptococcus_deneoformans_JEC21	1	0	Opportunistic pathogen	Opportunistic pathogen
Cutaneotrichosporon_cyanovorans_JCM_31833	0	1	Saprotrophic	Saprotrophic
Cutaneotrichosporon_daszewskae_JCM_11166	1	0	Opportunistic pathogen	Opportunistic pathogen
Cutaneotrichosporon_dermatis_ATCC_204094	1	0	Opportunistic pathogen	Opportunistic pathogen
Cutaneotrichosporon_arboriformis_JCM_14201	1	0	Opportunistic pathogen	Opportunistic pathogen
Cutaneotrichosporon_cyanovorans_JCM_31833	0	1	Saprotrophic	Saprotrophic
Cutaneotrichosporon_daszewskae_JCM_11166	1	0	Opportunistic pathogen	Opportunistic pathogen
Cutaneotrichosporon_dermatis_JCM_11170	1	0	Opportunistic pathogen	Opportunistic pathogen
Cryptococcus_deneoformans_JEC21	1	0	Opportunistic pathogen	Opportunistic pathogen
Cutaneotrichosporon_cutaneum_JCM_1462	1	0	Opportunistic pathogen	Opportunistic pathogen
Cutaneotrichosporon_oleaginosus_ATCC_20508	0	1	Saprotrophic	Saprotrophic
Trichosporon_inkin_JCM_9195_ATCC_18020_reseq	1	0	Opportunistic pathogen	Opportunistic pathogen
Cutaneotrichosporon_cutaneum_JCM_1462	1	0	Opportunistic pathogen	Opportunistic pathogen
Cutaneotrichosporon_cyanovorans_JCM_31833	0	1	Saprotrophic	Saprotrophic
Cutaneotrichosporon_dermatis_ATCC_204094	1	0	Opportunistic pathogen	Opportunistic pathogen
Cutaneotrichosporon_dermatis_JCM_11170	1	0	Opportunistic pathogen	Opportunistic pathogen
Cutaneotrichosporon_arboriformis_JCM_14201	1	0	Opportunistic pathogen	Opportunistic pathogen
Cutaneotrichosporon_daszewskae_JCM_11166	1	0	Opportunistic pathogen	Opportunistic pathogen
Cutaneotrichosporon_oleaginosus_IBC0246	0	1	Saprotrophic	Saprotrophic
Trichosporon_asahii_ATCC_201110	1	0	Opportunistic pathogen	Opportunistic pathogen
Cutaneotrichosporon_dermatis_ATCC_204094	1	0	Opportunistic pathogen	Opportunistic pathogen
Cutaneotrichosporon_dermatis_JCM_11170	1	0	Opportunistic pathogen	Opportunistic pathogen
Cutaneotrichosporon_oleaginosus_IBC0246	0	1	Saprotrophic	Saprotrophic
Trichosporon_asahii_JCM_2466_CBS_2479_reseq	1	0	Opportunistic pathogen	Opportunistic pathogen
Cryptococcus_floricola_DSM_27421	0	1	Saprotrophic	Saprotrophic
Cryptococcus_gattii_WM276	1	0	Opportunistic pathogen	Opportunistic pathogen
Cutaneotrichosporon_dermatis_JCM_11170	1	0	Opportunistic pathogen	Opportunistic pathogen
Trichosporon_asahii_CBS_8904	1	0	Opportunistic pathogen	Opportunistic pathogen
Cryptococcus_amylolentus_CBS_6039	1	0	Opportunistic pathogen	Saprotrophic
Cryptococcus_gattii_WM276	1	0	Opportunistic pathogen	Opportunistic pathogen
Cutaneotrichosporon_curvatus_JCM_1532	1	0	Opportunistic pathogen	Opportunistic pathogen
Trichosporon_inkin_JCM_9195_ATCC_18020_reseq	1	0	Opportunistic pathogen	Opportunistic pathogen
Cryptococcus_deneoformans_JEC21	1	0	Opportunistic pathogen	Opportunistic pathogen
Cutaneotrichosporon_oleaginosum_ATCC_20509_reseq	0	1	Saprotrophic	Saprotrophic
Trichosporon_asahii_N5_275_008G1	1	0	Opportunistic pathogen	Opportunistic pathogen
Trichosporon_faecale_JCM_2941	1	0	Opportunistic pathogen	Opportunistic pathogen
Cryptococcus_gattii_WM276	1	0	Opportunistic pathogen	Opportunistic pathogen
Cutaneotrichosporon_arboriformis_JCM_14201	1	0	Opportunistic pathogen	Opportunistic pathogen
Cutaneotrichosporon_oleaginosum_ATCC_20509_reseq	0	1	Saprotrophic	Saprotrophic
Trichosporon_faecale_JCM_2941	1	0	Opportunistic pathogen	Opportunistic pathogen
Cutaneotrichosporon_curvatus_JCM_1532	1	0	Opportunistic pathogen	Opportunistic pathogen
Cutaneotrichosporon_oleaginosum_ATCC_20509_reseq	0	1	Saprotrophic	Saprotrophic
Trichosporon_asahii_JCM_2466_CBS_2479_reseq	1	0	Opportunistic pathogen	Opportunistic pathogen
Trichosporon_inkin_JCM_9195_ATCC_18020_reseq	1	0	Opportunistic pathogen	Opportunistic pathogen
Cryptococcus_deneoformans_JEC21	1	0	Opportunistic pathogen	Opportunistic pathogen
Cutaneotrichosporon_curvatus_JCM_1532	1	0	Opportunistic pathogen	Opportunistic pathogen
Cutaneotrichosporon_cyanovorans_JCM_31833	0	1	Saprotrophic	Saprotrophic
Cutaneotrichosporon_dermatis_JCM_11170	1	0	Opportunistic pathogen	Opportunistic pathogen
Cryptococcus_deneoformans_JEC21	1	0	Opportunistic pathogen	Opportunistic pathogen
Cryptococcus_floricola_DSM_27421	0	1	Saprotrophic	Saprotrophic
Trichosporon_asahii_N5_275_008G1	1	0	Opportunistic pathogen	Opportunistic pathogen
Trichosporon_faecale_JCM_2941	1	0	Opportunistic pathogen	Opportunistic pathogen
Cryptococcus_gattii_WM276	1	0	Opportunistic pathogen	Opportunistic pathogen
Cutaneotrichosporon_arboriformis_JCM_14201	1	0	Opportunistic pathogen	Opportunistic pathogen
Cutaneotrichosporon_cyanovorans_JCM_31833	0	1	Saprotrophic	Saprotrophic
Trichosporon_faecale_JCM_2941	1	0	Opportunistic pathogen	Opportunistic pathogen
Cutaneotrichosporon_cutaneum_JCM_1462	1	0	Opportunistic pathogen	Opportunistic pathogen
Cutaneotrichosporon_oleaginosum_ATCC_20509_reseq	0	1	Saprotrophic	Saprotrophic
Trichosporon_asahii_JCM_2466_CBS_2479_reseq	1	0	Opportunistic pathogen	Opportunistic pathogen
Trichosporon_inkin_JCM_9195_ATCC_18020_reseq	1	0	Opportunistic pathogen	Opportunistic pathogen
Cryptococcus_deneoformans_JEC21	1	0	Opportunistic pathogen	Opportunistic pathogen
Cutaneotrichosporon_arboriformis_JCM_14201	1	0	Opportunistic pathogen	Opportunistic pathogen
Cutaneotrichosporon_oleaginosus_IBC0246	0	1	Saprotrophic	Saprotrophic
Trichosporon_asahii_JCM_2466_CBS_2479_reseq	1	0	Opportunistic pathogen	Opportunistic pathogen
Cryptococcus_gattii_WM276	1	0	Opportunistic pathogen	Opportunistic pathogen
Cutaneotrichosporon_cyanovorans_JCM_31833	0	1	Saprotrophic	Saprotrophic
Trichosporon_asahii_N5_275_008G1	1	0	Opportunistic pathogen	Opportunistic pathogen
Trichosporon_inkin_JCM_9195_ATCC_18020_reseq	1	0	Opportunistic pathogen	Opportunistic pathogen
Cryptococcus_floricola_DSM_27421	0	1	Saprotrophic	Saprotrophic
Trichosporon_asahii_ATCC_201110	1	0	Opportunistic pathogen	Opportunistic pathogen
Trichosporon_faecale_JCM_2941	1	0	Opportunistic pathogen	Opportunistic pathogen
Trichosporon_inkin_JCM_9195_ATCC_18020_reseq	1	0	Opportunistic pathogen	Opportunistic pathogen
Cryptococcus_floricola_DSM_27421	0	1	Saprotrophic	Saprotrophic
Cryptococcus_gattii_WM276	1	0	Opportunistic pathogen	Opportunistic pathogen
Trichosporon_asahii_N5_275_008G1	1	0	Opportunistic pathogen	Opportunistic pathogen
Trichosporon_inkin_JCM_9195_ATCC_18020_reseq	1	0	Opportunistic pathogen	Opportunistic pathogen
Cryptococcus_gattii_WM276	1	0	Opportunistic pathogen	Opportunistic pathogen
Cutaneotrichosporon_cyanovorans_JCM_31833	0	1	Saprotrophic	Saprotrophic
Trichosporon_asahii_JCM_2466_CBS_2479_reseq	1	0	Opportunistic pathogen	Opportunistic pathogen
Trichosporon_inkin_JCM_9195_ATCC_18020_reseq	1	0	Opportunistic pathogen	Opportunistic pathogen
Cutaneotrichosporon_dermatis_ATCC_204094	1	0	Opportunistic pathogen	Opportunistic pathogen
Cutaneotrichosporon_oleaginosum_ATCC_20509_reseq	0	1	Saprotrophic	Saprotrophic
Trichosporon_asahii_CBS_8904	1	0	Opportunistic pathogen	Opportunistic pathogen
Trichosporon_asahii_JCM_2466_CBS_2479_reseq	1	0	Opportunistic pathogen	Opportunistic pathogen
Cryptococcus_deneoformans_JEC21	1	0	Opportunistic pathogen	Opportunistic pathogen
Cryptococcus_gattii_WM276	1	0	Opportunistic pathogen	Opportunistic pathogen
Cutaneotrichosporon_oleaginosus_ATCC_20508	0	1	Saprotrophic	Saprotrophic
Trichosporon_inkin_JCM_9195_ATCC_18020_reseq	1	0	Opportunistic pathogen	Opportunistic pathogen
Cryptococcus_deneoformans_JEC21	1	0	Opportunistic pathogen	Opportunistic pathogen
Cryptococcus_floricola_DSM_27421	0	1	Saprotrophic	Saprotrophic
Cutaneotrichosporon_dermatis_ATCC_204094	1	0	Opportunistic pathogen	Opportunistic pathogen
Trichosporon_inkin_JCM_9195_ATCC_18020_reseq	1	0	Opportunistic pathogen	Opportunistic pathogen
Cryptococcus_amylolentus_CBS_6039	1	0	Opportunistic pathogen	Saprotrophic
Cutaneotrichosporon_curvatus_JCM_1532	1	0	Opportunistic pathogen	Opportunistic pathogen
Trichosporon_asahii_JCM_2466_CBS_2479_reseq	1	0	Opportunistic pathogen	Opportunistic pathogen
Trichosporon_asahii_N5_275_008G1	1	0	Opportunistic pathogen	Opportunistic pathogen
Cryptococcus_amylolentus_CBS_6039	1	0	Opportunistic pathogen	Saprotrophic
Cryptococcus_deneoformans_JEC21	1	0	Opportunistic pathogen	Opportunistic pathogen
Cutaneotrichosporon_arboriformis_JCM_14201	1	0	Opportunistic pathogen	Opportunistic pathogen
Trichosporon_asahii_ATCC_201110	1	0	Opportunistic pathogen	Opportunistic pathogen
Cryptococcus_floricola_DSM_27421	0	1	Saprotrophic	Saprotrophic
Cutaneotrichosporon_curvatus_JCM_1532	1	0	Opportunistic pathogen	Opportunistic pathogen
Cutaneotrichosporon_daszewskae_JCM_11166	1	0	Opportunistic pathogen	Opportunistic pathogen
Trichosporon_asahii_ATCC_201110	1	0	Opportunistic pathogen	Opportunistic pathogen
Cryptococcus_amylolentus_CBS_6039	1	0	Opportunistic pathogen	Saprotrophic
Cutaneotrichosporon_daszewskae_JCM_11166	1	0	Opportunistic pathogen	Opportunistic pathogen
Cutaneotrichosporon_dermatis_ATCC_204094	1	0	Opportunistic pathogen	Opportunistic pathogen
Cutaneotrichosporon_dermatis_JCM_11170	1	0	Opportunistic pathogen	Opportunistic pathogen
Cutaneotrichosporon_curvatus_JCM_1532	1	0	Opportunistic pathogen	Opportunistic pathogen
Cutaneotrichosporon_daszewskae_JCM_11166	1	0	Opportunistic pathogen	Opportunistic pathogen
Cutaneotrichosporon_dermatis_ATCC_204094	1	0	Opportunistic pathogen	Opportunistic pathogen
Cutaneotrichosporon_oleaginosus_ATCC_20508	0	1	Saprotrophic	Saprotrophic
Cryptococcus_amylolentus_CBS_6039	1	0	Opportunistic pathogen	Saprotrophic
Cutaneotrichosporon_arboriformis_JCM_14201	1	0	Opportunistic pathogen	Opportunistic pathogen
Cutaneotrichosporon_cutaneum_JCM_1462	1	0	Opportunistic pathogen	Opportunistic pathogen
Trichosporon_asahii_N5_275_008G1	1	0	Opportunistic pathogen	Opportunistic pathogen
Cutaneotrichosporon_cyanovorans_JCM_31833	0	1	Saprotrophic	Saprotrophic
Cutaneotrichosporon_dermatis_ATCC_204094	1	0	Opportunistic pathogen	Opportunistic pathogen
Trichosporon_asahii_N5_275_008G1	1	0	Opportunistic pathogen	Opportunistic pathogen
Trichosporon_faecale_JCM_2941	1	0	Opportunistic pathogen	Opportunistic pathogen
Cutaneotrichosporon_arboriformis_JCM_14201	1	0	Opportunistic pathogen	Opportunistic pathogen
Cutaneotrichosporon_daszewskae_JCM_11166	1	0	Opportunistic pathogen	Opportunistic pathogen
Cutaneotrichosporon_dermatis_ATCC_204094	1	0	Opportunistic pathogen	Opportunistic pathogen
Cutaneotrichosporon_oleaginosus_IBC0246	0	1	Saprotrophic	Saprotrophic
Cutaneotrichosporon_curvatus_JCM_1532	1	0	Opportunistic pathogen	Opportunistic pathogen
Cutaneotrichosporon_cyanovorans_JCM_31833	0	1	Saprotrophic	Saprotrophic
Trichosporon_asahii_N5_275_008G1	1	0	Opportunistic pathogen	Opportunistic pathogen
Trichosporon_inkin_JCM_9195_ATCC_18020_reseq	1	0	Opportunistic pathogen	Opportunistic pathogen
Cutaneotrichosporon_daszewskae_JCM_11166	1	0	Opportunistic pathogen	Opportunistic pathogen
Cutaneotrichosporon_dermatis_ATCC_204094	1	0	Opportunistic pathogen	Opportunistic pathogen
Cutaneotrichosporon_oleaginosum_ATCC_20509_reseq	0	1	Saprotrophic	Saprotrophic
Trichosporon_asahii_ATCC_201110	1	0	Opportunistic pathogen	Opportunistic pathogen
Cutaneotrichosporon_arboriformis_JCM_14201	1	0	Opportunistic pathogen	Opportunistic pathogen
Cutaneotrichosporon_cutaneum_JCM_1462	1	0	Opportunistic pathogen	Opportunistic pathogen
Cutaneotrichosporon_dermatis_ATCC_204094	1	0	Opportunistic pathogen	Opportunistic pathogen
Cutaneotrichosporon_oleaginosum_ATCC_20509_reseq	0	1	Saprotrophic	Saprotrophic
Cutaneotrichosporon_curvatus_JCM_1532	1	0	Opportunistic pathogen	Opportunistic pathogen
Cutaneotrichosporon_cyanovorans_JCM_31833	0	1	Saprotrophic	Saprotrophic
Cutaneotrichosporon_dermatis_JCM_11170	1	0	Opportunistic pathogen	Opportunistic pathogen
Trichosporon_asahii_N5_275_008G1	1	0	Opportunistic pathogen	Opportunistic pathogen
Cryptococcus_gattii_WM276	1	0	Opportunistic pathogen	Opportunistic pathogen
Cutaneotrichosporon_cutaneum_JCM_1462	1	0	Opportunistic pathogen	Opportunistic pathogen
Cutaneotrichosporon_dermatis_ATCC_204094	1	0	Opportunistic pathogen	Opportunistic pathogen
Cutaneotrichosporon_oleaginosus_IBC0246	0	1	Saprotrophic	Saprotrophic
Cryptococcus_amylolentus_CBS_6039	1	0	Opportunistic pathogen	Saprotrophic
Cutaneotrichosporon_dermatis_JCM_11170	1	0	Opportunistic pathogen	Opportunistic pathogen
Trichosporon_asahii_ATCC_201110	1	0	Opportunistic pathogen	Opportunistic pathogen
Trichosporon_asahii_JCM_2466_CBS_2479_reseq	1	0	Opportunistic pathogen	Opportunistic pathogen
Cryptococcus_deneoformans_JEC21	1	0	Opportunistic pathogen	Opportunistic pathogen
Cutaneotrichosporon_oleaginosum_ATCC_20509_reseq	0	1	Saprotrophic	Saprotrophic
Trichosporon_asahii_CBS_8904	1	0	Opportunistic pathogen	Opportunistic pathogen
Trichosporon_faecale_JCM_2941	1	0	Opportunistic pathogen	Opportunistic pathogen
Cryptococcus_amylolentus_CBS_6039	1	0	Opportunistic pathogen	Saprotrophic
Cutaneotrichosporon_dermatis_ATCC_204094	1	0	Opportunistic pathogen	Opportunistic pathogen
Trichosporon_faecale_JCM_2941	1	0	Opportunistic pathogen	Opportunistic pathogen
Trichosporon_inkin_JCM_9195_ATCC_18020_reseq	1	0	Opportunistic pathogen	Opportunistic pathogen
Cutaneotrichosporon_oleaginosum_ATCC_20509_reseq	0	1	Saprotrophic	Saprotrophic
Trichosporon_asahii_CBS_8904	1	0	Opportunistic pathogen	Opportunistic pathogen
Trichosporon_asahii_JCM_2466_CBS_2479_reseq	1	0	Opportunistic pathogen	Opportunistic pathogen
Trichosporon_faecale_JCM_2941	1	0	Opportunistic pathogen	Opportunistic pathogen
Cryptococcus_amylolentus_CBS_6039	1	0	Opportunistic pathogen	Saprotrophic
Cutaneotrichosporon_daszewskae_JCM_11166	1	0	Opportunistic pathogen	Opportunistic pathogen
Trichosporon_asahii_JCM_2466_CBS_2479_reseq	1	0	Opportunistic pathogen	Opportunistic pathogen
Trichosporon_faecale_JCM_2941	1	0	Opportunistic pathogen	Opportunistic pathogen
Cryptococcus_amylolentus_CBS_6039	1	0	Opportunistic pathogen	Saprotrophic
Cutaneotrichosporon_arboriformis_JCM_14201	1	0	Opportunistic pathogen	Opportunistic pathogen
Trichosporon_asahii_ATCC_201110	1	0	Opportunistic pathogen	Opportunistic pathogen
Trichosporon_asahii_JCM_2466_CBS_2479_reseq	1	0	Opportunistic pathogen	Opportunistic pathogen
Cutaneotrichosporon_cutaneum_JCM_1462	1	0	Opportunistic pathogen	Opportunistic pathogen
Cutaneotrichosporon_cyanovorans_JCM_31833	0	1	Saprotrophic	Saprotrophic
Trichosporon_asahii_N5_275_008G1	1	0	Opportunistic pathogen	Opportunistic pathogen
Trichosporon_faecale_JCM_2941	1	0	Opportunistic pathogen	Opportunistic pathogen
Cryptococcus_deneoformans_JEC21	1	0	Opportunistic pathogen	Opportunistic pathogen
Cutaneotrichosporon_curvatus_JCM_1532	1	0	Opportunistic pathogen	Opportunistic pathogen
Cutaneotrichosporon_daszewskae_JCM_11166	1	0	Opportunistic pathogen	Opportunistic pathogen
Cutaneotrichosporon_oleaginosus_IBC0246	0	1	Saprotrophic	Saprotrophic
Cryptococcus_floricola_DSM_27421	0	1	Saprotrophic	Saprotrophic
Cutaneotrichosporon_daszewskae_JCM_11166	1	0	Opportunistic pathogen	Opportunistic pathogen
Trichosporon_asahii_CBS_8904	1	0	Opportunistic pathogen	Opportunistic pathogen
Trichosporon_asahii_JCM_2466_CBS_2479_reseq	1	0	Opportunistic pathogen	Opportunistic pathogen
Cutaneotrichosporon_dermatis_JCM_11170	1	0	Opportunistic pathogen	Opportunistic pathogen
Cutaneotrichosporon_oleaginosus_IBC0246	0	1	Saprotrophic	Saprotrophic
Trichosporon_asahii_ATCC_201110	1	0	Opportunistic pathogen	Opportunistic pathogen
Trichosporon_asahii_N5_275_008G1	1	0	Opportunistic pathogen	Opportunistic pathogen
Cryptococcus_amylolentus_CBS_6039	1	0	Opportunistic pathogen	Saprotrophic
Cutaneotrichosporon_curvatus_JCM_1532	1	0	Opportunistic pathogen	Opportunistic pathogen
Cutaneotrichosporon_dermatis_ATCC_204094	1	0	Opportunistic pathogen	Opportunistic pathogen
Trichosporon_asahii_N5_275_008G1	1	0	Opportunistic pathogen	Opportunistic pathogen
Cryptococcus_amylolentus_CBS_6039	1	0	Opportunistic pathogen	Saprotrophic
Trichosporon_asahii_ATCC_201110	1	0	Opportunistic pathogen	Opportunistic pathogen
Trichosporon_asahii_CBS_8904	1	0	Opportunistic pathogen	Opportunistic pathogen
Trichosporon_asahii_JCM_2466_CBS_2479_reseq	1	0	Opportunistic pathogen	Opportunistic pathogen
Cryptococcus_floricola_DSM_27421	0	1	Saprotrophic	Saprotrophic
Cutaneotrichosporon_arboriformis_JCM_14201	1	0	Opportunistic pathogen	Opportunistic pathogen
Cutaneotrichosporon_daszewskae_JCM_11166	1	0	Opportunistic pathogen	Opportunistic pathogen
Trichosporon_asahii_N5_275_008G1	1	0	Opportunistic pathogen	Opportunistic pathogen
Cryptococcus_amylolentus_CBS_6039	1	0	Opportunistic pathogen	Saprotrophic
Cryptococcus_gattii_WM276	1	0	Opportunistic pathogen	Opportunistic pathogen
Cutaneotrichosporon_curvatus_JCM_1532	1	0	Opportunistic pathogen	Opportunistic pathogen
Cutaneotrichosporon_daszewskae_JCM_11166	1	0	Opportunistic pathogen	Opportunistic pathogen
Cutaneotrichosporon_cutaneum_JCM_1462	1	0	Opportunistic pathogen	Opportunistic pathogen
Cutaneotrichosporon_oleaginosus_ATCC_20508	0	1	Saprotrophic	Saprotrophic
Trichosporon_asahii_N5_275_008G1	1	0	Opportunistic pathogen	Opportunistic pathogen
Trichosporon_inkin_JCM_9195_ATCC_18020_reseq	1	0	Opportunistic pathogen	Opportunistic pathogen
Cryptococcus_floricola_DSM_27421	0	1	Saprotrophic	Saprotrophic
Cryptococcus_gattii_WM276	1	0	Opportunistic pathogen	Opportunistic pathogen
Cutaneotrichosporon_dermatis_JCM_11170	1	0	Opportunistic pathogen	Opportunistic pathogen
Trichosporon_asahii_N5_275_008G1	1	0	Opportunistic pathogen	Opportunistic pathogen
Cutaneotrichosporon_daszewskae_JCM_11166	1	0	Opportunistic pathogen	Opportunistic pathogen
Cutaneotrichosporon_dermatis_JCM_11170	1	0	Opportunistic pathogen	Opportunistic pathogen
Cutaneotrichosporon_oleaginosus_IBC0246	0	1	Saprotrophic	Saprotrophic
Trichosporon_asahii_ATCC_201110	1	0	Opportunistic pathogen	Opportunistic pathogen
Cutaneotrichosporon_cutaneum_JCM_1462	1	0	Opportunistic pathogen	Opportunistic pathogen
Cutaneotrichosporon_dermatis_JCM_11170	1	0	Opportunistic pathogen	Opportunistic pathogen
Cutaneotrichosporon_oleaginosus_ATCC_20508	0	1	Saprotrophic	Saprotrophic
Trichosporon_asahii_CBS_8904	1	0	Opportunistic pathogen	Opportunistic pathogen
Cryptococcus_deneoformans_JEC21	1	0	Opportunistic pathogen	Opportunistic pathogen
Cutaneotrichosporon_cyanovorans_JCM_31833	0	1	Saprotrophic	Saprotrophic
Trichosporon_asahii_N5_275_008G1	1	0	Opportunistic pathogen	Opportunistic pathogen
Trichosporon_faecale_JCM_2941	1	0	Opportunistic pathogen	Opportunistic pathogen
Cryptococcus_gattii_WM276	1	0	Opportunistic pathogen	Opportunistic pathogen
Cutaneotrichosporon_daszewskae_JCM_11166	1	0	Opportunistic pathogen	Opportunistic pathogen
Cutaneotrichosporon_oleaginosus_IBC0246	0	1	Saprotrophic	Saprotrophic
Trichosporon_asahii_ATCC_201110	1	0	Opportunistic pathogen	Opportunistic pathogen
Cryptococcus_amylolentus_CBS_6039	1	0	Opportunistic pathogen	Saprotrophic
Cutaneotrichosporon_daszewskae_JCM_11166	1	0	Opportunistic pathogen	Opportunistic pathogen
Cutaneotrichosporon_dermatis_JCM_11170	1	0	Opportunistic pathogen	Opportunistic pathogen
Trichosporon_faecale_JCM_2941	1	0	Opportunistic pathogen	Opportunistic pathogen
Cryptococcus_floricola_DSM_27421	0	1	Saprotrophic	Saprotrophic
Cutaneotrichosporon_dermatis_JCM_11170	1	0	Opportunistic pathogen	Opportunistic pathogen
Trichosporon_asahii_ATCC_201110	1	0	Opportunistic pathogen	Opportunistic pathogen
Trichosporon_faecale_JCM_2941	1	0	Opportunistic pathogen	Opportunistic pathogen
Cryptococcus_amylolentus_CBS_6039	1	0	Opportunistic pathogen	Saprotrophic
Cutaneotrichosporon_cutaneum_JCM_1462	1	0	Opportunistic pathogen	Opportunistic pathogen
Cutaneotrichosporon_dermatis_ATCC_204094	1	0	Opportunistic pathogen	Opportunistic pathogen
Trichosporon_asahii_N5_275_008G1	1	0	Opportunistic pathogen	Opportunistic pathogen
Cutaneotrichosporon_oleaginosum_ATCC_20509_reseq	0	1	Saprotrophic	Saprotrophic
Trichosporon_asahii_JCM_2466_CBS_2479_reseq	1	0	Opportunistic pathogen	Opportunistic pathogen
Trichosporon_faecale_JCM_2941	1	0	Opportunistic pathogen	Opportunistic pathogen
Trichosporon_inkin_JCM_9195_ATCC_18020_reseq	1	0	Opportunistic pathogen	Opportunistic pathogen
Cutaneotrichosporon_oleaginosum_ATCC_20509_reseq	0	1	Saprotrophic	Saprotrophic
Trichosporon_asahii_ATCC_201110	1	0	Opportunistic pathogen	Opportunistic pathogen
Trichosporon_asahii_JCM_2466_CBS_2479_reseq	1	0	Opportunistic pathogen	Opportunistic pathogen
Trichosporon_faecale_JCM_2941	1	0	Opportunistic pathogen	Opportunistic pathogen
Cryptococcus_floricola_DSM_27421	0	1	Saprotrophic	Saprotrophic
Cutaneotrichosporon_arboriformis_JCM_14201	1	0	Opportunistic pathogen	Opportunistic pathogen
Cutaneotrichosporon_curvatus_JCM_1532	1	0	Opportunistic pathogen	Opportunistic pathogen
Cutaneotrichosporon_dermatis_JCM_11170	1	0	Opportunistic pathogen	Opportunistic pathogen
Cryptococcus_amylolentus_CBS_6039	1	0	Opportunistic pathogen	Saprotrophic
Cutaneotrichosporon_curvatus_JCM_1532	1	0	Opportunistic pathogen	Opportunistic pathogen
Cutaneotrichosporon_cutaneum_JCM_1462	1	0	Opportunistic pathogen	Opportunistic pathogen
Trichosporon_asahii_CBS_8904	1	0	Opportunistic pathogen	Opportunistic pathogen
Cutaneotrichosporon_arboriformis_JCM_14201	1	0	Opportunistic pathogen	Opportunistic pathogen
Cutaneotrichosporon_oleaginosum_ATCC_20509_reseq	0	1	Saprotrophic	Saprotrophic
Trichosporon_faecale_JCM_2941	1	0	Opportunistic pathogen	Opportunistic pathogen
Trichosporon_inkin_JCM_9195_ATCC_18020_reseq	1	0	Opportunistic pathogen	Opportunistic pathogen
Cutaneotrichosporon_dermatis_ATCC_204094	1	0	Opportunistic pathogen	Opportunistic pathogen
Cutaneotrichosporon_oleaginosus_ATCC_20508	0	1	Saprotrophic	Saprotrophic
Trichosporon_asahii_ATCC_201110	1	0	Opportunistic pathogen	Opportunistic pathogen
Trichosporon_faecale_JCM_2941	1	0	Opportunistic pathogen	Opportunistic pathogen
Cutaneotrichosporon_arboriformis_JCM_14201	1	0	Opportunistic pathogen	Opportunistic pathogen
Cutaneotrichosporon_curvatus_JCM_1532	1	0	Opportunistic pathogen	Opportunistic pathogen
Cutaneotrichosporon_oleaginosus_ATCC_20508	0	1	Saprotrophic	Saprotrophic
Trichosporon_asahii_JCM_2466_CBS_2479_reseq	1	0	Opportunistic pathogen	Opportunistic pathogen
Cryptococcus_gattii_WM276	1	0	Opportunistic pathogen	Opportunistic pathogen
Cutaneotrichosporon_oleaginosum_ATCC_20509_reseq	0	1	Saprotrophic	Saprotrophic
Trichosporon_asahii_ATCC_201110	1	0	Opportunistic pathogen	Opportunistic pathogen
Trichosporon_asahii_N5_275_008G1	1	0	Opportunistic pathogen	Opportunistic pathogen
Cryptococcus_gattii_WM276	1	0	Opportunistic pathogen	Opportunistic pathogen
Cutaneotrichosporon_arboriformis_JCM_14201	1	0	Opportunistic pathogen	Opportunistic pathogen
Cutaneotrichosporon_cyanovorans_JCM_31833	0	1	Saprotrophic	Saprotrophic
Cutaneotrichosporon_daszewskae_JCM_11166	1	0	Opportunistic pathogen	Opportunistic pathogen
Cryptococcus_deneoformans_JEC21	1	0	Opportunistic pathogen	Opportunistic pathogen
Cutaneotrichosporon_dermatis_ATCC_204094	1	0	Opportunistic pathogen	Opportunistic pathogen
Cutaneotrichosporon_oleaginosus_ATCC_20508	0	1	Saprotrophic	Saprotrophic
Trichosporon_asahii_N5_275_008G1	1	0	Opportunistic pathogen	Opportunistic pathogen
Cutaneotrichosporon_dermatis_JCM_11170	1	0	Opportunistic pathogen	Opportunistic pathogen
Cutaneotrichosporon_oleaginosus_ATCC_20508	0	1	Saprotrophic	Saprotrophic
Trichosporon_asahii_JCM_2466_CBS_2479_reseq	1	0	Opportunistic pathogen	Opportunistic pathogen
Trichosporon_asahii_N5_275_008G1	1	0	Opportunistic pathogen	Opportunistic pathogen
Cryptococcus_amylolentus_CBS_6039	1	0	Opportunistic pathogen	Saprotrophic
Cutaneotrichosporon_daszewskae_JCM_11166	1	0	Opportunistic pathogen	Opportunistic pathogen
Cutaneotrichosporon_dermatis_ATCC_204094	1	0	Opportunistic pathogen	Opportunistic pathogen
Trichosporon_asahii_JCM_2466_CBS_2479_reseq	1	0	Opportunistic pathogen	Opportunistic pathogen
Cryptococcus_amylolentus_CBS_6039	1	0	Opportunistic pathogen	Saprotrophic
Cryptococcus_deneoformans_JEC21	1	0	Opportunistic pathogen	Opportunistic pathogen
Trichosporon_faecale_JCM_2941	1	0	Opportunistic pathogen	Opportunistic pathogen
Trichosporon_inkin_JCM_9195_ATCC_18020_reseq	1	0	Opportunistic pathogen	Opportunistic pathogen
Cryptococcus_amylolentus_CBS_6039	1	0	Opportunistic pathogen	Saprotrophic
Cryptococcus_deneoformans_JEC21	1	0	Opportunistic pathogen	Opportunistic pathogen
Cryptococcus_gattii_WM276	1	0	Opportunistic pathogen	Opportunistic pathogen
Cutaneotrichosporon_dermatis_JCM_11170	1	0	Opportunistic pathogen	Opportunistic pathogen
Cutaneotrichosporon_arboriformis_JCM_14201	1	0	Opportunistic pathogen	Opportunistic pathogen
Cutaneotrichosporon_daszewskae_JCM_11166	1	0	Opportunistic pathogen	Opportunistic pathogen
Cutaneotrichosporon_oleaginosum_ATCC_20509_reseq	0	1	Saprotrophic	Saprotrophic
Trichosporon_faecale_JCM_2941	1	0	Opportunistic pathogen	Opportunistic pathogen
Cryptococcus_floricola_DSM_27421	0	1	Saprotrophic	Saprotrophic
Cutaneotrichosporon_daszewskae_JCM_11166	1	0	Opportunistic pathogen	Opportunistic pathogen
Cutaneotrichosporon_dermatis_JCM_11170	1	0	Opportunistic pathogen	Opportunistic pathogen
Trichosporon_asahii_N5_275_008G1	1	0	Opportunistic pathogen	Opportunistic pathogen
Cryptococcus_floricola_DSM_27421	0	1	Saprotrophic	Saprotrophic
Cutaneotrichosporon_cutaneum_JCM_1462	1	0	Opportunistic pathogen	Opportunistic pathogen
Trichosporon_asahii_ATCC_201110	1	0	Opportunistic pathogen	Opportunistic pathogen
Trichosporon_inkin_JCM_9195_ATCC_18020_reseq	1	0	Opportunistic pathogen	Opportunistic pathogen
Cutaneotrichosporon_curvatus_JCM_1532	1	0	Opportunistic pathogen	Opportunistic pathogen
Cutaneotrichosporon_cutaneum_JCM_1462	1	0	Opportunistic pathogen	Opportunistic pathogen
Cutaneotrichosporon_oleaginosum_ATCC_20509_reseq	0	1	Saprotrophic	Saprotrophic
Trichosporon_asahii_JCM_2466_CBS_2479_reseq	1	0	Opportunistic pathogen	Opportunistic pathogen
Cutaneotrichosporon_arboriformis_JCM_14201	1	0	Opportunistic pathogen	Opportunistic pathogen
Cutaneotrichosporon_oleaginosus_IBC0246	0	1	Saprotrophic	Saprotrophic
Trichosporon_asahii_JCM_2466_CBS_2479_reseq	1	0	Opportunistic pathogen	Opportunistic pathogen
Trichosporon_asahii_N5_275_008G1	1	0	Opportunistic pathogen	Opportunistic pathogen
Cryptococcus_deneoformans_JEC21	1	0	Opportunistic pathogen	Opportunistic pathogen
Cryptococcus_floricola_DSM_27421	0	1	Saprotrophic	Saprotrophic
Cryptococcus_gattii_WM276	1	0	Opportunistic pathogen	Opportunistic pathogen
Cutaneotrichosporon_arboriformis_JCM_14201	1	0	Opportunistic pathogen	Opportunistic pathogen
Cutaneotrichosporon_dermatis_JCM_11170	1	0	Opportunistic pathogen	Opportunistic pathogen
Cutaneotrichosporon_oleaginosum_ATCC_20509_reseq	0	1	Saprotrophic	Saprotrophic
Trichosporon_asahii_JCM_2466_CBS_2479_reseq	1	0	Opportunistic pathogen	Opportunistic pathogen
Trichosporon_faecale_JCM_2941	1	0	Opportunistic pathogen	Opportunistic pathogen
Cryptococcus_deneoformans_JEC21	1	0	Opportunistic pathogen	Opportunistic pathogen
Cryptococcus_floricola_DSM_27421	0	1	Saprotrophic	Saprotrophic
Trichosporon_asahii_CBS_8904	1	0	Opportunistic pathogen	Opportunistic pathogen
Trichosporon_asahii_JCM_2466_CBS_2479_reseq	1	0	Opportunistic pathogen	Opportunistic pathogen
Cutaneotrichosporon_oleaginosus_IBC0246	0	1	Saprotrophic	Saprotrophic
Trichosporon_asahii_ATCC_201110	1	0	Opportunistic pathogen	Opportunistic pathogen
Trichosporon_asahii_CBS_8904	1	0	Opportunistic pathogen	Opportunistic pathogen
Trichosporon_inkin_JCM_9195_ATCC_18020_reseq	1	0	Opportunistic pathogen	Opportunistic pathogen
Cutaneotrichosporon_cyanovorans_JCM_31833	0	1	Saprotrophic	Saprotrophic
Trichosporon_asahii_N5_275_008G1	1	0	Opportunistic pathogen	Opportunistic pathogen
Trichosporon_faecale_JCM_2941	1	0	Opportunistic pathogen	Opportunistic pathogen
Trichosporon_inkin_JCM_9195_ATCC_18020_reseq	1	0	Opportunistic pathogen	Opportunistic pathogen
Cryptococcus_gattii_WM276	1	0	Opportunistic pathogen	Opportunistic pathogen
Cutaneotrichosporon_curvatus_JCM_1532	1	0	Opportunistic pathogen	Opportunistic pathogen
Cutaneotrichosporon_dermatis_JCM_11170	1	0	Opportunistic pathogen	Opportunistic pathogen
Cutaneotrichosporon_oleaginosus_IBC0246	0	1	Saprotrophic	Saprotrophic
Cutaneotrichosporon_oleaginosus_IBC0246	0	1	Saprotrophic	Saprotrophic
Trichosporon_asahii_CBS_8904	1	0	Opportunistic pathogen	Opportunistic pathogen
Trichosporon_asahii_JCM_2466_CBS_2479_reseq	1	0	Opportunistic pathogen	Opportunistic pathogen
Trichosporon_inkin_JCM_9195_ATCC_18020_reseq	1	0	Opportunistic pathogen	Opportunistic pathogen
Cryptococcus_amylolentus_CBS_6039	1	0	Opportunistic pathogen	Saprotrophic
Cutaneotrichosporon_cutaneum_JCM_1462	1	0	Opportunistic pathogen	Opportunistic pathogen
Cutaneotrichosporon_dermatis_JCM_11170	1	0	Opportunistic pathogen	Opportunistic pathogen
Trichosporon_faecale_JCM_2941	1	0	Opportunistic pathogen	Opportunistic pathogen
Cryptococcus_deneoformans_JEC21	1	0	Opportunistic pathogen	Opportunistic pathogen
Cutaneotrichosporon_dermatis_JCM_11170	1	0	Opportunistic pathogen	Opportunistic pathogen
Cutaneotrichosporon_oleaginosus_IBC0246	0	1	Saprotrophic	Saprotrophic
Trichosporon_faecale_JCM_2941	1	0	Opportunistic pathogen	Opportunistic pathogen
Cutaneotrichosporon_oleaginosus_IBC0246	0	1	Saprotrophic	Saprotrophic
Trichosporon_asahii_ATCC_201110	1	0	Opportunistic pathogen	Opportunistic pathogen
Trichosporon_asahii_CBS_8904	1	0	Opportunistic pathogen	Opportunistic pathogen
Trichosporon_asahii_JCM_2466_CBS_2479_reseq	1	0	Opportunistic pathogen	Opportunistic pathogen
Cryptococcus_floricola_DSM_27421	0	1	Saprotrophic	Saprotrophic
Trichosporon_asahii_JCM_2466_CBS_2479_reseq	1	0	Opportunistic pathogen	Opportunistic pathogen
Trichosporon_faecale_JCM_2941	1	0	Opportunistic pathogen	Opportunistic pathogen
Trichosporon_inkin_JCM_9195_ATCC_18020_reseq	1	0	Opportunistic pathogen	Opportunistic pathogen
Cryptococcus_gattii_WM276	1	0	Opportunistic pathogen	Opportunistic pathogen
Cutaneotrichosporon_arboriformis_JCM_14201	1	0	Opportunistic pathogen	Opportunistic pathogen
Cutaneotrichosporon_dermatis_ATCC_204094	1	0	Opportunistic pathogen	Opportunistic pathogen
Cutaneotrichosporon_oleaginosus_IBC0246	0	1	Saprotrophic	Saprotrophic
Cryptococcus_deneoformans_JEC21	1	0	Opportunistic pathogen	Opportunistic pathogen
Cryptococcus_floricola_DSM_27421	0	1	Saprotrophic	Saprotrophic
Cutaneotrichosporon_cutaneum_JCM_1462	1	0	Opportunistic pathogen	Opportunistic pathogen
Trichosporon_asahii_JCM_2466_CBS_2479_reseq	1	0	Opportunistic pathogen	Opportunistic pathogen
Cryptococcus_gattii_WM276	1	0	Opportunistic pathogen	Opportunistic pathogen
Cutaneotrichosporon_cyanovorans_JCM_31833	0	1	Saprotrophic	Saprotrophic
Trichosporon_asahii_ATCC_201110	1	0	Opportunistic pathogen	Opportunistic pathogen
Trichosporon_faecale_JCM_2941	1	0	Opportunistic pathogen	Opportunistic pathogen
Cryptococcus_gattii_WM276	1	0	Opportunistic pathogen	Opportunistic pathogen
Cutaneotrichosporon_oleaginosus_ATCC_20508	0	1	Saprotrophic	Saprotrophic
Trichosporon_asahii_ATCC_201110	1	0	Opportunistic pathogen	Opportunistic pathogen
Trichosporon_inkin_JCM_9195_ATCC_18020_reseq	1	0	Opportunistic pathogen	Opportunistic pathogen
Cryptococcus_amylolentus_CBS_6039	1	0	Opportunistic pathogen	Saprotrophic
Cutaneotrichosporon_cutaneum_JCM_1462	1	0	Opportunistic pathogen	Opportunistic pathogen
Trichosporon_asahii_ATCC_201110	1	0	Opportunistic pathogen	Opportunistic pathogen
Trichosporon_faecale_JCM_2941	1	0	Opportunistic pathogen	Opportunistic pathogen
Cryptococcus_gattii_WM276	1	0	Opportunistic pathogen	Opportunistic pathogen
Cutaneotrichosporon_oleaginosus_IBC0246	0	1	Saprotrophic	Saprotrophic
Trichosporon_faecale_JCM_2941	1	0	Opportunistic pathogen	Opportunistic pathogen
Trichosporon_inkin_JCM_9195_ATCC_18020_reseq	1	0	Opportunistic pathogen	Opportunistic pathogen
Cutaneotrichosporon_cutaneum_JCM_1462	1	0	Opportunistic pathogen	Opportunistic pathogen
Cutaneotrichosporon_oleaginosus_ATCC_20508	0	1	Saprotrophic	Saprotrophic
Trichosporon_asahii_ATCC_201110	1	0	Opportunistic pathogen	Opportunistic pathogen
Trichosporon_asahii_N5_275_008G1	1	0	Opportunistic pathogen	Opportunistic pathogen
Cutaneotrichosporon_oleaginosum_ATCC_20509_reseq	0	1	Saprotrophic	Saprotrophic
Trichosporon_asahii_CBS_8904	1	0	Opportunistic pathogen	Opportunistic pathogen
Trichosporon_asahii_N5_275_008G1	1	0	Opportunistic pathogen	Opportunistic pathogen
Trichosporon_faecale_JCM_2941	1	0	Opportunistic pathogen	Opportunistic pathogen
Cryptococcus_amylolentus_CBS_6039	1	0	Opportunistic pathogen	Saprotrophic
Trichosporon_asahii_ATCC_201110	1	0	Opportunistic pathogen	Opportunistic pathogen
Trichosporon_asahii_N5_275_008G1	1	0	Opportunistic pathogen	Opportunistic pathogen
Trichosporon_inkin_JCM_9195_ATCC_18020_reseq	1	0	Opportunistic pathogen	Opportunistic pathogen
Cryptococcus_floricola_DSM_27421	0	1	Saprotrophic	Saprotrophic
Cutaneotrichosporon_daszewskae_JCM_11166	1	0	Opportunistic pathogen	Opportunistic pathogen
Cutaneotrichosporon_dermatis_JCM_11170	1	0	Opportunistic pathogen	Opportunistic pathogen
Trichosporon_asahii_N5_275_008G1	1	0	Opportunistic pathogen	Opportunistic pathogen
Cutaneotrichosporon_arboriformis_JCM_14201	1	0	Opportunistic pathogen	Opportunistic pathogen
Cutaneotrichosporon_oleaginosus_ATCC_20508	0	1	Saprotrophic	Saprotrophic
Trichosporon_asahii_ATCC_201110	1	0	Opportunistic pathogen	Opportunistic pathogen
Trichosporon_faecale_JCM_2941	1	0	Opportunistic pathogen	Opportunistic pathogen
Cryptococcus_gattii_WM276	1	0	Opportunistic pathogen	Opportunistic pathogen
Cutaneotrichosporon_cutaneum_JCM_1462	1	0	Opportunistic pathogen	Opportunistic pathogen
Cutaneotrichosporon_cyanovorans_JCM_31833	0	1	Saprotrophic	Saprotrophic
Trichosporon_asahii_CBS_8904	1	0	Opportunistic pathogen	Opportunistic pathogen
Cryptococcus_deneoformans_JEC21	1	0	Opportunistic pathogen	Opportunistic pathogen
Cutaneotrichosporon_oleaginosus_IBC0246	0	1	Saprotrophic	Saprotrophic
Trichosporon_asahii_JCM_2466_CBS_2479_reseq	1	0	Opportunistic pathogen	Opportunistic pathogen
Trichosporon_inkin_JCM_9195_ATCC_18020_reseq	1	0	Opportunistic pathogen	Opportunistic pathogen
Cryptococcus_deneoformans_JEC21	1	0	Opportunistic pathogen	Opportunistic pathogen
Cutaneotrichosporon_daszewskae_JCM_11166	1	0	Opportunistic pathogen	Opportunistic pathogen
Cutaneotrichosporon_oleaginosus_IBC0246	0	1	Saprotrophic	Saprotrophic
Trichosporon_asahii_CBS_8904	1	0	Opportunistic pathogen	Opportunistic pathogen
Cryptococcus_floricola_DSM_27421	0	1	Saprotrophic	Saprotrophic
Trichosporon_asahii_CBS_8904	1	0	Opportunistic pathogen	Opportunistic pathogen
Trichosporon_asahii_JCM_2466_CBS_2479_reseq	1	0	Opportunistic pathogen	Opportunistic pathogen
Trichosporon_inkin_JCM_9195_ATCC_18020_reseq	1	0	Opportunistic pathogen	Opportunistic pathogen
Cryptococcus_amylolentus_CBS_6039	1	0	Opportunistic pathogen	Saprotrophic
Cutaneotrichosporon_dermatis_JCM_11170	1	0	Opportunistic pathogen	Opportunistic pathogen
Trichosporon_asahii_N5_275_008G1	1	0	Opportunistic pathogen	Opportunistic pathogen
Trichosporon_inkin_JCM_9195_ATCC_18020_reseq	1	0	Opportunistic pathogen	Opportunistic pathogen
Cryptococcus_amylolentus_CBS_6039	1	0	Opportunistic pathogen	Saprotrophic
Cutaneotrichosporon_cutaneum_JCM_1462	1	0	Opportunistic pathogen	Opportunistic pathogen
Cutaneotrichosporon_dermatis_JCM_11170	1	0	Opportunistic pathogen	Opportunistic pathogen
Trichosporon_inkin_JCM_9195_ATCC_18020_reseq	1	0	Opportunistic pathogen	Opportunistic pathogen
Cutaneotrichosporon_curvatus_JCM_1532	1	0	Opportunistic pathogen	Opportunistic pathogen
Cutaneotrichosporon_daszewskae_JCM_11166	1	0	Opportunistic pathogen	Opportunistic pathogen
Cutaneotrichosporon_oleaginosus_IBC0246	0	1	Saprotrophic	Saprotrophic
Trichosporon_asahii_ATCC_201110	1	0	Opportunistic pathogen	Opportunistic pathogen
Cryptococcus_deneoformans_JEC21	1	0	Opportunistic pathogen	Opportunistic pathogen
Cutaneotrichosporon_oleaginosum_ATCC_20509_reseq	0	1	Saprotrophic	Saprotrophic
Trichosporon_asahii_JCM_2466_CBS_2479_reseq	1	0	Opportunistic pathogen	Opportunistic pathogen
Trichosporon_asahii_N5_275_008G1	1	0	Opportunistic pathogen	Opportunistic pathogen
Cryptococcus_deneoformans_JEC21	1	0	Opportunistic pathogen	Opportunistic pathogen
Cutaneotrichosporon_cyanovorans_JCM_31833	0	1	Saprotrophic	Saprotrophic
Cutaneotrichosporon_dermatis_JCM_11170	1	0	Opportunistic pathogen	Opportunistic pathogen
Trichosporon_asahii_CBS_8904	1	0	Opportunistic pathogen	Opportunistic pathogen
Cutaneotrichosporon_curvatus_JCM_1532	1	0	Opportunistic pathogen	Opportunistic pathogen
Cutaneotrichosporon_oleaginosum_ATCC_20509_reseq	0	1	Saprotrophic	Saprotrophic
Trichosporon_asahii_JCM_2466_CBS_2479_reseq	1	0	Opportunistic pathogen	Opportunistic pathogen
Trichosporon_asahii_N5_275_008G1	1	0	Opportunistic pathogen	Opportunistic pathogen
Cryptococcus_amylolentus_CBS_6039	1	0	Opportunistic pathogen	Saprotrophic
Cutaneotrichosporon_curvatus_JCM_1532	1	0	Opportunistic pathogen	Opportunistic pathogen
Cutaneotrichosporon_dermatis_ATCC_204094	1	0	Opportunistic pathogen	Opportunistic pathogen
Trichosporon_asahii_ATCC_201110	1	0	Opportunistic pathogen	Opportunistic pathogen
Cryptococcus_floricola_DSM_27421	0	1	Saprotrophic	Saprotrophic
Cryptococcus_gattii_WM276	1	0	Opportunistic pathogen	Opportunistic pathogen
Cutaneotrichosporon_dermatis_JCM_11170	1	0	Opportunistic pathogen	Opportunistic pathogen
Trichosporon_asahii_N5_275_008G1	1	0	Opportunistic pathogen	Opportunistic pathogen
Cryptococcus_gattii_WM276	1	0	Opportunistic pathogen	Opportunistic pathogen
Cutaneotrichosporon_cyanovorans_JCM_31833	0	1	Saprotrophic	Saprotrophic
Trichosporon_asahii_ATCC_201110	1	0	Opportunistic pathogen	Opportunistic pathogen
Trichosporon_inkin_JCM_9195_ATCC_18020_reseq	1	0	Opportunistic pathogen	Opportunistic pathogen
Cutaneotrichosporon_cutaneum_JCM_1462	1	0	Opportunistic pathogen	Opportunistic pathogen
Cutaneotrichosporon_cyanovorans_JCM_31833	0	1	Saprotrophic	Saprotrophic
Trichosporon_asahii_ATCC_201110	1	0	Opportunistic pathogen	Opportunistic pathogen
Trichosporon_asahii_JCM_2466_CBS_2479_reseq	1	0	Opportunistic pathogen	Opportunistic pathogen
Cryptococcus_amylolentus_CBS_6039	1	0	Opportunistic pathogen	Saprotrophic
Cutaneotrichosporon_curvatus_JCM_1532	1	0	Opportunistic pathogen	Opportunistic pathogen
Cutaneotrichosporon_dermatis_ATCC_204094	1	0	Opportunistic pathogen	Opportunistic pathogen
Cutaneotrichosporon_dermatis_JCM_11170	1	0	Opportunistic pathogen	Opportunistic pathogen
Cryptococcus_deneoformans_JEC21	1	0	Opportunistic pathogen	Opportunistic pathogen
Cutaneotrichosporon_curvatus_JCM_1532	1	0	Opportunistic pathogen	Opportunistic pathogen
Cutaneotrichosporon_cyanovorans_JCM_31833	0	1	Saprotrophic	Saprotrophic
Trichosporon_asahii_ATCC_201110	1	0	Opportunistic pathogen	Opportunistic pathogen
Cryptococcus_deneoformans_JEC21	1	0	Opportunistic pathogen	Opportunistic pathogen
Cutaneotrichosporon_arboriformis_JCM_14201	1	0	Opportunistic pathogen	Opportunistic pathogen
Cutaneotrichosporon_daszewskae_JCM_11166	1	0	Opportunistic pathogen	Opportunistic pathogen
Cutaneotrichosporon_oleaginosum_ATCC_20509_reseq	0	1	Saprotrophic	Saprotrophic
Cutaneotrichosporon_cutaneum_JCM_1462	1	0	Opportunistic pathogen	Opportunistic pathogen
Cutaneotrichosporon_dermatis_JCM_11170	1	0	Opportunistic pathogen	Opportunistic pathogen
Cutaneotrichosporon_oleaginosum_ATCC_20509_reseq	0	1	Saprotrophic	Saprotrophic
Trichosporon_asahii_N5_275_008G1	1	0	Opportunistic pathogen	Opportunistic pathogen
Cryptococcus_deneoformans_JEC21	1	0	Opportunistic pathogen	Opportunistic pathogen
Cryptococcus_floricola_DSM_27421	0	1	Saprotrophic	Saprotrophic
Cutaneotrichosporon_dermatis_JCM_11170	1	0	Opportunistic pathogen	Opportunistic pathogen
Trichosporon_asahii_JCM_2466_CBS_2479_reseq	1	0	Opportunistic pathogen	Opportunistic pathogen
Cutaneotrichosporon_dermatis_ATCC_204094	1	0	Opportunistic pathogen	Opportunistic pathogen
Cutaneotrichosporon_dermatis_JCM_11170	1	0	Opportunistic pathogen	Opportunistic pathogen
Cutaneotrichosporon_oleaginosus_ATCC_20508	0	1	Saprotrophic	Saprotrophic
Trichosporon_asahii_CBS_8904	1	0	Opportunistic pathogen	Opportunistic pathogen
Cutaneotrichosporon_curvatus_JCM_1532	1	0	Opportunistic pathogen	Opportunistic pathogen
Cutaneotrichosporon_cyanovorans_JCM_31833	0	1	Saprotrophic	Saprotrophic
Cutaneotrichosporon_daszewskae_JCM_11166	1	0	Opportunistic pathogen	Opportunistic pathogen
Trichosporon_asahii_JCM_2466_CBS_2479_reseq	1	0	Opportunistic pathogen	Opportunistic pathogen
Cryptococcus_amylolentus_CBS_6039	1	0	Opportunistic pathogen	Saprotrophic
Cryptococcus_deneoformans_JEC21	1	0	Opportunistic pathogen	Opportunistic pathogen
Cutaneotrichosporon_curvatus_JCM_1532	1	0	Opportunistic pathogen	Opportunistic pathogen
Trichosporon_asahii_CBS_8904	1	0	Opportunistic pathogen	Opportunistic pathogen
Cryptococcus_deneoformans_JEC21	1	0	Opportunistic pathogen	Opportunistic pathogen
Cutaneotrichosporon_dermatis_JCM_11170	1	0	Opportunistic pathogen	Opportunistic pathogen
Cutaneotrichosporon_oleaginosus_IBC0246	0	1	Saprotrophic	Saprotrophic
Trichosporon_faecale_JCM_2941	1	0	Opportunistic pathogen	Opportunistic pathogen
Cutaneotrichosporon_arboriformis_JCM_14201	1	0	Opportunistic pathogen	Opportunistic pathogen
Cutaneotrichosporon_curvatus_JCM_1532	1	0	Opportunistic pathogen	Opportunistic pathogen
Cutaneotrichosporon_oleaginosus_ATCC_20508	0	1	Saprotrophic	Saprotrophic
Trichosporon_faecale_JCM_2941	1	0	Opportunistic pathogen	Opportunistic pathogen
Cryptococcus_gattii_WM276	1	0	Opportunistic pathogen	Opportunistic pathogen
Cutaneotrichosporon_dermatis_ATCC_204094	1	0	Opportunistic pathogen	Opportunistic pathogen
Cutaneotrichosporon_oleaginosum_ATCC_20509_reseq	0	1	Saprotrophic	Saprotrophic
Trichosporon_asahii_CBS_8904	1	0	Opportunistic pathogen	Opportunistic pathogen
Cryptococcus_floricola_DSM_27421	0	1	Saprotrophic	Saprotrophic
Cutaneotrichosporon_curvatus_JCM_1532	1	0	Opportunistic pathogen	Opportunistic pathogen
Cutaneotrichosporon_cutaneum_JCM_1462	1	0	Opportunistic pathogen	Opportunistic pathogen
Cutaneotrichosporon_dermatis_ATCC_204094	1	0	Opportunistic pathogen	Opportunistic pathogen
Cryptococcus_gattii_WM276	1	0	Opportunistic pathogen	Opportunistic pathogen
Cutaneotrichosporon_cyanovorans_JCM_31833	0	1	Saprotrophic	Saprotrophic
Cutaneotrichosporon_dermatis_JCM_11170	1	0	Opportunistic pathogen	Opportunistic pathogen
Trichosporon_asahii_JCM_2466_CBS_2479_reseq	1	0	Opportunistic pathogen	Opportunistic pathogen
Cryptococcus_amylolentus_CBS_6039	1	0	Opportunistic pathogen	Saprotrophic
Cutaneotrichosporon_cutaneum_JCM_1462	1	0	Opportunistic pathogen	Opportunistic pathogen
Trichosporon_asahii_CBS_8904	1	0	Opportunistic pathogen	Opportunistic pathogen
Trichosporon_asahii_JCM_2466_CBS_2479_reseq	1	0	Opportunistic pathogen	Opportunistic pathogen
Cryptococcus_gattii_WM276	1	0	Opportunistic pathogen	Opportunistic pathogen
Cutaneotrichosporon_cutaneum_JCM_1462	1	0	Opportunistic pathogen	Opportunistic pathogen
Cutaneotrichosporon_cyanovorans_JCM_31833	0	1	Saprotrophic	Saprotrophic
Trichosporon_inkin_JCM_9195_ATCC_18020_reseq	1	0	Opportunistic pathogen	Opportunistic pathogen
Cryptococcus_floricola_DSM_27421	0	1	Saprotrophic	Saprotrophic
Cutaneotrichosporon_curvatus_JCM_1532	1	0	Opportunistic pathogen	Opportunistic pathogen
Cutaneotrichosporon_cutaneum_JCM_1462	1	0	Opportunistic pathogen	Opportunistic pathogen
Trichosporon_asahii_ATCC_201110	1	0	Opportunistic pathogen	Opportunistic pathogen
Cryptococcus_deneoformans_JEC21	1	0	Opportunistic pathogen	Opportunistic pathogen
Cutaneotrichosporon_arboriformis_JCM_14201	1	0	Opportunistic pathogen	Opportunistic pathogen
Cutaneotrichosporon_oleaginosus_ATCC_20508	0	1	Saprotrophic	Saprotrophic
Trichosporon_inkin_JCM_9195_ATCC_18020_reseq	1	0	Opportunistic pathogen	Opportunistic pathogen
Cryptococcus_floricola_DSM_27421	0	1	Saprotrophic	Saprotrophic
Cutaneotrichosporon_cutaneum_JCM_1462	1	0	Opportunistic pathogen	Opportunistic pathogen
Cutaneotrichosporon_daszewskae_JCM_11166	1	0	Opportunistic pathogen	Opportunistic pathogen
Trichosporon_inkin_JCM_9195_ATCC_18020_reseq	1	0	Opportunistic pathogen	Opportunistic pathogen
Cryptococcus_gattii_WM276	1	0	Opportunistic pathogen	Opportunistic pathogen
Cutaneotrichosporon_dermatis_JCM_11170	1	0	Opportunistic pathogen	Opportunistic pathogen
Cutaneotrichosporon_oleaginosus_IBC0246	0	1	Saprotrophic	Saprotrophic
Trichosporon_asahii_ATCC_201110	1	0	Opportunistic pathogen	Opportunistic pathogen
Cryptococcus_deneoformans_JEC21	1	0	Opportunistic pathogen	Opportunistic pathogen
Cutaneotrichosporon_arboriformis_JCM_14201	1	0	Opportunistic pathogen	Opportunistic pathogen
Cutaneotrichosporon_curvatus_JCM_1532	1	0	Opportunistic pathogen	Opportunistic pathogen
Cutaneotrichosporon_oleaginosum_ATCC_20509_reseq	0	1	Saprotrophic	Saprotrophic
Cryptococcus_gattii_WM276	1	0	Opportunistic pathogen	Opportunistic pathogen
Cutaneotrichosporon_daszewskae_JCM_11166	1	0	Opportunistic pathogen	Opportunistic pathogen
Cutaneotrichosporon_dermatis_JCM_11170	1	0	Opportunistic pathogen	Opportunistic pathogen
Cutaneotrichosporon_oleaginosus_IBC0246	0	1	Saprotrophic	Saprotrophic
Cutaneotrichosporon_arboriformis_JCM_14201	1	0	Opportunistic pathogen	Opportunistic pathogen
Cutaneotrichosporon_dermatis_JCM_11170	1	0	Opportunistic pathogen	Opportunistic pathogen
Cutaneotrichosporon_oleaginosum_ATCC_20509_reseq	0	1	Saprotrophic	Saprotrophic
Trichosporon_asahii_JCM_2466_CBS_2479_reseq	1	0	Opportunistic pathogen	Opportunistic pathogen
Cutaneotrichosporon_dermatis_JCM_11170	1	0	Opportunistic pathogen	Opportunistic pathogen
Cutaneotrichosporon_oleaginosus_ATCC_20508	0	1	Saprotrophic	Saprotrophic
Trichosporon_asahii_JCM_2466_CBS_2479_reseq	1	0	Opportunistic pathogen	Opportunistic pathogen
Trichosporon_inkin_JCM_9195_ATCC_18020_reseq	1	0	Opportunistic pathogen	Opportunistic pathogen
Cutaneotrichosporon_cyanovorans_JCM_31833	0	1	Saprotrophic	Saprotrophic
Cutaneotrichosporon_daszewskae_JCM_11166	1	0	Opportunistic pathogen	Opportunistic pathogen
Cutaneotrichosporon_dermatis_JCM_11170	1	0	Opportunistic pathogen	Opportunistic pathogen
Trichosporon_faecale_JCM_2941	1	0	Opportunistic pathogen	Opportunistic pathogen
Cryptococcus_deneoformans_JEC21	1	0	Opportunistic pathogen	Opportunistic pathogen
Cryptococcus_gattii_WM276	1	0	Opportunistic pathogen	Opportunistic pathogen
Cutaneotrichosporon_oleaginosus_IBC0246	0	1	Saprotrophic	Saprotrophic
Trichosporon_asahii_ATCC_201110	1	0	Opportunistic pathogen	Opportunistic pathogen
Cutaneotrichosporon_dermatis_ATCC_204094	1	0	Opportunistic pathogen	Opportunistic pathogen
Cutaneotrichosporon_oleaginosus_IBC0246	0	1	Saprotrophic	Saprotrophic
Trichosporon_asahii_CBS_8904	1	0	Opportunistic pathogen	Opportunistic pathogen
Trichosporon_asahii_JCM_2466_CBS_2479_reseq	1	0	Opportunistic pathogen	Opportunistic pathogen
Cutaneotrichosporon_dermatis_JCM_11170	1	0	Opportunistic pathogen	Opportunistic pathogen
Cutaneotrichosporon_oleaginosum_ATCC_20509_reseq	0	1	Saprotrophic	Saprotrophic
Trichosporon_asahii_CBS_8904	1	0	Opportunistic pathogen	Opportunistic pathogen
Trichosporon_faecale_JCM_2941	1	0	Opportunistic pathogen	Opportunistic pathogen
Cutaneotrichosporon_arboriformis_JCM_14201	1	0	Opportunistic pathogen	Opportunistic pathogen
Cutaneotrichosporon_dermatis_JCM_11170	1	0	Opportunistic pathogen	Opportunistic pathogen
Cutaneotrichosporon_oleaginosus_IBC0246	0	1	Saprotrophic	Saprotrophic
[truncated: 37,997 more rows]
