# Supplementary material for: Genomic and physiological signatures of adaptation in pathogenic fungi
Source: Nat Commun. 2026 Jan 15;17:748. doi: 10.1038/s41467-026-68330-6 (PMC12820176; doi:10.1038/s41467-026-68330-6)
Supplement: Supplementary file 19 — Source Data [file 41467_2026_68330_MOESM19_ESM.zip › Source_Data/Source_SuppFig1.txt]

Species	Lineage	Complete	Single-copy	Duplicated	Fragmented	Missing
Apiotrichum akiyoshidainum HP2023	basidiomycota_odb10	93.8	90.5	3.3	1.6	4.6
Apiotrichum brassicae JCM 1599	basidiomycota_odb10	91.4	91.1	0.3	2.8	5.8
Apiotrichum domesticum JCM 9580	basidiomycota_odb10	95.5	95.2	0.3	0.7	3.8
Apiotrichum gamsii JCM 9941	basidiomycota_odb10	96.2	95.0	1.2	1.2	2.6
Apiotrichum gracile JCM 10018	basidiomycota_odb10	92.7	92.5	0.2	2.6	4.7
Apiotrichum laibachii JCM 2947	basidiomycota_odb10	98.6	98.3	0.3	0.2	1.2
Apiotrichum montevideense JCM 9937	basidiomycota_odb10	90.5	90.2	0.3	2.7	6.8
Apiotrichum mycotoxinovorans GMU1709	basidiomycota_odb10	92.6	92.2	0.4	2.6	4.8
Apiotrichum mycotoxinovorans ACCC 20271	basidiomycota_odb10	96.5	96.1	0.4	0.9	2.6
Apiotrichum mycotoxinovorans CICC 1454	basidiomycota_odb10	95.0	93.9	1.1	1.5	3.5
Apiotrichum porosum DSM 27194	basidiomycota_odb10	97.6	97.1	0.5	0.2	2.2
Apiotrichum porosum JCM 1458	basidiomycota_odb10	95.7	95.5	0.2	1.1	3.2
Apiotrichum siamense L8in5	basidiomycota_odb10	90.3	90.0	0.3	3.7	6.0
Apiotrichum veenhuisii JCM 10691	basidiomycota_odb10	97.8	97.3	0.5	0.6	1.6
Cutaneotrichosporon arboriformis JCM 14201	basidiomycota_odb10	89.6	89.2	0.4	3.7	6.7
Cutaneotrichosporon curvatus JCM 1532	basidiomycota_odb10	94.6	94.4	0.2	1.2	4.2
Cutaneotrichosporon cutaneum JCM 1462	basidiomycota_odb10	91.8	91.1	0.7	2.2	6.0
Cutaneotrichosporon cyanovorans JCM 31833	basidiomycota_odb10	86.3	86.0	0.3	3.9	9.8
Cutaneotrichosporon daszewskae JCM 11166	basidiomycota_odb10	94.1	93.7	0.4	1.7	4.2
Cutaneotrichosporon dermatis ATCC 204094	basidiomycota_odb10	96.0	95.4	0.6	0.7	3.3
Cutaneotrichosporon dermatis JCM 11170	basidiomycota_odb10	94.5	93.8	0.7	1.2	4.3
Cutaneotrichosporon oleaginosus ATCC 20509	basidiomycota_odb10	92.5	91.8	0.7	2.9	4.6
Cutaneotrichosporon oleaginosus ATCC 20508	basidiomycota_odb10	95.7	95.1	0.6	0.9	3.4
Cutaneotrichosporon oleaginosus IBC0246	basidiomycota_odb10	95.7	95.0	0.7	1.6	2.7
Haglerozyma chiarellii ATCC MYA-4694	basidiomycota_odb10	96.3	95.1	1.2	1.2	2.5
Pascua guehoae JCM 10690	basidiomycota_odb10	95.2	94.6	0.6	1.2	3.6
Pascua sp. Phaff 60-59	basidiomycota_odb10	85.2	84.5	0.7	5.3	9.5
Prillingera fragicola JCM 1530	basidiomycota_odb10	96.3	95.6	0.7	1.0	2.7
Takashimella koratensis JCM 12878	basidiomycota_odb10	87.1	87.1	0.0	3.6	9.3
Takashimella tepidaria JCM 11965	basidiomycota_odb10	93.7	93.5	0.2	2.6	3.7
Trichosporon asahii ATCC 201110	basidiomycota_odb10	94.5	93.0	1.5	1.8	3.7
Trichosporon asahii CBS 8904	basidiomycota_odb10	93.3	92.6	0.7	2.6	4.1
Trichosporon asahii JCM 2466	basidiomycota_odb10	93.1	92.1	1.0	2.2	4.7
Trichosporon asahii N5 275 008G1	basidiomycota_odb10	89.2	88.8	0.4	4.4	6.4
Trichosporon faecale JCM 2941	basidiomycota_odb10	92.2	91.3	0.9	2.2	5.6
Trichosporon inkin JCM 9195	basidiomycota_odb10	94.8	94.5	0.3	2.0	3.2
Vanrija humicola sp. ATCC 9949	basidiomycota_odb10	95.5	95.3	0.2	1.4	3.1
Vanrija humicola CBS 4282	basidiomycota_odb10	97.6	97.4	0.2	0.7	1.7
Vanrija humicola JCM 1457	basidiomycota_odb10	97.0	96.8	0.2	0.7	2.3
Vanrija humicola UJ1	basidiomycota_odb10	94.0	93.7	0.3	1.5	4.5
Vanrija pseudolonga DUCC4014	basidiomycota_odb10	96.1	95.8	0.3	0.6	3.3
Cutaneotrichosporon mucoides JCM 9939	basidiomycota_odb10	92.7	32.7	60.0	1.9	5.4
Cutaneotrichosporon dermatis NICC30027	basidiomycota_odb10	94.5	51.5	43.0	1.7	3.8
Trichosporon coremiiforme JCM 2938	basidiomycota_odb10	96.0	18.4	77.6	1.0	3.0
Trichosporon ovoides 2NF903A	basidiomycota_odb10	96.6	11.3	85.3	0.7	2.7
Trichosporon ovoides JCM 9940	basidiomycota_odb10	95.7	20.4	75.3	1.2	3.1
ZCryptococcus amylolentus CBS 6039	basidiomycota_odb10	94.4	93.8	0.6	1.5	4.1
ZCryptococcus deneoformans JEC21	basidiomycota_odb10	87.5	87.4	0.1	3.9	8.6
ZCryptococcus floricola DSM 27421	basidiomycota_odb10	95.9	95.3	0.6	1.5	2.6
ZCryptococcus gattii WM276	basidiomycota_odb10	87.9	87.8	0.1	3.6	8.5
