# Supplementary material for: Genomic and physiological signatures of adaptation in pathogenic fungi
Source: Nat Commun. 2026 Jan 15;17:748. doi: 10.1038/s41467-026-68330-6 (PMC12820176; doi:10.1038/s41467-026-68330-6)
Supplement: Supplementary file 19 — Source Data [file 41467_2026_68330_MOESM19_ESM.zip › Source_Data/Source_SuppFig10.txt]

Codon	value	dataset	aa	species
GCA	0.5683	RSCU genome	Ala	Cryptococcus amylolentus CBS 6039
GCC	1.4483	RSCU genome	Ala	Cryptococcus amylolentus CBS 6039
GCG	0.8657	RSCU genome	Ala	Cryptococcus amylolentus CBS 6039
GCU	1.1176	RSCU genome	Ala	Cryptococcus amylolentus CBS 6039
AGA	0.9713	RSCU genome	Arg	Cryptococcus amylolentus CBS 6039
AGG	1.409	RSCU genome	Arg	Cryptococcus amylolentus CBS 6039
CGA	1.0534	RSCU genome	Arg	Cryptococcus amylolentus CBS 6039
CGC	1.1411	RSCU genome	Arg	Cryptococcus amylolentus CBS 6039
CGG	0.662	RSCU genome	Arg	Cryptococcus amylolentus CBS 6039
CGU	0.7631	RSCU genome	Arg	Cryptococcus amylolentus CBS 6039
AAC	1.3176	RSCU genome	Asn	Cryptococcus amylolentus CBS 6039
AAU	0.6824	RSCU genome	Asn	Cryptococcus amylolentus CBS 6039
GAC	1.1554	RSCU genome	Asp	Cryptococcus amylolentus CBS 6039
GAU	0.8446	RSCU genome	Asp	Cryptococcus amylolentus CBS 6039
UGC	1.0441	RSCU genome	Cys	Cryptococcus amylolentus CBS 6039
UGU	0.9559	RSCU genome	Cys	Cryptococcus amylolentus CBS 6039
CAA	0.8659	RSCU genome	Gln	Cryptococcus amylolentus CBS 6039
CAG	1.1341	RSCU genome	Gln	Cryptococcus amylolentus CBS 6039
GAA	0.7867	RSCU genome	Glu	Cryptococcus amylolentus CBS 6039
GAG	1.2133	RSCU genome	Glu	Cryptococcus amylolentus CBS 6039
GGA	0.7753	RSCU genome	Gly	Cryptococcus amylolentus CBS 6039
GGC	1.2973	RSCU genome	Gly	Cryptococcus amylolentus CBS 6039
GGG	0.8832	RSCU genome	Gly	Cryptococcus amylolentus CBS 6039
GGU	1.0443	RSCU genome	Gly	Cryptococcus amylolentus CBS 6039
CAC	1.2012	RSCU genome	His	Cryptococcus amylolentus CBS 6039
CAU	0.7988	RSCU genome	His	Cryptococcus amylolentus CBS 6039
AUA	0.3623	RSCU genome	Ile	Cryptococcus amylolentus CBS 6039
AUC	1.9274	RSCU genome	Ile	Cryptococcus amylolentus CBS 6039
AUU	0.7103	RSCU genome	Ile	Cryptococcus amylolentus CBS 6039
CUA	0.3017	RSCU genome	Leu	Cryptococcus amylolentus CBS 6039
CUC	2.2247	RSCU genome	Leu	Cryptococcus amylolentus CBS 6039
CUG	1.137	RSCU genome	Leu	Cryptococcus amylolentus CBS 6039
CUU	0.9726	RSCU genome	Leu	Cryptococcus amylolentus CBS 6039
UUA	0.1568	RSCU genome	Leu	Cryptococcus amylolentus CBS 6039
UUG	1.2072	RSCU genome	Leu	Cryptococcus amylolentus CBS 6039
AAA	0.5925	RSCU genome	Lys	Cryptococcus amylolentus CBS 6039
AAG	1.4075	RSCU genome	Lys	Cryptococcus amylolentus CBS 6039
AUG	1	RSCU genome	Met	Cryptococcus amylolentus CBS 6039
UUC	1.2296	RSCU genome	Phe	Cryptococcus amylolentus CBS 6039
UUU	0.7704	RSCU genome	Phe	Cryptococcus amylolentus CBS 6039
CCA	0.6421	RSCU genome	Pro	Cryptococcus amylolentus CBS 6039
CCC	1.4771	RSCU genome	Pro	Cryptococcus amylolentus CBS 6039
CCG	0.7538	RSCU genome	Pro	Cryptococcus amylolentus CBS 6039
CCU	1.1269	RSCU genome	Pro	Cryptococcus amylolentus CBS 6039
AGC	0.9028	RSCU genome	Ser	Cryptococcus amylolentus CBS 6039
AGU	0.6139	RSCU genome	Ser	Cryptococcus amylolentus CBS 6039
UCA	0.6351	RSCU genome	Ser	Cryptococcus amylolentus CBS 6039
UCC	1.5027	RSCU genome	Ser	Cryptococcus amylolentus CBS 6039
UCG	0.985	RSCU genome	Ser	Cryptococcus amylolentus CBS 6039
UCU	1.3604	RSCU genome	Ser	Cryptococcus amylolentus CBS 6039
ACA	0.6928	RSCU genome	Thr	Cryptococcus amylolentus CBS 6039
ACC	1.5486	RSCU genome	Thr	Cryptococcus amylolentus CBS 6039
ACG	0.8501	RSCU genome	Thr	Cryptococcus amylolentus CBS 6039
ACU	0.9086	RSCU genome	Thr	Cryptococcus amylolentus CBS 6039
UGG	1	RSCU genome	Trp	Cryptococcus amylolentus CBS 6039
UAC	1.2682	RSCU genome	Tyr	Cryptococcus amylolentus CBS 6039
UAU	0.7318	RSCU genome	Tyr	Cryptococcus amylolentus CBS 6039
GUA	0.4113	RSCU genome	Val	Cryptococcus amylolentus CBS 6039
GUC	1.8136	RSCU genome	Val	Cryptococcus amylolentus CBS 6039
GUG	1.1465	RSCU genome	Val	Cryptococcus amylolentus CBS 6039
GUU	0.6286	RSCU genome	Val	Cryptococcus amylolentus CBS 6039
GCA	2	tRNAs	Ala	Cryptococcus amylolentus CBS 6039
GCC	0	tRNAs	Ala	Cryptococcus amylolentus CBS 6039
GCG	2	tRNAs	Ala	Cryptococcus amylolentus CBS 6039
GCU	9	tRNAs	Ala	Cryptococcus amylolentus CBS 6039
AGA	1	tRNAs	Arg	Cryptococcus amylolentus CBS 6039
AGG	5	tRNAs	Arg	Cryptococcus amylolentus CBS 6039
CGA	7	tRNAs	Arg	Cryptococcus amylolentus CBS 6039
CGC	0	tRNAs	Arg	Cryptococcus amylolentus CBS 6039
CGG	1	tRNAs	Arg	Cryptococcus amylolentus CBS 6039
CGU	4	tRNAs	Arg	Cryptococcus amylolentus CBS 6039
AAC	6	tRNAs	Asn	Cryptococcus amylolentus CBS 6039
AAU	0	tRNAs	Asn	Cryptococcus amylolentus CBS 6039
GAC	9	tRNAs	Asp	Cryptococcus amylolentus CBS 6039
GAU	0	tRNAs	Asp	Cryptococcus amylolentus CBS 6039
UGC	3	tRNAs	Cys	Cryptococcus amylolentus CBS 6039
UGU	0	tRNAs	Cys	Cryptococcus amylolentus CBS 6039
CAA	3	tRNAs	Gln	Cryptococcus amylolentus CBS 6039
CAG	4	tRNAs	Gln	Cryptococcus amylolentus CBS 6039
GAA	4	tRNAs	Glu	Cryptococcus amylolentus CBS 6039
GAG	13	tRNAs	Glu	Cryptococcus amylolentus CBS 6039
GGA	4	tRNAs	Gly	Cryptococcus amylolentus CBS 6039
GGC	8	tRNAs	Gly	Cryptococcus amylolentus CBS 6039
GGG	2	tRNAs	Gly	Cryptococcus amylolentus CBS 6039
GGU	0	tRNAs	Gly	Cryptococcus amylolentus CBS 6039
CAC	5	tRNAs	His	Cryptococcus amylolentus CBS 6039
CAU	0	tRNAs	His	Cryptococcus amylolentus CBS 6039
AUA	1	tRNAs	Ile	Cryptococcus amylolentus CBS 6039
AUC	1	tRNAs	Ile	Cryptococcus amylolentus CBS 6039
AUU	1	tRNAs	Ile	Cryptococcus amylolentus CBS 6039
CUA	0	tRNAs	Leu	Cryptococcus amylolentus CBS 6039
CUC	0	tRNAs	Leu	Cryptococcus amylolentus CBS 6039
CUG	2	tRNAs	Leu	Cryptococcus amylolentus CBS 6039
CUU	8	tRNAs	Leu	Cryptococcus amylolentus CBS 6039
UUA	1	tRNAs	Leu	Cryptococcus amylolentus CBS 6039
UUG	3	tRNAs	Leu	Cryptococcus amylolentus CBS 6039
AAA	2	tRNAs	Lys	Cryptococcus amylolentus CBS 6039
AAG	12	tRNAs	Lys	Cryptococcus amylolentus CBS 6039
AUG	6	tRNAs	Met	Cryptococcus amylolentus CBS 6039
UUC	7	tRNAs	Phe	Cryptococcus amylolentus CBS 6039
UUU	0	tRNAs	Phe	Cryptococcus amylolentus CBS 6039
CCA	3	tRNAs	Pro	Cryptococcus amylolentus CBS 6039
CCC	0	tRNAs	Pro	Cryptococcus amylolentus CBS 6039
CCG	2	tRNAs	Pro	Cryptococcus amylolentus CBS 6039
CCU	8	tRNAs	Pro	Cryptococcus amylolentus CBS 6039
AGC	0	tRNAs	Ser	Cryptococcus amylolentus CBS 6039
AGU	0	tRNAs	Ser	Cryptococcus amylolentus CBS 6039
UCA	2	tRNAs	Ser	Cryptococcus amylolentus CBS 6039
UCC	0	tRNAs	Ser	Cryptococcus amylolentus CBS 6039
UCG	1	tRNAs	Ser	Cryptococcus amylolentus CBS 6039
UCU	6	tRNAs	Ser	Cryptococcus amylolentus CBS 6039
ACA	2	tRNAs	Thr	Cryptococcus amylolentus CBS 6039
ACC	0	tRNAs	Thr	Cryptococcus amylolentus CBS 6039
ACG	2	tRNAs	Thr	Cryptococcus amylolentus CBS 6039
ACU	7	tRNAs	Thr	Cryptococcus amylolentus CBS 6039
UGG	3	tRNAs	Trp	Cryptococcus amylolentus CBS 6039
UAC	5	tRNAs	Tyr	Cryptococcus amylolentus CBS 6039
UAU	0	tRNAs	Tyr	Cryptococcus amylolentus CBS 6039
GUA	1	tRNAs	Val	Cryptococcus amylolentus CBS 6039
GUC	0	tRNAs	Val	Cryptococcus amylolentus CBS 6039
GUG	2	tRNAs	Val	Cryptococcus amylolentus CBS 6039
GUU	8	tRNAs	Val	Cryptococcus amylolentus CBS 6039
GCA	0.5726	RSCU genome	Ala	Cryptococcus floricola DSM 27421
GCC	1.4499	RSCU genome	Ala	Cryptococcus floricola DSM 27421
GCG	0.8742	RSCU genome	Ala	Cryptococcus floricola DSM 27421
GCU	1.1033	RSCU genome	Ala	Cryptococcus floricola DSM 27421
AGA	0.9713	RSCU genome	Arg	Cryptococcus floricola DSM 27421
AGG	1.4051	RSCU genome	Arg	Cryptococcus floricola DSM 27421
CGA	1.0456	RSCU genome	Arg	Cryptococcus floricola DSM 27421
CGC	1.1546	RSCU genome	Arg	Cryptococcus floricola DSM 27421
CGG	0.6616	RSCU genome	Arg	Cryptococcus floricola DSM 27421
CGU	0.762	RSCU genome	Arg	Cryptococcus floricola DSM 27421
AAC	1.3178	RSCU genome	Asn	Cryptococcus floricola DSM 27421
AAU	0.6822	RSCU genome	Asn	Cryptococcus floricola DSM 27421
GAC	1.1548	RSCU genome	Asp	Cryptococcus floricola DSM 27421
GAU	0.8452	RSCU genome	Asp	Cryptococcus floricola DSM 27421
UGC	1.0417	RSCU genome	Cys	Cryptococcus floricola DSM 27421
UGU	0.9583	RSCU genome	Cys	Cryptococcus floricola DSM 27421
CAA	0.8718	RSCU genome	Gln	Cryptococcus floricola DSM 27421
CAG	1.1282	RSCU genome	Gln	Cryptococcus floricola DSM 27421
GAA	0.7807	RSCU genome	Glu	Cryptococcus floricola DSM 27421
GAG	1.2193	RSCU genome	Glu	Cryptococcus floricola DSM 27421
GGA	0.7704	RSCU genome	Gly	Cryptococcus floricola DSM 27421
GGC	1.2913	RSCU genome	Gly	Cryptococcus floricola DSM 27421
GGG	0.9071	RSCU genome	Gly	Cryptococcus floricola DSM 27421
GGU	1.0313	RSCU genome	Gly	Cryptococcus floricola DSM 27421
CAC	1.2034	RSCU genome	His	Cryptococcus floricola DSM 27421
CAU	0.7966	RSCU genome	His	Cryptococcus floricola DSM 27421
AUA	0.3686	RSCU genome	Ile	Cryptococcus floricola DSM 27421
AUC	1.9386	RSCU genome	Ile	Cryptococcus floricola DSM 27421
AUU	0.6928	RSCU genome	Ile	Cryptococcus floricola DSM 27421
CUA	0.303	RSCU genome	Leu	Cryptococcus floricola DSM 27421
CUC	2.2544	RSCU genome	Leu	Cryptococcus floricola DSM 27421
CUG	1.1341	RSCU genome	Leu	Cryptococcus floricola DSM 27421
CUU	0.9469	RSCU genome	Leu	Cryptococcus floricola DSM 27421
UUA	0.1546	RSCU genome	Leu	Cryptococcus floricola DSM 27421
UUG	1.2069	RSCU genome	Leu	Cryptococcus floricola DSM 27421
AAA	0.5914	RSCU genome	Lys	Cryptococcus floricola DSM 27421
AAG	1.4086	RSCU genome	Lys	Cryptococcus floricola DSM 27421
AUG	1	RSCU genome	Met	Cryptococcus floricola DSM 27421
UUC	1.2322	RSCU genome	Phe	Cryptococcus floricola DSM 27421
UUU	0.7678	RSCU genome	Phe	Cryptococcus floricola DSM 27421
CCA	0.6416	RSCU genome	Pro	Cryptococcus floricola DSM 27421
CCC	1.4955	RSCU genome	Pro	Cryptococcus floricola DSM 27421
CCG	0.7521	RSCU genome	Pro	Cryptococcus floricola DSM 27421
CCU	1.1108	RSCU genome	Pro	Cryptococcus floricola DSM 27421
AGC	0.899	RSCU genome	Ser	Cryptococcus floricola DSM 27421
AGU	0.6147	RSCU genome	Ser	Cryptococcus floricola DSM 27421
UCA	0.631	RSCU genome	Ser	Cryptococcus floricola DSM 27421
UCC	1.524	RSCU genome	Ser	Cryptococcus floricola DSM 27421
UCG	0.9812	RSCU genome	Ser	Cryptococcus floricola DSM 27421
UCU	1.3501	RSCU genome	Ser	Cryptococcus floricola DSM 27421
ACA	0.698	RSCU genome	Thr	Cryptococcus floricola DSM 27421
ACC	1.5512	RSCU genome	Thr	Cryptococcus floricola DSM 27421
ACG	0.8522	RSCU genome	Thr	Cryptococcus floricola DSM 27421
ACU	0.8986	RSCU genome	Thr	Cryptococcus floricola DSM 27421
UGG	1	RSCU genome	Trp	Cryptococcus floricola DSM 27421
UAC	1.268	RSCU genome	Tyr	Cryptococcus floricola DSM 27421
UAU	0.732	RSCU genome	Tyr	Cryptococcus floricola DSM 27421
GUA	0.4108	RSCU genome	Val	Cryptococcus floricola DSM 27421
GUC	1.8129	RSCU genome	Val	Cryptococcus floricola DSM 27421
GUG	1.1589	RSCU genome	Val	Cryptococcus floricola DSM 27421
GUU	0.6174	RSCU genome	Val	Cryptococcus floricola DSM 27421
GCA	1	tRNAs	Ala	Cryptococcus floricola DSM 27421
GCC	0	tRNAs	Ala	Cryptococcus floricola DSM 27421
GCG	2	tRNAs	Ala	Cryptococcus floricola DSM 27421
GCU	9	tRNAs	Ala	Cryptococcus floricola DSM 27421
AGA	1	tRNAs	Arg	Cryptococcus floricola DSM 27421
AGG	4	tRNAs	Arg	Cryptococcus floricola DSM 27421
CGA	7	tRNAs	Arg	Cryptococcus floricola DSM 27421
CGC	0	tRNAs	Arg	Cryptococcus floricola DSM 27421
CGG	1	tRNAs	Arg	Cryptococcus floricola DSM 27421
CGU	3	tRNAs	Arg	Cryptococcus floricola DSM 27421
AAC	6	tRNAs	Asn	Cryptococcus floricola DSM 27421
AAU	0	tRNAs	Asn	Cryptococcus floricola DSM 27421
GAC	9	tRNAs	Asp	Cryptococcus floricola DSM 27421
GAU	0	tRNAs	Asp	Cryptococcus floricola DSM 27421
UGC	3	tRNAs	Cys	Cryptococcus floricola DSM 27421
UGU	0	tRNAs	Cys	Cryptococcus floricola DSM 27421
CAA	3	tRNAs	Gln	Cryptococcus floricola DSM 27421
CAG	4	tRNAs	Gln	Cryptococcus floricola DSM 27421
GAA	4	tRNAs	Glu	Cryptococcus floricola DSM 27421
GAG	12	tRNAs	Glu	Cryptococcus floricola DSM 27421
GGA	4	tRNAs	Gly	Cryptococcus floricola DSM 27421
GGC	10	tRNAs	Gly	Cryptococcus floricola DSM 27421
GGG	2	tRNAs	Gly	Cryptococcus floricola DSM 27421
GGU	0	tRNAs	Gly	Cryptococcus floricola DSM 27421
CAC	4	tRNAs	His	Cryptococcus floricola DSM 27421
CAU	0	tRNAs	His	Cryptococcus floricola DSM 27421
AUA	1	tRNAs	Ile	Cryptococcus floricola DSM 27421
AUC	0	tRNAs	Ile	Cryptococcus floricola DSM 27421
AUU	0	tRNAs	Ile	Cryptococcus floricola DSM 27421
CUA	0	tRNAs	Leu	Cryptococcus floricola DSM 27421
CUC	0	tRNAs	Leu	Cryptococcus floricola DSM 27421
CUG	2	tRNAs	Leu	Cryptococcus floricola DSM 27421
CUU	7	tRNAs	Leu	Cryptococcus floricola DSM 27421
UUA	1	tRNAs	Leu	Cryptococcus floricola DSM 27421
UUG	3	tRNAs	Leu	Cryptococcus floricola DSM 27421
AAA	2	tRNAs	Lys	Cryptococcus floricola DSM 27421
AAG	10	tRNAs	Lys	Cryptococcus floricola DSM 27421
AUG	6	tRNAs	Met	Cryptococcus floricola DSM 27421
UUC	7	tRNAs	Phe	Cryptococcus floricola DSM 27421
UUU	0	tRNAs	Phe	Cryptococcus floricola DSM 27421
CCA	3	tRNAs	Pro	Cryptococcus floricola DSM 27421
CCC	0	tRNAs	Pro	Cryptococcus floricola DSM 27421
CCG	2	tRNAs	Pro	Cryptococcus floricola DSM 27421
CCU	7	tRNAs	Pro	Cryptococcus floricola DSM 27421
AGC	0	tRNAs	Ser	Cryptococcus floricola DSM 27421
AGU	0	tRNAs	Ser	Cryptococcus floricola DSM 27421
UCA	2	tRNAs	Ser	Cryptococcus floricola DSM 27421
UCC	0	tRNAs	Ser	Cryptococcus floricola DSM 27421
UCG	1	tRNAs	Ser	Cryptococcus floricola DSM 27421
UCU	6	tRNAs	Ser	Cryptococcus floricola DSM 27421
ACA	2	tRNAs	Thr	Cryptococcus floricola DSM 27421
ACC	0	tRNAs	Thr	Cryptococcus floricola DSM 27421
ACG	1	tRNAs	Thr	Cryptococcus floricola DSM 27421
ACU	7	tRNAs	Thr	Cryptococcus floricola DSM 27421
UGG	3	tRNAs	Trp	Cryptococcus floricola DSM 27421
UAC	5	tRNAs	Tyr	Cryptococcus floricola DSM 27421
UAU	0	tRNAs	Tyr	Cryptococcus floricola DSM 27421
GUA	1	tRNAs	Val	Cryptococcus floricola DSM 27421
GUC	0	tRNAs	Val	Cryptococcus floricola DSM 27421
GUG	2	tRNAs	Val	Cryptococcus floricola DSM 27421
GUU	8	tRNAs	Val	Cryptococcus floricola DSM 27421
GCA	0.7722	RSCU genome	Ala	Cryptococcus deneoformans JEC21
GCC	1.216	RSCU genome	Ala	Cryptococcus deneoformans JEC21
GCG	0.7244	RSCU genome	Ala	Cryptococcus deneoformans JEC21
GCU	1.2874	RSCU genome	Ala	Cryptococcus deneoformans JEC21
AGA	1.1785	RSCU genome	Arg	Cryptococcus deneoformans JEC21
AGG	1.2569	RSCU genome	Arg	Cryptococcus deneoformans JEC21
CGA	1.2388	RSCU genome	Arg	Cryptococcus deneoformans JEC21
CGC	0.8094	RSCU genome	Arg	Cryptococcus deneoformans JEC21
CGG	0.5394	RSCU genome	Arg	Cryptococcus deneoformans JEC21
CGU	0.9771	RSCU genome	Arg	Cryptococcus deneoformans JEC21
AAC	1.116	RSCU genome	Asn	Cryptococcus deneoformans JEC21
AAU	0.884	RSCU genome	Asn	Cryptococcus deneoformans JEC21
GAC	0.9376	RSCU genome	Asp	Cryptococcus deneoformans JEC21
GAU	1.0624	RSCU genome	Asp	Cryptococcus deneoformans JEC21
UGC	0.9257	RSCU genome	Cys	Cryptococcus deneoformans JEC21
UGU	1.0743	RSCU genome	Cys	Cryptococcus deneoformans JEC21
CAA	1.0596	RSCU genome	Gln	Cryptococcus deneoformans JEC21
CAG	0.9404	RSCU genome	Gln	Cryptococcus deneoformans JEC21
GAA	1.0068	RSCU genome	Glu	Cryptococcus deneoformans JEC21
GAG	0.9932	RSCU genome	Glu	Cryptococcus deneoformans JEC21
GGA	0.9471	RSCU genome	Gly	Cryptococcus deneoformans JEC21
GGC	1.055	RSCU genome	Gly	Cryptococcus deneoformans JEC21
GGG	0.647	RSCU genome	Gly	Cryptococcus deneoformans JEC21
GGU	1.3508	RSCU genome	Gly	Cryptococcus deneoformans JEC21
CAC	0.9566	RSCU genome	His	Cryptococcus deneoformans JEC21
CAU	1.0434	RSCU genome	His	Cryptococcus deneoformans JEC21
AUA	0.4306	RSCU genome	Ile	Cryptococcus deneoformans JEC21
AUC	1.5167	RSCU genome	Ile	Cryptococcus deneoformans JEC21
AUU	1.0528	RSCU genome	Ile	Cryptococcus deneoformans JEC21
CUA	0.3539	RSCU genome	Leu	Cryptococcus deneoformans JEC21
CUC	1.6247	RSCU genome	Leu	Cryptococcus deneoformans JEC21
CUG	0.7748	RSCU genome	Leu	Cryptococcus deneoformans JEC21
CUU	1.4851	RSCU genome	Leu	Cryptococcus deneoformans JEC21
UUA	0.4951	RSCU genome	Leu	Cryptococcus deneoformans JEC21
UUG	1.2664	RSCU genome	Leu	Cryptococcus deneoformans JEC21
AAA	0.7824	RSCU genome	Lys	Cryptococcus deneoformans JEC21
AAG	1.2176	RSCU genome	Lys	Cryptococcus deneoformans JEC21
AUG	1	RSCU genome	Met	Cryptococcus deneoformans JEC21
UUC	1.1563	RSCU genome	Phe	Cryptococcus deneoformans JEC21
UUU	0.8437	RSCU genome	Phe	Cryptococcus deneoformans JEC21
CCA	0.8206	RSCU genome	Pro	Cryptococcus deneoformans JEC21
CCC	1.0909	RSCU genome	Pro	Cryptococcus deneoformans JEC21
CCG	0.6251	RSCU genome	Pro	Cryptococcus deneoformans JEC21
CCU	1.4634	RSCU genome	Pro	Cryptococcus deneoformans JEC21
AGC	0.7691	RSCU genome	Ser	Cryptococcus deneoformans JEC21
AGU	0.7091	RSCU genome	Ser	Cryptococcus deneoformans JEC21
UCA	0.9823	RSCU genome	Ser	Cryptococcus deneoformans JEC21
UCC	1.2693	RSCU genome	Ser	Cryptococcus deneoformans JEC21
UCG	0.7186	RSCU genome	Ser	Cryptococcus deneoformans JEC21
UCU	1.5516	RSCU genome	Ser	Cryptococcus deneoformans JEC21
ACA	0.9115	RSCU genome	Thr	Cryptococcus deneoformans JEC21
ACC	1.2326	RSCU genome	Thr	Cryptococcus deneoformans JEC21
ACG	0.6623	RSCU genome	Thr	Cryptococcus deneoformans JEC21
ACU	1.1937	RSCU genome	Thr	Cryptococcus deneoformans JEC21
UGG	1	RSCU genome	Trp	Cryptococcus deneoformans JEC21
UAC	1.1115	RSCU genome	Tyr	Cryptococcus deneoformans JEC21
UAU	0.8885	RSCU genome	Tyr	Cryptococcus deneoformans JEC21
GUA	0.5603	RSCU genome	Val	Cryptococcus deneoformans JEC21
GUC	1.4524	RSCU genome	Val	Cryptococcus deneoformans JEC21
GUG	0.9445	RSCU genome	Val	Cryptococcus deneoformans JEC21
GUU	1.0427	RSCU genome	Val	Cryptococcus deneoformans JEC21
GCA	1	tRNAs	Ala	Cryptococcus deneoformans JEC21
GCC	0	tRNAs	Ala	Cryptococcus deneoformans JEC21
GCG	2	tRNAs	Ala	Cryptococcus deneoformans JEC21
GCU	7	tRNAs	Ala	Cryptococcus deneoformans JEC21
AGA	1	tRNAs	Arg	Cryptococcus deneoformans JEC21
AGG	3	tRNAs	Arg	Cryptococcus deneoformans JEC21
CGA	5	tRNAs	Arg	Cryptococcus deneoformans JEC21
CGC	0	tRNAs	Arg	Cryptococcus deneoformans JEC21
CGG	1	tRNAs	Arg	Cryptococcus deneoformans JEC21
CGU	3	tRNAs	Arg	Cryptococcus deneoformans JEC21
AAC	4	tRNAs	Asn	Cryptococcus deneoformans JEC21
AAU	0	tRNAs	Asn	Cryptococcus deneoformans JEC21
GAC	0	tRNAs	Asp	Cryptococcus deneoformans JEC21
GAU	0	tRNAs	Asp	Cryptococcus deneoformans JEC21
UGC	3	tRNAs	Cys	Cryptococcus deneoformans JEC21
UGU	0	tRNAs	Cys	Cryptococcus deneoformans JEC21
CAA	2	tRNAs	Gln	Cryptococcus deneoformans JEC21
CAG	3	tRNAs	Gln	Cryptococcus deneoformans JEC21
GAA	3	tRNAs	Glu	Cryptococcus deneoformans JEC21
GAG	9	tRNAs	Glu	Cryptococcus deneoformans JEC21
GGA	3	tRNAs	Gly	Cryptococcus deneoformans JEC21
GGC	4	tRNAs	Gly	Cryptococcus deneoformans JEC21
GGG	0	tRNAs	Gly	Cryptococcus deneoformans JEC21
GGU	0	tRNAs	Gly	Cryptococcus deneoformans JEC21
CAC	3	tRNAs	His	Cryptococcus deneoformans JEC21
CAU	0	tRNAs	His	Cryptococcus deneoformans JEC21
AUA	1	tRNAs	Ile	Cryptococcus deneoformans JEC21
AUC	0	tRNAs	Ile	Cryptococcus deneoformans JEC21
AUU	6	tRNAs	Ile	Cryptococcus deneoformans JEC21
CUA	0	tRNAs	Leu	Cryptococcus deneoformans JEC21
CUC	0	tRNAs	Leu	Cryptococcus deneoformans JEC21
CUG	1	tRNAs	Leu	Cryptococcus deneoformans JEC21
CUU	6	tRNAs	Leu	Cryptococcus deneoformans JEC21
UUA	1	tRNAs	Leu	Cryptococcus deneoformans JEC21
UUG	3	tRNAs	Leu	Cryptococcus deneoformans JEC21
AAA	1	tRNAs	Lys	Cryptococcus deneoformans JEC21
AAG	7	tRNAs	Lys	Cryptococcus deneoformans JEC21
AUG	6	tRNAs	Met	Cryptococcus deneoformans JEC21
UUC	5	tRNAs	Phe	Cryptococcus deneoformans JEC21
UUU	0	tRNAs	Phe	Cryptococcus deneoformans JEC21
CCA	1	tRNAs	Pro	Cryptococcus deneoformans JEC21
CCC	0	tRNAs	Pro	Cryptococcus deneoformans JEC21
CCG	1	tRNAs	Pro	Cryptococcus deneoformans JEC21
CCU	5	tRNAs	Pro	Cryptococcus deneoformans JEC21
AGC	0	tRNAs	Ser	Cryptococcus deneoformans JEC21
AGU	0	tRNAs	Ser	Cryptococcus deneoformans JEC21
UCA	1	tRNAs	Ser	Cryptococcus deneoformans JEC21
UCC	0	tRNAs	Ser	Cryptococcus deneoformans JEC21
UCG	0	tRNAs	Ser	Cryptococcus deneoformans JEC21
UCU	6	tRNAs	Ser	Cryptococcus deneoformans JEC21
ACA	1	tRNAs	Thr	Cryptococcus deneoformans JEC21
ACC	0	tRNAs	Thr	Cryptococcus deneoformans JEC21
ACG	1	tRNAs	Thr	Cryptococcus deneoformans JEC21
ACU	5	tRNAs	Thr	Cryptococcus deneoformans JEC21
UGG	3	tRNAs	Trp	Cryptococcus deneoformans JEC21
UAC	4	tRNAs	Tyr	Cryptococcus deneoformans JEC21
UAU	0	tRNAs	Tyr	Cryptococcus deneoformans JEC21
GUA	0	tRNAs	Val	Cryptococcus deneoformans JEC21
GUC	0	tRNAs	Val	Cryptococcus deneoformans JEC21
GUG	2	tRNAs	Val	Cryptococcus deneoformans JEC21
GUU	7	tRNAs	Val	Cryptococcus deneoformans JEC21
GCA	0.8081	RSCU genome	Ala	Cryptococcus gattii WM276
GCC	1.1889	RSCU genome	Ala	Cryptococcus gattii WM276
GCG	0.7045	RSCU genome	Ala	Cryptococcus gattii WM276
GCU	1.2985	RSCU genome	Ala	Cryptococcus gattii WM276
AGA	1.2115	RSCU genome	Arg	Cryptococcus gattii WM276
AGG	1.2259	RSCU genome	Arg	Cryptococcus gattii WM276
CGA	1.2578	RSCU genome	Arg	Cryptococcus gattii WM276
CGC	0.7851	RSCU genome	Arg	Cryptococcus gattii WM276
CGG	0.5298	RSCU genome	Arg	Cryptococcus gattii WM276
CGU	0.9899	RSCU genome	Arg	Cryptococcus gattii WM276
AAC	1.0835	RSCU genome	Asn	Cryptococcus gattii WM276
AAU	0.9165	RSCU genome	Asn	Cryptococcus gattii WM276
GAC	0.913	RSCU genome	Asp	Cryptococcus gattii WM276
GAU	1.087	RSCU genome	Asp	Cryptococcus gattii WM276
UGC	0.9147	RSCU genome	Cys	Cryptococcus gattii WM276
UGU	1.0853	RSCU genome	Cys	Cryptococcus gattii WM276
CAA	1.0694	RSCU genome	Gln	Cryptococcus gattii WM276
CAG	0.9306	RSCU genome	Gln	Cryptococcus gattii WM276
GAA	1.0194	RSCU genome	Glu	Cryptococcus gattii WM276
GAG	0.9806	RSCU genome	Glu	Cryptococcus gattii WM276
GGA	0.9696	RSCU genome	Gly	Cryptococcus gattii WM276
GGC	1.0267	RSCU genome	Gly	Cryptococcus gattii WM276
GGG	0.6407	RSCU genome	Gly	Cryptococcus gattii WM276
GGU	1.363	RSCU genome	Gly	Cryptococcus gattii WM276
CAC	0.9406	RSCU genome	His	Cryptococcus gattii WM276
CAU	1.0594	RSCU genome	His	Cryptococcus gattii WM276
AUA	0.4489	RSCU genome	Ile	Cryptococcus gattii WM276
AUC	1.4581	RSCU genome	Ile	Cryptococcus gattii WM276
AUU	1.093	RSCU genome	Ile	Cryptococcus gattii WM276
CUA	0.3688	RSCU genome	Leu	Cryptococcus gattii WM276
CUC	1.5631	RSCU genome	Leu	Cryptococcus gattii WM276
CUG	0.7571	RSCU genome	Leu	Cryptococcus gattii WM276
CUU	1.5152	RSCU genome	Leu	Cryptococcus gattii WM276
UUA	0.5323	RSCU genome	Leu	Cryptococcus gattii WM276
UUG	1.2636	RSCU genome	Leu	Cryptococcus gattii WM276
AAA	0.7976	RSCU genome	Lys	Cryptococcus gattii WM276
AAG	1.2024	RSCU genome	Lys	Cryptococcus gattii WM276
AUG	1	RSCU genome	Met	Cryptococcus gattii WM276
UUC	1.1411	RSCU genome	Phe	Cryptococcus gattii WM276
UUU	0.8589	RSCU genome	Phe	Cryptococcus gattii WM276
CCA	0.8528	RSCU genome	Pro	Cryptococcus gattii WM276
CCC	1.0616	RSCU genome	Pro	Cryptococcus gattii WM276
CCG	0.6034	RSCU genome	Pro	Cryptococcus gattii WM276
CCU	1.4823	RSCU genome	Pro	Cryptococcus gattii WM276
AGC	0.7601	RSCU genome	Ser	Cryptococcus gattii WM276
AGU	0.7273	RSCU genome	Ser	Cryptococcus gattii WM276
UCA	1.0081	RSCU genome	Ser	Cryptococcus gattii WM276
UCC	1.232	RSCU genome	Ser	Cryptococcus gattii WM276
UCG	0.7083	RSCU genome	Ser	Cryptococcus gattii WM276
UCU	1.5643	RSCU genome	Ser	Cryptococcus gattii WM276
ACA	0.9432	RSCU genome	Thr	Cryptococcus gattii WM276
ACC	1.1908	RSCU genome	Thr	Cryptococcus gattii WM276
ACG	0.6481	RSCU genome	Thr	Cryptococcus gattii WM276
ACU	1.218	RSCU genome	Thr	Cryptococcus gattii WM276
UGG	1	RSCU genome	Trp	Cryptococcus gattii WM276
UAC	1.0924	RSCU genome	Tyr	Cryptococcus gattii WM276
UAU	0.9076	RSCU genome	Tyr	Cryptococcus gattii WM276
GUA	0.569	RSCU genome	Val	Cryptococcus gattii WM276
GUC	1.4155	RSCU genome	Val	Cryptococcus gattii WM276
GUG	0.9437	RSCU genome	Val	Cryptococcus gattii WM276
GUU	1.0718	RSCU genome	Val	Cryptococcus gattii WM276
GCA	1	tRNAs	Ala	Cryptococcus gattii WM276
GCC	0	tRNAs	Ala	Cryptococcus gattii WM276
GCG	2	tRNAs	Ala	Cryptococcus gattii WM276
GCU	7	tRNAs	Ala	Cryptococcus gattii WM276
AGA	1	tRNAs	Arg	Cryptococcus gattii WM276
AGG	3	tRNAs	Arg	Cryptococcus gattii WM276
CGA	5	tRNAs	Arg	Cryptococcus gattii WM276
CGC	0	tRNAs	Arg	Cryptococcus gattii WM276
CGG	1	tRNAs	Arg	Cryptococcus gattii WM276
CGU	3	tRNAs	Arg	Cryptococcus gattii WM276
AAC	4	tRNAs	Asn	Cryptococcus gattii WM276
AAU	0	tRNAs	Asn	Cryptococcus gattii WM276
GAC	0	tRNAs	Asp	Cryptococcus gattii WM276
GAU	0	tRNAs	Asp	Cryptococcus gattii WM276
UGC	3	tRNAs	Cys	Cryptococcus gattii WM276
UGU	0	tRNAs	Cys	Cryptococcus gattii WM276
CAA	2	tRNAs	Gln	Cryptococcus gattii WM276
CAG	3	tRNAs	Gln	Cryptococcus gattii WM276
GAA	3	tRNAs	Glu	Cryptococcus gattii WM276
GAG	10	tRNAs	Glu	Cryptococcus gattii WM276
GGA	3	tRNAs	Gly	Cryptococcus gattii WM276
GGC	4	tRNAs	Gly	Cryptococcus gattii WM276
GGG	0	tRNAs	Gly	Cryptococcus gattii WM276
GGU	0	tRNAs	Gly	Cryptococcus gattii WM276
CAC	3	tRNAs	His	Cryptococcus gattii WM276
CAU	0	tRNAs	His	Cryptococcus gattii WM276
AUA	1	tRNAs	Ile	Cryptococcus gattii WM276
AUC	0	tRNAs	Ile	Cryptococcus gattii WM276
AUU	6	tRNAs	Ile	Cryptococcus gattii WM276
CUA	0	tRNAs	Leu	Cryptococcus gattii WM276
CUC	0	tRNAs	Leu	Cryptococcus gattii WM276
CUG	1	tRNAs	Leu	Cryptococcus gattii WM276
CUU	6	tRNAs	Leu	Cryptococcus gattii WM276
UUA	1	tRNAs	Leu	Cryptococcus gattii WM276
UUG	3	tRNAs	Leu	Cryptococcus gattii WM276
AAA	1	tRNAs	Lys	Cryptococcus gattii WM276
AAG	7	tRNAs	Lys	Cryptococcus gattii WM276
AUG	6	tRNAs	Met	Cryptococcus gattii WM276
UUC	5	tRNAs	Phe	Cryptococcus gattii WM276
UUU	0	tRNAs	Phe	Cryptococcus gattii WM276
CCA	1	tRNAs	Pro	Cryptococcus gattii WM276
CCC	0	tRNAs	Pro	Cryptococcus gattii WM276
CCG	1	tRNAs	Pro	Cryptococcus gattii WM276
CCU	6	tRNAs	Pro	Cryptococcus gattii WM276
AGC	0	tRNAs	Ser	Cryptococcus gattii WM276
AGU	0	tRNAs	Ser	Cryptococcus gattii WM276
UCA	1	tRNAs	Ser	Cryptococcus gattii WM276
UCC	0	tRNAs	Ser	Cryptococcus gattii WM276
UCG	0	tRNAs	Ser	Cryptococcus gattii WM276
UCU	6	tRNAs	Ser	Cryptococcus gattii WM276
ACA	1	tRNAs	Thr	Cryptococcus gattii WM276
ACC	0	tRNAs	Thr	Cryptococcus gattii WM276
ACG	1	tRNAs	Thr	Cryptococcus gattii WM276
ACU	5	tRNAs	Thr	Cryptococcus gattii WM276
UGG	3	tRNAs	Trp	Cryptococcus gattii WM276
UAC	4	tRNAs	Tyr	Cryptococcus gattii WM276
UAU	0	tRNAs	Tyr	Cryptococcus gattii WM276
GUA	0	tRNAs	Val	Cryptococcus gattii WM276
GUC	0	tRNAs	Val	Cryptococcus gattii WM276
GUG	2	tRNAs	Val	Cryptococcus gattii WM276
GUU	7	tRNAs	Val	Cryptococcus gattii WM276
