# Supplementary material for: Genomic and physiological signatures of adaptation in pathogenic fungi
Source: Nat Commun. 2026 Jan 15;17:748. doi: 10.1038/s41467-026-68330-6 (PMC12820176; doi:10.1038/s41467-026-68330-6)
Supplement: Supplementary file 19 — Source Data [file 41467_2026_68330_MOESM19_ESM.zip › Source_Data/Source_SuppFig11.txt]

species	Aminoacid	AACodon	Codon	AAAnticodon	Anticodon	codon_counts	Mean_Distance	Order	Lifestyle
Apiotrichum_akiyoshidainum_HP2023	Ala	Ala(GCA)	GCA	Ala(UGC)	UGC	8	0.430237945	Trichosporonales	Environmental
Apiotrichum_akiyoshidainum_HP2023	Ala	Ala(GCC)	GCC	Ala(GGC)	GGC	0		Trichosporonales	Environmental
Apiotrichum_akiyoshidainum_HP2023	Ala	Ala(GCG)	GCG	Ala(CGC)	CGC	21	0.03432247	Trichosporonales	Environmental
Apiotrichum_akiyoshidainum_HP2023	Ala	Ala(GCT)	GCT	Ala(AGC)	AGC	82	0.032319815	Trichosporonales	Environmental
Apiotrichum_akiyoshidainum_HP2023	Arg	Arg(AGA)	AGA	Arg(UCU)	UCU	5	0.661726225	Trichosporonales	Environmental
Apiotrichum_akiyoshidainum_HP2023	Arg	Arg(AGG)	AGG	Arg(CCU)	CCU	7	0.161209482	Trichosporonales	Environmental
Apiotrichum_akiyoshidainum_HP2023	Arg	Arg(CGA)	CGA	Arg(UCG)	UCG	4	0.44016964	Trichosporonales	Environmental
Apiotrichum_akiyoshidainum_HP2023	Arg	Arg(CGC)	CGC	Arg(GCG)	GCG	0		Trichosporonales	Environmental
Apiotrichum_akiyoshidainum_HP2023	Arg	Arg(CGG)	CGG	Arg(CCG)	CCG	8	0.511645087	Trichosporonales	Environmental
Apiotrichum_akiyoshidainum_HP2023	Arg	Arg(CGT)	CGT	Arg(ACG)	ACG	78	0.016753487	Trichosporonales	Environmental
Apiotrichum_akiyoshidainum_HP2023	Asn	Asn(AAC)	AAC	Asn(GUU)	GUU	43	0.071688734	Trichosporonales	Environmental
Apiotrichum_akiyoshidainum_HP2023	Asn	Asn(AAT)	AAT	Asn(AUU)	AUU	0		Trichosporonales	Environmental
Apiotrichum_akiyoshidainum_HP2023	Asp	Asp(GAC)	GAC	Asp(GUC)	GUC	58	0.033608314	Trichosporonales	Environmental
Apiotrichum_akiyoshidainum_HP2023	Asp	Asp(GAT)	GAT	Asp(AUC)	AUC	0		Trichosporonales	Environmental
Apiotrichum_akiyoshidainum_HP2023	Cys	Cys(TGC)	TGC	Cys(GCA)	GCA	23	0.027187419	Trichosporonales	Environmental
Apiotrichum_akiyoshidainum_HP2023	Cys	Cys(TGT)	TGT	Cys(ACA)	ACA	0		Trichosporonales	Environmental
Apiotrichum_akiyoshidainum_HP2023	Gln	Gln(CAA)	CAA	Gln(UUG)	UUG	4	0.191283851	Trichosporonales	Environmental
Apiotrichum_akiyoshidainum_HP2023	Gln	Gln(CAG)	CAG	Gln(CUG)	CUG	41	0.043750138	Trichosporonales	Environmental
Apiotrichum_akiyoshidainum_HP2023	Glu	Glu(GAA)	GAA	Glu(UUC)	UUC	7	0.395926622	Trichosporonales	Environmental
Apiotrichum_akiyoshidainum_HP2023	Glu	Glu(GAG)	GAG	Glu(CUC)	CUC	1		Trichosporonales	Environmental
Apiotrichum_akiyoshidainum_HP2023	Gly	Gly(GGA)	GGA	Gly(UCC)	UCC	17	0.050484043	Trichosporonales	Environmental
Apiotrichum_akiyoshidainum_HP2023	Gly	Gly(GGC)	GGC	Gly(GCC)	GCC	90	0.002812319	Trichosporonales	Environmental
Apiotrichum_akiyoshidainum_HP2023	Gly	Gly(GGG)	GGG	Gly(CCC)	CCC	2	0.314576554	Trichosporonales	Environmental
Apiotrichum_akiyoshidainum_HP2023	Gly	Gly(GGT)	GGT	Gly(ACC)	ACC	0		Trichosporonales	Environmental
Apiotrichum_akiyoshidainum_HP2023	His	His(CAC)	CAC	His(GUG)	GUG	4	0.024111732	Trichosporonales	Environmental
Apiotrichum_akiyoshidainum_HP2023	His	His(CAT)	CAT	His(AUG)	AUG	0		Trichosporonales	Environmental
Apiotrichum_akiyoshidainum_HP2023	Ile	Ile(ATA)	ATA	Ile(UAU)	UAU	3	0.562221086	Trichosporonales	Environmental
Apiotrichum_akiyoshidainum_HP2023	Ile	Ile(ATC)	ATC	Ile(GAU)	GAU	0		Trichosporonales	Environmental
Apiotrichum_akiyoshidainum_HP2023	Ile	Ile(ATT)	ATT	Ile(AAU)	AAU	63	0.070530393	Trichosporonales	Environmental
Apiotrichum_akiyoshidainum_HP2023	Leu	Leu(CTA)	CTA	Leu(UAG)	UAG	1		Trichosporonales	Environmental
Apiotrichum_akiyoshidainum_HP2023	Leu	Leu(CTC)	CTC	Leu(GAG)	GAG	0		Trichosporonales	Environmental
Apiotrichum_akiyoshidainum_HP2023	Leu	Leu(CTG)	CTG	Leu(CAG)	CAG	9	0.048616124	Trichosporonales	Environmental
Apiotrichum_akiyoshidainum_HP2023	Leu	Leu(CTT)	CTT	Leu(AAG)	AAG	70	0.033545941	Trichosporonales	Environmental
Apiotrichum_akiyoshidainum_HP2023	Leu	Leu(TTA)	TTA	Leu(UAA)	UAA	3	0	Trichosporonales	Environmental
Apiotrichum_akiyoshidainum_HP2023	Leu	Leu(TTG)	TTG	Leu(CAA)	CAA	5	0.575575772	Trichosporonales	Environmental
Apiotrichum_akiyoshidainum_HP2023	Lys	Lys(AAA)	AAA	Lys(UUU)	UUU	6	0.486489505	Trichosporonales	Environmental
Apiotrichum_akiyoshidainum_HP2023	Lys	Lys(AAG)	AAG	Lys(CUU)	CUU	72	0.017303314	Trichosporonales	Environmental
Apiotrichum_akiyoshidainum_HP2023	Met	Met(ATG)	ATG	Met(CAU)	CAU	59	0.700390191	Trichosporonales	Environmental
Apiotrichum_akiyoshidainum_HP2023	Phe	Phe(TTC)	TTC	Phe(GAA)	GAA	48	0.064516644	Trichosporonales	Environmental
Apiotrichum_akiyoshidainum_HP2023	Phe	Phe(TTT)	TTT	Phe(AAA)	AAA	0		Trichosporonales	Environmental
Apiotrichum_akiyoshidainum_HP2023	Pro	Pro(CCA)	CCA	Pro(UGG)	UGG	7	0.5347712	Trichosporonales	Environmental
Apiotrichum_akiyoshidainum_HP2023	Pro	Pro(CCC)	CCC	Pro(GGG)	GGG	0		Trichosporonales	Environmental
Apiotrichum_akiyoshidainum_HP2023	Pro	Pro(CCG)	CCG	Pro(CGG)	CGG	11	0.185172056	Trichosporonales	Environmental
Apiotrichum_akiyoshidainum_HP2023	Pro	Pro(CCT)	CCT	Pro(AGG)	AGG	57	0.037743068	Trichosporonales	Environmental
Apiotrichum_akiyoshidainum_HP2023	Ser	Ser(AGC)	AGC	Ser(GCU)	GCU	14	0.025309018	Trichosporonales	Environmental
Apiotrichum_akiyoshidainum_HP2023	Ser	Ser(AGT)	AGT	Ser(ACU)	ACU	0		Trichosporonales	Environmental
Apiotrichum_akiyoshidainum_HP2023	Ser	Ser(TCA)	TCA	Ser(UGA)	UGA	7	0.619639495	Trichosporonales	Environmental
Apiotrichum_akiyoshidainum_HP2023	Ser	Ser(TCC)	TCC	Ser(GGA)	GGA	0		Trichosporonales	Environmental
Apiotrichum_akiyoshidainum_HP2023	Ser	Ser(TCG)	TCG	Ser(CGA)	CGA	45	0.020895091	Trichosporonales	Environmental
Apiotrichum_akiyoshidainum_HP2023	Ser	Ser(TCT)	TCT	Ser(AGA)	AGA	28	0.059889997	Trichosporonales	Environmental
Apiotrichum_akiyoshidainum_HP2023	Ter	Ter(TAA)	TAA	Ter(UUA)	UUA	0		Trichosporonales	Environmental
Apiotrichum_akiyoshidainum_HP2023	Ter	Ter(TAG)	TAG	Ter(CUA)	CUA	0		Trichosporonales	Environmental
Apiotrichum_akiyoshidainum_HP2023	Ter	Ter(TGA)	TGA	Ter(UCA)	UCA	0		Trichosporonales	Environmental
Apiotrichum_akiyoshidainum_HP2023	Thr	Thr(ACA)	ACA	Thr(UGU)	UGU	10	0.367581615	Trichosporonales	Environmental
Apiotrichum_akiyoshidainum_HP2023	Thr	Thr(ACC)	ACC	Thr(GGU)	GGU	0		Trichosporonales	Environmental
Apiotrichum_akiyoshidainum_HP2023	Thr	Thr(ACG)	ACG	Thr(CGU)	CGU	8	0.258150833	Trichosporonales	Environmental
Apiotrichum_akiyoshidainum_HP2023	Thr	Thr(ACT)	ACT	Thr(AGU)	AGU	51	0.032721415	Trichosporonales	Environmental
Apiotrichum_akiyoshidainum_HP2023	Trp	Trp(TGG)	TGG	Trp(CCA)	CCA	25	0.117302352	Trichosporonales	Environmental
Apiotrichum_akiyoshidainum_HP2023	Tyr	Tyr(TAC)	TAC	Tyr(GUA)	GUA	39	0.079573825	Trichosporonales	Environmental
Apiotrichum_akiyoshidainum_HP2023	Tyr	Tyr(TAT)	TAT	Tyr(AUA)	AUA	0		Trichosporonales	Environmental
Apiotrichum_akiyoshidainum_HP2023	Val	Val(GTA)	GTA	Val(UAC)	UAC	4	0.471985778	Trichosporonales	Environmental
Apiotrichum_akiyoshidainum_HP2023	Val	Val(GTC)	GTC	Val(GAC)	GAC	0		Trichosporonales	Environmental
Apiotrichum_akiyoshidainum_HP2023	Val	Val(GTG)	GTG	Val(CAC)	CAC	10	0.346469848	Trichosporonales	Environmental
Apiotrichum_akiyoshidainum_HP2023	Val	Val(GTT)	GTT	Val(AAC)	AAC	69	0.041712313	Trichosporonales	Environmental
Apiotrichum_brassicae_JCM_1599	Ala	Ala(GCA)	GCA	Ala(UGC)	UGC	4	0.37890404	Trichosporonales	Environmental
Apiotrichum_brassicae_JCM_1599	Ala	Ala(GCC)	GCC	Ala(GGC)	GGC	0		Trichosporonales	Environmental
Apiotrichum_brassicae_JCM_1599	Ala	Ala(GCG)	GCG	Ala(CGC)	CGC	10	0.125819273	Trichosporonales	Environmental
Apiotrichum_brassicae_JCM_1599	Ala	Ala(GCT)	GCT	Ala(AGC)	AGC	27	0.044768664	Trichosporonales	Environmental
Apiotrichum_brassicae_JCM_1599	Arg	Arg(AGA)	AGA	Arg(UCU)	UCU	2	0.339574491	Trichosporonales	Environmental
Apiotrichum_brassicae_JCM_1599	Arg	Arg(AGG)	AGG	Arg(CCU)	CCU	3	0.164893631	Trichosporonales	Environmental
Apiotrichum_brassicae_JCM_1599	Arg	Arg(CGA)	CGA	Arg(UCG)	UCG	3	0.231660688	Trichosporonales	Environmental
Apiotrichum_brassicae_JCM_1599	Arg	Arg(CGC)	CGC	Arg(GCG)	GCG	0		Trichosporonales	Environmental
Apiotrichum_brassicae_JCM_1599	Arg	Arg(CGG)	CGG	Arg(CCG)	CCG	3	0.260335041	Trichosporonales	Environmental
Apiotrichum_brassicae_JCM_1599	Arg	Arg(CGT)	CGT	Arg(ACG)	ACG	25	0.018400371	Trichosporonales	Environmental
Apiotrichum_brassicae_JCM_1599	Asn	Asn(AAC)	AAC	Asn(GUU)	GUU	16	0.003473116	Trichosporonales	Environmental
Apiotrichum_brassicae_JCM_1599	Asn	Asn(AAT)	AAT	Asn(AUU)	AUU	0		Trichosporonales	Environmental
Apiotrichum_brassicae_JCM_1599	Asp	Asp(GAC)	GAC	Asp(GUC)	GUC	5	0.036496484	Trichosporonales	Environmental
Apiotrichum_brassicae_JCM_1599	Asp	Asp(GAT)	GAT	Asp(AUC)	AUC	0		Trichosporonales	Environmental
Apiotrichum_brassicae_JCM_1599	Cys	Cys(TGC)	TGC	Cys(GCA)	GCA	7	0.205756085	Trichosporonales	Environmental
Apiotrichum_brassicae_JCM_1599	Cys	Cys(TGT)	TGT	Cys(ACA)	ACA	0		Trichosporonales	Environmental
Apiotrichum_brassicae_JCM_1599	Gln	Gln(CAA)	CAA	Gln(UUG)	UUG	3	0.59509411	Trichosporonales	Environmental
Apiotrichum_brassicae_JCM_1599	Gln	Gln(CAG)	CAG	Gln(CUG)	CUG	15	0.061324384	Trichosporonales	Environmental
Apiotrichum_brassicae_JCM_1599	Glu	Glu(GAA)	GAA	Glu(UUC)	UUC	4	0.070198422	Trichosporonales	Environmental
Apiotrichum_brassicae_JCM_1599	Glu	Glu(GAG)	GAG	Glu(CUC)	CUC	0		Trichosporonales	Environmental
Apiotrichum_brassicae_JCM_1599	Gly	Gly(GGA)	GGA	Gly(UCC)	UCC	8	0.060075261	Trichosporonales	Environmental
Apiotrichum_brassicae_JCM_1599	Gly	Gly(GGC)	GGC	Gly(GCC)	GCC	8	0.020056816	Trichosporonales	Environmental
Apiotrichum_brassicae_JCM_1599	Gly	Gly(GGG)	GGG	Gly(CCC)	CCC	2	0	Trichosporonales	Environmental
Apiotrichum_brassicae_JCM_1599	Gly	Gly(GGT)	GGT	Gly(ACC)	ACC	0		Trichosporonales	Environmental
Apiotrichum_brassicae_JCM_1599	His	His(CAC)	CAC	His(GUG)	GUG	3	0.060963537	Trichosporonales	Environmental
Apiotrichum_brassicae_JCM_1599	His	His(CAT)	CAT	His(AUG)	AUG	0		Trichosporonales	Environmental
Apiotrichum_brassicae_JCM_1599	Ile	Ile(ATA)	ATA	Ile(UAU)	UAU	1		Trichosporonales	Environmental
Apiotrichum_brassicae_JCM_1599	Ile	Ile(ATC)	ATC	Ile(GAU)	GAU	0		Trichosporonales	Environmental
Apiotrichum_brassicae_JCM_1599	Ile	Ile(ATT)	ATT	Ile(AAU)	AAU	19	0.066021872	Trichosporonales	Environmental
Apiotrichum_brassicae_JCM_1599	Leu	Leu(CTA)	CTA	Leu(UAG)	UAG	1		Trichosporonales	Environmental
Apiotrichum_brassicae_JCM_1599	Leu	Leu(CTC)	CTC	Leu(GAG)	GAG	0		Trichosporonales	Environmental
Apiotrichum_brassicae_JCM_1599	Leu	Leu(CTG)	CTG	Leu(CAG)	CAG	4	0.063234333	Trichosporonales	Environmental
Apiotrichum_brassicae_JCM_1599	Leu	Leu(CTT)	CTT	Leu(AAG)	AAG	26	0.018207218	Trichosporonales	Environmental
Apiotrichum_brassicae_JCM_1599	Leu	Leu(TTA)	TTA	Leu(UAA)	UAA	1		Trichosporonales	Environmental
Apiotrichum_brassicae_JCM_1599	Leu	Leu(TTG)	TTG	Leu(CAA)	CAA	2	0.29885264	Trichosporonales	Environmental
Apiotrichum_brassicae_JCM_1599	Lys	Lys(AAA)	AAA	Lys(UUU)	UUU	3	0.090782483	Trichosporonales	Environmental
Apiotrichum_brassicae_JCM_1599	Lys	Lys(AAG)	AAG	Lys(CUU)	CUU	22	0.005618748	Trichosporonales	Environmental
Apiotrichum_brassicae_JCM_1599	Met	Met(ATG)	ATG	Met(CAU)	CAU	23	0.492653749	Trichosporonales	Environmental
Apiotrichum_brassicae_JCM_1599	Phe	Phe(TTC)	TTC	Phe(GAA)	GAA	16	0.036565373	Trichosporonales	Environmental
Apiotrichum_brassicae_JCM_1599	Phe	Phe(TTT)	TTT	Phe(AAA)	AAA	0		Trichosporonales	Environmental
Apiotrichum_brassicae_JCM_1599	Pro	Pro(CCA)	CCA	Pro(UGG)	UGG	4	0.131840149	Trichosporonales	Environmental
Apiotrichum_brassicae_JCM_1599	Pro	Pro(CCC)	CCC	Pro(GGG)	GGG	0		Trichosporonales	Environmental
Apiotrichum_brassicae_JCM_1599	Pro	Pro(CCG)	CCG	Pro(CGG)	CGG	5	0.463134125	Trichosporonales	Environmental
Apiotrichum_brassicae_JCM_1599	Pro	Pro(CCT)	CCT	Pro(AGG)	AGG	15	0.028971652	Trichosporonales	Environmental
Apiotrichum_brassicae_JCM_1599	Ser	Ser(AGC)	AGC	Ser(GCU)	GCU	6	0.089941965	Trichosporonales	Environmental
Apiotrichum_brassicae_JCM_1599	Ser	Ser(AGT)	AGT	Ser(ACU)	ACU	0		Trichosporonales	Environmental
Apiotrichum_brassicae_JCM_1599	Ser	Ser(TCA)	TCA	Ser(UGA)	UGA	3	0.569935826	Trichosporonales	Environmental
Apiotrichum_brassicae_JCM_1599	Ser	Ser(TCC)	TCC	Ser(GGA)	GGA	0		Trichosporonales	Environmental
Apiotrichum_brassicae_JCM_1599	Ser	Ser(TCG)	TCG	Ser(CGA)	CGA	10	0.191715623	Trichosporonales	Environmental
Apiotrichum_brassicae_JCM_1599	Ser	Ser(TCT)	TCT	Ser(AGA)	AGA	15	0.044227682	Trichosporonales	Environmental
Apiotrichum_brassicae_JCM_1599	Ter	Ter(TAA)	TAA	Ter(UUA)	UUA	0		Trichosporonales	Environmental
Apiotrichum_brassicae_JCM_1599	Ter	Ter(TAG)	TAG	Ter(CUA)	CUA	0		Trichosporonales	Environmental
Apiotrichum_brassicae_JCM_1599	Ter	Ter(TGA)	TGA	Ter(UCA)	UCA	0		Trichosporonales	Environmental
Apiotrichum_brassicae_JCM_1599	Thr	Thr(ACA)	ACA	Thr(UGU)	UGU	3	0.493550497	Trichosporonales	Environmental
Apiotrichum_brassicae_JCM_1599	Thr	Thr(ACC)	ACC	Thr(GGU)	GGU	0		Trichosporonales	Environmental
Apiotrichum_brassicae_JCM_1599	Thr	Thr(ACG)	ACG	Thr(CGU)	CGU	4	0.525289816	Trichosporonales	Environmental
Apiotrichum_brassicae_JCM_1599	Thr	Thr(ACT)	ACT	Thr(AGU)	AGU	21	0.200930788	Trichosporonales	Environmental
Apiotrichum_brassicae_JCM_1599	Trp	Trp(TGG)	TGG	Trp(CCA)	CCA	8	0.033265052	Trichosporonales	Environmental
Apiotrichum_brassicae_JCM_1599	Tyr	Tyr(TAC)	TAC	Tyr(GUA)	GUA	14	0.008995104	Trichosporonales	Environmental
Apiotrichum_brassicae_JCM_1599	Tyr	Tyr(TAT)	TAT	Tyr(AUA)	AUA	0		Trichosporonales	Environmental
Apiotrichum_brassicae_JCM_1599	Val	Val(GTA)	GTA	Val(UAC)	UAC	2	0.188436357	Trichosporonales	Environmental
Apiotrichum_brassicae_JCM_1599	Val	Val(GTC)	GTC	Val(GAC)	GAC	0		Trichosporonales	Environmental
Apiotrichum_brassicae_JCM_1599	Val	Val(GTG)	GTG	Val(CAC)	CAC	4	0.159848745	Trichosporonales	Environmental
Apiotrichum_brassicae_JCM_1599	Val	Val(GTT)	GTT	Val(AAC)	AAC	24	0.084208261	Trichosporonales	Environmental
Apiotrichum_domesticum_JCM_9580	Ala	Ala(GCA)	GCA	Ala(UGC)	UGC	4	0.217064905	Trichosporonales	Environmental
Apiotrichum_domesticum_JCM_9580	Ala	Ala(GCC)	GCC	Ala(GGC)	GGC	0		Trichosporonales	Environmental
Apiotrichum_domesticum_JCM_9580	Ala	Ala(GCG)	GCG	Ala(CGC)	CGC	8	0.054343232	Trichosporonales	Environmental
Apiotrichum_domesticum_JCM_9580	Ala	Ala(GCT)	GCT	Ala(AGC)	AGC	22	0.032309988	Trichosporonales	Environmental
Apiotrichum_domesticum_JCM_9580	Arg	Arg(AGA)	AGA	Arg(UCU)	UCU	1		Trichosporonales	Environmental
Apiotrichum_domesticum_JCM_9580	Arg	Arg(AGG)	AGG	Arg(CCU)	CCU	3	0.269156985	Trichosporonales	Environmental
Apiotrichum_domesticum_JCM_9580	Arg	Arg(CGA)	CGA	Arg(UCG)	UCG	2	0.320789115	Trichosporonales	Environmental
Apiotrichum_domesticum_JCM_9580	Arg	Arg(CGC)	CGC	Arg(GCG)	GCG	0		Trichosporonales	Environmental
Apiotrichum_domesticum_JCM_9580	Arg	Arg(CGG)	CGG	Arg(CCG)	CCG	3	0.335357981	Trichosporonales	Environmental
Apiotrichum_domesticum_JCM_9580	Arg	Arg(CGT)	CGT	Arg(ACG)	ACG	22	0.01855178	Trichosporonales	Environmental
Apiotrichum_domesticum_JCM_9580	Asn	Asn(AAC)	AAC	Asn(GUU)	GUU	13	0.007836774	Trichosporonales	Environmental
Apiotrichum_domesticum_JCM_9580	Asn	Asn(AAT)	AAT	Asn(AUU)	AUU	0		Trichosporonales	Environmental
Apiotrichum_domesticum_JCM_9580	Asp	Asp(GAC)	GAC	Asp(GUC)	GUC	1		Trichosporonales	Environmental
Apiotrichum_domesticum_JCM_9580	Asp	Asp(GAT)	GAT	Asp(AUC)	AUC	0		Trichosporonales	Environmental
Apiotrichum_domesticum_JCM_9580	Cys	Cys(TGC)	TGC	Cys(GCA)	GCA	8	0.141209057	Trichosporonales	Environmental
Apiotrichum_domesticum_JCM_9580	Cys	Cys(TGT)	TGT	Cys(ACA)	ACA	0		Trichosporonales	Environmental
Apiotrichum_domesticum_JCM_9580	Gln	Gln(CAA)	CAA	Gln(UUG)	UUG	2	0.036151576	Trichosporonales	Environmental
Apiotrichum_domesticum_JCM_9580	Gln	Gln(CAG)	CAG	Gln(CUG)	CUG	11	0.011944767	Trichosporonales	Environmental
Apiotrichum_domesticum_JCM_9580	Glu	Glu(GAA)	GAA	Glu(UUC)	UUC	3	0.158182552	Trichosporonales	Environmental
Apiotrichum_domesticum_JCM_9580	Glu	Glu(GAG)	GAG	Glu(CUC)	CUC	0		Trichosporonales	Environmental
Apiotrichum_domesticum_JCM_9580	Gly	Gly(GGA)	GGA	Gly(UCC)	UCC	5	0.098096819	Trichosporonales	Environmental
Apiotrichum_domesticum_JCM_9580	Gly	Gly(GGC)	GGC	Gly(GCC)	GCC	19	0.020972833	Trichosporonales	Environmental
Apiotrichum_domesticum_JCM_9580	Gly	Gly(GGG)	GGG	Gly(CCC)	CCC	3	0.376083929	Trichosporonales	Environmental
Apiotrichum_domesticum_JCM_9580	Gly	Gly(GGT)	GGT	Gly(ACC)	ACC	0		Trichosporonales	Environmental
Apiotrichum_domesticum_JCM_9580	His	His(CAC)	CAC	His(GUG)	GUG	0		Trichosporonales	Environmental
Apiotrichum_domesticum_JCM_9580	His	His(CAT)	CAT	His(AUG)	AUG	0		Trichosporonales	Environmental
Apiotrichum_domesticum_JCM_9580	Ile	Ile(ATA)	ATA	Ile(UAU)	UAU	1		Trichosporonales	Environmental
Apiotrichum_domesticum_JCM_9580	Ile	Ile(ATC)	ATC	Ile(GAU)	GAU	0		Trichosporonales	Environmental
Apiotrichum_domesticum_JCM_9580	Ile	Ile(ATT)	ATT	Ile(AAU)	AAU	16	0.064394502	Trichosporonales	Environmental
Apiotrichum_domesticum_JCM_9580	Leu	Leu(CTA)	CTA	Leu(UAG)	UAG	1		Trichosporonales	Environmental
Apiotrichum_domesticum_JCM_9580	Leu	Leu(CTC)	CTC	Leu(GAG)	GAG	0		Trichosporonales	Environmental
Apiotrichum_domesticum_JCM_9580	Leu	Leu(CTG)	CTG	Leu(CAG)	CAG	5	0.019168831	Trichosporonales	Environmental
Apiotrichum_domesticum_JCM_9580	Leu	Leu(CTT)	CTT	Leu(AAG)	AAG	20	0.041744323	Trichosporonales	Environmental
Apiotrichum_domesticum_JCM_9580	Leu	Leu(TTA)	TTA	Leu(UAA)	UAA	1		Trichosporonales	Environmental
Apiotrichum_domesticum_JCM_9580	Leu	Leu(TTG)	TTG	Leu(CAA)	CAA	2	0.335709538	Trichosporonales	Environmental
Apiotrichum_domesticum_JCM_9580	Lys	Lys(AAA)	AAA	Lys(UUU)	UUU	2	0.125464539	Trichosporonales	Environmental
Apiotrichum_domesticum_JCM_9580	Lys	Lys(AAG)	AAG	Lys(CUU)	CUU	20	0.008035044	Trichosporonales	Environmental
Apiotrichum_domesticum_JCM_9580	Met	Met(ATG)	ATG	Met(CAU)	CAU	16	0.53881334	Trichosporonales	Environmental
Apiotrichum_domesticum_JCM_9580	Phe	Phe(TTC)	TTC	Phe(GAA)	GAA	13	0.03569312	Trichosporonales	Environmental
Apiotrichum_domesticum_JCM_9580	Phe	Phe(TTT)	TTT	Phe(AAA)	AAA	0		Trichosporonales	Environmental
Apiotrichum_domesticum_JCM_9580	Pro	Pro(CCA)	CCA	Pro(UGG)	UGG	3	0.14880452	Trichosporonales	Environmental
Apiotrichum_domesticum_JCM_9580	Pro	Pro(CCC)	CCC	Pro(GGG)	GGG	0		Trichosporonales	Environmental
Apiotrichum_domesticum_JCM_9580	Pro	Pro(CCG)	CCG	Pro(CGG)	CGG	7	0.048680161	Trichosporonales	Environmental
Apiotrichum_domesticum_JCM_9580	Pro	Pro(CCT)	CCT	Pro(AGG)	AGG	16	0.035283701	Trichosporonales	Environmental
Apiotrichum_domesticum_JCM_9580	Ser	Ser(AGC)	AGC	Ser(GCU)	GCU	8	0.115870225	Trichosporonales	Environmental
Apiotrichum_domesticum_JCM_9580	Ser	Ser(AGT)	AGT	Ser(ACU)	ACU	0		Trichosporonales	Environmental
Apiotrichum_domesticum_JCM_9580	Ser	Ser(TCA)	TCA	Ser(UGA)	UGA	2	0.198522919	Trichosporonales	Environmental
Apiotrichum_domesticum_JCM_9580	Ser	Ser(TCC)	TCC	Ser(GGA)	GGA	0		Trichosporonales	Environmental
Apiotrichum_domesticum_JCM_9580	Ser	Ser(TCG)	TCG	Ser(CGA)	CGA	11	0.271565685	Trichosporonales	Environmental
Apiotrichum_domesticum_JCM_9580	Ser	Ser(TCT)	TCT	Ser(AGA)	AGA	9	0.146197689	Trichosporonales	Environmental
Apiotrichum_domesticum_JCM_9580	Ter	Ter(TAA)	TAA	Ter(UUA)	UUA	1		Trichosporonales	Environmental
Apiotrichum_domesticum_JCM_9580	Ter	Ter(TAG)	TAG	Ter(CUA)	CUA	0		Trichosporonales	Environmental
Apiotrichum_domesticum_JCM_9580	Ter	Ter(TGA)	TGA	Ter(UCA)	UCA	0		Trichosporonales	Environmental
Apiotrichum_domesticum_JCM_9580	Thr	Thr(ACA)	ACA	Thr(UGU)	UGU	2	0.406746162	Trichosporonales	Environmental
Apiotrichum_domesticum_JCM_9580	Thr	Thr(ACC)	ACC	Thr(GGU)	GGU	0		Trichosporonales	Environmental
Apiotrichum_domesticum_JCM_9580	Thr	Thr(ACG)	ACG	Thr(CGU)	CGU	6	0.269032744	Trichosporonales	Environmental
Apiotrichum_domesticum_JCM_9580	Thr	Thr(ACT)	ACT	Thr(AGU)	AGU	15	0	Trichosporonales	Environmental
Apiotrichum_domesticum_JCM_9580	Trp	Trp(TGG)	TGG	Trp(CCA)	CCA	6	0.037529435	Trichosporonales	Environmental
Apiotrichum_domesticum_JCM_9580	Tyr	Tyr(TAC)	TAC	Tyr(GUA)	GUA	12	0.121313013	Trichosporonales	Environmental
Apiotrichum_domesticum_JCM_9580	Tyr	Tyr(TAT)	TAT	Tyr(AUA)	AUA	0		Trichosporonales	Environmental
Apiotrichum_domesticum_JCM_9580	Val	Val(GTA)	GTA	Val(UAC)	UAC	2	0.338295716	Trichosporonales	Environmental
Apiotrichum_domesticum_JCM_9580	Val	Val(GTC)	GTC	Val(GAC)	GAC	0		Trichosporonales	Environmental
Apiotrichum_domesticum_JCM_9580	Val	Val(GTG)	GTG	Val(CAC)	CAC	4	0.112773123	Trichosporonales	Environmental
Apiotrichum_domesticum_JCM_9580	Val	Val(GTT)	GTT	Val(AAC)	AAC	18	0.024684374	Trichosporonales	Environmental
Apiotrichum_gamsii_JCM_9941	Ala	Ala(GCA)	GCA	Ala(UGC)	UGC	5	0.329066371	Trichosporonales	Environmental
Apiotrichum_gamsii_JCM_9941	Ala	Ala(GCC)	GCC	Ala(GGC)	GGC	1		Trichosporonales	Environmental
Apiotrichum_gamsii_JCM_9941	Ala	Ala(GCG)	GCG	Ala(CGC)	CGC	10	0.121770579	Trichosporonales	Environmental
Apiotrichum_gamsii_JCM_9941	Ala	Ala(GCT)	GCT	Ala(AGC)	AGC	8	0.127548866	Trichosporonales	Environmental
Apiotrichum_gamsii_JCM_9941	Arg	Arg(AGA)	AGA	Arg(UCU)	UCU	3	0.463829139	Trichosporonales	Environmental
Apiotrichum_gamsii_JCM_9941	Arg	Arg(AGG)	AGG	Arg(CCU)	CCU	2	0.330116963	Trichosporonales	Environmental
Apiotrichum_gamsii_JCM_9941	Arg	Arg(CGA)	CGA	Arg(UCG)	UCG	2	0.465744561	Trichosporonales	Environmental
Apiotrichum_gamsii_JCM_9941	Arg	Arg(CGC)	CGC	Arg(GCG)	GCG	0		Trichosporonales	Environmental
Apiotrichum_gamsii_JCM_9941	Arg	Arg(CGG)	CGG	Arg(CCG)	CCG	3	0.379257433	Trichosporonales	Environmental
Apiotrichum_gamsii_JCM_9941	Arg	Arg(CGT)	CGT	Arg(ACG)	ACG	28	0.045507165	Trichosporonales	Environmental
Apiotrichum_gamsii_JCM_9941	Asn	Asn(AAC)	AAC	Asn(GUU)	GUU	16	0.102828332	Trichosporonales	Environmental
Apiotrichum_gamsii_JCM_9941	Asn	Asn(AAT)	AAT	Asn(AUU)	AUU	0		Trichosporonales	Environmental
Apiotrichum_gamsii_JCM_9941	Asp	Asp(GAC)	GAC	Asp(GUC)	GUC	26	0.085662874	Trichosporonales	Environmental
Apiotrichum_gamsii_JCM_9941	Asp	Asp(GAT)	GAT	Asp(AUC)	AUC	0		Trichosporonales	Environmental
Apiotrichum_gamsii_JCM_9941	Cys	Cys(TGC)	TGC	Cys(GCA)	GCA	8	0.38122485	Trichosporonales	Environmental
Apiotrichum_gamsii_JCM_9941	Cys	Cys(TGT)	TGT	Cys(ACA)	ACA	0		Trichosporonales	Environmental
Apiotrichum_gamsii_JCM_9941	Gln	Gln(CAA)	CAA	Gln(UUG)	UUG	2	0.309036778	Trichosporonales	Environmental
Apiotrichum_gamsii_JCM_9941	Gln	Gln(CAG)	CAG	Gln(CUG)	CUG	18	0.091379185	Trichosporonales	Environmental
Apiotrichum_gamsii_JCM_9941	Glu	Glu(GAA)	GAA	Glu(UUC)	UUC	3	0.079631575	Trichosporonales	Environmental
Apiotrichum_gamsii_JCM_9941	Glu	Glu(GAG)	GAG	Glu(CUC)	CUC	0		Trichosporonales	Environmental
Apiotrichum_gamsii_JCM_9941	Gly	Gly(GGA)	GGA	Gly(UCC)	UCC	7	0.332035621	Trichosporonales	Environmental
Apiotrichum_gamsii_JCM_9941	Gly	Gly(GGC)	GGC	Gly(GCC)	GCC	33	0.073472146	Trichosporonales	Environmental
Apiotrichum_gamsii_JCM_9941	Gly	Gly(GGG)	GGG	Gly(CCC)	CCC	3	0.636772534	Trichosporonales	Environmental
Apiotrichum_gamsii_JCM_9941	Gly	Gly(GGT)	GGT	Gly(ACC)	ACC	0		Trichosporonales	Environmental
Apiotrichum_gamsii_JCM_9941	His	His(CAC)	CAC	His(GUG)	GUG	2	0.08309566	Trichosporonales	Environmental
Apiotrichum_gamsii_JCM_9941	His	His(CAT)	CAT	His(AUG)	AUG	0		Trichosporonales	Environmental
Apiotrichum_gamsii_JCM_9941	Ile	Ile(ATA)	ATA	Ile(UAU)	UAU	1		Trichosporonales	Environmental
Apiotrichum_gamsii_JCM_9941	Ile	Ile(ATC)	ATC	Ile(GAU)	GAU	0		Trichosporonales	Environmental
Apiotrichum_gamsii_JCM_9941	Ile	Ile(ATT)	ATT	Ile(AAU)	AAU	5	0.035415546	Trichosporonales	Environmental
Apiotrichum_gamsii_JCM_9941	Leu	Leu(CTA)	CTA	Leu(UAG)	UAG	1		Trichosporonales	Environmental
Apiotrichum_gamsii_JCM_9941	Leu	Leu(CTC)	CTC	Leu(GAG)	GAG	0		Trichosporonales	Environmental
Apiotrichum_gamsii_JCM_9941	Leu	Leu(CTG)	CTG	Leu(CAG)	CAG	7	0.0531288	Trichosporonales	Environmental
Apiotrichum_gamsii_JCM_9941	Leu	Leu(CTT)	CTT	Leu(AAG)	AAG	27	0.01049875	Trichosporonales	Environmental
Apiotrichum_gamsii_JCM_9941	Leu	Leu(TTA)	TTA	Leu(UAA)	UAA	3	0.832442302	Trichosporonales	Environmental
Apiotrichum_gamsii_JCM_9941	Leu	Leu(TTG)	TTG	Leu(CAA)	CAA	3	0.506941196	Trichosporonales	Environmental
Apiotrichum_gamsii_JCM_9941	Lys	Lys(AAA)	AAA	Lys(UUU)	UUU	4	0.481002013	Trichosporonales	Environmental
Apiotrichum_gamsii_JCM_9941	Lys	Lys(AAG)	AAG	Lys(CUU)	CUU	25	0.050178107	Trichosporonales	Environmental
Apiotrichum_gamsii_JCM_9941	Met	Met(ATG)	ATG	Met(CAU)	CAU	21	0.641705082	Trichosporonales	Environmental
Apiotrichum_gamsii_JCM_9941	Phe	Phe(TTC)	TTC	Phe(GAA)	GAA	17	0.195155505	Trichosporonales	Environmental
Apiotrichum_gamsii_JCM_9941	Phe	Phe(TTT)	TTT	Phe(AAA)	AAA	0		Trichosporonales	Environmental
Apiotrichum_gamsii_JCM_9941	Pro	Pro(CCA)	CCA	Pro(UGG)	UGG	5	0.388947082	Trichosporonales	Environmental
Apiotrichum_gamsii_JCM_9941	Pro	Pro(CCC)	CCC	Pro(GGG)	GGG	0		Trichosporonales	Environmental
Apiotrichum_gamsii_JCM_9941	Pro	Pro(CCG)	CCG	Pro(CGG)	CGG	6	0.317169245	Trichosporonales	Environmental
Apiotrichum_gamsii_JCM_9941	Pro	Pro(CCT)	CCT	Pro(AGG)	AGG	20	0.073016719	Trichosporonales	Environmental
Apiotrichum_gamsii_JCM_9941	Ser	Ser(AGC)	AGC	Ser(GCU)	GCU	1		Trichosporonales	Environmental
Apiotrichum_gamsii_JCM_9941	Ser	Ser(AGT)	AGT	Ser(ACU)	ACU	0		Trichosporonales	Environmental
Apiotrichum_gamsii_JCM_9941	Ser	Ser(TCA)	TCA	Ser(UGA)	UGA	3	0.85769529	Trichosporonales	Environmental
Apiotrichum_gamsii_JCM_9941	Ser	Ser(TCC)	TCC	Ser(GGA)	GGA	0		Trichosporonales	Environmental
Apiotrichum_gamsii_JCM_9941	Ser	Ser(TCG)	TCG	Ser(CGA)	CGA	18	0.077751196	Trichosporonales	Environmental
Apiotrichum_gamsii_JCM_9941	Ser	Ser(TCT)	TCT	Ser(AGA)	AGA	9	0.171584054	Trichosporonales	Environmental
Apiotrichum_gamsii_JCM_9941	Ter	Ter(TAA)	TAA	Ter(UUA)	UUA	0		Trichosporonales	Environmental
Apiotrichum_gamsii_JCM_9941	Ter	Ter(TAG)	TAG	Ter(CUA)	CUA	0		Trichosporonales	Environmental
Apiotrichum_gamsii_JCM_9941	Ter	Ter(TGA)	TGA	Ter(UCA)	UCA	0		Trichosporonales	Environmental
Apiotrichum_gamsii_JCM_9941	Thr	Thr(ACA)	ACA	Thr(UGU)	UGU	2	0.240315857	Trichosporonales	Environmental
Apiotrichum_gamsii_JCM_9941	Thr	Thr(ACC)	ACC	Thr(GGU)	GGU	0		Trichosporonales	Environmental
Apiotrichum_gamsii_JCM_9941	Thr	Thr(ACG)	ACG	Thr(CGU)	CGU	6	0.235061267	Trichosporonales	Environmental
Apiotrichum_gamsii_JCM_9941	Thr	Thr(ACT)	ACT	Thr(AGU)	AGU	21	0.033811851	Trichosporonales	Environmental
Apiotrichum_gamsii_JCM_9941	Trp	Trp(TGG)	TGG	Trp(CCA)	CCA	8	0.171433849	Trichosporonales	Environmental
Apiotrichum_gamsii_JCM_9941	Tyr	Tyr(TAC)	TAC	Tyr(GUA)	GUA	15	0.080073252	Trichosporonales	Environmental
Apiotrichum_gamsii_JCM_9941	Tyr	Tyr(TAT)	TAT	Tyr(AUA)	AUA	0		Trichosporonales	Environmental
Apiotrichum_gamsii_JCM_9941	Val	Val(GTA)	GTA	Val(UAC)	UAC	1		Trichosporonales	Environmental
Apiotrichum_gamsii_JCM_9941	Val	Val(GTC)	GTC	Val(GAC)	GAC	0		Trichosporonales	Environmental
Apiotrichum_gamsii_JCM_9941	Val	Val(GTG)	GTG	Val(CAC)	CAC	7	0.48400942	Trichosporonales	Environmental
Apiotrichum_gamsii_JCM_9941	Val	Val(GTT)	GTT	Val(AAC)	AAC	6	0.068385073	Trichosporonales	Environmental
Apiotrichum_gracile_JCM_10018	Ala	Ala(GCA)	GCA	Ala(UGC)	UGC	10	0.258517327	Trichosporonales	Environmental
Apiotrichum_gracile_JCM_10018	Ala	Ala(GCC)	GCC	Ala(GGC)	GGC	0		Trichosporonales	Environmental
Apiotrichum_gracile_JCM_10018	Ala	Ala(GCG)	GCG	Ala(CGC)	CGC	14	0.048848272	Trichosporonales	Environmental
Apiotrichum_gracile_JCM_10018	Ala	Ala(GCT)	GCT	Ala(AGC)	AGC	52	0.039407864	Trichosporonales	Environmental
Apiotrichum_gracile_JCM_10018	Arg	Arg(AGA)	AGA	Arg(UCU)	UCU	2	0.506949577	Trichosporonales	Environmental
Apiotrichum_gracile_JCM_10018	Arg	Arg(AGG)	AGG	Arg(CCU)	CCU	6	0.221194459	Trichosporonales	Environmental
Apiotrichum_gracile_JCM_10018	Arg	Arg(CGA)	CGA	Arg(UCG)	UCG	3	0.330993254	Trichosporonales	Environmental
Apiotrichum_gracile_JCM_10018	Arg	Arg(CGC)	CGC	Arg(GCG)	GCG	0		Trichosporonales	Environmental
Apiotrichum_gracile_JCM_10018	Arg	Arg(CGG)	CGG	Arg(CCG)	CCG	7	0.304647074	Trichosporonales	Environmental
Apiotrichum_gracile_JCM_10018	Arg	Arg(CGT)	CGT	Arg(ACG)	ACG	50	0.014167691	Trichosporonales	Environmental
Apiotrichum_gracile_JCM_10018	Asn	Asn(AAC)	AAC	Asn(GUU)	GUU	28	0.107888654	Trichosporonales	Environmental
Apiotrichum_gracile_JCM_10018	Asn	Asn(AAT)	AAT	Asn(AUU)	AUU	0		Trichosporonales	Environmental
Apiotrichum_gracile_JCM_10018	Asp	Asp(GAC)	GAC	Asp(GUC)	GUC	42	0.018469926	Trichosporonales	Environmental
Apiotrichum_gracile_JCM_10018	Asp	Asp(GAT)	GAT	Asp(AUC)	AUC	0		Trichosporonales	Environmental
Apiotrichum_gracile_JCM_10018	Cys	Cys(TGC)	TGC	Cys(GCA)	GCA	16	0.05725235	Trichosporonales	Environmental
Apiotrichum_gracile_JCM_10018	Cys	Cys(TGT)	TGT	Cys(ACA)	ACA	0		Trichosporonales	Environmental
Apiotrichum_gracile_JCM_10018	Gln	Gln(CAA)	CAA	Gln(UUG)	UUG	5	0.382011035	Trichosporonales	Environmental
Apiotrichum_gracile_JCM_10018	Gln	Gln(CAG)	CAG	Gln(CUG)	CUG	25	0.105352381	Trichosporonales	Environmental
Apiotrichum_gracile_JCM_10018	Glu	Glu(GAA)	GAA	Glu(UUC)	UUC	6	0.282372447	Trichosporonales	Environmental
Apiotrichum_gracile_JCM_10018	Glu	Glu(GAG)	GAG	Glu(CUC)	CUC	0		Trichosporonales	Environmental
Apiotrichum_gracile_JCM_10018	Gly	Gly(GGA)	GGA	Gly(UCC)	UCC	17	0.113254495	Trichosporonales	Environmental
Apiotrichum_gracile_JCM_10018	Gly	Gly(GGC)	GGC	Gly(GCC)	GCC	42	0.065741221	Trichosporonales	Environmental
Apiotrichum_gracile_JCM_10018	Gly	Gly(GGG)	GGG	Gly(CCC)	CCC	3	0.018916695	Trichosporonales	Environmental
Apiotrichum_gracile_JCM_10018	Gly	Gly(GGT)	GGT	Gly(ACC)	ACC	0		Trichosporonales	Environmental
Apiotrichum_gracile_JCM_10018	His	His(CAC)	CAC	His(GUG)	GUG	5	0.112256296	Trichosporonales	Environmental
Apiotrichum_gracile_JCM_10018	His	His(CAT)	CAT	His(AUG)	AUG	0		Trichosporonales	Environmental
Apiotrichum_gracile_JCM_10018	Ile	Ile(ATA)	ATA	Ile(UAU)	UAU	2	0.22136176	Trichosporonales	Environmental
Apiotrichum_gracile_JCM_10018	Ile	Ile(ATC)	ATC	Ile(GAU)	GAU	0		Trichosporonales	Environmental
Apiotrichum_gracile_JCM_10018	Ile	Ile(ATT)	ATT	Ile(AAU)	AAU	40	0.03795676	Trichosporonales	Environmental
Apiotrichum_gracile_JCM_10018	Leu	Leu(CTA)	CTA	Leu(UAG)	UAG	3	0.787299368	Trichosporonales	Environmental
Apiotrichum_gracile_JCM_10018	Leu	Leu(CTC)	CTC	Leu(GAG)	GAG	0		Trichosporonales	Environmental
Apiotrichum_gracile_JCM_10018	Leu	Leu(CTG)	CTG	Leu(CAG)	CAG	9	0.067641629	Trichosporonales	Environmental
Apiotrichum_gracile_JCM_10018	Leu	Leu(CTT)	CTT	Leu(AAG)	AAG	52	0.025198011	Trichosporonales	Environmental
Apiotrichum_gracile_JCM_10018	Leu	Leu(TTA)	TTA	Leu(UAA)	UAA	4	0.846645562	Trichosporonales	Environmental
Apiotrichum_gracile_JCM_10018	Leu	Leu(TTG)	TTG	Leu(CAA)	CAA	4	0.249419389	Trichosporonales	Environmental
Apiotrichum_gracile_JCM_10018	Lys	Lys(AAA)	AAA	Lys(UUU)	UUU	5	0.195462338	Trichosporonales	Environmental
Apiotrichum_gracile_JCM_10018	Lys	Lys(AAG)	AAG	Lys(CUU)	CUU	48	0.012538322	Trichosporonales	Environmental
Apiotrichum_gracile_JCM_10018	Met	Met(ATG)	ATG	Met(CAU)	CAU	46	0.598900471	Trichosporonales	Environmental
Apiotrichum_gracile_JCM_10018	Phe	Phe(TTC)	TTC	Phe(GAA)	GAA	29	0.049477497	Trichosporonales	Environmental
Apiotrichum_gracile_JCM_10018	Phe	Phe(TTT)	TTT	Phe(AAA)	AAA	0		Trichosporonales	Environmental
Apiotrichum_gracile_JCM_10018	Pro	Pro(CCA)	CCA	Pro(UGG)	UGG	6	0.249235226	Trichosporonales	Environmental
Apiotrichum_gracile_JCM_10018	Pro	Pro(CCC)	CCC	Pro(GGG)	GGG	0		Trichosporonales	Environmental
Apiotrichum_gracile_JCM_10018	Pro	Pro(CCG)	CCG	Pro(CGG)	CGG	12	0.116969365	Trichosporonales	Environmental
Apiotrichum_gracile_JCM_10018	Pro	Pro(CCT)	CCT	Pro(AGG)	AGG	41	0.027877813	Trichosporonales	Environmental
Apiotrichum_gracile_JCM_10018	Ser	Ser(AGC)	AGC	Ser(GCU)	GCU	12	0.196169338	Trichosporonales	Environmental
Apiotrichum_gracile_JCM_10018	Ser	Ser(AGT)	AGT	Ser(ACU)	ACU	0		Trichosporonales	Environmental
Apiotrichum_gracile_JCM_10018	Ser	Ser(TCA)	TCA	Ser(UGA)	UGA	4	0.500766392	Trichosporonales	Environmental
Apiotrichum_gracile_JCM_10018	Ser	Ser(TCC)	TCC	Ser(GGA)	GGA	0		Trichosporonales	Environmental
Apiotrichum_gracile_JCM_10018	Ser	Ser(TCG)	TCG	Ser(CGA)	CGA	34	0.081301785	Trichosporonales	Environmental
Apiotrichum_gracile_JCM_10018	Ser	Ser(TCT)	TCT	Ser(AGA)	AGA	24	0.061291297	Trichosporonales	Environmental
Apiotrichum_gracile_JCM_10018	Ter	Ter(TAA)	TAA	Ter(UUA)	UUA	0		Trichosporonales	Environmental
Apiotrichum_gracile_JCM_10018	Ter	Ter(TAG)	TAG	Ter(CUA)	CUA	0		Trichosporonales	Environmental
Apiotrichum_gracile_JCM_10018	Ter	Ter(TGA)	TGA	Ter(UCA)	UCA	0		Trichosporonales	Environmental
Apiotrichum_gracile_JCM_10018	Thr	Thr(ACA)	ACA	Thr(UGU)	UGU	6	0.401267216	Trichosporonales	Environmental
Apiotrichum_gracile_JCM_10018	Thr	Thr(ACC)	ACC	Thr(GGU)	GGU	0		Trichosporonales	Environmental
Apiotrichum_gracile_JCM_10018	Thr	Thr(ACG)	ACG	Thr(CGU)	CGU	9	0.189712981	Trichosporonales	Environmental
Apiotrichum_gracile_JCM_10018	Thr	Thr(ACT)	ACT	Thr(AGU)	AGU	39	0.038615108	Trichosporonales	Environmental
Apiotrichum_gracile_JCM_10018	Trp	Trp(TGG)	TGG	Trp(CCA)	CCA	18	0.135547574	Trichosporonales	Environmental
Apiotrichum_gracile_JCM_10018	Tyr	Tyr(TAC)	TAC	Tyr(GUA)	GUA	25	0.042913864	Trichosporonales	Environmental
Apiotrichum_gracile_JCM_10018	Tyr	Tyr(TAT)	TAT	Tyr(AUA)	AUA	0		Trichosporonales	Environmental
Apiotrichum_gracile_JCM_10018	Val	Val(GTA)	GTA	Val(UAC)	UAC	4	0.382941375	Trichosporonales	Environmental
Apiotrichum_gracile_JCM_10018	Val	Val(GTC)	GTC	Val(GAC)	GAC	0		Trichosporonales	Environmental
Apiotrichum_gracile_JCM_10018	Val	Val(GTG)	GTG	Val(CAC)	CAC	10	0.251673188	Trichosporonales	Environmental
Apiotrichum_gracile_JCM_10018	Val	Val(GTT)	GTT	Val(AAC)	AAC	48	0.028567179	Trichosporonales	Environmental
Apiotrichum_laibachii_JCM_2947	Ala	Ala(GCA)	GCA	Ala(UGC)	UGC	8	0.127681483	Trichosporonales	Environmental
Apiotrichum_laibachii_JCM_2947	Ala	Ala(GCC)	GCC	Ala(GGC)	GGC	0		Trichosporonales	Environmental
Apiotrichum_laibachii_JCM_2947	Ala	Ala(GCG)	GCG	Ala(CGC)	CGC	25	0.021510784	Trichosporonales	Environmental
Apiotrichum_laibachii_JCM_2947	Ala	Ala(GCT)	GCT	Ala(AGC)	AGC	102	0.014752829	Trichosporonales	Environmental
Apiotrichum_laibachii_JCM_2947	Arg	Arg(AGA)	AGA	Arg(UCU)	UCU	2	0.603848791	Trichosporonales	Environmental
Apiotrichum_laibachii_JCM_2947	Arg	Arg(AGG)	AGG	Arg(CCU)	CCU	9	0.147510741	Trichosporonales	Environmental
Apiotrichum_laibachii_JCM_2947	Arg	Arg(CGA)	CGA	Arg(UCG)	UCG	2	0.502653189	Trichosporonales	Environmental
Apiotrichum_laibachii_JCM_2947	Arg	Arg(CGC)	CGC	Arg(GCG)	GCG	0		Trichosporonales	Environmental
Apiotrichum_laibachii_JCM_2947	Arg	Arg(CGG)	CGG	Arg(CCG)	CCG	6	0.337512255	Trichosporonales	Environmental
Apiotrichum_laibachii_JCM_2947	Arg	Arg(CGT)	CGT	Arg(ACG)	ACG	93	0.014896083	Trichosporonales	Environmental
Apiotrichum_laibachii_JCM_2947	Asn	Asn(AAC)	AAC	Asn(GUU)	GUU	55	0.023922835	Trichosporonales	Environmental
Apiotrichum_laibachii_JCM_2947	Asn	Asn(AAT)	AAT	Asn(AUU)	AUU	0		Trichosporonales	Environmental
Apiotrichum_laibachii_JCM_2947	Asp	Asp(GAC)	GAC	Asp(GUC)	GUC	84	0.020251331	Trichosporonales	Environmental
Apiotrichum_laibachii_JCM_2947	Asp	Asp(GAT)	GAT	Asp(AUC)	AUC	0		Trichosporonales	Environmental
Apiotrichum_laibachii_JCM_2947	Cys	Cys(TGC)	TGC	Cys(GCA)	GCA	29	0.035912979	Trichosporonales	Environmental
Apiotrichum_laibachii_JCM_2947	Cys	Cys(TGT)	TGT	Cys(ACA)	ACA	0		Trichosporonales	Environmental
Apiotrichum_laibachii_JCM_2947	Gln	Gln(CAA)	CAA	Gln(UUG)	UUG	4	0.182735698	Trichosporonales	Environmental
Apiotrichum_laibachii_JCM_2947	Gln	Gln(CAG)	CAG	Gln(CUG)	CUG	46	0.014550113	Trichosporonales	Environmental
Apiotrichum_laibachii_JCM_2947	Glu	Glu(GAA)	GAA	Glu(UUC)	UUC	6	0.064833021	Trichosporonales	Environmental
Apiotrichum_laibachii_JCM_2947	Glu	Glu(GAG)	GAG	Glu(CUC)	CUC	5	0.007668072	Trichosporonales	Environmental
Apiotrichum_laibachii_JCM_2947	Gly	Gly(GGA)	GGA	Gly(UCC)	UCC	21	0.14692856	Trichosporonales	Environmental
Apiotrichum_laibachii_JCM_2947	Gly	Gly(GGC)	GGC	Gly(GCC)	GCC	93	0.002769763	Trichosporonales	Environmental
Apiotrichum_laibachii_JCM_2947	Gly	Gly(GGG)	GGG	Gly(CCC)	CCC	2	0.312342112	Trichosporonales	Environmental
Apiotrichum_laibachii_JCM_2947	Gly	Gly(GGT)	GGT	Gly(ACC)	ACC	0		Trichosporonales	Environmental
Apiotrichum_laibachii_JCM_2947	His	His(CAC)	CAC	His(GUG)	GUG	4	0.057543457	Trichosporonales	Environmental
Apiotrichum_laibachii_JCM_2947	His	His(CAT)	CAT	His(AUG)	AUG	0		Trichosporonales	Environmental
Apiotrichum_laibachii_JCM_2947	Ile	Ile(ATA)	ATA	Ile(UAU)	UAU	4	0.595224562	Trichosporonales	Environmental
Apiotrichum_laibachii_JCM_2947	Ile	Ile(ATC)	ATC	Ile(GAU)	GAU	0		Trichosporonales	Environmental
Apiotrichum_laibachii_JCM_2947	Ile	Ile(ATT)	ATT	Ile(AAU)	AAU	72	0.063336935	Trichosporonales	Environmental
Apiotrichum_laibachii_JCM_2947	Leu	Leu(CTA)	CTA	Leu(UAG)	UAG	1		Trichosporonales	Environmental
Apiotrichum_laibachii_JCM_2947	Leu	Leu(CTC)	CTC	Leu(GAG)	GAG	0		Trichosporonales	Environmental
Apiotrichum_laibachii_JCM_2947	Leu	Leu(CTG)	CTG	Leu(CAG)	CAG	12	0.04385664	Trichosporonales	Environmental
Apiotrichum_laibachii_JCM_2947	Leu	Leu(CTT)	CTT	Leu(AAG)	AAG	85	0.036960817	Trichosporonales	Environmental
Apiotrichum_laibachii_JCM_2947	Leu	Leu(TTA)	TTA	Leu(UAA)	UAA	2	0.398475898	Trichosporonales	Environmental
Apiotrichum_laibachii_JCM_2947	Leu	Leu(TTG)	TTG	Leu(CAA)	CAA	5	0.565620392	Trichosporonales	Environmental
Apiotrichum_laibachii_JCM_2947	Lys	Lys(AAA)	AAA	Lys(UUU)	UUU	4	0.165143625	Trichosporonales	Environmental
Apiotrichum_laibachii_JCM_2947	Lys	Lys(AAG)	AAG	Lys(CUU)	CUU	76	0.015077381	Trichosporonales	Environmental
Apiotrichum_laibachii_JCM_2947	Met	Met(ATG)	ATG	Met(CAU)	CAU	70	0.518624423	Trichosporonales	Environmental
Apiotrichum_laibachii_JCM_2947	Phe	Phe(TTC)	TTC	Phe(GAA)	GAA	49	0.005724702	Trichosporonales	Environmental
Apiotrichum_laibachii_JCM_2947	Phe	Phe(TTT)	TTT	Phe(AAA)	AAA	0		Trichosporonales	Environmental
Apiotrichum_laibachii_JCM_2947	Pro	Pro(CCA)	CCA	Pro(UGG)	UGG	6	0.314541117	Trichosporonales	Environmental
Apiotrichum_laibachii_JCM_2947	Pro	Pro(CCC)	CCC	Pro(GGG)	GGG	0		Trichosporonales	Environmental
Apiotrichum_laibachii_JCM_2947	Pro	Pro(CCG)	CCG	Pro(CGG)	CGG	17	0.072270759	Trichosporonales	Environmental
Apiotrichum_laibachii_JCM_2947	Pro	Pro(CCT)	CCT	Pro(AGG)	AGG	71	0.034447267	Trichosporonales	Environmental
Apiotrichum_laibachii_JCM_2947	Ser	Ser(AGC)	AGC	Ser(GCU)	GCU	17	0.024743867	Trichosporonales	Environmental
Apiotrichum_laibachii_JCM_2947	Ser	Ser(AGT)	AGT	Ser(ACU)	ACU	0		Trichosporonales	Environmental
Apiotrichum_laibachii_JCM_2947	Ser	Ser(TCA)	TCA	Ser(UGA)	UGA	7	0.530201026	Trichosporonales	Environmental
Apiotrichum_laibachii_JCM_2947	Ser	Ser(TCC)	TCC	Ser(GGA)	GGA	0		Trichosporonales	Environmental
Apiotrichum_laibachii_JCM_2947	Ser	Ser(TCG)	TCG	Ser(CGA)	CGA	61	0.033325409	Trichosporonales	Environmental
Apiotrichum_laibachii_JCM_2947	Ser	Ser(TCT)	TCT	Ser(AGA)	AGA	37	0.083042184	Trichosporonales	Environmental
Apiotrichum_laibachii_JCM_2947	Ter	Ter(TAA)	TAA	Ter(UUA)	UUA	0		Trichosporonales	Environmental
Apiotrichum_laibachii_JCM_2947	Ter	Ter(TAG)	TAG	Ter(CUA)	CUA	0		Trichosporonales	Environmental
Apiotrichum_laibachii_JCM_2947	Ter	Ter(TGA)	TGA	Ter(UCA)	UCA	1		Trichosporonales	Environmental
Apiotrichum_laibachii_JCM_2947	Thr	Thr(ACA)	ACA	Thr(UGU)	UGU	8	0.082807868	Trichosporonales	Environmental
Apiotrichum_laibachii_JCM_2947	Thr	Thr(ACC)	ACC	Thr(GGU)	GGU	0		Trichosporonales	Environmental
Apiotrichum_laibachii_JCM_2947	Thr	Thr(ACG)	ACG	Thr(CGU)	CGU	11	0.298288692	Trichosporonales	Environmental
Apiotrichum_laibachii_JCM_2947	Thr	Thr(ACT)	ACT	Thr(AGU)	AGU	64	0.018384148	Trichosporonales	Environmental
Apiotrichum_laibachii_JCM_2947	Trp	Trp(TGG)	TGG	Trp(CCA)	CCA	29	0.037655742	Trichosporonales	Environmental
Apiotrichum_laibachii_JCM_2947	Tyr	Tyr(TAC)	TAC	Tyr(GUA)	GUA	47	0.012900349	Trichosporonales	Environmental
Apiotrichum_laibachii_JCM_2947	Tyr	Tyr(TAT)	TAT	Tyr(AUA)	AUA	0		Trichosporonales	Environmental
Apiotrichum_laibachii_JCM_2947	Val	Val(GTA)	GTA	Val(UAC)	UAC	3	0.655772988	Trichosporonales	Environmental
Apiotrichum_laibachii_JCM_2947	Val	Val(GTC)	GTC	Val(GAC)	GAC	0		Trichosporonales	Environmental
Apiotrichum_laibachii_JCM_2947	Val	Val(GTG)	GTG	Val(CAC)	CAC	14	0.194148757	Trichosporonales	Environmental
Apiotrichum_laibachii_JCM_2947	Val	Val(GTT)	GTT	Val(AAC)	AAC	86	0.044757398	Trichosporonales	Environmental
Apiotrichum_montevideense_JCM_9937	Ala	Ala(GCA)	GCA	Ala(UGC)	UGC	4	0.236144671	Trichosporonales	Environmental
Apiotrichum_montevideense_JCM_9937	Ala	Ala(GCC)	GCC	Ala(GGC)	GGC	0		Trichosporonales	Environmental
Apiotrichum_montevideense_JCM_9937	Ala	Ala(GCG)	GCG	Ala(CGC)	CGC	8	0.052386595	Trichosporonales	Environmental
Apiotrichum_montevideense_JCM_9937	Ala	Ala(GCT)	GCT	Ala(AGC)	AGC	22	0.011714735	Trichosporonales	Environmental
Apiotrichum_montevideense_JCM_9937	Arg	Arg(AGA)	AGA	Arg(UCU)	UCU	1		Trichosporonales	Environmental
Apiotrichum_montevideense_JCM_9937	Arg	Arg(AGG)	AGG	Arg(CCU)	CCU	3	0.252186136	Trichosporonales	Environmental
Apiotrichum_montevideense_JCM_9937	Arg	Arg(CGA)	CGA	Arg(UCG)	UCG	2	0.264543394	Trichosporonales	Environmental
Apiotrichum_montevideense_JCM_9937	Arg	Arg(CGC)	CGC	Arg(GCG)	GCG	0		Trichosporonales	Environmental
Apiotrichum_montevideense_JCM_9937	Arg	Arg(CGG)	CGG	Arg(CCG)	CCG	3	0.328266189	Trichosporonales	Environmental
Apiotrichum_montevideense_JCM_9937	Arg	Arg(CGT)	CGT	Arg(ACG)	ACG	21	0.015244344	Trichosporonales	Environmental
Apiotrichum_montevideense_JCM_9937	Asn	Asn(AAC)	AAC	Asn(GUU)	GUU	13	0.007947209	Trichosporonales	Environmental
Apiotrichum_montevideense_JCM_9937	Asn	Asn(AAT)	AAT	Asn(AUU)	AUU	0		Trichosporonales	Environmental
Apiotrichum_montevideense_JCM_9937	Asp	Asp(GAC)	GAC	Asp(GUC)	GUC	1		Trichosporonales	Environmental
Apiotrichum_montevideense_JCM_9937	Asp	Asp(GAT)	GAT	Asp(AUC)	AUC	0		Trichosporonales	Environmental
Apiotrichum_montevideense_JCM_9937	Cys	Cys(TGC)	TGC	Cys(GCA)	GCA	8	0.198414564	Trichosporonales	Environmental
Apiotrichum_montevideense_JCM_9937	Cys	Cys(TGT)	TGT	Cys(ACA)	ACA	0		Trichosporonales	Environmental
Apiotrichum_montevideense_JCM_9937	Gln	Gln(CAA)	CAA	Gln(UUG)	UUG	2	0.036151576	Trichosporonales	Environmental
Apiotrichum_montevideense_JCM_9937	Gln	Gln(CAG)	CAG	Gln(CUG)	CUG	11	0.015591318	Trichosporonales	Environmental
Apiotrichum_montevideense_JCM_9937	Glu	Glu(GAA)	GAA	Glu(UUC)	UUC	3	0.158182552	Trichosporonales	Environmental
Apiotrichum_montevideense_JCM_9937	Glu	Glu(GAG)	GAG	Glu(CUC)	CUC	0		Trichosporonales	Environmental
Apiotrichum_montevideense_JCM_9937	Gly	Gly(GGA)	GGA	Gly(UCC)	UCC	5	0.098234101	Trichosporonales	Environmental
Apiotrichum_montevideense_JCM_9937	Gly	Gly(GGC)	GGC	Gly(GCC)	GCC	19	0.02249256	Trichosporonales	Environmental
Apiotrichum_montevideense_JCM_9937	Gly	Gly(GGG)	GGG	Gly(CCC)	CCC	3	0.35524381	Trichosporonales	Environmental
Apiotrichum_montevideense_JCM_9937	Gly	Gly(GGT)	GGT	Gly(ACC)	ACC	0		Trichosporonales	Environmental
Apiotrichum_montevideense_JCM_9937	His	His(CAC)	CAC	His(GUG)	GUG	0		Trichosporonales	Environmental
Apiotrichum_montevideense_JCM_9937	His	His(CAT)	CAT	His(AUG)	AUG	0		Trichosporonales	Environmental
Apiotrichum_montevideense_JCM_9937	Ile	Ile(ATA)	ATA	Ile(UAU)	UAU	1		Trichosporonales	Environmental
Apiotrichum_montevideense_JCM_9937	Ile	Ile(ATC)	ATC	Ile(GAU)	GAU	0		Trichosporonales	Environmental
Apiotrichum_montevideense_JCM_9937	Ile	Ile(ATT)	ATT	Ile(AAU)	AAU	16	0.065390486	Trichosporonales	Environmental
Apiotrichum_montevideense_JCM_9937	Leu	Leu(CTA)	CTA	Leu(UAG)	UAG	1		Trichosporonales	Environmental
Apiotrichum_montevideense_JCM_9937	Leu	Leu(CTC)	CTC	Leu(GAG)	GAG	0		Trichosporonales	Environmental
Apiotrichum_montevideense_JCM_9937	Leu	Leu(CTG)	CTG	Leu(CAG)	CAG	5	0.019168831	Trichosporonales	Environmental
Apiotrichum_montevideense_JCM_9937	Leu	Leu(CTT)	CTT	Leu(AAG)	AAG	20	0.041384653	Trichosporonales	Environmental
Apiotrichum_montevideense_JCM_9937	Leu	Leu(TTA)	TTA	Leu(UAA)	UAA	1		Trichosporonales	Environmental
Apiotrichum_montevideense_JCM_9937	Leu	Leu(TTG)	TTG	Leu(CAA)	CAA	2	0.335709538	Trichosporonales	Environmental
Apiotrichum_montevideense_JCM_9937	Lys	Lys(AAA)	AAA	Lys(UUU)	UUU	2	0.125464539	Trichosporonales	Environmental
Apiotrichum_montevideense_JCM_9937	Lys	Lys(AAG)	AAG	Lys(CUU)	CUU	21	0.010917098	Trichosporonales	Environmental
Apiotrichum_montevideense_JCM_9937	Met	Met(ATG)	ATG	Met(CAU)	CAU	16	0.53881334	Trichosporonales	Environmental
Apiotrichum_montevideense_JCM_9937	Phe	Phe(TTC)	TTC	Phe(GAA)	GAA	12	0.027832433	Trichosporonales	Environmental
Apiotrichum_montevideense_JCM_9937	Phe	Phe(TTT)	TTT	Phe(AAA)	AAA	0		Trichosporonales	Environmental
Apiotrichum_montevideense_JCM_9937	Pro	Pro(CCA)	CCA	Pro(UGG)	UGG	3	0.159304727	Trichosporonales	Environmental
Apiotrichum_montevideense_JCM_9937	Pro	Pro(CCC)	CCC	Pro(GGG)	GGG	0		Trichosporonales	Environmental
Apiotrichum_montevideense_JCM_9937	Pro	Pro(CCG)	CCG	Pro(CGG)	CGG	6	0.047099895	Trichosporonales	Environmental
Apiotrichum_montevideense_JCM_9937	Pro	Pro(CCT)	CCT	Pro(AGG)	AGG	16	0.039235553	Trichosporonales	Environmental
Apiotrichum_montevideense_JCM_9937	Ser	Ser(AGC)	AGC	Ser(GCU)	GCU	6	0.11046347	Trichosporonales	Environmental
Apiotrichum_montevideense_JCM_9937	Ser	Ser(AGT)	AGT	Ser(ACU)	ACU	0		Trichosporonales	Environmental
Apiotrichum_montevideense_JCM_9937	Ser	Ser(TCA)	TCA	Ser(UGA)	UGA	2	0.09338033	Trichosporonales	Environmental
Apiotrichum_montevideense_JCM_9937	Ser	Ser(TCC)	TCC	Ser(GGA)	GGA	0		Trichosporonales	Environmental
Apiotrichum_montevideense_JCM_9937	Ser	Ser(TCG)	TCG	Ser(CGA)	CGA	11	0.271565685	Trichosporonales	Environmental
Apiotrichum_montevideense_JCM_9937	Ser	Ser(TCT)	TCT	Ser(AGA)	AGA	9	0.156848974	Trichosporonales	Environmental
Apiotrichum_montevideense_JCM_9937	Ter	Ter(TAA)	TAA	Ter(UUA)	UUA	1		Trichosporonales	Environmental
Apiotrichum_montevideense_JCM_9937	Ter	Ter(TAG)	TAG	Ter(CUA)	CUA	0		Trichosporonales	Environmental
Apiotrichum_montevideense_JCM_9937	Ter	Ter(TGA)	TGA	Ter(UCA)	UCA	0		Trichosporonales	Environmental
Apiotrichum_montevideense_JCM_9937	Thr	Thr(ACA)	ACA	Thr(UGU)	UGU	2	0.442676515	Trichosporonales	Environmental
Apiotrichum_montevideense_JCM_9937	Thr	Thr(ACC)	ACC	Thr(GGU)	GGU	0		Trichosporonales	Environmental
Apiotrichum_montevideense_JCM_9937	Thr	Thr(ACG)	ACG	Thr(CGU)	CGU	6	0.305556999	Trichosporonales	Environmental
Apiotrichum_montevideense_JCM_9937	Thr	Thr(ACT)	ACT	Thr(AGU)	AGU	15	0	Trichosporonales	Environmental
Apiotrichum_montevideense_JCM_9937	Trp	Trp(TGG)	TGG	Trp(CCA)	CCA	6	0.038935799	Trichosporonales	Environmental
Apiotrichum_montevideense_JCM_9937	Tyr	Tyr(TAC)	TAC	Tyr(GUA)	GUA	11	0.024271913	Trichosporonales	Environmental
Apiotrichum_montevideense_JCM_9937	Tyr	Tyr(TAT)	TAT	Tyr(AUA)	AUA	0		Trichosporonales	Environmental
Apiotrichum_montevideense_JCM_9937	Val	Val(GTA)	GTA	Val(UAC)	UAC	2	0.390993885	Trichosporonales	Environmental
Apiotrichum_montevideense_JCM_9937	Val	Val(GTC)	GTC	Val(GAC)	GAC	0		Trichosporonales	Environmental
Apiotrichum_montevideense_JCM_9937	Val	Val(GTG)	GTG	Val(CAC)	CAC	4	0.112773123	Trichosporonales	Environmental
Apiotrichum_montevideense_JCM_9937	Val	Val(GTT)	GTT	Val(AAC)	AAC	18	0.032053713	Trichosporonales	Environmental
Apiotrichum_mycotoxinivorans_GMU1709	Ala	Ala(GCA)	GCA	Ala(UGC)	UGC	7	0.115003053	Trichosporonales	Clinical
Apiotrichum_mycotoxinivorans_GMU1709	Ala	Ala(GCC)	GCC	Ala(GGC)	GGC	0		Trichosporonales	Clinical
Apiotrichum_mycotoxinivorans_GMU1709	Ala	Ala(GCG)	GCG	Ala(CGC)	CGC	17	0.052508613	Trichosporonales	Clinical
Apiotrichum_mycotoxinivorans_GMU1709	Ala	Ala(GCT)	GCT	Ala(AGC)	AGC	55	0.023545553	Trichosporonales	Clinical
Apiotrichum_mycotoxinivorans_GMU1709	Arg	Arg(AGA)	AGA	Arg(UCU)	UCU	2	0.012308199	Trichosporonales	Clinical
Apiotrichum_mycotoxinivorans_GMU1709	Arg	Arg(AGG)	AGG	Arg(CCU)	CCU	7	0.101563161	Trichosporonales	Clinical
Apiotrichum_mycotoxinivorans_GMU1709	Arg	Arg(CGA)	CGA	Arg(UCG)	UCG	3	0.457029204	Trichosporonales	Clinical
Apiotrichum_mycotoxinivorans_GMU1709	Arg	Arg(CGC)	CGC	Arg(GCG)	GCG	0		Trichosporonales	Clinical
Apiotrichum_mycotoxinivorans_GMU1709	Arg	Arg(CGG)	CGG	Arg(CCG)	CCG	7	0.417073221	Trichosporonales	Clinical
Apiotrichum_mycotoxinivorans_GMU1709	Arg	Arg(CGT)	CGT	Arg(ACG)	ACG	43	0.013397262	Trichosporonales	Clinical
Apiotrichum_mycotoxinivorans_GMU1709	Asn	Asn(AAC)	AAC	Asn(GUU)	GUU	25	0.076028909	Trichosporonales	Clinical
Apiotrichum_mycotoxinivorans_GMU1709	Asn	Asn(AAT)	AAT	Asn(AUU)	AUU	0		Trichosporonales	Clinical
Apiotrichum_mycotoxinivorans_GMU1709	Asp	Asp(GAC)	GAC	Asp(GUC)	GUC	16	0.040838595	Trichosporonales	Clinical
Apiotrichum_mycotoxinivorans_GMU1709	Asp	Asp(GAT)	GAT	Asp(AUC)	AUC	0		Trichosporonales	Clinical
Apiotrichum_mycotoxinivorans_GMU1709	Cys	Cys(TGC)	TGC	Cys(GCA)	GCA	14	0.14459412	Trichosporonales	Clinical
Apiotrichum_mycotoxinivorans_GMU1709	Cys	Cys(TGT)	TGT	Cys(ACA)	ACA	0		Trichosporonales	Clinical
Apiotrichum_mycotoxinivorans_GMU1709	Gln	Gln(CAA)	CAA	Gln(UUG)	UUG	4	0.322691506	Trichosporonales	Clinical
Apiotrichum_mycotoxinivorans_GMU1709	Gln	Gln(CAG)	CAG	Gln(CUG)	CUG	27	0.107892408	Trichosporonales	Clinical
Apiotrichum_mycotoxinivorans_GMU1709	Glu	Glu(GAA)	GAA	Glu(UUC)	UUC	1		Trichosporonales	Clinical
Apiotrichum_mycotoxinivorans_GMU1709	Glu	Glu(GAG)	GAG	Glu(CUC)	CUC	0		Trichosporonales	Clinical
Apiotrichum_mycotoxinivorans_GMU1709	Gly	Gly(GGA)	GGA	Gly(UCC)	UCC	14	0.040511017	Trichosporonales	Clinical
Apiotrichum_mycotoxinivorans_GMU1709	Gly	Gly(GGC)	GGC	Gly(GCC)	GCC	50	0.024452061	Trichosporonales	Clinical
Apiotrichum_mycotoxinivorans_GMU1709	Gly	Gly(GGG)	GGG	Gly(CCC)	CCC	1		Trichosporonales	Clinical
Apiotrichum_mycotoxinivorans_GMU1709	Gly	Gly(GGT)	GGT	Gly(ACC)	ACC	0		Trichosporonales	Clinical
Apiotrichum_mycotoxinivorans_GMU1709	His	His(CAC)	CAC	His(GUG)	GUG	2	0.058589886	Trichosporonales	Clinical
Apiotrichum_mycotoxinivorans_GMU1709	His	His(CAT)	CAT	His(AUG)	AUG	0		Trichosporonales	Clinical
Apiotrichum_mycotoxinivorans_GMU1709	Ile	Ile(ATA)	ATA	Ile(UAU)	UAU	2	0.485355558	Trichosporonales	Clinical
Apiotrichum_mycotoxinivorans_GMU1709	Ile	Ile(ATC)	ATC	Ile(GAU)	GAU	0		Trichosporonales	Clinical
Apiotrichum_mycotoxinivorans_GMU1709	Ile	Ile(ATT)	ATT	Ile(AAU)	AAU	42	0.034886802	Trichosporonales	Clinical
Apiotrichum_mycotoxinivorans_GMU1709	Leu	Leu(CTA)	CTA	Leu(UAG)	UAG	1		Trichosporonales	Clinical
Apiotrichum_mycotoxinivorans_GMU1709	Leu	Leu(CTC)	CTC	Leu(GAG)	GAG	1		Trichosporonales	Clinical
Apiotrichum_mycotoxinivorans_GMU1709	Leu	Leu(CTG)	CTG	Leu(CAG)	CAG	10	0.029097894	Trichosporonales	Clinical
Apiotrichum_mycotoxinivorans_GMU1709	Leu	Leu(CTT)	CTT	Leu(AAG)	AAG	45	0.018518093	Trichosporonales	Clinical
Apiotrichum_mycotoxinivorans_GMU1709	Leu	Leu(TTA)	TTA	Leu(UAA)	UAA	2	0.592781768	Trichosporonales	Clinical
Apiotrichum_mycotoxinivorans_GMU1709	Leu	Leu(TTG)	TTG	Leu(CAA)	CAA	4	0.034201833	Trichosporonales	Clinical
Apiotrichum_mycotoxinivorans_GMU1709	Lys	Lys(AAA)	AAA	Lys(UUU)	UUU	3	0.129961238	Trichosporonales	Clinical
Apiotrichum_mycotoxinivorans_GMU1709	Lys	Lys(AAG)	AAG	Lys(CUU)	CUU	47	0.014101959	Trichosporonales	Clinical
Apiotrichum_mycotoxinivorans_GMU1709	Met	Met(ATG)	ATG	Met(CAU)	CAU	40	0.472243966	Trichosporonales	Clinical
Apiotrichum_mycotoxinivorans_GMU1709	Phe	Phe(TTC)	TTC	Phe(GAA)	GAA	30	0.056969325	Trichosporonales	Clinical
Apiotrichum_mycotoxinivorans_GMU1709	Phe	Phe(TTT)	TTT	Phe(AAA)	AAA	0		Trichosporonales	Clinical
Apiotrichum_mycotoxinivorans_GMU1709	Pro	Pro(CCA)	CCA	Pro(UGG)	UGG	4	0.148272404	Trichosporonales	Clinical
Apiotrichum_mycotoxinivorans_GMU1709	Pro	Pro(CCC)	CCC	Pro(GGG)	GGG	0		Trichosporonales	Clinical
Apiotrichum_mycotoxinivorans_GMU1709	Pro	Pro(CCG)	CCG	Pro(CGG)	CGG	11	0.11627225	Trichosporonales	Clinical
Apiotrichum_mycotoxinivorans_GMU1709	Pro	Pro(CCT)	CCT	Pro(AGG)	AGG	34	0.031449284	Trichosporonales	Clinical
Apiotrichum_mycotoxinivorans_GMU1709	Ser	Ser(AGC)	AGC	Ser(GCU)	GCU	10	0.097719193	Trichosporonales	Clinical
Apiotrichum_mycotoxinivorans_GMU1709	Ser	Ser(AGT)	AGT	Ser(ACU)	ACU	0		Trichosporonales	Clinical
Apiotrichum_mycotoxinivorans_GMU1709	Ser	Ser(TCA)	TCA	Ser(UGA)	UGA	4	0.467970465	Trichosporonales	Clinical
Apiotrichum_mycotoxinivorans_GMU1709	Ser	Ser(TCC)	TCC	Ser(GGA)	GGA	0		Trichosporonales	Clinical
Apiotrichum_mycotoxinivorans_GMU1709	Ser	Ser(TCG)	TCG	Ser(CGA)	CGA	32	0.009788285	Trichosporonales	Clinical
Apiotrichum_mycotoxinivorans_GMU1709	Ser	Ser(TCT)	TCT	Ser(AGA)	AGA	19	0.194392961	Trichosporonales	Clinical
Apiotrichum_mycotoxinivorans_GMU1709	Ter	Ter(TAA)	TAA	Ter(UUA)	UUA	0		Trichosporonales	Clinical
Apiotrichum_mycotoxinivorans_GMU1709	Ter	Ter(TAG)	TAG	Ter(CUA)	CUA	0		Trichosporonales	Clinical
Apiotrichum_mycotoxinivorans_GMU1709	Ter	Ter(TGA)	TGA	Ter(UCA)	UCA	0		Trichosporonales	Clinical
Apiotrichum_mycotoxinivorans_GMU1709	Thr	Thr(ACA)	ACA	Thr(UGU)	UGU	6	0.229905751	Trichosporonales	Clinical
Apiotrichum_mycotoxinivorans_GMU1709	Thr	Thr(ACC)	ACC	Thr(GGU)	GGU	1		Trichosporonales	Clinical
Apiotrichum_mycotoxinivorans_GMU1709	Thr	Thr(ACG)	ACG	Thr(CGU)	CGU	12	0.106272449	Trichosporonales	Clinical
Apiotrichum_mycotoxinivorans_GMU1709	Thr	Thr(ACT)	ACT	Thr(AGU)	AGU	34	0.024010315	Trichosporonales	Clinical
Apiotrichum_mycotoxinivorans_GMU1709	Trp	Trp(TGG)	TGG	Trp(CCA)	CCA	19	0.056052916	Trichosporonales	Clinical
Apiotrichum_mycotoxinivorans_GMU1709	Tyr	Tyr(TAC)	TAC	Tyr(GUA)	GUA	28	0.036556725	Trichosporonales	Clinical
Apiotrichum_mycotoxinivorans_GMU1709	Tyr	Tyr(TAT)	TAT	Tyr(AUA)	AUA	0		Trichosporonales	Clinical
Apiotrichum_mycotoxinivorans_GMU1709	Val	Val(GTA)	GTA	Val(UAC)	UAC	3	0.160759255	Trichosporonales	Clinical
Apiotrichum_mycotoxinivorans_GMU1709	Val	Val(GTC)	GTC	Val(GAC)	GAC	0		Trichosporonales	Clinical
Apiotrichum_mycotoxinivorans_GMU1709	Val	Val(GTG)	GTG	Val(CAC)	CAC	9	0.174724928	Trichosporonales	Clinical
Apiotrichum_mycotoxinivorans_GMU1709	Val	Val(GTT)	GTT	Val(AAC)	AAC	47	0.031531329	Trichosporonales	Clinical
Apiotrichum_mycotoxinovorans_ACCC_20271	Ala	Ala(GCA)	GCA	Ala(UGC)	UGC	7	0.110687337	Trichosporonales	Clinical
Apiotrichum_mycotoxinovorans_ACCC_20271	Ala	Ala(GCC)	GCC	Ala(GGC)	GGC	0		Trichosporonales	Clinical
Apiotrichum_mycotoxinovorans_ACCC_20271	Ala	Ala(GCG)	GCG	Ala(CGC)	CGC	16	0.039139152	Trichosporonales	Clinical
Apiotrichum_mycotoxinovorans_ACCC_20271	Ala	Ala(GCT)	GCT	Ala(AGC)	AGC	53	0.022040101	Trichosporonales	Clinical
Apiotrichum_mycotoxinovorans_ACCC_20271	Arg	Arg(AGA)	AGA	Arg(UCU)	UCU	5	0.408707111	Trichosporonales	Clinical
Apiotrichum_mycotoxinovorans_ACCC_20271	Arg	Arg(AGG)	AGG	Arg(CCU)	CCU	7	0.101563161	Trichosporonales	Clinical
Apiotrichum_mycotoxinovorans_ACCC_20271	Arg	Arg(CGA)	CGA	Arg(UCG)	UCG	5	0.481660837	Trichosporonales	Clinical
Apiotrichum_mycotoxinovorans_ACCC_20271	Arg	Arg(CGC)	CGC	Arg(GCG)	GCG	0		Trichosporonales	Clinical
Apiotrichum_mycotoxinovorans_ACCC_20271	Arg	Arg(CGG)	CGG	Arg(CCG)	CCG	6	0.307732192	Trichosporonales	Clinical
Apiotrichum_mycotoxinovorans_ACCC_20271	Arg	Arg(CGT)	CGT	Arg(ACG)	ACG	43	0.013084415	Trichosporonales	Clinical
Apiotrichum_mycotoxinovorans_ACCC_20271	Asn	Asn(AAC)	AAC	Asn(GUU)	GUU	26	0.11266402	Trichosporonales	Clinical
Apiotrichum_mycotoxinovorans_ACCC_20271	Asn	Asn(AAT)	AAT	Asn(AUU)	AUU	0		Trichosporonales	Clinical
Apiotrichum_mycotoxinovorans_ACCC_20271	Asp	Asp(GAC)	GAC	Asp(GUC)	GUC	16	0.125789962	Trichosporonales	Clinical
Apiotrichum_mycotoxinovorans_ACCC_20271	Asp	Asp(GAT)	GAT	Asp(AUC)	AUC	0		Trichosporonales	Clinical
Apiotrichum_mycotoxinovorans_ACCC_20271	Cys	Cys(TGC)	TGC	Cys(GCA)	GCA	13	0.169362325	Trichosporonales	Clinical
Apiotrichum_mycotoxinovorans_ACCC_20271	Cys	Cys(TGT)	TGT	Cys(ACA)	ACA	0		Trichosporonales	Clinical
Apiotrichum_mycotoxinovorans_ACCC_20271	Gln	Gln(CAA)	CAA	Gln(UUG)	UUG	4	0.322691506	Trichosporonales	Clinical
Apiotrichum_mycotoxinovorans_ACCC_20271	Gln	Gln(CAG)	CAG	Gln(CUG)	CUG	27	0.095521846	Trichosporonales	Clinical
Apiotrichum_mycotoxinovorans_ACCC_20271	Glu	Glu(GAA)	GAA	Glu(UUC)	UUC	1		Trichosporonales	Clinical
Apiotrichum_mycotoxinovorans_ACCC_20271	Glu	Glu(GAG)	GAG	Glu(CUC)	CUC	1		Trichosporonales	Clinical
Apiotrichum_mycotoxinovorans_ACCC_20271	Gly	Gly(GGA)	GGA	Gly(UCC)	UCC	14	0.032271826	Trichosporonales	Clinical
Apiotrichum_mycotoxinovorans_ACCC_20271	Gly	Gly(GGC)	GGC	Gly(GCC)	GCC	48	0.025410788	Trichosporonales	Clinical
Apiotrichum_mycotoxinovorans_ACCC_20271	Gly	Gly(GGG)	GGG	Gly(CCC)	CCC	1		Trichosporonales	Clinical
Apiotrichum_mycotoxinovorans_ACCC_20271	Gly	Gly(GGT)	GGT	Gly(ACC)	ACC	0		Trichosporonales	Clinical
Apiotrichum_mycotoxinovorans_ACCC_20271	His	His(CAC)	CAC	His(GUG)	GUG	2	0.058589886	Trichosporonales	Clinical
Apiotrichum_mycotoxinovorans_ACCC_20271	His	His(CAT)	CAT	His(AUG)	AUG	0		Trichosporonales	Clinical
Apiotrichum_mycotoxinovorans_ACCC_20271	Ile	Ile(ATA)	ATA	Ile(UAU)	UAU	2	0.485355558	Trichosporonales	Clinical
Apiotrichum_mycotoxinovorans_ACCC_20271	Ile	Ile(ATC)	ATC	Ile(GAU)	GAU	0		Trichosporonales	Clinical
Apiotrichum_mycotoxinovorans_ACCC_20271	Ile	Ile(ATT)	ATT	Ile(AAU)	AAU	40	0.031109063	Trichosporonales	Clinical
Apiotrichum_mycotoxinovorans_ACCC_20271	Leu	Leu(CTA)	CTA	Leu(UAG)	UAG	1		Trichosporonales	Clinical
Apiotrichum_mycotoxinovorans_ACCC_20271	Leu	Leu(CTC)	CTC	Leu(GAG)	GAG	0		Trichosporonales	Clinical
Apiotrichum_mycotoxinovorans_ACCC_20271	Leu	Leu(CTG)	CTG	Leu(CAG)	CAG	10	0.029354553	Trichosporonales	Clinical
Apiotrichum_mycotoxinovorans_ACCC_20271	Leu	Leu(CTT)	CTT	Leu(AAG)	AAG	45	0.018828106	Trichosporonales	Clinical
Apiotrichum_mycotoxinovorans_ACCC_20271	Leu	Leu(TTA)	TTA	Leu(UAA)	UAA	2	0.592781768	Trichosporonales	Clinical
Apiotrichum_mycotoxinovorans_ACCC_20271	Leu	Leu(TTG)	TTG	Leu(CAA)	CAA	4	0.034204541	Trichosporonales	Clinical
Apiotrichum_mycotoxinovorans_ACCC_20271	Lys	Lys(AAA)	AAA	Lys(UUU)	UUU	5	0.204085794	Trichosporonales	Clinical
Apiotrichum_mycotoxinovorans_ACCC_20271	Lys	Lys(AAG)	AAG	Lys(CUU)	CUU	49	0.015229297	Trichosporonales	Clinical
Apiotrichum_mycotoxinovorans_ACCC_20271	Met	Met(ATG)	ATG	Met(CAU)	CAU	43	0.485722552	Trichosporonales	Clinical
Apiotrichum_mycotoxinovorans_ACCC_20271	Phe	Phe(TTC)	TTC	Phe(GAA)	GAA	30	0.071313324	Trichosporonales	Clinical
Apiotrichum_mycotoxinovorans_ACCC_20271	Phe	Phe(TTT)	TTT	Phe(AAA)	AAA	0		Trichosporonales	Clinical
Apiotrichum_mycotoxinovorans_ACCC_20271	Pro	Pro(CCA)	CCA	Pro(UGG)	UGG	6	0.248959633	Trichosporonales	Clinical
Apiotrichum_mycotoxinovorans_ACCC_20271	Pro	Pro(CCC)	CCC	Pro(GGG)	GGG	0		Trichosporonales	Clinical
Apiotrichum_mycotoxinovorans_ACCC_20271	Pro	Pro(CCG)	CCG	Pro(CGG)	CGG	12	0.113913233	Trichosporonales	Clinical
Apiotrichum_mycotoxinovorans_ACCC_20271	Pro	Pro(CCT)	CCT	Pro(AGG)	AGG	35	0.031432276	Trichosporonales	Clinical
Apiotrichum_mycotoxinovorans_ACCC_20271	Ser	Ser(AGC)	AGC	Ser(GCU)	GCU	10	0.095301514	Trichosporonales	Clinical
Apiotrichum_mycotoxinovorans_ACCC_20271	Ser	Ser(AGT)	AGT	Ser(ACU)	ACU	0		Trichosporonales	Clinical
Apiotrichum_mycotoxinovorans_ACCC_20271	Ser	Ser(TCA)	TCA	Ser(UGA)	UGA	4	0.637296057	Trichosporonales	Clinical
Apiotrichum_mycotoxinovorans_ACCC_20271	Ser	Ser(TCC)	TCC	Ser(GGA)	GGA	0		Trichosporonales	Clinical
Apiotrichum_mycotoxinovorans_ACCC_20271	Ser	Ser(TCG)	TCG	Ser(CGA)	CGA	32	0.009788285	Trichosporonales	Clinical
Apiotrichum_mycotoxinovorans_ACCC_20271	Ser	Ser(TCT)	TCT	Ser(AGA)	AGA	19	0.125349061	Trichosporonales	Clinical
Apiotrichum_mycotoxinovorans_ACCC_20271	Ter	Ter(TAA)	TAA	Ter(UUA)	UUA	0		Trichosporonales	Clinical
Apiotrichum_mycotoxinovorans_ACCC_20271	Ter	Ter(TAG)	TAG	Ter(CUA)	CUA	0		Trichosporonales	Clinical
Apiotrichum_mycotoxinovorans_ACCC_20271	Ter	Ter(TGA)	TGA	Ter(UCA)	UCA	0		Trichosporonales	Clinical
Apiotrichum_mycotoxinovorans_ACCC_20271	Thr	Thr(ACA)	ACA	Thr(UGU)	UGU	7	0.301778788	Trichosporonales	Clinical
Apiotrichum_mycotoxinovorans_ACCC_20271	Thr	Thr(ACC)	ACC	Thr(GGU)	GGU	1		Trichosporonales	Clinical
Apiotrichum_mycotoxinovorans_ACCC_20271	Thr	Thr(ACG)	ACG	Thr(CGU)	CGU	12	0.128106353	Trichosporonales	Clinical
Apiotrichum_mycotoxinovorans_ACCC_20271	Thr	Thr(ACT)	ACT	Thr(AGU)	AGU	34	0.016411939	Trichosporonales	Clinical
Apiotrichum_mycotoxinovorans_ACCC_20271	Trp	Trp(TGG)	TGG	Trp(CCA)	CCA	20	0.06725624	Trichosporonales	Clinical
Apiotrichum_mycotoxinovorans_ACCC_20271	Tyr	Tyr(TAC)	TAC	Tyr(GUA)	GUA	29	0.065522303	Trichosporonales	Clinical
Apiotrichum_mycotoxinovorans_ACCC_20271	Tyr	Tyr(TAT)	TAT	Tyr(AUA)	AUA	0		Trichosporonales	Clinical
Apiotrichum_mycotoxinovorans_ACCC_20271	Val	Val(GTA)	GTA	Val(UAC)	UAC	3	0.160759255	Trichosporonales	Clinical
Apiotrichum_mycotoxinovorans_ACCC_20271	Val	Val(GTC)	GTC	Val(GAC)	GAC	0		Trichosporonales	Clinical
Apiotrichum_mycotoxinovorans_ACCC_20271	Val	Val(GTG)	GTG	Val(CAC)	CAC	10	0.160092122	Trichosporonales	Clinical
Apiotrichum_mycotoxinovorans_ACCC_20271	Val	Val(GTT)	GTT	Val(AAC)	AAC	46	0.043588394	Trichosporonales	Clinical
Apiotrichum_mycotoxinovorans_CICC_1454	Ala	Ala(GCA)	GCA	Ala(UGC)	UGC	7	0.110687337	Trichosporonales	Clinical
Apiotrichum_mycotoxinovorans_CICC_1454	Ala	Ala(GCC)	GCC	Ala(GGC)	GGC	0		Trichosporonales	Clinical
Apiotrichum_mycotoxinovorans_CICC_1454	Ala	Ala(GCG)	GCG	Ala(CGC)	CGC	16	0.039139152	Trichosporonales	Clinical
Apiotrichum_mycotoxinovorans_CICC_1454	Ala	Ala(GCT)	GCT	Ala(AGC)	AGC	53	0.012999132	Trichosporonales	Clinical
Apiotrichum_mycotoxinovorans_CICC_1454	Arg	Arg(AGA)	AGA	Arg(UCU)	UCU	5	0.408707111	Trichosporonales	Clinical
Apiotrichum_mycotoxinovorans_CICC_1454	Arg	Arg(AGG)	AGG	Arg(CCU)	CCU	7	0.101563161	Trichosporonales	Clinical
Apiotrichum_mycotoxinovorans_CICC_1454	Arg	Arg(CGA)	CGA	Arg(UCG)	UCG	6	0.447982082	Trichosporonales	Clinical
Apiotrichum_mycotoxinovorans_CICC_1454	Arg	Arg(CGC)	CGC	Arg(GCG)	GCG	0		Trichosporonales	Clinical
Apiotrichum_mycotoxinovorans_CICC_1454	Arg	Arg(CGG)	CGG	Arg(CCG)	CCG	6	0.307732192	Trichosporonales	Clinical
Apiotrichum_mycotoxinovorans_CICC_1454	Arg	Arg(CGT)	CGT	Arg(ACG)	ACG	43	0.013084415	Trichosporonales	Clinical
Apiotrichum_mycotoxinovorans_CICC_1454	Asn	Asn(AAC)	AAC	Asn(GUU)	GUU	27	0.146409067	Trichosporonales	Clinical
Apiotrichum_mycotoxinovorans_CICC_1454	Asn	Asn(AAT)	AAT	Asn(AUU)	AUU	0		Trichosporonales	Clinical
Apiotrichum_mycotoxinovorans_CICC_1454	Asp	Asp(GAC)	GAC	Asp(GUC)	GUC	19	0.169197446	Trichosporonales	Clinical
Apiotrichum_mycotoxinovorans_CICC_1454	Asp	Asp(GAT)	GAT	Asp(AUC)	AUC	0		Trichosporonales	Clinical
Apiotrichum_mycotoxinovorans_CICC_1454	Cys	Cys(TGC)	TGC	Cys(GCA)	GCA	15	0.136098423	Trichosporonales	Clinical
Apiotrichum_mycotoxinovorans_CICC_1454	Cys	Cys(TGT)	TGT	Cys(ACA)	ACA	0		Trichosporonales	Clinical
Apiotrichum_mycotoxinovorans_CICC_1454	Gln	Gln(CAA)	CAA	Gln(UUG)	UUG	4	0.322691506	Trichosporonales	Clinical
Apiotrichum_mycotoxinovorans_CICC_1454	Gln	Gln(CAG)	CAG	Gln(CUG)	CUG	27	0.095521846	Trichosporonales	Clinical
Apiotrichum_mycotoxinovorans_CICC_1454	Glu	Glu(GAA)	GAA	Glu(UUC)	UUC	1		Trichosporonales	Clinical
Apiotrichum_mycotoxinovorans_CICC_1454	Glu	Glu(GAG)	GAG	Glu(CUC)	CUC	1		Trichosporonales	Clinical
Apiotrichum_mycotoxinovorans_CICC_1454	Gly	Gly(GGA)	GGA	Gly(UCC)	UCC	14	0.032271826	Trichosporonales	Clinical
Apiotrichum_mycotoxinovorans_CICC_1454	Gly	Gly(GGC)	GGC	Gly(GCC)	GCC	48	0.025410788	Trichosporonales	Clinical
Apiotrichum_mycotoxinovorans_CICC_1454	Gly	Gly(GGG)	GGG	Gly(CCC)	CCC	1		Trichosporonales	Clinical
Apiotrichum_mycotoxinovorans_CICC_1454	Gly	Gly(GGT)	GGT	Gly(ACC)	ACC	0		Trichosporonales	Clinical
Apiotrichum_mycotoxinovorans_CICC_1454	His	His(CAC)	CAC	His(GUG)	GUG	2	0.058589886	Trichosporonales	Clinical
Apiotrichum_mycotoxinovorans_CICC_1454	His	His(CAT)	CAT	His(AUG)	AUG	0		Trichosporonales	Clinical
Apiotrichum_mycotoxinovorans_CICC_1454	Ile	Ile(ATA)	ATA	Ile(UAU)	UAU	2	0.485355558	Trichosporonales	Clinical
Apiotrichum_mycotoxinovorans_CICC_1454	Ile	Ile(ATC)	ATC	Ile(GAU)	GAU	0		Trichosporonales	Clinical
Apiotrichum_mycotoxinovorans_CICC_1454	Ile	Ile(ATT)	ATT	Ile(AAU)	AAU	41	0.030921558	Trichosporonales	Clinical
Apiotrichum_mycotoxinovorans_CICC_1454	Leu	Leu(CTA)	CTA	Leu(UAG)	UAG	1		Trichosporonales	Clinical
Apiotrichum_mycotoxinovorans_CICC_1454	Leu	Leu(CTC)	CTC	Leu(GAG)	GAG	0		Trichosporonales	Clinical
Apiotrichum_mycotoxinovorans_CICC_1454	Leu	Leu(CTG)	CTG	Leu(CAG)	CAG	10	0.029354553	Trichosporonales	Clinical
Apiotrichum_mycotoxinovorans_CICC_1454	Leu	Leu(CTT)	CTT	Leu(AAG)	AAG	45	0.018828106	Trichosporonales	Clinical
Apiotrichum_mycotoxinovorans_CICC_1454	Leu	Leu(TTA)	TTA	Leu(UAA)	UAA	2	0.592781768	Trichosporonales	Clinical
Apiotrichum_mycotoxinovorans_CICC_1454	Leu	Leu(TTG)	TTG	Leu(CAA)	CAA	4	0.034204541	Trichosporonales	Clinical
Apiotrichum_mycotoxinovorans_CICC_1454	Lys	Lys(AAA)	AAA	Lys(UUU)	UUU	5	0.306128691	Trichosporonales	Clinical
Apiotrichum_mycotoxinovorans_CICC_1454	Lys	Lys(AAG)	AAG	Lys(CUU)	CUU	47	0.014673279	Trichosporonales	Clinical
Apiotrichum_mycotoxinovorans_CICC_1454	Met	Met(ATG)	ATG	Met(CAU)	CAU	47	0.532236628	Trichosporonales	Clinical
Apiotrichum_mycotoxinovorans_CICC_1454	Phe	Phe(TTC)	TTC	Phe(GAA)	GAA	32	0.129683953	Trichosporonales	Clinical
Apiotrichum_mycotoxinovorans_CICC_1454	Phe	Phe(TTT)	TTT	Phe(AAA)	AAA	0		Trichosporonales	Clinical
Apiotrichum_mycotoxinovorans_CICC_1454	Pro	Pro(CCA)	CCA	Pro(UGG)	UGG	7	0.313309494	Trichosporonales	Clinical
Apiotrichum_mycotoxinovorans_CICC_1454	Pro	Pro(CCC)	CCC	Pro(GGG)	GGG	0		Trichosporonales	Clinical
Apiotrichum_mycotoxinovorans_CICC_1454	Pro	Pro(CCG)	CCG	Pro(CGG)	CGG	11	0.11336581	Trichosporonales	Clinical
Apiotrichum_mycotoxinovorans_CICC_1454	Pro	Pro(CCT)	CCT	Pro(AGG)	AGG	35	0.031432276	Trichosporonales	Clinical
Apiotrichum_mycotoxinovorans_CICC_1454	Ser	Ser(AGC)	AGC	Ser(GCU)	GCU	10	0.095301514	Trichosporonales	Clinical
Apiotrichum_mycotoxinovorans_CICC_1454	Ser	Ser(AGT)	AGT	Ser(ACU)	ACU	0		Trichosporonales	Clinical
Apiotrichum_mycotoxinovorans_CICC_1454	Ser	Ser(TCA)	TCA	Ser(UGA)	UGA	5	0.616070849	Trichosporonales	Clinical
Apiotrichum_mycotoxinovorans_CICC_1454	Ser	Ser(TCC)	TCC	Ser(GGA)	GGA	0		Trichosporonales	Clinical
Apiotrichum_mycotoxinovorans_CICC_1454	Ser	Ser(TCG)	TCG	Ser(CGA)	CGA	32	0.009788285	Trichosporonales	Clinical
Apiotrichum_mycotoxinovorans_CICC_1454	Ser	Ser(TCT)	TCT	Ser(AGA)	AGA	19	0.125349061	Trichosporonales	Clinical
Apiotrichum_mycotoxinovorans_CICC_1454	Ter	Ter(TAA)	TAA	Ter(UUA)	UUA	0		Trichosporonales	Clinical
Apiotrichum_mycotoxinovorans_CICC_1454	Ter	Ter(TAG)	TAG	Ter(CUA)	CUA	0		Trichosporonales	Clinical
Apiotrichum_mycotoxinovorans_CICC_1454	Ter	Ter(TGA)	TGA	Ter(UCA)	UCA	0		Trichosporonales	Clinical
Apiotrichum_mycotoxinovorans_CICC_1454	Thr	Thr(ACA)	ACA	Thr(UGU)	UGU	8	0.361408351	Trichosporonales	Clinical
Apiotrichum_mycotoxinovorans_CICC_1454	Thr	Thr(ACC)	ACC	Thr(GGU)	GGU	1		Trichosporonales	Clinical
Apiotrichum_mycotoxinovorans_CICC_1454	Thr	Thr(ACG)	ACG	Thr(CGU)	CGU	12	0.128106353	Trichosporonales	Clinical
Apiotrichum_mycotoxinovorans_CICC_1454	Thr	Thr(ACT)	ACT	Thr(AGU)	AGU	34	0.026738712	Trichosporonales	Clinical
Apiotrichum_mycotoxinovorans_CICC_1454	Trp	Trp(TGG)	TGG	Trp(CCA)	CCA	22	0.158416356	Trichosporonales	Clinical
Apiotrichum_mycotoxinovorans_CICC_1454	Tyr	Tyr(TAC)	TAC	Tyr(GUA)	GUA	31	0.147720624	Trichosporonales	Clinical
Apiotrichum_mycotoxinovorans_CICC_1454	Tyr	Tyr(TAT)	TAT	Tyr(AUA)	AUA	0		Trichosporonales	Clinical
Apiotrichum_mycotoxinovorans_CICC_1454	Val	Val(GTA)	GTA	Val(UAC)	UAC	3	0.160759255	Trichosporonales	Clinical
Apiotrichum_mycotoxinovorans_CICC_1454	Val	Val(GTC)	GTC	Val(GAC)	GAC	0		Trichosporonales	Clinical
Apiotrichum_mycotoxinovorans_CICC_1454	Val	Val(GTG)	GTG	Val(CAC)	CAC	9	0.156735028	Trichosporonales	Clinical
Apiotrichum_mycotoxinovorans_CICC_1454	Val	Val(GTT)	GTT	Val(AAC)	AAC	47	0.044453301	Trichosporonales	Clinical
Apiotrichum_porosum_DSM_27194	Ala	Ala(GCA)	GCA	Ala(UGC)	UGC	4	0.287403039	Trichosporonales	Environmental
Apiotrichum_porosum_DSM_27194	Ala	Ala(GCC)	GCC	Ala(GGC)	GGC	0		Trichosporonales	Environmental
Apiotrichum_porosum_DSM_27194	Ala	Ala(GCG)	GCG	Ala(CGC)	CGC	0		Trichosporonales	Environmental
Apiotrichum_porosum_DSM_27194	Ala	Ala(GCT)	GCT	Ala(AGC)	AGC	35	0.02691513	Trichosporonales	Environmental
Apiotrichum_porosum_DSM_27194	Arg	Arg(AGA)	AGA	Arg(UCU)	UCU	1		Trichosporonales	Environmental
Apiotrichum_porosum_DSM_27194	Arg	Arg(AGG)	AGG	Arg(CCU)	CCU	4	0.035902274	Trichosporonales	Environmental
Apiotrichum_porosum_DSM_27194	Arg	Arg(CGA)	CGA	Arg(UCG)	UCG	2	0.491186882	Trichosporonales	Environmental
Apiotrichum_porosum_DSM_27194	Arg	Arg(CGC)	CGC	Arg(GCG)	GCG	0		Trichosporonales	Environmental
Apiotrichum_porosum_DSM_27194	Arg	Arg(CGG)	CGG	Arg(CCG)	CCG	2	0.105302848	Trichosporonales	Environmental
Apiotrichum_porosum_DSM_27194	Arg	Arg(CGT)	CGT	Arg(ACG)	ACG	32	0.018347226	Trichosporonales	Environmental
Apiotrichum_porosum_DSM_27194	Asn	Asn(AAC)	AAC	Asn(GUU)	GUU	21	0.182513577	Trichosporonales	Environmental
Apiotrichum_porosum_DSM_27194	Asn	Asn(AAT)	AAT	Asn(AUU)	AUU	0		Trichosporonales	Environmental
Apiotrichum_porosum_DSM_27194	Asp	Asp(GAC)	GAC	Asp(GUC)	GUC	29	0.019353956	Trichosporonales	Environmental
Apiotrichum_porosum_DSM_27194	Asp	Asp(GAT)	GAT	Asp(AUC)	AUC	0		Trichosporonales	Environmental
Apiotrichum_porosum_DSM_27194	Cys	Cys(TGC)	TGC	Cys(GCA)	GCA	9	0.032984199	Trichosporonales	Environmental
Apiotrichum_porosum_DSM_27194	Cys	Cys(TGT)	TGT	Cys(ACA)	ACA	0		Trichosporonales	Environmental
Apiotrichum_porosum_DSM_27194	Gln	Gln(CAA)	CAA	Gln(UUG)	UUG	3	0.41519077	Trichosporonales	Environmental
Apiotrichum_porosum_DSM_27194	Gln	Gln(CAG)	CAG	Gln(CUG)	CUG	17	0.045150319	Trichosporonales	Environmental
Apiotrichum_porosum_DSM_27194	Glu	Glu(GAA)	GAA	Glu(UUC)	UUC	1		Trichosporonales	Environmental
Apiotrichum_porosum_DSM_27194	Glu	Glu(GAG)	GAG	Glu(CUC)	CUC	0		Trichosporonales	Environmental
Apiotrichum_porosum_DSM_27194	Gly	Gly(GGA)	GGA	Gly(UCC)	UCC	1		Trichosporonales	Environmental
Apiotrichum_porosum_DSM_27194	Gly	Gly(GGC)	GGC	Gly(GCC)	GCC	42	0.000680318	Trichosporonales	Environmental
Apiotrichum_porosum_DSM_27194	Gly	Gly(GGG)	GGG	Gly(CCC)	CCC	0		Trichosporonales	Environmental
Apiotrichum_porosum_DSM_27194	Gly	Gly(GGT)	GGT	Gly(ACC)	ACC	0		Trichosporonales	Environmental
Apiotrichum_porosum_DSM_27194	His	His(CAC)	CAC	His(GUG)	GUG	0		Trichosporonales	Environmental
Apiotrichum_porosum_DSM_27194	His	His(CAT)	CAT	His(AUG)	AUG	0		Trichosporonales	Environmental
Apiotrichum_porosum_DSM_27194	Ile	Ile(ATA)	ATA	Ile(UAU)	UAU	1		Trichosporonales	Environmental
Apiotrichum_porosum_DSM_27194	Ile	Ile(ATC)	ATC	Ile(GAU)	GAU	0		Trichosporonales	Environmental
Apiotrichum_porosum_DSM_27194	Ile	Ile(ATT)	ATT	Ile(AAU)	AAU	25	0.019086523	Trichosporonales	Environmental
Apiotrichum_porosum_DSM_27194	Leu	Leu(CTA)	CTA	Leu(UAG)	UAG	1		Trichosporonales	Environmental
Apiotrichum_porosum_DSM_27194	Leu	Leu(CTC)	CTC	Leu(GAG)	GAG	0		Trichosporonales	Environmental
Apiotrichum_porosum_DSM_27194	Leu	Leu(CTG)	CTG	Leu(CAG)	CAG	8	0.123015387	Trichosporonales	Environmental
Apiotrichum_porosum_DSM_27194	Leu	Leu(CTT)	CTT	Leu(AAG)	AAG	31	0.0578702	Trichosporonales	Environmental
Apiotrichum_porosum_DSM_27194	Leu	Leu(TTA)	TTA	Leu(UAA)	UAA	3	0.580534843	Trichosporonales	Environmental
Apiotrichum_porosum_DSM_27194	Leu	Leu(TTG)	TTG	Leu(CAA)	CAA	3	0.115256217	Trichosporonales	Environmental
Apiotrichum_porosum_DSM_27194	Lys	Lys(AAA)	AAA	Lys(UUU)	UUU	5	0.415152624	Trichosporonales	Environmental
Apiotrichum_porosum_DSM_27194	Lys	Lys(AAG)	AAG	Lys(CUU)	CUU	30	0.038788717	Trichosporonales	Environmental
Apiotrichum_porosum_DSM_27194	Met	Met(ATG)	ATG	Met(CAU)	CAU	28	0.665070874	Trichosporonales	Environmental
Apiotrichum_porosum_DSM_27194	Phe	Phe(TTC)	TTC	Phe(GAA)	GAA	21	0.135022418	Trichosporonales	Environmental
Apiotrichum_porosum_DSM_27194	Phe	Phe(TTT)	TTT	Phe(AAA)	AAA	0		Trichosporonales	Environmental
Apiotrichum_porosum_DSM_27194	Pro	Pro(CCA)	CCA	Pro(UGG)	UGG	6	0.3272881	Trichosporonales	Environmental
Apiotrichum_porosum_DSM_27194	Pro	Pro(CCC)	CCC	Pro(GGG)	GGG	0		Trichosporonales	Environmental
Apiotrichum_porosum_DSM_27194	Pro	Pro(CCG)	CCG	Pro(CGG)	CGG	5	0.448429264	Trichosporonales	Environmental
Apiotrichum_porosum_DSM_27194	Pro	Pro(CCT)	CCT	Pro(AGG)	AGG	24	0.038741563	Trichosporonales	Environmental
Apiotrichum_porosum_DSM_27194	Ser	Ser(AGC)	AGC	Ser(GCU)	GCU	5	0.068441495	Trichosporonales	Environmental
Apiotrichum_porosum_DSM_27194	Ser	Ser(AGT)	AGT	Ser(ACU)	ACU	0		Trichosporonales	Environmental
Apiotrichum_porosum_DSM_27194	Ser	Ser(TCA)	TCA	Ser(UGA)	UGA	3	0.626311776	Trichosporonales	Environmental
Apiotrichum_porosum_DSM_27194	Ser	Ser(TCC)	TCC	Ser(GGA)	GGA	0		Trichosporonales	Environmental
Apiotrichum_porosum_DSM_27194	Ser	Ser(TCG)	TCG	Ser(CGA)	CGA	20	0	Trichosporonales	Environmental
Apiotrichum_porosum_DSM_27194	Ser	Ser(TCT)	TCT	Ser(AGA)	AGA	10	0.019590053	Trichosporonales	Environmental
Apiotrichum_porosum_DSM_27194	Ter	Ter(TAA)	TAA	Ter(UUA)	UUA	0		Trichosporonales	Environmental
Apiotrichum_porosum_DSM_27194	Ter	Ter(TAG)	TAG	Ter(CUA)	CUA	0		Trichosporonales	Environmental
Apiotrichum_porosum_DSM_27194	Ter	Ter(TGA)	TGA	Ter(UCA)	UCA	0		Trichosporonales	Environmental
Apiotrichum_porosum_DSM_27194	Thr	Thr(ACA)	ACA	Thr(UGU)	UGU	5	0.618217547	Trichosporonales	Environmental
Apiotrichum_porosum_DSM_27194	Thr	Thr(ACC)	ACC	Thr(GGU)	GGU	0		Trichosporonales	Environmental
Apiotrichum_porosum_DSM_27194	Thr	Thr(ACG)	ACG	Thr(CGU)	CGU	4	0.129479258	Trichosporonales	Environmental
Apiotrichum_porosum_DSM_27194	Thr	Thr(ACT)	ACT	Thr(AGU)	AGU	25	0.058349876	Trichosporonales	Environmental
Apiotrichum_porosum_DSM_27194	Trp	Trp(TGG)	TGG	Trp(CCA)	CCA	13	0.273559133	Trichosporonales	Environmental
Apiotrichum_porosum_DSM_27194	Tyr	Tyr(TAC)	TAC	Tyr(GUA)	GUA	18	0.17773	Trichosporonales	Environmental
Apiotrichum_porosum_DSM_27194	Tyr	Tyr(TAT)	TAT	Tyr(AUA)	AUA	0		Trichosporonales	Environmental
Apiotrichum_porosum_DSM_27194	Val	Val(GTA)	GTA	Val(UAC)	UAC	1		Trichosporonales	Environmental
Apiotrichum_porosum_DSM_27194	Val	Val(GTC)	GTC	Val(GAC)	GAC	0		Trichosporonales	Environmental
Apiotrichum_porosum_DSM_27194	Val	Val(GTG)	GTG	Val(CAC)	CAC	7	0.43245171	Trichosporonales	Environmental
Apiotrichum_porosum_DSM_27194	Val	Val(GTT)	GTT	Val(AAC)	AAC	28	0.048635371	Trichosporonales	Environmental
Apiotrichum_porosum_JCM_1458	Ala	Ala(GCA)	GCA	Ala(UGC)	UGC	4	0.287403039	Trichosporonales	Environmental
Apiotrichum_porosum_JCM_1458	Ala	Ala(GCC)	GCC	Ala(GGC)	GGC	0		Trichosporonales	Environmental
Apiotrichum_porosum_JCM_1458	Ala	Ala(GCG)	GCG	Ala(CGC)	CGC	0		Trichosporonales	Environmental
Apiotrichum_porosum_JCM_1458	Ala	Ala(GCT)	GCT	Ala(AGC)	AGC	35	0.025141609	Trichosporonales	Environmental
Apiotrichum_porosum_JCM_1458	Arg	Arg(AGA)	AGA	Arg(UCU)	UCU	1		Trichosporonales	Environmental
Apiotrichum_porosum_JCM_1458	Arg	Arg(AGG)	AGG	Arg(CCU)	CCU	4	0.035902274	Trichosporonales	Environmental
Apiotrichum_porosum_JCM_1458	Arg	Arg(CGA)	CGA	Arg(UCG)	UCG	1		Trichosporonales	Environmental
Apiotrichum_porosum_JCM_1458	Arg	Arg(CGC)	CGC	Arg(GCG)	GCG	0		Trichosporonales	Environmental
Apiotrichum_porosum_JCM_1458	Arg	Arg(CGG)	CGG	Arg(CCG)	CCG	2	0.105302848	Trichosporonales	Environmental
Apiotrichum_porosum_JCM_1458	Arg	Arg(CGT)	CGT	Arg(ACG)	ACG	32	0.022101598	Trichosporonales	Environmental
Apiotrichum_porosum_JCM_1458	Asn	Asn(AAC)	AAC	Asn(GUU)	GUU	20	0.079128303	Trichosporonales	Environmental
Apiotrichum_porosum_JCM_1458	Asn	Asn(AAT)	AAT	Asn(AUU)	AUU	0		Trichosporonales	Environmental
Apiotrichum_porosum_JCM_1458	Asp	Asp(GAC)	GAC	Asp(GUC)	GUC	28	0.033454127	Trichosporonales	Environmental
Apiotrichum_porosum_JCM_1458	Asp	Asp(GAT)	GAT	Asp(AUC)	AUC	0		Trichosporonales	Environmental
Apiotrichum_porosum_JCM_1458	Cys	Cys(TGC)	TGC	Cys(GCA)	GCA	9	0.032984199	Trichosporonales	Environmental
Apiotrichum_porosum_JCM_1458	Cys	Cys(TGT)	TGT	Cys(ACA)	ACA	0		Trichosporonales	Environmental
Apiotrichum_porosum_JCM_1458	Gln	Gln(CAA)	CAA	Gln(UUG)	UUG	3	0.41519077	Trichosporonales	Environmental
Apiotrichum_porosum_JCM_1458	Gln	Gln(CAG)	CAG	Gln(CUG)	CUG	17	0.045629747	Trichosporonales	Environmental
Apiotrichum_porosum_JCM_1458	Glu	Glu(GAA)	GAA	Glu(UUC)	UUC	1		Trichosporonales	Environmental
Apiotrichum_porosum_JCM_1458	Glu	Glu(GAG)	GAG	Glu(CUC)	CUC	0		Trichosporonales	Environmental
Apiotrichum_porosum_JCM_1458	Gly	Gly(GGA)	GGA	Gly(UCC)	UCC	0		Trichosporonales	Environmental
Apiotrichum_porosum_JCM_1458	Gly	Gly(GGC)	GGC	Gly(GCC)	GCC	41	0.001391587	Trichosporonales	Environmental
Apiotrichum_porosum_JCM_1458	Gly	Gly(GGG)	GGG	Gly(CCC)	CCC	0		Trichosporonales	Environmental
Apiotrichum_porosum_JCM_1458	Gly	Gly(GGT)	GGT	Gly(ACC)	ACC	0		Trichosporonales	Environmental
Apiotrichum_porosum_JCM_1458	His	His(CAC)	CAC	His(GUG)	GUG	0		Trichosporonales	Environmental
Apiotrichum_porosum_JCM_1458	His	His(CAT)	CAT	His(AUG)	AUG	0		Trichosporonales	Environmental
Apiotrichum_porosum_JCM_1458	Ile	Ile(ATA)	ATA	Ile(UAU)	UAU	1		Trichosporonales	Environmental
Apiotrichum_porosum_JCM_1458	Ile	Ile(ATC)	ATC	Ile(GAU)	GAU	0		Trichosporonales	Environmental
Apiotrichum_porosum_JCM_1458	Ile	Ile(ATT)	ATT	Ile(AAU)	AAU	24	0.022090983	Trichosporonales	Environmental
Apiotrichum_porosum_JCM_1458	Leu	Leu(CTA)	CTA	Leu(UAG)	UAG	0		Trichosporonales	Environmental
Apiotrichum_porosum_JCM_1458	Leu	Leu(CTC)	CTC	Leu(GAG)	GAG	0		Trichosporonales	Environmental
Apiotrichum_porosum_JCM_1458	Leu	Leu(CTG)	CTG	Leu(CAG)	CAG	8	0.123015387	Trichosporonales	Environmental
Apiotrichum_porosum_JCM_1458	Leu	Leu(CTT)	CTT	Leu(AAG)	AAG	31	0.074928069	Trichosporonales	Environmental
Apiotrichum_porosum_JCM_1458	Leu	Leu(TTA)	TTA	Leu(UAA)	UAA	1		Trichosporonales	Environmental
Apiotrichum_porosum_JCM_1458	Leu	Leu(TTG)	TTG	Leu(CAA)	CAA	3	0.115256217	Trichosporonales	Environmental
Apiotrichum_porosum_JCM_1458	Lys	Lys(AAA)	AAA	Lys(UUU)	UUU	3	0.441471905	Trichosporonales	Environmental
Apiotrichum_porosum_JCM_1458	Lys	Lys(AAG)	AAG	Lys(CUU)	CUU	29	0.043913567	Trichosporonales	Environmental
Apiotrichum_porosum_JCM_1458	Met	Met(ATG)	ATG	Met(CAU)	CAU	23	0.439049467	Trichosporonales	Environmental
Apiotrichum_porosum_JCM_1458	Phe	Phe(TTC)	TTC	Phe(GAA)	GAA	19	0.058464333	Trichosporonales	Environmental
Apiotrichum_porosum_JCM_1458	Phe	Phe(TTT)	TTT	Phe(AAA)	AAA	0		Trichosporonales	Environmental
Apiotrichum_porosum_JCM_1458	Pro	Pro(CCA)	CCA	Pro(UGG)	UGG	4	0.218064181	Trichosporonales	Environmental
Apiotrichum_porosum_JCM_1458	Pro	Pro(CCC)	CCC	Pro(GGG)	GGG	0		Trichosporonales	Environmental
Apiotrichum_porosum_JCM_1458	Pro	Pro(CCG)	CCG	Pro(CGG)	CGG	5	0.448429264	Trichosporonales	Environmental
Apiotrichum_porosum_JCM_1458	Pro	Pro(CCT)	CCT	Pro(AGG)	AGG	23	0.048054979	Trichosporonales	Environmental
Apiotrichum_porosum_JCM_1458	Ser	Ser(AGC)	AGC	Ser(GCU)	GCU	4	0.073129069	Trichosporonales	Environmental
Apiotrichum_porosum_JCM_1458	Ser	Ser(AGT)	AGT	Ser(ACU)	ACU	0		Trichosporonales	Environmental
Apiotrichum_porosum_JCM_1458	Ser	Ser(TCA)	TCA	Ser(UGA)	UGA	2	0.186294535	Trichosporonales	Environmental
Apiotrichum_porosum_JCM_1458	Ser	Ser(TCC)	TCC	Ser(GGA)	GGA	0		Trichosporonales	Environmental
Apiotrichum_porosum_JCM_1458	Ser	Ser(TCG)	TCG	Ser(CGA)	CGA	19	0	Trichosporonales	Environmental
Apiotrichum_porosum_JCM_1458	Ser	Ser(TCT)	TCT	Ser(AGA)	AGA	9	0.012660933	Trichosporonales	Environmental
Apiotrichum_porosum_JCM_1458	Ter	Ter(TAA)	TAA	Ter(UUA)	UUA	0		Trichosporonales	Environmental
Apiotrichum_porosum_JCM_1458	Ter	Ter(TAG)	TAG	Ter(CUA)	CUA	0		Trichosporonales	Environmental
Apiotrichum_porosum_JCM_1458	Ter	Ter(TGA)	TGA	Ter(UCA)	UCA	0		Trichosporonales	Environmental
Apiotrichum_porosum_JCM_1458	Thr	Thr(ACA)	ACA	Thr(UGU)	UGU	4	0.637379281	Trichosporonales	Environmental
Apiotrichum_porosum_JCM_1458	Thr	Thr(ACC)	ACC	Thr(GGU)	GGU	0		Trichosporonales	Environmental
Apiotrichum_porosum_JCM_1458	Thr	Thr(ACG)	ACG	Thr(CGU)	CGU	4	0.109572585	Trichosporonales	Environmental
Apiotrichum_porosum_JCM_1458	Thr	Thr(ACT)	ACT	Thr(AGU)	AGU	25	0.069538481	Trichosporonales	Environmental
Apiotrichum_porosum_JCM_1458	Trp	Trp(TGG)	TGG	Trp(CCA)	CCA	11	0.126811986	Trichosporonales	Environmental
Apiotrichum_porosum_JCM_1458	Tyr	Tyr(TAC)	TAC	Tyr(GUA)	GUA	16	0.141150223	Trichosporonales	Environmental
Apiotrichum_porosum_JCM_1458	Tyr	Tyr(TAT)	TAT	Tyr(AUA)	AUA	0		Trichosporonales	Environmental
Apiotrichum_porosum_JCM_1458	Val	Val(GTA)	GTA	Val(UAC)	UAC	1		Trichosporonales	Environmental
Apiotrichum_porosum_JCM_1458	Val	Val(GTC)	GTC	Val(GAC)	GAC	0		Trichosporonales	Environmental
Apiotrichum_porosum_JCM_1458	Val	Val(GTG)	GTG	Val(CAC)	CAC	7	0.4210116	Trichosporonales	Environmental
Apiotrichum_porosum_JCM_1458	Val	Val(GTT)	GTT	Val(AAC)	AAC	28	0.051755007	Trichosporonales	Environmental
Apiotrichum_siamense_L8in5	Ala	Ala(GCA)	GCA	Ala(UGC)	UGC	5	0.222918266	Trichosporonales	Environmental
Apiotrichum_siamense_L8in5	Ala	Ala(GCC)	GCC	Ala(GGC)	GGC	0		Trichosporonales	Environmental
Apiotrichum_siamense_L8in5	Ala	Ala(GCG)	GCG	Ala(CGC)	CGC	11	0.019713123	Trichosporonales	Environmental
Apiotrichum_siamense_L8in5	Ala	Ala(GCT)	GCT	Ala(AGC)	AGC	27	0.026697128	Trichosporonales	Environmental
Apiotrichum_siamense_L8in5	Arg	Arg(AGA)	AGA	Arg(UCU)	UCU	3	0.585670381	Trichosporonales	Environmental
Apiotrichum_siamense_L8in5	Arg	Arg(AGG)	AGG	Arg(CCU)	CCU	3	0.077590036	Trichosporonales	Environmental
Apiotrichum_siamense_L8in5	Arg	Arg(CGA)	CGA	Arg(UCG)	UCG	3	0.507196437	Trichosporonales	Environmental
Apiotrichum_siamense_L8in5	Arg	Arg(CGC)	CGC	Arg(GCG)	GCG	0		Trichosporonales	Environmental
Apiotrichum_siamense_L8in5	Arg	Arg(CGG)	CGG	Arg(CCG)	CCG	4	0.561765399	Trichosporonales	Environmental
Apiotrichum_siamense_L8in5	Arg	Arg(CGT)	CGT	Arg(ACG)	ACG	26	0.039297525	Trichosporonales	Environmental
Apiotrichum_siamense_L8in5	Asn	Asn(AAC)	AAC	Asn(GUU)	GUU	18	0.170716859	Trichosporonales	Environmental
Apiotrichum_siamense_L8in5	Asn	Asn(AAT)	AAT	Asn(AUU)	AUU	0		Trichosporonales	Environmental
Apiotrichum_siamense_L8in5	Asp	Asp(GAC)	GAC	Asp(GUC)	GUC	15	0.038176107	Trichosporonales	Environmental
Apiotrichum_siamense_L8in5	Asp	Asp(GAT)	GAT	Asp(AUC)	AUC	0		Trichosporonales	Environmental
Apiotrichum_siamense_L8in5	Cys	Cys(TGC)	TGC	Cys(GCA)	GCA	11	0.195835058	Trichosporonales	Environmental
Apiotrichum_siamense_L8in5	Cys	Cys(TGT)	TGT	Cys(ACA)	ACA	0		Trichosporonales	Environmental
Apiotrichum_siamense_L8in5	Gln	Gln(CAA)	CAA	Gln(UUG)	UUG	3	0.493903015	Trichosporonales	Environmental
Apiotrichum_siamense_L8in5	Gln	Gln(CAG)	CAG	Gln(CUG)	CUG	14	0.035135055	Trichosporonales	Environmental
Apiotrichum_siamense_L8in5	Glu	Glu(GAA)	GAA	Glu(UUC)	UUC	5	0.739751619	Trichosporonales	Environmental
Apiotrichum_siamense_L8in5	Glu	Glu(GAG)	GAG	Glu(CUC)	CUC	0		Trichosporonales	Environmental
Apiotrichum_siamense_L8in5	Gly	Gly(GGA)	GGA	Gly(UCC)	UCC	6	0.047626468	Trichosporonales	Environmental
Apiotrichum_siamense_L8in5	Gly	Gly(GGC)	GGC	Gly(GCC)	GCC	22	0.017857885	Trichosporonales	Environmental
Apiotrichum_siamense_L8in5	Gly	Gly(GGG)	GGG	Gly(CCC)	CCC	3	0.55526371	Trichosporonales	Environmental
Apiotrichum_siamense_L8in5	Gly	Gly(GGT)	GGT	Gly(ACC)	ACC	0		Trichosporonales	Environmental
Apiotrichum_siamense_L8in5	His	His(CAC)	CAC	His(GUG)	GUG	0		Trichosporonales	Environmental
Apiotrichum_siamense_L8in5	His	His(CAT)	CAT	His(AUG)	AUG	0		Trichosporonales	Environmental
Apiotrichum_siamense_L8in5	Ile	Ile(ATA)	ATA	Ile(UAU)	UAU	2	0.181204682	Trichosporonales	Environmental
Apiotrichum_siamense_L8in5	Ile	Ile(ATC)	ATC	Ile(GAU)	GAU	0		Trichosporonales	Environmental
Apiotrichum_siamense_L8in5	Ile	Ile(ATT)	ATT	Ile(AAU)	AAU	23	0.070863009	Trichosporonales	Environmental
Apiotrichum_siamense_L8in5	Leu	Leu(CTA)	CTA	Leu(UAG)	UAG	1		Trichosporonales	Environmental
Apiotrichum_siamense_L8in5	Leu	Leu(CTC)	CTC	Leu(GAG)	GAG	0		Trichosporonales	Environmental
Apiotrichum_siamense_L8in5	Leu	Leu(CTG)	CTG	Leu(CAG)	CAG	7	0.058642224	Trichosporonales	Environmental
Apiotrichum_siamense_L8in5	Leu	Leu(CTT)	CTT	Leu(AAG)	AAG	25	0.041190733	Trichosporonales	Environmental
Apiotrichum_siamense_L8in5	Leu	Leu(TTA)	TTA	Leu(UAA)	UAA	2	0.562874124	Trichosporonales	Environmental
Apiotrichum_siamense_L8in5	Leu	Leu(TTG)	TTG	Leu(CAA)	CAA	2	0.152868041	Trichosporonales	Environmental
Apiotrichum_siamense_L8in5	Lys	Lys(AAA)	AAA	Lys(UUU)	UUU	3	0.429559436	Trichosporonales	Environmental
Apiotrichum_siamense_L8in5	Lys	Lys(AAG)	AAG	Lys(CUU)	CUU	25	0.012451969	Trichosporonales	Environmental
Apiotrichum_siamense_L8in5	Met	Met(ATG)	ATG	Met(CAU)	CAU	26	0.608264297	Trichosporonales	Environmental
Apiotrichum_siamense_L8in5	Phe	Phe(TTC)	TTC	Phe(GAA)	GAA	18	0.084922268	Trichosporonales	Environmental
Apiotrichum_siamense_L8in5	Phe	Phe(TTT)	TTT	Phe(AAA)	AAA	0		Trichosporonales	Environmental
Apiotrichum_siamense_L8in5	Pro	Pro(CCA)	CCA	Pro(UGG)	UGG	5	0.39068677	Trichosporonales	Environmental
Apiotrichum_siamense_L8in5	Pro	Pro(CCC)	CCC	Pro(GGG)	GGG	0		Trichosporonales	Environmental
Apiotrichum_siamense_L8in5	Pro	Pro(CCG)	CCG	Pro(CGG)	CGG	9	0.118337887	Trichosporonales	Environmental
Apiotrichum_siamense_L8in5	Pro	Pro(CCT)	CCT	Pro(AGG)	AGG	22	0.096139624	Trichosporonales	Environmental
Apiotrichum_siamense_L8in5	Ser	Ser(AGC)	AGC	Ser(GCU)	GCU	8	0.064473128	Trichosporonales	Environmental
Apiotrichum_siamense_L8in5	Ser	Ser(AGT)	AGT	Ser(ACU)	ACU	0		Trichosporonales	Environmental
Apiotrichum_siamense_L8in5	Ser	Ser(TCA)	TCA	Ser(UGA)	UGA	3	0.681723907	Trichosporonales	Environmental
Apiotrichum_siamense_L8in5	Ser	Ser(TCC)	TCC	Ser(GGA)	GGA	0		Trichosporonales	Environmental
Apiotrichum_siamense_L8in5	Ser	Ser(TCG)	TCG	Ser(CGA)	CGA	18	0.051095551	Trichosporonales	Environmental
Apiotrichum_siamense_L8in5	Ser	Ser(TCT)	TCT	Ser(AGA)	AGA	11	0.083210604	Trichosporonales	Environmental
Apiotrichum_siamense_L8in5	Ter	Ter(TAA)	TAA	Ter(UUA)	UUA	0		Trichosporonales	Environmental
Apiotrichum_siamense_L8in5	Ter	Ter(TAG)	TAG	Ter(CUA)	CUA	0		Trichosporonales	Environmental
Apiotrichum_siamense_L8in5	Ter	Ter(TGA)	TGA	Ter(UCA)	UCA	0		Trichosporonales	Environmental
Apiotrichum_siamense_L8in5	Thr	Thr(ACA)	ACA	Thr(UGU)	UGU	4	0.554121832	Trichosporonales	Environmental
Apiotrichum_siamense_L8in5	Thr	Thr(ACC)	ACC	Thr(GGU)	GGU	0		Trichosporonales	Environmental
Apiotrichum_siamense_L8in5	Thr	Thr(ACG)	ACG	Thr(CGU)	CGU	8	0.16704957	Trichosporonales	Environmental
Apiotrichum_siamense_L8in5	Thr	Thr(ACT)	ACT	Thr(AGU)	AGU	18	0.001559538	Trichosporonales	Environmental
Apiotrichum_siamense_L8in5	Trp	Trp(TGG)	TGG	Trp(CCA)	CCA	10	0.095456924	Trichosporonales	Environmental
Apiotrichum_siamense_L8in5	Tyr	Tyr(TAC)	TAC	Tyr(GUA)	GUA	16	0.083832819	Trichosporonales	Environmental
Apiotrichum_siamense_L8in5	Tyr	Tyr(TAT)	TAT	Tyr(AUA)	AUA	0		Trichosporonales	Environmental
Apiotrichum_siamense_L8in5	Val	Val(GTA)	GTA	Val(UAC)	UAC	2	0.011236428	Trichosporonales	Environmental
Apiotrichum_siamense_L8in5	Val	Val(GTC)	GTC	Val(GAC)	GAC	0		Trichosporonales	Environmental
Apiotrichum_siamense_L8in5	Val	Val(GTG)	GTG	Val(CAC)	CAC	6	0.035831441	Trichosporonales	Environmental
Apiotrichum_siamense_L8in5	Val	Val(GTT)	GTT	Val(AAC)	AAC	23	0.072840536	Trichosporonales	Environmental
Apiotrichum_veenhuisii_JCM_10691	Ala	Ala(GCA)	GCA	Ala(UGC)	UGC	9	0.145471272	Trichosporonales	Clinical
Apiotrichum_veenhuisii_JCM_10691	Ala	Ala(GCC)	GCC	Ala(GGC)	GGC	0		Trichosporonales	Clinical
Apiotrichum_veenhuisii_JCM_10691	Ala	Ala(GCG)	GCG	Ala(CGC)	CGC	25	0.056446479	Trichosporonales	Clinical
Apiotrichum_veenhuisii_JCM_10691	Ala	Ala(GCT)	GCT	Ala(AGC)	AGC	59	0.019390965	Trichosporonales	Clinical
Apiotrichum_veenhuisii_JCM_10691	Arg	Arg(AGA)	AGA	Arg(UCU)	UCU	2	0.406593791	Trichosporonales	Clinical
Apiotrichum_veenhuisii_JCM_10691	Arg	Arg(AGG)	AGG	Arg(CCU)	CCU	8	0.297275522	Trichosporonales	Clinical
Apiotrichum_veenhuisii_JCM_10691	Arg	Arg(CGA)	CGA	Arg(UCG)	UCG	3	0.316363862	Trichosporonales	Clinical
Apiotrichum_veenhuisii_JCM_10691	Arg	Arg(CGC)	CGC	Arg(GCG)	GCG	0		Trichosporonales	Clinical
Apiotrichum_veenhuisii_JCM_10691	Arg	Arg(CGG)	CGG	Arg(CCG)	CCG	6	0.361905802	Trichosporonales	Clinical
Apiotrichum_veenhuisii_JCM_10691	Arg	Arg(CGT)	CGT	Arg(ACG)	ACG	55	0.018612188	Trichosporonales	Clinical
Apiotrichum_veenhuisii_JCM_10691	Asn	Asn(AAC)	AAC	Asn(GUU)	GUU	29	0.032825434	Trichosporonales	Clinical
Apiotrichum_veenhuisii_JCM_10691	Asn	Asn(AAT)	AAT	Asn(AUU)	AUU	0		Trichosporonales	Clinical
Apiotrichum_veenhuisii_JCM_10691	Asp	Asp(GAC)	GAC	Asp(GUC)	GUC	42	0.060551471	Trichosporonales	Clinical
Apiotrichum_veenhuisii_JCM_10691	Asp	Asp(GAT)	GAT	Asp(AUC)	AUC	0		Trichosporonales	Clinical
Apiotrichum_veenhuisii_JCM_10691	Cys	Cys(TGC)	TGC	Cys(GCA)	GCA	18	0.091398687	Trichosporonales	Clinical
Apiotrichum_veenhuisii_JCM_10691	Cys	Cys(TGT)	TGT	Cys(ACA)	ACA	0		Trichosporonales	Clinical
Apiotrichum_veenhuisii_JCM_10691	Gln	Gln(CAA)	CAA	Gln(UUG)	UUG	6	0.352726509	Trichosporonales	Clinical
Apiotrichum_veenhuisii_JCM_10691	Gln	Gln(CAG)	CAG	Gln(CUG)	CUG	33	0.047955833	Trichosporonales	Clinical
Apiotrichum_veenhuisii_JCM_10691	Glu	Glu(GAA)	GAA	Glu(UUC)	UUC	1		Trichosporonales	Clinical
Apiotrichum_veenhuisii_JCM_10691	Glu	Glu(GAG)	GAG	Glu(CUC)	CUC	1		Trichosporonales	Clinical
Apiotrichum_veenhuisii_JCM_10691	Gly	Gly(GGA)	GGA	Gly(UCC)	UCC	14	0.071807257	Trichosporonales	Clinical
Apiotrichum_veenhuisii_JCM_10691	Gly	Gly(GGC)	GGC	Gly(GCC)	GCC	56	0.021282466	Trichosporonales	Clinical
Apiotrichum_veenhuisii_JCM_10691	Gly	Gly(GGG)	GGG	Gly(CCC)	CCC	6	0.241931309	Trichosporonales	Clinical
Apiotrichum_veenhuisii_JCM_10691	Gly	Gly(GGT)	GGT	Gly(ACC)	ACC	0		Trichosporonales	Clinical
Apiotrichum_veenhuisii_JCM_10691	His	His(CAC)	CAC	His(GUG)	GUG	5	0.064086805	Trichosporonales	Clinical
Apiotrichum_veenhuisii_JCM_10691	His	His(CAT)	CAT	His(AUG)	AUG	0		Trichosporonales	Clinical
Apiotrichum_veenhuisii_JCM_10691	Ile	Ile(ATA)	ATA	Ile(UAU)	UAU	3	0.378534921	Trichosporonales	Clinical
Apiotrichum_veenhuisii_JCM_10691	Ile	Ile(ATC)	ATC	Ile(GAU)	GAU	0		Trichosporonales	Clinical
Apiotrichum_veenhuisii_JCM_10691	Ile	Ile(ATT)	ATT	Ile(AAU)	AAU	46	0.031594462	Trichosporonales	Clinical
Apiotrichum_veenhuisii_JCM_10691	Leu	Leu(CTA)	CTA	Leu(UAG)	UAG	2	0.757347049	Trichosporonales	Clinical
Apiotrichum_veenhuisii_JCM_10691	Leu	Leu(CTC)	CTC	Leu(GAG)	GAG	0		Trichosporonales	Clinical
Apiotrichum_veenhuisii_JCM_10691	Leu	Leu(CTG)	CTG	Leu(CAG)	CAG	13	0.064012025	Trichosporonales	Clinical
Apiotrichum_veenhuisii_JCM_10691	Leu	Leu(CTT)	CTT	Leu(AAG)	AAG	55	0.020392014	Trichosporonales	Clinical
Apiotrichum_veenhuisii_JCM_10691	Leu	Leu(TTA)	TTA	Leu(UAA)	UAA	2	0.259454046	Trichosporonales	Clinical
Apiotrichum_veenhuisii_JCM_10691	Leu	Leu(TTG)	TTG	Leu(CAA)	CAA	4	0.389427247	Trichosporonales	Clinical
Apiotrichum_veenhuisii_JCM_10691	Lys	Lys(AAA)	AAA	Lys(UUU)	UUU	4	0.191092125	Trichosporonales	Clinical
Apiotrichum_veenhuisii_JCM_10691	Lys	Lys(AAG)	AAG	Lys(CUU)	CUU	52	0.012661568	Trichosporonales	Clinical
Apiotrichum_veenhuisii_JCM_10691	Met	Met(ATG)	ATG	Met(CAU)	CAU	48	0.413308911	Trichosporonales	Clinical
Apiotrichum_veenhuisii_JCM_10691	Phe	Phe(TTC)	TTC	Phe(GAA)	GAA	33	0.037372839	Trichosporonales	Clinical
Apiotrichum_veenhuisii_JCM_10691	Phe	Phe(TTT)	TTT	Phe(AAA)	AAA	0		Trichosporonales	Clinical
Apiotrichum_veenhuisii_JCM_10691	Pro	Pro(CCA)	CCA	Pro(UGG)	UGG	5	0.260987809	Trichosporonales	Clinical
Apiotrichum_veenhuisii_JCM_10691	Pro	Pro(CCC)	CCC	Pro(GGG)	GGG	0		Trichosporonales	Clinical
Apiotrichum_veenhuisii_JCM_10691	Pro	Pro(CCG)	CCG	Pro(CGG)	CGG	18	0.051421761	Trichosporonales	Clinical
Apiotrichum_veenhuisii_JCM_10691	Pro	Pro(CCT)	CCT	Pro(AGG)	AGG	46	0.060053452	Trichosporonales	Clinical
Apiotrichum_veenhuisii_JCM_10691	Ser	Ser(AGC)	AGC	Ser(GCU)	GCU	5	0.212896369	Trichosporonales	Clinical
Apiotrichum_veenhuisii_JCM_10691	Ser	Ser(AGT)	AGT	Ser(ACU)	ACU	0		Trichosporonales	Clinical
Apiotrichum_veenhuisii_JCM_10691	Ser	Ser(TCA)	TCA	Ser(UGA)	UGA	5	0.447555683	Trichosporonales	Clinical
Apiotrichum_veenhuisii_JCM_10691	Ser	Ser(TCC)	TCC	Ser(GGA)	GGA	0		Trichosporonales	Clinical
Apiotrichum_veenhuisii_JCM_10691	Ser	Ser(TCG)	TCG	Ser(CGA)	CGA	42	0.046555114	Trichosporonales	Clinical
Apiotrichum_veenhuisii_JCM_10691	Ser	Ser(TCT)	TCT	Ser(AGA)	AGA	21	0.074899286	Trichosporonales	Clinical
Apiotrichum_veenhuisii_JCM_10691	Ter	Ter(TAA)	TAA	Ter(UUA)	UUA	0		Trichosporonales	Clinical
Apiotrichum_veenhuisii_JCM_10691	Ter	Ter(TAG)	TAG	Ter(CUA)	CUA	0		Trichosporonales	Clinical
Apiotrichum_veenhuisii_JCM_10691	Ter	Ter(TGA)	TGA	Ter(UCA)	UCA	0		Trichosporonales	Clinical
Apiotrichum_veenhuisii_JCM_10691	Thr	Thr(ACA)	ACA	Thr(UGU)	UGU	5	0.455462258	Trichosporonales	Clinical
Apiotrichum_veenhuisii_JCM_10691	Thr	Thr(ACC)	ACC	Thr(GGU)	GGU	0		Trichosporonales	Clinical
Apiotrichum_veenhuisii_JCM_10691	Thr	Thr(ACG)	ACG	Thr(CGU)	CGU	16	0.06283362	Trichosporonales	Clinical
Apiotrichum_veenhuisii_JCM_10691	Thr	Thr(ACT)	ACT	Thr(AGU)	AGU	37	0.02277571	Trichosporonales	Clinical
Apiotrichum_veenhuisii_JCM_10691	Trp	Trp(TGG)	TGG	Trp(CCA)	CCA	19	0.05343238	Trichosporonales	Clinical
Apiotrichum_veenhuisii_JCM_10691	Tyr	Tyr(TAC)	TAC	Tyr(GUA)	GUA	30	0.03620472	Trichosporonales	Clinical
Apiotrichum_veenhuisii_JCM_10691	Tyr	Tyr(TAT)	TAT	Tyr(AUA)	AUA	0		Trichosporonales	Clinical
Apiotrichum_veenhuisii_JCM_10691	Val	Val(GTA)	GTA	Val(UAC)	UAC	4	0.238221519	Trichosporonales	Clinical
Apiotrichum_veenhuisii_JCM_10691	Val	Val(GTC)	GTC	Val(GAC)	GAC	0		Trichosporonales	Clinical
Apiotrichum_veenhuisii_JCM_10691	Val	Val(GTG)	GTG	Val(CAC)	CAC	12	0.186244645	Trichosporonales	Clinical
Apiotrichum_veenhuisii_JCM_10691	Val	Val(GTT)	GTT	Val(AAC)	AAC	48	0.061285797	Trichosporonales	Clinical
Cryptococcus_amylolentus_CBS_6039	Ala	Ala(GCA)	GCA	Ala(UGC)	UGC	2	0.417384128	Tremellales	Environmental
Cryptococcus_amylolentus_CBS_6039	Ala	Ala(GCC)	GCC	Ala(GGC)	GGC	0		Tremellales	Environmental
Cryptococcus_amylolentus_CBS_6039	Ala	Ala(GCG)	GCG	Ala(CGC)	CGC	2	0	Tremellales	Environmental
Cryptococcus_amylolentus_CBS_6039	Ala	Ala(GCT)	GCT	Ala(AGC)	AGC	9	0.017988385	Tremellales	Environmental
Cryptococcus_amylolentus_CBS_6039	Arg	Arg(AGA)	AGA	Arg(UCU)	UCU	1		Tremellales	Environmental
Cryptococcus_amylolentus_CBS_6039	Arg	Arg(AGG)	AGG	Arg(CCU)	CCU	5	0.079601361	Tremellales	Environmental
Cryptococcus_amylolentus_CBS_6039	Arg	Arg(CGA)	CGA	Arg(UCG)	UCG	7	0.145273171	Tremellales	Environmental
Cryptococcus_amylolentus_CBS_6039	Arg	Arg(CGC)	CGC	Arg(GCG)	GCG	0		Tremellales	Environmental
Cryptococcus_amylolentus_CBS_6039	Arg	Arg(CGG)	CGG	Arg(CCG)	CCG	1		Tremellales	Environmental
Cryptococcus_amylolentus_CBS_6039	Arg	Arg(CGT)	CGT	Arg(ACG)	ACG	4	0.04860075	Tremellales	Environmental
Cryptococcus_amylolentus_CBS_6039	Asn	Asn(AAC)	AAC	Asn(GUU)	GUU	6	0.218056093	Tremellales	Environmental
Cryptococcus_amylolentus_CBS_6039	Asn	Asn(AAT)	AAT	Asn(AUU)	AUU	0		Tremellales	Environmental
Cryptococcus_amylolentus_CBS_6039	Asp	Asp(GAC)	GAC	Asp(GUC)	GUC	9	0.120956819	Tremellales	Environmental
Cryptococcus_amylolentus_CBS_6039	Asp	Asp(GAT)	GAT	Asp(AUC)	AUC	0		Tremellales	Environmental
Cryptococcus_amylolentus_CBS_6039	Cys	Cys(TGC)	TGC	Cys(GCA)	GCA	3	0.023539189	Tremellales	Environmental
Cryptococcus_amylolentus_CBS_6039	Cys	Cys(TGT)	TGT	Cys(ACA)	ACA	0		Tremellales	Environmental
Cryptococcus_amylolentus_CBS_6039	Gln	Gln(CAA)	CAA	Gln(UUG)	UUG	3	0.029319618	Tremellales	Environmental
Cryptococcus_amylolentus_CBS_6039	Gln	Gln(CAG)	CAG	Gln(CUG)	CUG	4	0.130415939	Tremellales	Environmental
Cryptococcus_amylolentus_CBS_6039	Glu	Glu(GAA)	GAA	Glu(UUC)	UUC	4	0.326873652	Tremellales	Environmental
Cryptococcus_amylolentus_CBS_6039	Glu	Glu(GAG)	GAG	Glu(CUC)	CUC	13	0	Tremellales	Environmental
Cryptococcus_amylolentus_CBS_6039	Gly	Gly(GGA)	GGA	Gly(UCC)	UCC	4	0.3056341	Tremellales	Environmental
Cryptococcus_amylolentus_CBS_6039	Gly	Gly(GGC)	GGC	Gly(GCC)	GCC	8	0	Tremellales	Environmental
Cryptococcus_amylolentus_CBS_6039	Gly	Gly(GGG)	GGG	Gly(CCC)	CCC	2	0.020280281	Tremellales	Environmental
Cryptococcus_amylolentus_CBS_6039	Gly	Gly(GGT)	GGT	Gly(ACC)	ACC	0		Tremellales	Environmental
Cryptococcus_amylolentus_CBS_6039	His	His(CAC)	CAC	His(GUG)	GUG	5	0.291863378	Tremellales	Environmental
Cryptococcus_amylolentus_CBS_6039	His	His(CAT)	CAT	His(AUG)	AUG	0		Tremellales	Environmental
Cryptococcus_amylolentus_CBS_6039	Ile	Ile(ATA)	ATA	Ile(UAU)	UAU	1		Tremellales	Environmental
Cryptococcus_amylolentus_CBS_6039	Ile	Ile(ATC)	ATC	Ile(GAU)	GAU	1		Tremellales	Environmental
Cryptococcus_amylolentus_CBS_6039	Ile	Ile(ATT)	ATT	Ile(AAU)	AAU	1		Tremellales	Environmental
Cryptococcus_amylolentus_CBS_6039	Leu	Leu(CTA)	CTA	Leu(UAG)	UAG	0		Tremellales	Environmental
Cryptococcus_amylolentus_CBS_6039	Leu	Leu(CTC)	CTC	Leu(GAG)	GAG	0		Tremellales	Environmental
Cryptococcus_amylolentus_CBS_6039	Leu	Leu(CTG)	CTG	Leu(CAG)	CAG	2	0.01133184	Tremellales	Environmental
Cryptococcus_amylolentus_CBS_6039	Leu	Leu(CTT)	CTT	Leu(AAG)	AAG	8	0.035046646	Tremellales	Environmental
Cryptococcus_amylolentus_CBS_6039	Leu	Leu(TTA)	TTA	Leu(UAA)	UAA	1		Tremellales	Environmental
Cryptococcus_amylolentus_CBS_6039	Leu	Leu(TTG)	TTG	Leu(CAA)	CAA	3	0.038043662	Tremellales	Environmental
Cryptococcus_amylolentus_CBS_6039	Lys	Lys(AAA)	AAA	Lys(UUU)	UUU	2	0.433377919	Tremellales	Environmental
Cryptococcus_amylolentus_CBS_6039	Lys	Lys(AAG)	AAG	Lys(CUU)	CUU	12	0.198858017	Tremellales	Environmental
Cryptococcus_amylolentus_CBS_6039	Met	Met(ATG)	ATG	Met(CAU)	CAU	6	0.781793669	Tremellales	Environmental
Cryptococcus_amylolentus_CBS_6039	Phe	Phe(TTC)	TTC	Phe(GAA)	GAA	7	0.14642181	Tremellales	Environmental
Cryptococcus_amylolentus_CBS_6039	Phe	Phe(TTT)	TTT	Phe(AAA)	AAA	0		Tremellales	Environmental
Cryptococcus_amylolentus_CBS_6039	Pro	Pro(CCA)	CCA	Pro(UGG)	UGG	3	0.313418013	Tremellales	Environmental
Cryptococcus_amylolentus_CBS_6039	Pro	Pro(CCC)	CCC	Pro(GGG)	GGG	0		Tremellales	Environmental
Cryptococcus_amylolentus_CBS_6039	Pro	Pro(CCG)	CCG	Pro(CGG)	CGG	2	0.490574915	Tremellales	Environmental
Cryptococcus_amylolentus_CBS_6039	Pro	Pro(CCT)	CCT	Pro(AGG)	AGG	8	0.002841031	Tremellales	Environmental
Cryptococcus_amylolentus_CBS_6039	Ser	Ser(AGC)	AGC	Ser(GCU)	GCU	0		Tremellales	Environmental
Cryptococcus_amylolentus_CBS_6039	Ser	Ser(AGT)	AGT	Ser(ACU)	ACU	0		Tremellales	Environmental
Cryptococcus_amylolentus_CBS_6039	Ser	Ser(TCA)	TCA	Ser(UGA)	UGA	2	0.626434993	Tremellales	Environmental
Cryptococcus_amylolentus_CBS_6039	Ser	Ser(TCC)	TCC	Ser(GGA)	GGA	0		Tremellales	Environmental
Cryptococcus_amylolentus_CBS_6039	Ser	Ser(TCG)	TCG	Ser(CGA)	CGA	1		Tremellales	Environmental
Cryptococcus_amylolentus_CBS_6039	Ser	Ser(TCT)	TCT	Ser(AGA)	AGA	6	0.017748328	Tremellales	Environmental
Cryptococcus_amylolentus_CBS_6039	Ter	Ter(TAA)	TAA	Ter(UUA)	UUA	0		Tremellales	Environmental
Cryptococcus_amylolentus_CBS_6039	Ter	Ter(TAG)	TAG	Ter(CUA)	CUA	0		Tremellales	Environmental
Cryptococcus_amylolentus_CBS_6039	Ter	Ter(TGA)	TGA	Ter(UCA)	UCA	0		Tremellales	Environmental
Cryptococcus_amylolentus_CBS_6039	Thr	Thr(ACA)	ACA	Thr(UGU)	UGU	2	0.853689969	Tremellales	Environmental
Cryptococcus_amylolentus_CBS_6039	Thr	Thr(ACC)	ACC	Thr(GGU)	GGU	0		Tremellales	Environmental
Cryptococcus_amylolentus_CBS_6039	Thr	Thr(ACG)	ACG	Thr(CGU)	CGU	2	0.03372064	Tremellales	Environmental
Cryptococcus_amylolentus_CBS_6039	Thr	Thr(ACT)	ACT	Thr(AGU)	AGU	7	0.066074185	Tremellales	Environmental
Cryptococcus_amylolentus_CBS_6039	Trp	Trp(TGG)	TGG	Trp(CCA)	CCA	3	0.318461252	Tremellales	Environmental
Cryptococcus_amylolentus_CBS_6039	Tyr	Tyr(TAC)	TAC	Tyr(GUA)	GUA	5	0.013227102	Tremellales	Environmental
Cryptococcus_amylolentus_CBS_6039	Tyr	Tyr(TAT)	TAT	Tyr(AUA)	AUA	0		Tremellales	Environmental
Cryptococcus_amylolentus_CBS_6039	Val	Val(GTA)	GTA	Val(UAC)	UAC	1		Tremellales	Environmental
Cryptococcus_amylolentus_CBS_6039	Val	Val(GTC)	GTC	Val(GAC)	GAC	0		Tremellales	Environmental
Cryptococcus_amylolentus_CBS_6039	Val	Val(GTG)	GTG	Val(CAC)	CAC	2	0.149678621	Tremellales	Environmental
Cryptococcus_amylolentus_CBS_6039	Val	Val(GTT)	GTT	Val(AAC)	AAC	8	0.022809576	Tremellales	Environmental
Cryptococcus_deneoformans_JEC21	Ala	Ala(GCA)	GCA	Ala(UGC)	UGC	1		Tremellales	Clinical
Cryptococcus_deneoformans_JEC21	Ala	Ala(GCC)	GCC	Ala(GGC)	GGC	0		Tremellales	Clinical
Cryptococcus_deneoformans_JEC21	Ala	Ala(GCG)	GCG	Ala(CGC)	CGC	2	0.012195727	Tremellales	Clinical
Cryptococcus_deneoformans_JEC21	Ala	Ala(GCT)	GCT	Ala(AGC)	AGC	7	0.082432898	Tremellales	Clinical
Cryptococcus_deneoformans_JEC21	Arg	Arg(AGA)	AGA	Arg(UCU)	UCU	1		Tremellales	Clinical
Cryptococcus_deneoformans_JEC21	Arg	Arg(AGG)	AGG	Arg(CCU)	CCU	3	0.123964333	Tremellales	Clinical
Cryptococcus_deneoformans_JEC21	Arg	Arg(CGA)	CGA	Arg(UCG)	UCG	5	0	Tremellales	Clinical
Cryptococcus_deneoformans_JEC21	Arg	Arg(CGC)	CGC	Arg(GCG)	GCG	0		Tremellales	Clinical
Cryptococcus_deneoformans_JEC21	Arg	Arg(CGG)	CGG	Arg(CCG)	CCG	1		Tremellales	Clinical
Cryptococcus_deneoformans_JEC21	Arg	Arg(CGT)	CGT	Arg(ACG)	ACG	3	0.125854849	Tremellales	Clinical
Cryptococcus_deneoformans_JEC21	Asn	Asn(AAC)	AAC	Asn(GUU)	GUU	4	0.020772339	Tremellales	Clinical
Cryptococcus_deneoformans_JEC21	Asn	Asn(AAT)	AAT	Asn(AUU)	AUU	0		Tremellales	Clinical
Cryptococcus_deneoformans_JEC21	Asp	Asp(GAC)	GAC	Asp(GUC)	GUC	0		Tremellales	Clinical
Cryptococcus_deneoformans_JEC21	Asp	Asp(GAT)	GAT	Asp(AUC)	AUC	0		Tremellales	Clinical
Cryptococcus_deneoformans_JEC21	Cys	Cys(TGC)	TGC	Cys(GCA)	GCA	3	0.031836638	Tremellales	Clinical
Cryptococcus_deneoformans_JEC21	Cys	Cys(TGT)	TGT	Cys(ACA)	ACA	0		Tremellales	Clinical
Cryptococcus_deneoformans_JEC21	Gln	Gln(CAA)	CAA	Gln(UUG)	UUG	2	0.125775406	Tremellales	Clinical
Cryptococcus_deneoformans_JEC21	Gln	Gln(CAG)	CAG	Gln(CUG)	CUG	3	0	Tremellales	Clinical
Cryptococcus_deneoformans_JEC21	Glu	Glu(GAA)	GAA	Glu(UUC)	UUC	3	0.010850301	Tremellales	Clinical
Cryptococcus_deneoformans_JEC21	Glu	Glu(GAG)	GAG	Glu(CUC)	CUC	9	0.10017761	Tremellales	Clinical
Cryptococcus_deneoformans_JEC21	Gly	Gly(GGA)	GGA	Gly(UCC)	UCC	3	0	Tremellales	Clinical
Cryptococcus_deneoformans_JEC21	Gly	Gly(GGC)	GGC	Gly(GCC)	GCC	4	0	Tremellales	Clinical
Cryptococcus_deneoformans_JEC21	Gly	Gly(GGG)	GGG	Gly(CCC)	CCC	0		Tremellales	Clinical
Cryptococcus_deneoformans_JEC21	Gly	Gly(GGT)	GGT	Gly(ACC)	ACC	0		Tremellales	Clinical
Cryptococcus_deneoformans_JEC21	His	His(CAC)	CAC	His(GUG)	GUG	3	0.018916695	Tremellales	Clinical
Cryptococcus_deneoformans_JEC21	His	His(CAT)	CAT	His(AUG)	AUG	0		Tremellales	Clinical
Cryptococcus_deneoformans_JEC21	Ile	Ile(ATA)	ATA	Ile(UAU)	UAU	1		Tremellales	Clinical
Cryptococcus_deneoformans_JEC21	Ile	Ile(ATC)	ATC	Ile(GAU)	GAU	0		Tremellales	Clinical
Cryptococcus_deneoformans_JEC21	Ile	Ile(ATT)	ATT	Ile(AAU)	AAU	6	0.029972424	Tremellales	Clinical
Cryptococcus_deneoformans_JEC21	Leu	Leu(CTA)	CTA	Leu(UAG)	UAG	0		Tremellales	Clinical
Cryptococcus_deneoformans_JEC21	Leu	Leu(CTC)	CTC	Leu(GAG)	GAG	0		Tremellales	Clinical
Cryptococcus_deneoformans_JEC21	Leu	Leu(CTG)	CTG	Leu(CAG)	CAG	1		Tremellales	Clinical
Cryptococcus_deneoformans_JEC21	Leu	Leu(CTT)	CTT	Leu(AAG)	AAG	6	0.089744103	Tremellales	Clinical
Cryptococcus_deneoformans_JEC21	Leu	Leu(TTA)	TTA	Leu(UAA)	UAA	1		Tremellales	Clinical
Cryptococcus_deneoformans_JEC21	Leu	Leu(TTG)	TTG	Leu(CAA)	CAA	3	0.018693766	Tremellales	Clinical
Cryptococcus_deneoformans_JEC21	Lys	Lys(AAA)	AAA	Lys(UUU)	UUU	1		Tremellales	Clinical
Cryptococcus_deneoformans_JEC21	Lys	Lys(AAG)	AAG	Lys(CUU)	CUU	7	0.025266822	Tremellales	Clinical
Cryptococcus_deneoformans_JEC21	Met	Met(ATG)	ATG	Met(CAU)	CAU	6	0.540280373	Tremellales	Clinical
Cryptococcus_deneoformans_JEC21	Phe	Phe(TTC)	TTC	Phe(GAA)	GAA	5	0.051051478	Tremellales	Clinical
Cryptococcus_deneoformans_JEC21	Phe	Phe(TTT)	TTT	Phe(AAA)	AAA	0		Tremellales	Clinical
Cryptococcus_deneoformans_JEC21	Pro	Pro(CCA)	CCA	Pro(UGG)	UGG	1		Tremellales	Clinical
Cryptococcus_deneoformans_JEC21	Pro	Pro(CCC)	CCC	Pro(GGG)	GGG	0		Tremellales	Clinical
Cryptococcus_deneoformans_JEC21	Pro	Pro(CCG)	CCG	Pro(CGG)	CGG	1		Tremellales	Clinical
Cryptococcus_deneoformans_JEC21	Pro	Pro(CCT)	CCT	Pro(AGG)	AGG	5	0.010353056	Tremellales	Clinical
Cryptococcus_deneoformans_JEC21	Ser	Ser(AGC)	AGC	Ser(GCU)	GCU	0		Tremellales	Clinical
Cryptococcus_deneoformans_JEC21	Ser	Ser(AGT)	AGT	Ser(ACU)	ACU	0		Tremellales	Clinical
Cryptococcus_deneoformans_JEC21	Ser	Ser(TCA)	TCA	Ser(UGA)	UGA	1		Tremellales	Clinical
Cryptococcus_deneoformans_JEC21	Ser	Ser(TCC)	TCC	Ser(GGA)	GGA	0		Tremellales	Clinical
Cryptococcus_deneoformans_JEC21	Ser	Ser(TCG)	TCG	Ser(CGA)	CGA	0		Tremellales	Clinical
Cryptococcus_deneoformans_JEC21	Ser	Ser(TCT)	TCT	Ser(AGA)	AGA	6	0.003536801	Tremellales	Clinical
Cryptococcus_deneoformans_JEC21	Ter	Ter(TAA)	TAA	Ter(UUA)	UUA	0		Tremellales	Clinical
Cryptococcus_deneoformans_JEC21	Ter	Ter(TAG)	TAG	Ter(CUA)	CUA	0		Tremellales	Clinical
Cryptococcus_deneoformans_JEC21	Ter	Ter(TGA)	TGA	Ter(UCA)	UCA	0		Tremellales	Clinical
Cryptococcus_deneoformans_JEC21	Thr	Thr(ACA)	ACA	Thr(UGU)	UGU	1		Tremellales	Clinical
Cryptococcus_deneoformans_JEC21	Thr	Thr(ACC)	ACC	Thr(GGU)	GGU	0		Tremellales	Clinical
Cryptococcus_deneoformans_JEC21	Thr	Thr(ACG)	ACG	Thr(CGU)	CGU	1		Tremellales	Clinical
Cryptococcus_deneoformans_JEC21	Thr	Thr(ACT)	ACT	Thr(AGU)	AGU	5	0.132341442	Tremellales	Clinical
Cryptococcus_deneoformans_JEC21	Trp	Trp(TGG)	TGG	Trp(CCA)	CCA	3	0.163206859	Tremellales	Clinical
Cryptococcus_deneoformans_JEC21	Tyr	Tyr(TAC)	TAC	Tyr(GUA)	GUA	4	0.024038536	Tremellales	Clinical
Cryptococcus_deneoformans_JEC21	Tyr	Tyr(TAT)	TAT	Tyr(AUA)	AUA	0		Tremellales	Clinical
Cryptococcus_deneoformans_JEC21	Val	Val(GTA)	GTA	Val(UAC)	UAC	0		Tremellales	Clinical
Cryptococcus_deneoformans_JEC21	Val	Val(GTC)	GTC	Val(GAC)	GAC	0		Tremellales	Clinical
Cryptococcus_deneoformans_JEC21	Val	Val(GTG)	GTG	Val(CAC)	CAC	2	0.162026053	Tremellales	Clinical
Cryptococcus_deneoformans_JEC21	Val	Val(GTT)	GTT	Val(AAC)	AAC	7	0.025113774	Tremellales	Clinical
Cryptococcus_floricola_DSM_27421	Ala	Ala(GCA)	GCA	Ala(UGC)	UGC	1		Tremellales	Environmental
Cryptococcus_floricola_DSM_27421	Ala	Ala(GCC)	GCC	Ala(GGC)	GGC	0		Tremellales	Environmental
Cryptococcus_floricola_DSM_27421	Ala	Ala(GCG)	GCG	Ala(CGC)	CGC	2	0.191755068	Tremellales	Environmental
Cryptococcus_floricola_DSM_27421	Ala	Ala(GCT)	GCT	Ala(AGC)	AGC	9	0.016711091	Tremellales	Environmental
Cryptococcus_floricola_DSM_27421	Arg	Arg(AGA)	AGA	Arg(UCU)	UCU	1		Tremellales	Environmental
Cryptococcus_floricola_DSM_27421	Arg	Arg(AGG)	AGG	Arg(CCU)	CCU	4	0.010930387	Tremellales	Environmental
Cryptococcus_floricola_DSM_27421	Arg	Arg(CGA)	CGA	Arg(UCG)	UCG	7	0.155991453	Tremellales	Environmental
Cryptococcus_floricola_DSM_27421	Arg	Arg(CGC)	CGC	Arg(GCG)	GCG	0		Tremellales	Environmental
Cryptococcus_floricola_DSM_27421	Arg	Arg(CGG)	CGG	Arg(CCG)	CCG	1		Tremellales	Environmental
Cryptococcus_floricola_DSM_27421	Arg	Arg(CGT)	CGT	Arg(ACG)	ACG	3	0.015240269	Tremellales	Environmental
Cryptococcus_floricola_DSM_27421	Asn	Asn(AAC)	AAC	Asn(GUU)	GUU	6	0.225821473	Tremellales	Environmental
Cryptococcus_floricola_DSM_27421	Asn	Asn(AAT)	AAT	Asn(AUU)	AUU	0		Tremellales	Environmental
Cryptococcus_floricola_DSM_27421	Asp	Asp(GAC)	GAC	Asp(GUC)	GUC	9	0.100693613	Tremellales	Environmental
Cryptococcus_floricola_DSM_27421	Asp	Asp(GAT)	GAT	Asp(AUC)	AUC	0		Tremellales	Environmental
Cryptococcus_floricola_DSM_27421	Cys	Cys(TGC)	TGC	Cys(GCA)	GCA	3	0.031292525	Tremellales	Environmental
Cryptococcus_floricola_DSM_27421	Cys	Cys(TGT)	TGT	Cys(ACA)	ACA	0		Tremellales	Environmental
Cryptococcus_floricola_DSM_27421	Gln	Gln(CAA)	CAA	Gln(UUG)	UUG	3	0.021824881	Tremellales	Environmental
Cryptococcus_floricola_DSM_27421	Gln	Gln(CAG)	CAG	Gln(CUG)	CUG	4	0.143862192	Tremellales	Environmental
Cryptococcus_floricola_DSM_27421	Glu	Glu(GAA)	GAA	Glu(UUC)	UUC	4	0.360992343	Tremellales	Environmental
Cryptococcus_floricola_DSM_27421	Glu	Glu(GAG)	GAG	Glu(CUC)	CUC	12	0	Tremellales	Environmental
Cryptococcus_floricola_DSM_27421	Gly	Gly(GGA)	GGA	Gly(UCC)	UCC	4	0.336924885	Tremellales	Environmental
Cryptococcus_floricola_DSM_27421	Gly	Gly(GGC)	GGC	Gly(GCC)	GCC	10	0	Tremellales	Environmental
Cryptococcus_floricola_DSM_27421	Gly	Gly(GGG)	GGG	Gly(CCC)	CCC	2	0.0411432	Tremellales	Environmental
Cryptococcus_floricola_DSM_27421	Gly	Gly(GGT)	GGT	Gly(ACC)	ACC	0		Tremellales	Environmental
Cryptococcus_floricola_DSM_27421	His	His(CAC)	CAC	His(GUG)	GUG	4	0.244687636	Tremellales	Environmental
Cryptococcus_floricola_DSM_27421	His	His(CAT)	CAT	His(AUG)	AUG	0		Tremellales	Environmental
Cryptococcus_floricola_DSM_27421	Ile	Ile(ATA)	ATA	Ile(UAU)	UAU	1		Tremellales	Environmental
Cryptococcus_floricola_DSM_27421	Ile	Ile(ATC)	ATC	Ile(GAU)	GAU	0		Tremellales	Environmental
Cryptococcus_floricola_DSM_27421	Ile	Ile(ATT)	ATT	Ile(AAU)	AAU	0		Tremellales	Environmental
Cryptococcus_floricola_DSM_27421	Leu	Leu(CTA)	CTA	Leu(UAG)	UAG	0		Tremellales	Environmental
Cryptococcus_floricola_DSM_27421	Leu	Leu(CTC)	CTC	Leu(GAG)	GAG	0		Tremellales	Environmental
Cryptococcus_floricola_DSM_27421	Leu	Leu(CTG)	CTG	Leu(CAG)	CAG	2	0	Tremellales	Environmental
Cryptococcus_floricola_DSM_27421	Leu	Leu(CTT)	CTT	Leu(AAG)	AAG	7	0.043229873	Tremellales	Environmental
Cryptococcus_floricola_DSM_27421	Leu	Leu(TTA)	TTA	Leu(UAA)	UAA	1		Tremellales	Environmental
Cryptococcus_floricola_DSM_27421	Leu	Leu(TTG)	TTG	Leu(CAA)	CAA	3	0.032076011	Tremellales	Environmental
Cryptococcus_floricola_DSM_27421	Lys	Lys(AAA)	AAA	Lys(UUU)	UUU	2	0.455086732	Tremellales	Environmental
Cryptococcus_floricola_DSM_27421	Lys	Lys(AAG)	AAG	Lys(CUU)	CUU	10	0.15519415	Tremellales	Environmental
Cryptococcus_floricola_DSM_27421	Met	Met(ATG)	ATG	Met(CAU)	CAU	6	0.712148281	Tremellales	Environmental
Cryptococcus_floricola_DSM_27421	Phe	Phe(TTC)	TTC	Phe(GAA)	GAA	7	0.14642181	Tremellales	Environmental
Cryptococcus_floricola_DSM_27421	Phe	Phe(TTT)	TTT	Phe(AAA)	AAA	0		Tremellales	Environmental
Cryptococcus_floricola_DSM_27421	Pro	Pro(CCA)	CCA	Pro(UGG)	UGG	3	0.368611598	Tremellales	Environmental
Cryptococcus_floricola_DSM_27421	Pro	Pro(CCC)	CCC	Pro(GGG)	GGG	0		Tremellales	Environmental
Cryptococcus_floricola_DSM_27421	Pro	Pro(CCG)	CCG	Pro(CGG)	CGG	2	0.490574915	Tremellales	Environmental
Cryptococcus_floricola_DSM_27421	Pro	Pro(CCT)	CCT	Pro(AGG)	AGG	7	0.003246893	Tremellales	Environmental
Cryptococcus_floricola_DSM_27421	Ser	Ser(AGC)	AGC	Ser(GCU)	GCU	0		Tremellales	Environmental
Cryptococcus_floricola_DSM_27421	Ser	Ser(AGT)	AGT	Ser(ACU)	ACU	0		Tremellales	Environmental
Cryptococcus_floricola_DSM_27421	Ser	Ser(TCA)	TCA	Ser(UGA)	UGA	2	0.661458933	Tremellales	Environmental
Cryptococcus_floricola_DSM_27421	Ser	Ser(TCC)	TCC	Ser(GGA)	GGA	0		Tremellales	Environmental
Cryptococcus_floricola_DSM_27421	Ser	Ser(TCG)	TCG	Ser(CGA)	CGA	1		Tremellales	Environmental
Cryptococcus_floricola_DSM_27421	Ser	Ser(TCT)	TCT	Ser(AGA)	AGA	6	0.020626129	Tremellales	Environmental
Cryptococcus_floricola_DSM_27421	Ter	Ter(TAA)	TAA	Ter(UUA)	UUA	0		Tremellales	Environmental
Cryptococcus_floricola_DSM_27421	Ter	Ter(TAG)	TAG	Ter(CUA)	CUA	0		Tremellales	Environmental
Cryptococcus_floricola_DSM_27421	Ter	Ter(TGA)	TGA	Ter(UCA)	UCA	0		Tremellales	Environmental
Cryptococcus_floricola_DSM_27421	Thr	Thr(ACA)	ACA	Thr(UGU)	UGU	2	0.624524977	Tremellales	Environmental
Cryptococcus_floricola_DSM_27421	Thr	Thr(ACC)	ACC	Thr(GGU)	GGU	0		Tremellales	Environmental
Cryptococcus_floricola_DSM_27421	Thr	Thr(ACG)	ACG	Thr(CGU)	CGU	1		Tremellales	Environmental
Cryptococcus_floricola_DSM_27421	Thr	Thr(ACT)	ACT	Thr(AGU)	AGU	7	0.071033024	Tremellales	Environmental
Cryptococcus_floricola_DSM_27421	Trp	Trp(TGG)	TGG	Trp(CCA)	CCA	3	0.337189988	Tremellales	Environmental
Cryptococcus_floricola_DSM_27421	Tyr	Tyr(TAC)	TAC	Tyr(GUA)	GUA	5	0.013116465	Tremellales	Environmental
Cryptococcus_floricola_DSM_27421	Tyr	Tyr(TAT)	TAT	Tyr(AUA)	AUA	0		Tremellales	Environmental
Cryptococcus_floricola_DSM_27421	Val	Val(GTA)	GTA	Val(UAC)	UAC	1		Tremellales	Environmental
Cryptococcus_floricola_DSM_27421	Val	Val(GTC)	GTC	Val(GAC)	GAC	0		Tremellales	Environmental
Cryptococcus_floricola_DSM_27421	Val	Val(GTG)	GTG	Val(CAC)	CAC	2	0.23412336	Tremellales	Environmental
Cryptococcus_floricola_DSM_27421	Val	Val(GTT)	GTT	Val(AAC)	AAC	8	0.015444923	Tremellales	Environmental
Cryptococcus_gattii_WM276	Ala	Ala(GCA)	GCA	Ala(UGC)	UGC	1		Tremellales	Clinical
Cryptococcus_gattii_WM276	Ala	Ala(GCC)	GCC	Ala(GGC)	GGC	0		Tremellales	Clinical
Cryptococcus_gattii_WM276	Ala	Ala(GCG)	GCG	Ala(CGC)	CGC	2	0.012158544	Tremellales	Clinical
Cryptococcus_gattii_WM276	Ala	Ala(GCT)	GCT	Ala(AGC)	AGC	7	0.069033404	Tremellales	Clinical
Cryptococcus_gattii_WM276	Arg	Arg(AGA)	AGA	Arg(UCU)	UCU	1		Tremellales	Clinical
Cryptococcus_gattii_WM276	Arg	Arg(AGG)	AGG	Arg(CCU)	CCU	3	0.087588023	Tremellales	Clinical
Cryptococcus_gattii_WM276	Arg	Arg(CGA)	CGA	Arg(UCG)	UCG	5	0.004494571	Tremellales	Clinical
Cryptococcus_gattii_WM276	Arg	Arg(CGC)	CGC	Arg(GCG)	GCG	0		Tremellales	Clinical
Cryptococcus_gattii_WM276	Arg	Arg(CGG)	CGG	Arg(CCG)	CCG	1		Tremellales	Clinical
Cryptococcus_gattii_WM276	Arg	Arg(CGT)	CGT	Arg(ACG)	ACG	3	0.092596177	Tremellales	Clinical
Cryptococcus_gattii_WM276	Asn	Asn(AAC)	AAC	Asn(GUU)	GUU	4	0.107425788	Tremellales	Clinical
Cryptococcus_gattii_WM276	Asn	Asn(AAT)	AAT	Asn(AUU)	AUU	0		Tremellales	Clinical
Cryptococcus_gattii_WM276	Asp	Asp(GAC)	GAC	Asp(GUC)	GUC	0		Tremellales	Clinical
Cryptococcus_gattii_WM276	Asp	Asp(GAT)	GAT	Asp(AUC)	AUC	0		Tremellales	Clinical
Cryptococcus_gattii_WM276	Cys	Cys(TGC)	TGC	Cys(GCA)	GCA	3	0.039459276	Tremellales	Clinical
Cryptococcus_gattii_WM276	Cys	Cys(TGT)	TGT	Cys(ACA)	ACA	0		Tremellales	Clinical
Cryptococcus_gattii_WM276	Gln	Gln(CAA)	CAA	Gln(UUG)	UUG	2	0.136420687	Tremellales	Clinical
Cryptococcus_gattii_WM276	Gln	Gln(CAG)	CAG	Gln(CUG)	CUG	3	0	Tremellales	Clinical
Cryptococcus_gattii_WM276	Glu	Glu(GAA)	GAA	Glu(UUC)	UUC	3	0.078445611	Tremellales	Clinical
Cryptococcus_gattii_WM276	Glu	Glu(GAG)	GAG	Glu(CUC)	CUC	10	0.087923561	Tremellales	Clinical
Cryptococcus_gattii_WM276	Gly	Gly(GGA)	GGA	Gly(UCC)	UCC	3	0	Tremellales	Clinical
Cryptococcus_gattii_WM276	Gly	Gly(GGC)	GGC	Gly(GCC)	GCC	4	0	Tremellales	Clinical
Cryptococcus_gattii_WM276	Gly	Gly(GGG)	GGG	Gly(CCC)	CCC	0		Tremellales	Clinical
Cryptococcus_gattii_WM276	Gly	Gly(GGT)	GGT	Gly(ACC)	ACC	0		Tremellales	Clinical
Cryptococcus_gattii_WM276	His	His(CAC)	CAC	His(GUG)	GUG	3	0	Tremellales	Clinical
Cryptococcus_gattii_WM276	His	His(CAT)	CAT	His(AUG)	AUG	0		Tremellales	Clinical
Cryptococcus_gattii_WM276	Ile	Ile(ATA)	ATA	Ile(UAU)	UAU	1		Tremellales	Clinical
Cryptococcus_gattii_WM276	Ile	Ile(ATC)	ATC	Ile(GAU)	GAU	0		Tremellales	Clinical
Cryptococcus_gattii_WM276	Ile	Ile(ATT)	ATT	Ile(AAU)	AAU	6	0.02839716	Tremellales	Clinical
Cryptococcus_gattii_WM276	Leu	Leu(CTA)	CTA	Leu(UAG)	UAG	0		Tremellales	Clinical
Cryptococcus_gattii_WM276	Leu	Leu(CTC)	CTC	Leu(GAG)	GAG	0		Tremellales	Clinical
Cryptococcus_gattii_WM276	Leu	Leu(CTG)	CTG	Leu(CAG)	CAG	1		Tremellales	Clinical
Cryptococcus_gattii_WM276	Leu	Leu(CTT)	CTT	Leu(AAG)	AAG	6	0.096694573	Tremellales	Clinical
Cryptococcus_gattii_WM276	Leu	Leu(TTA)	TTA	Leu(UAA)	UAA	1		Tremellales	Clinical
Cryptococcus_gattii_WM276	Leu	Leu(TTG)	TTG	Leu(CAA)	CAA	3	0.025211531	Tremellales	Clinical
Cryptococcus_gattii_WM276	Lys	Lys(AAA)	AAA	Lys(UUU)	UUU	1		Tremellales	Clinical
Cryptococcus_gattii_WM276	Lys	Lys(AAG)	AAG	Lys(CUU)	CUU	7	0.01813865	Tremellales	Clinical
Cryptococcus_gattii_WM276	Met	Met(ATG)	ATG	Met(CAU)	CAU	6	0.503866149	Tremellales	Clinical
Cryptococcus_gattii_WM276	Phe	Phe(TTC)	TTC	Phe(GAA)	GAA	5	0.036449524	Tremellales	Clinical
Cryptococcus_gattii_WM276	Phe	Phe(TTT)	TTT	Phe(AAA)	AAA	0		Tremellales	Clinical
Cryptococcus_gattii_WM276	Pro	Pro(CCA)	CCA	Pro(UGG)	UGG	1		Tremellales	Clinical
Cryptococcus_gattii_WM276	Pro	Pro(CCC)	CCC	Pro(GGG)	GGG	0		Tremellales	Clinical
Cryptococcus_gattii_WM276	Pro	Pro(CCG)	CCG	Pro(CGG)	CGG	1		Tremellales	Clinical
Cryptococcus_gattii_WM276	Pro	Pro(CCT)	CCT	Pro(AGG)	AGG	6	0.016483742	Tremellales	Clinical
Cryptococcus_gattii_WM276	Ser	Ser(AGC)	AGC	Ser(GCU)	GCU	0		Tremellales	Clinical
Cryptococcus_gattii_WM276	Ser	Ser(AGT)	AGT	Ser(ACU)	ACU	0		Tremellales	Clinical
Cryptococcus_gattii_WM276	Ser	Ser(TCA)	TCA	Ser(UGA)	UGA	1		Tremellales	Clinical
Cryptococcus_gattii_WM276	Ser	Ser(TCC)	TCC	Ser(GGA)	GGA	0		Tremellales	Clinical
Cryptococcus_gattii_WM276	Ser	Ser(TCG)	TCG	Ser(CGA)	CGA	0		Tremellales	Clinical
Cryptococcus_gattii_WM276	Ser	Ser(TCT)	TCT	Ser(AGA)	AGA	6	0.010806762	Tremellales	Clinical
Cryptococcus_gattii_WM276	Ter	Ter(TAA)	TAA	Ter(UUA)	UUA	0		Tremellales	Clinical
Cryptococcus_gattii_WM276	Ter	Ter(TAG)	TAG	Ter(CUA)	CUA	0		Tremellales	Clinical
Cryptococcus_gattii_WM276	Ter	Ter(TGA)	TGA	Ter(UCA)	UCA	0		Tremellales	Clinical
Cryptococcus_gattii_WM276	Thr	Thr(ACA)	ACA	Thr(UGU)	UGU	1		Tremellales	Clinical
Cryptococcus_gattii_WM276	Thr	Thr(ACC)	ACC	Thr(GGU)	GGU	0		Tremellales	Clinical
Cryptococcus_gattii_WM276	Thr	Thr(ACG)	ACG	Thr(CGU)	CGU	1		Tremellales	Clinical
Cryptococcus_gattii_WM276	Thr	Thr(ACT)	ACT	Thr(AGU)	AGU	5	0.1134552	Tremellales	Clinical
Cryptococcus_gattii_WM276	Trp	Trp(TGG)	TGG	Trp(CCA)	CCA	3	0.157141573	Tremellales	Clinical
Cryptococcus_gattii_WM276	Tyr	Tyr(TAC)	TAC	Tyr(GUA)	GUA	4	0.025911274	Tremellales	Clinical
Cryptococcus_gattii_WM276	Tyr	Tyr(TAT)	TAT	Tyr(AUA)	AUA	0		Tremellales	Clinical
Cryptococcus_gattii_WM276	Val	Val(GTA)	GTA	Val(UAC)	UAC	0		Tremellales	Clinical
Cryptococcus_gattii_WM276	Val	Val(GTC)	GTC	Val(GAC)	GAC	0		Tremellales	Clinical
Cryptococcus_gattii_WM276	Val	Val(GTG)	GTG	Val(CAC)	CAC	2	0.139734386	Tremellales	Clinical
Cryptococcus_gattii_WM276	Val	Val(GTT)	GTT	Val(AAC)	AAC	7	0.075133541	Tremellales	Clinical
Cutaneotrichosporon_arboriformis_JCM_14201	Ala	Ala(GCA)	GCA	Ala(UGC)	UGC	2	0.502641726	Trichosporonales	Clinical
Cutaneotrichosporon_arboriformis_JCM_14201	Ala	Ala(GCC)	GCC	Ala(GGC)	GGC	0		Trichosporonales	Clinical
Cutaneotrichosporon_arboriformis_JCM_14201	Ala	Ala(GCG)	GCG	Ala(CGC)	CGC	3	0.047651441	Trichosporonales	Clinical
Cutaneotrichosporon_arboriformis_JCM_14201	Ala	Ala(GCT)	GCT	Ala(AGC)	AGC	5	0.063837081	Trichosporonales	Clinical
Cutaneotrichosporon_arboriformis_JCM_14201	Arg	Arg(AGA)	AGA	Arg(UCU)	UCU	2	0.564263305	Trichosporonales	Clinical
Cutaneotrichosporon_arboriformis_JCM_14201	Arg	Arg(AGG)	AGG	Arg(CCU)	CCU	1		Trichosporonales	Clinical
Cutaneotrichosporon_arboriformis_JCM_14201	Arg	Arg(CGA)	CGA	Arg(UCG)	UCG	2	0.785911674	Trichosporonales	Clinical
Cutaneotrichosporon_arboriformis_JCM_14201	Arg	Arg(CGC)	CGC	Arg(GCG)	GCG	0		Trichosporonales	Clinical
Cutaneotrichosporon_arboriformis_JCM_14201	Arg	Arg(CGG)	CGG	Arg(CCG)	CCG	1		Trichosporonales	Clinical
Cutaneotrichosporon_arboriformis_JCM_14201	Arg	Arg(CGT)	CGT	Arg(ACG)	ACG	6	0.039404462	Trichosporonales	Clinical
Cutaneotrichosporon_arboriformis_JCM_14201	Asn	Asn(AAC)	AAC	Asn(GUU)	GUU	4	0.35886138	Trichosporonales	Clinical
Cutaneotrichosporon_arboriformis_JCM_14201	Asn	Asn(AAT)	AAT	Asn(AUU)	AUU	0		Trichosporonales	Clinical
Cutaneotrichosporon_arboriformis_JCM_14201	Asp	Asp(GAC)	GAC	Asp(GUC)	GUC	1		Trichosporonales	Clinical
Cutaneotrichosporon_arboriformis_JCM_14201	Asp	Asp(GAT)	GAT	Asp(AUC)	AUC	0		Trichosporonales	Clinical
Cutaneotrichosporon_arboriformis_JCM_14201	Cys	Cys(TGC)	TGC	Cys(GCA)	GCA	2	0.013699487	Trichosporonales	Clinical
Cutaneotrichosporon_arboriformis_JCM_14201	Cys	Cys(TGT)	TGT	Cys(ACA)	ACA	0		Trichosporonales	Clinical
Cutaneotrichosporon_arboriformis_JCM_14201	Gln	Gln(CAA)	CAA	Gln(UUG)	UUG	2	0.469833463	Trichosporonales	Clinical
Cutaneotrichosporon_arboriformis_JCM_14201	Gln	Gln(CAG)	CAG	Gln(CUG)	CUG	4	0.061512516	Trichosporonales	Clinical
Cutaneotrichosporon_arboriformis_JCM_14201	Glu	Glu(GAA)	GAA	Glu(UUC)	UUC	2	0.184453284	Trichosporonales	Clinical
Cutaneotrichosporon_arboriformis_JCM_14201	Glu	Glu(GAG)	GAG	Glu(CUC)	CUC	3	0.047745623	Trichosporonales	Clinical
Cutaneotrichosporon_arboriformis_JCM_14201	Gly	Gly(GGA)	GGA	Gly(UCC)	UCC	2	1.442467906	Trichosporonales	Clinical
Cutaneotrichosporon_arboriformis_JCM_14201	Gly	Gly(GGC)	GGC	Gly(GCC)	GCC	4	0.186846727	Trichosporonales	Clinical
Cutaneotrichosporon_arboriformis_JCM_14201	Gly	Gly(GGG)	GGG	Gly(CCC)	CCC	1		Trichosporonales	Clinical
Cutaneotrichosporon_arboriformis_JCM_14201	Gly	Gly(GGT)	GGT	Gly(ACC)	ACC	0		Trichosporonales	Clinical
Cutaneotrichosporon_arboriformis_JCM_14201	His	His(CAC)	CAC	His(GUG)	GUG	0		Trichosporonales	Clinical
Cutaneotrichosporon_arboriformis_JCM_14201	His	His(CAT)	CAT	His(AUG)	AUG	0		Trichosporonales	Clinical
Cutaneotrichosporon_arboriformis_JCM_14201	Ile	Ile(ATA)	ATA	Ile(UAU)	UAU	1		Trichosporonales	Clinical
Cutaneotrichosporon_arboriformis_JCM_14201	Ile	Ile(ATC)	ATC	Ile(GAU)	GAU	0		Trichosporonales	Clinical
Cutaneotrichosporon_arboriformis_JCM_14201	Ile	Ile(ATT)	ATT	Ile(AAU)	AAU	5	0.083193878	Trichosporonales	Clinical
Cutaneotrichosporon_arboriformis_JCM_14201	Leu	Leu(CTA)	CTA	Leu(UAG)	UAG	1		Trichosporonales	Clinical
Cutaneotrichosporon_arboriformis_JCM_14201	Leu	Leu(CTC)	CTC	Leu(GAG)	GAG	0		Trichosporonales	Clinical
Cutaneotrichosporon_arboriformis_JCM_14201	Leu	Leu(CTG)	CTG	Leu(CAG)	CAG	2	0	Trichosporonales	Clinical
Cutaneotrichosporon_arboriformis_JCM_14201	Leu	Leu(CTT)	CTT	Leu(AAG)	AAG	4	0.010871278	Trichosporonales	Clinical
Cutaneotrichosporon_arboriformis_JCM_14201	Leu	Leu(TTA)	TTA	Leu(UAA)	UAA	4	0.820811729	Trichosporonales	Clinical
Cutaneotrichosporon_arboriformis_JCM_14201	Leu	Leu(TTG)	TTG	Leu(CAA)	CAA	1		Trichosporonales	Clinical
Cutaneotrichosporon_arboriformis_JCM_14201	Lys	Lys(AAA)	AAA	Lys(UUU)	UUU	2	0.509656146	Trichosporonales	Clinical
Cutaneotrichosporon_arboriformis_JCM_14201	Lys	Lys(AAG)	AAG	Lys(CUU)	CUU	6	0.003623331	Trichosporonales	Clinical
Cutaneotrichosporon_arboriformis_JCM_14201	Met	Met(ATG)	ATG	Met(CAU)	CAU	7	0.671314255	Trichosporonales	Clinical
Cutaneotrichosporon_arboriformis_JCM_14201	Phe	Phe(TTC)	TTC	Phe(GAA)	GAA	4	0.285793162	Trichosporonales	Clinical
Cutaneotrichosporon_arboriformis_JCM_14201	Phe	Phe(TTT)	TTT	Phe(AAA)	AAA	0		Trichosporonales	Clinical
Cutaneotrichosporon_arboriformis_JCM_14201	Pro	Pro(CCA)	CCA	Pro(UGG)	UGG	2	0.582294941	Trichosporonales	Clinical
Cutaneotrichosporon_arboriformis_JCM_14201	Pro	Pro(CCC)	CCC	Pro(GGG)	GGG	0		Trichosporonales	Clinical
Cutaneotrichosporon_arboriformis_JCM_14201	Pro	Pro(CCG)	CCG	Pro(CGG)	CGG	2	0.613081652	Trichosporonales	Clinical
Cutaneotrichosporon_arboriformis_JCM_14201	Pro	Pro(CCT)	CCT	Pro(AGG)	AGG	3	0	Trichosporonales	Clinical
Cutaneotrichosporon_arboriformis_JCM_14201	Ser	Ser(AGC)	AGC	Ser(GCU)	GCU	2	0.373308998	Trichosporonales	Clinical
Cutaneotrichosporon_arboriformis_JCM_14201	Ser	Ser(AGT)	AGT	Ser(ACU)	ACU	2	0.167785074	Trichosporonales	Clinical
Cutaneotrichosporon_arboriformis_JCM_14201	Ser	Ser(TCA)	TCA	Ser(UGA)	UGA	2	0.777456276	Trichosporonales	Clinical
Cutaneotrichosporon_arboriformis_JCM_14201	Ser	Ser(TCC)	TCC	Ser(GGA)	GGA	0		Trichosporonales	Clinical
Cutaneotrichosporon_arboriformis_JCM_14201	Ser	Ser(TCG)	TCG	Ser(CGA)	CGA	4	0.01924026	Trichosporonales	Clinical
Cutaneotrichosporon_arboriformis_JCM_14201	Ser	Ser(TCT)	TCT	Ser(AGA)	AGA	3	0.074393691	Trichosporonales	Clinical
Cutaneotrichosporon_arboriformis_JCM_14201	Ter	Ter(TAA)	TAA	Ter(UUA)	UUA	0		Trichosporonales	Clinical
Cutaneotrichosporon_arboriformis_JCM_14201	Ter	Ter(TAG)	TAG	Ter(CUA)	CUA	0		Trichosporonales	Clinical
Cutaneotrichosporon_arboriformis_JCM_14201	Ter	Ter(TGA)	TGA	Ter(UCA)	UCA	0		Trichosporonales	Clinical
Cutaneotrichosporon_arboriformis_JCM_14201	Thr	Thr(ACA)	ACA	Thr(UGU)	UGU	2	0.5680182	Trichosporonales	Clinical
Cutaneotrichosporon_arboriformis_JCM_14201	Thr	Thr(ACC)	ACC	Thr(GGU)	GGU	0		Trichosporonales	Clinical
Cutaneotrichosporon_arboriformis_JCM_14201	Thr	Thr(ACG)	ACG	Thr(CGU)	CGU	2	0.146114177	Trichosporonales	Clinical
Cutaneotrichosporon_arboriformis_JCM_14201	Thr	Thr(ACT)	ACT	Thr(AGU)	AGU	4	0.089360106	Trichosporonales	Clinical
Cutaneotrichosporon_arboriformis_JCM_14201	Trp	Trp(TGG)	TGG	Trp(CCA)	CCA	2	0	Trichosporonales	Clinical
Cutaneotrichosporon_arboriformis_JCM_14201	Tyr	Tyr(TAC)	TAC	Tyr(GUA)	GUA	5	0.296759261	Trichosporonales	Clinical
Cutaneotrichosporon_arboriformis_JCM_14201	Tyr	Tyr(TAT)	TAT	Tyr(AUA)	AUA	0		Trichosporonales	Clinical
Cutaneotrichosporon_arboriformis_JCM_14201	Val	Val(GTA)	GTA	Val(UAC)	UAC	2	0.696652466	Trichosporonales	Clinical
Cutaneotrichosporon_arboriformis_JCM_14201	Val	Val(GTC)	GTC	Val(GAC)	GAC	0		Trichosporonales	Clinical
Cutaneotrichosporon_arboriformis_JCM_14201	Val	Val(GTG)	GTG	Val(CAC)	CAC	2	0.345935618	Trichosporonales	Clinical
Cutaneotrichosporon_arboriformis_JCM_14201	Val	Val(GTT)	GTT	Val(AAC)	AAC	5	0.109770365	Trichosporonales	Clinical
Cutaneotrichosporon_curvatus_JCM_1532	Ala	Ala(GCA)	GCA	Ala(UGC)	UGC	1		Trichosporonales	Clinical
Cutaneotrichosporon_curvatus_JCM_1532	Ala	Ala(GCC)	GCC	Ala(GGC)	GGC	0		Trichosporonales	Clinical
Cutaneotrichosporon_curvatus_JCM_1532	Ala	Ala(GCG)	GCG	Ala(CGC)	CGC	3	0.008032517	Trichosporonales	Clinical
Cutaneotrichosporon_curvatus_JCM_1532	Ala	Ala(GCT)	GCT	Ala(AGC)	AGC	7	0.014317176	Trichosporonales	Clinical
Cutaneotrichosporon_curvatus_JCM_1532	Arg	Arg(AGA)	AGA	Arg(UCU)	UCU	1		Trichosporonales	Clinical
Cutaneotrichosporon_curvatus_JCM_1532	Arg	Arg(AGG)	AGG	Arg(CCU)	CCU	1		Trichosporonales	Clinical
Cutaneotrichosporon_curvatus_JCM_1532	Arg	Arg(CGA)	CGA	Arg(UCG)	UCG	1		Trichosporonales	Clinical
Cutaneotrichosporon_curvatus_JCM_1532	Arg	Arg(CGC)	CGC	Arg(GCG)	GCG	0		Trichosporonales	Clinical
Cutaneotrichosporon_curvatus_JCM_1532	Arg	Arg(CGG)	CGG	Arg(CCG)	CCG	1		Trichosporonales	Clinical
Cutaneotrichosporon_curvatus_JCM_1532	Arg	Arg(CGT)	CGT	Arg(ACG)	ACG	9	0.104460289	Trichosporonales	Clinical
Cutaneotrichosporon_curvatus_JCM_1532	Asn	Asn(AAC)	AAC	Asn(GUU)	GUU	4	0.241535039	Trichosporonales	Clinical
Cutaneotrichosporon_curvatus_JCM_1532	Asn	Asn(AAT)	AAT	Asn(AUU)	AUU	0		Trichosporonales	Clinical
Cutaneotrichosporon_curvatus_JCM_1532	Asp	Asp(GAC)	GAC	Asp(GUC)	GUC	7	0.058286266	Trichosporonales	Clinical
Cutaneotrichosporon_curvatus_JCM_1532	Asp	Asp(GAT)	GAT	Asp(AUC)	AUC	0		Trichosporonales	Clinical
Cutaneotrichosporon_curvatus_JCM_1532	Cys	Cys(TGC)	TGC	Cys(GCA)	GCA	2	0.651525728	Trichosporonales	Clinical
Cutaneotrichosporon_curvatus_JCM_1532	Cys	Cys(TGT)	TGT	Cys(ACA)	ACA	0		Trichosporonales	Clinical
Cutaneotrichosporon_curvatus_JCM_1532	Gln	Gln(CAA)	CAA	Gln(UUG)	UUG	1		Trichosporonales	Clinical
Cutaneotrichosporon_curvatus_JCM_1532	Gln	Gln(CAG)	CAG	Gln(CUG)	CUG	4	0.087939205	Trichosporonales	Clinical
Cutaneotrichosporon_curvatus_JCM_1532	Glu	Glu(GAA)	GAA	Glu(UUC)	UUC	2	0.104211626	Trichosporonales	Clinical
Cutaneotrichosporon_curvatus_JCM_1532	Glu	Glu(GAG)	GAG	Glu(CUC)	CUC	0		Trichosporonales	Clinical
Cutaneotrichosporon_curvatus_JCM_1532	Gly	Gly(GGA)	GGA	Gly(UCC)	UCC	2	0.023260008	Trichosporonales	Clinical
Cutaneotrichosporon_curvatus_JCM_1532	Gly	Gly(GGC)	GGC	Gly(GCC)	GCC	4	0	Trichosporonales	Clinical
Cutaneotrichosporon_curvatus_JCM_1532	Gly	Gly(GGG)	GGG	Gly(CCC)	CCC	1		Trichosporonales	Clinical
Cutaneotrichosporon_curvatus_JCM_1532	Gly	Gly(GGT)	GGT	Gly(ACC)	ACC	0		Trichosporonales	Clinical
Cutaneotrichosporon_curvatus_JCM_1532	His	His(CAC)	CAC	His(GUG)	GUG	0		Trichosporonales	Clinical
Cutaneotrichosporon_curvatus_JCM_1532	His	His(CAT)	CAT	His(AUG)	AUG	0		Trichosporonales	Clinical
Cutaneotrichosporon_curvatus_JCM_1532	Ile	Ile(ATA)	ATA	Ile(UAU)	UAU	1		Trichosporonales	Clinical
Cutaneotrichosporon_curvatus_JCM_1532	Ile	Ile(ATC)	ATC	Ile(GAU)	GAU	0		Trichosporonales	Clinical
Cutaneotrichosporon_curvatus_JCM_1532	Ile	Ile(ATT)	ATT	Ile(AAU)	AAU	6	0.020726819	Trichosporonales	Clinical
Cutaneotrichosporon_curvatus_JCM_1532	Leu	Leu(CTA)	CTA	Leu(UAG)	UAG	0		Trichosporonales	Clinical
Cutaneotrichosporon_curvatus_JCM_1532	Leu	Leu(CTC)	CTC	Leu(GAG)	GAG	0		Trichosporonales	Clinical
Cutaneotrichosporon_curvatus_JCM_1532	Leu	Leu(CTG)	CTG	Leu(CAG)	CAG	2	0.021055743	Trichosporonales	Clinical
Cutaneotrichosporon_curvatus_JCM_1532	Leu	Leu(CTT)	CTT	Leu(AAG)	AAG	7	0.054936068	Trichosporonales	Clinical
Cutaneotrichosporon_curvatus_JCM_1532	Leu	Leu(TTA)	TTA	Leu(UAA)	UAA	2	0.768989474	Trichosporonales	Clinical
Cutaneotrichosporon_curvatus_JCM_1532	Leu	Leu(TTG)	TTG	Leu(CAA)	CAA	1		Trichosporonales	Clinical
Cutaneotrichosporon_curvatus_JCM_1532	Lys	Lys(AAA)	AAA	Lys(UUU)	UUU	1		Trichosporonales	Clinical
Cutaneotrichosporon_curvatus_JCM_1532	Lys	Lys(AAG)	AAG	Lys(CUU)	CUU	8	0.024860972	Trichosporonales	Clinical
Cutaneotrichosporon_curvatus_JCM_1532	Met	Met(ATG)	ATG	Met(CAU)	CAU	6	0.467375092	Trichosporonales	Clinical
Cutaneotrichosporon_curvatus_JCM_1532	Phe	Phe(TTC)	TTC	Phe(GAA)	GAA	4	0.046496262	Trichosporonales	Clinical
Cutaneotrichosporon_curvatus_JCM_1532	Phe	Phe(TTT)	TTT	Phe(AAA)	AAA	0		Trichosporonales	Clinical
Cutaneotrichosporon_curvatus_JCM_1532	Pro	Pro(CCA)	CCA	Pro(UGG)	UGG	2	0.246495917	Trichosporonales	Clinical
Cutaneotrichosporon_curvatus_JCM_1532	Pro	Pro(CCC)	CCC	Pro(GGG)	GGG	0		Trichosporonales	Clinical
Cutaneotrichosporon_curvatus_JCM_1532	Pro	Pro(CCG)	CCG	Pro(CGG)	CGG	2	0.84050927	Trichosporonales	Clinical
Cutaneotrichosporon_curvatus_JCM_1532	Pro	Pro(CCT)	CCT	Pro(AGG)	AGG	5	0.038489364	Trichosporonales	Clinical
Cutaneotrichosporon_curvatus_JCM_1532	Ser	Ser(AGC)	AGC	Ser(GCU)	GCU	2	0.105387817	Trichosporonales	Clinical
Cutaneotrichosporon_curvatus_JCM_1532	Ser	Ser(AGT)	AGT	Ser(ACU)	ACU	0		Trichosporonales	Clinical
Cutaneotrichosporon_curvatus_JCM_1532	Ser	Ser(TCA)	TCA	Ser(UGA)	UGA	1		Trichosporonales	Clinical
Cutaneotrichosporon_curvatus_JCM_1532	Ser	Ser(TCC)	TCC	Ser(GGA)	GGA	0		Trichosporonales	Clinical
Cutaneotrichosporon_curvatus_JCM_1532	Ser	Ser(TCG)	TCG	Ser(CGA)	CGA	2	0.589769819	Trichosporonales	Clinical
Cutaneotrichosporon_curvatus_JCM_1532	Ser	Ser(TCT)	TCT	Ser(AGA)	AGA	2	0.043037304	Trichosporonales	Clinical
Cutaneotrichosporon_curvatus_JCM_1532	Ter	Ter(TAA)	TAA	Ter(UUA)	UUA	0		Trichosporonales	Clinical
Cutaneotrichosporon_curvatus_JCM_1532	Ter	Ter(TAG)	TAG	Ter(CUA)	CUA	0		Trichosporonales	Clinical
Cutaneotrichosporon_curvatus_JCM_1532	Ter	Ter(TGA)	TGA	Ter(UCA)	UCA	0		Trichosporonales	Clinical
Cutaneotrichosporon_curvatus_JCM_1532	Thr	Thr(ACA)	ACA	Thr(UGU)	UGU	1		Trichosporonales	Clinical
Cutaneotrichosporon_curvatus_JCM_1532	Thr	Thr(ACC)	ACC	Thr(GGU)	GGU	0		Trichosporonales	Clinical
Cutaneotrichosporon_curvatus_JCM_1532	Thr	Thr(ACG)	ACG	Thr(CGU)	CGU	2	0.110520226	Trichosporonales	Clinical
Cutaneotrichosporon_curvatus_JCM_1532	Thr	Thr(ACT)	ACT	Thr(AGU)	AGU	5	0.135417557	Trichosporonales	Clinical
Cutaneotrichosporon_curvatus_JCM_1532	Trp	Trp(TGG)	TGG	Trp(CCA)	CCA	3	0.05731813	Trichosporonales	Clinical
Cutaneotrichosporon_curvatus_JCM_1532	Tyr	Tyr(TAC)	TAC	Tyr(GUA)	GUA	4	0.06379715	Trichosporonales	Clinical
Cutaneotrichosporon_curvatus_JCM_1532	Tyr	Tyr(TAT)	TAT	Tyr(AUA)	AUA	0		Trichosporonales	Clinical
Cutaneotrichosporon_curvatus_JCM_1532	Val	Val(GTA)	GTA	Val(UAC)	UAC	0		Trichosporonales	Clinical
Cutaneotrichosporon_curvatus_JCM_1532	Val	Val(GTC)	GTC	Val(GAC)	GAC	0		Trichosporonales	Clinical
Cutaneotrichosporon_curvatus_JCM_1532	Val	Val(GTG)	GTG	Val(CAC)	CAC	2	0.209691765	Trichosporonales	Clinical
Cutaneotrichosporon_curvatus_JCM_1532	Val	Val(GTT)	GTT	Val(AAC)	AAC	7	0.008925684	Trichosporonales	Clinical
Cutaneotrichosporon_cutaneum_JCM_1462	Ala	Ala(GCA)	GCA	Ala(UGC)	UGC	2	0.011765249	Trichosporonales	Clinical
Cutaneotrichosporon_cutaneum_JCM_1462	Ala	Ala(GCC)	GCC	Ala(GGC)	GGC	0		Trichosporonales	Clinical
Cutaneotrichosporon_cutaneum_JCM_1462	Ala	Ala(GCG)	GCG	Ala(CGC)	CGC	10	0.050706526	Trichosporonales	Clinical
Cutaneotrichosporon_cutaneum_JCM_1462	Ala	Ala(GCT)	GCT	Ala(AGC)	AGC	22	0.039960964	Trichosporonales	Clinical
Cutaneotrichosporon_cutaneum_JCM_1462	Arg	Arg(AGA)	AGA	Arg(UCU)	UCU	2	0.67375772	Trichosporonales	Clinical
Cutaneotrichosporon_cutaneum_JCM_1462	Arg	Arg(AGG)	AGG	Arg(CCU)	CCU	2	0.272109881	Trichosporonales	Clinical
Cutaneotrichosporon_cutaneum_JCM_1462	Arg	Arg(CGA)	CGA	Arg(UCG)	UCG	2	0.40089558	Trichosporonales	Clinical
Cutaneotrichosporon_cutaneum_JCM_1462	Arg	Arg(CGC)	CGC	Arg(GCG)	GCG	0		Trichosporonales	Clinical
Cutaneotrichosporon_cutaneum_JCM_1462	Arg	Arg(CGG)	CGG	Arg(CCG)	CCG	4	0.239059166	Trichosporonales	Clinical
Cutaneotrichosporon_cutaneum_JCM_1462	Arg	Arg(CGT)	CGT	Arg(ACG)	ACG	22	0.041726661	Trichosporonales	Clinical
Cutaneotrichosporon_cutaneum_JCM_1462	Asn	Asn(AAC)	AAC	Asn(GUU)	GUU	14	0.041961138	Trichosporonales	Clinical
Cutaneotrichosporon_cutaneum_JCM_1462	Asn	Asn(AAT)	AAT	Asn(AUU)	AUU	0		Trichosporonales	Clinical
Cutaneotrichosporon_cutaneum_JCM_1462	Asp	Asp(GAC)	GAC	Asp(GUC)	GUC	22	0.039048596	Trichosporonales	Clinical
Cutaneotrichosporon_cutaneum_JCM_1462	Asp	Asp(GAT)	GAT	Asp(AUC)	AUC	0		Trichosporonales	Clinical
Cutaneotrichosporon_cutaneum_JCM_1462	Cys	Cys(TGC)	TGC	Cys(GCA)	GCA	8	0.334907018	Trichosporonales	Clinical
Cutaneotrichosporon_cutaneum_JCM_1462	Cys	Cys(TGT)	TGT	Cys(ACA)	ACA	0		Trichosporonales	Clinical
Cutaneotrichosporon_cutaneum_JCM_1462	Gln	Gln(CAA)	CAA	Gln(UUG)	UUG	2	0.349968651	Trichosporonales	Clinical
Cutaneotrichosporon_cutaneum_JCM_1462	Gln	Gln(CAG)	CAG	Gln(CUG)	CUG	12	0.060212149	Trichosporonales	Clinical
Cutaneotrichosporon_cutaneum_JCM_1462	Glu	Glu(GAA)	GAA	Glu(UUC)	UUC	2	0.379690487	Trichosporonales	Clinical
Cutaneotrichosporon_cutaneum_JCM_1462	Glu	Glu(GAG)	GAG	Glu(CUC)	CUC	9	0.076702459	Trichosporonales	Clinical
Cutaneotrichosporon_cutaneum_JCM_1462	Gly	Gly(GGA)	GGA	Gly(UCC)	UCC	4	0.023653368	Trichosporonales	Clinical
Cutaneotrichosporon_cutaneum_JCM_1462	Gly	Gly(GGC)	GGC	Gly(GCC)	GCC	25	0.125782827	Trichosporonales	Clinical
Cutaneotrichosporon_cutaneum_JCM_1462	Gly	Gly(GGG)	GGG	Gly(CCC)	CCC	5	0.353960393	Trichosporonales	Clinical
Cutaneotrichosporon_cutaneum_JCM_1462	Gly	Gly(GGT)	GGT	Gly(ACC)	ACC	0		Trichosporonales	Clinical
Cutaneotrichosporon_cutaneum_JCM_1462	His	His(CAC)	CAC	His(GUG)	GUG	4	0.033941452	Trichosporonales	Clinical
Cutaneotrichosporon_cutaneum_JCM_1462	His	His(CAT)	CAT	His(AUG)	AUG	0		Trichosporonales	Clinical
Cutaneotrichosporon_cutaneum_JCM_1462	Ile	Ile(ATA)	ATA	Ile(UAU)	UAU	2	0.682922178	Trichosporonales	Clinical
Cutaneotrichosporon_cutaneum_JCM_1462	Ile	Ile(ATC)	ATC	Ile(GAU)	GAU	0		Trichosporonales	Clinical
Cutaneotrichosporon_cutaneum_JCM_1462	Ile	Ile(ATT)	ATT	Ile(AAU)	AAU	20	0.063266811	Trichosporonales	Clinical
Cutaneotrichosporon_cutaneum_JCM_1462	Leu	Leu(CTA)	CTA	Leu(UAG)	UAG	1		Trichosporonales	Clinical
Cutaneotrichosporon_cutaneum_JCM_1462	Leu	Leu(CTC)	CTC	Leu(GAG)	GAG	0		Trichosporonales	Clinical
Cutaneotrichosporon_cutaneum_JCM_1462	Leu	Leu(CTG)	CTG	Leu(CAG)	CAG	6	0.22628072	Trichosporonales	Clinical
Cutaneotrichosporon_cutaneum_JCM_1462	Leu	Leu(CTT)	CTT	Leu(AAG)	AAG	21	0.044975661	Trichosporonales	Clinical
Cutaneotrichosporon_cutaneum_JCM_1462	Leu	Leu(TTA)	TTA	Leu(UAA)	UAA	4	0.879546755	Trichosporonales	Clinical
Cutaneotrichosporon_cutaneum_JCM_1462	Leu	Leu(TTG)	TTG	Leu(CAA)	CAA	2	0.229400539	Trichosporonales	Clinical
Cutaneotrichosporon_cutaneum_JCM_1462	Lys	Lys(AAA)	AAA	Lys(UUU)	UUU	2	0.675196738	Trichosporonales	Clinical
Cutaneotrichosporon_cutaneum_JCM_1462	Lys	Lys(AAG)	AAG	Lys(CUU)	CUU	22	0.031219073	Trichosporonales	Clinical
Cutaneotrichosporon_cutaneum_JCM_1462	Met	Met(ATG)	ATG	Met(CAU)	CAU	22	0.30633354	Trichosporonales	Clinical
Cutaneotrichosporon_cutaneum_JCM_1462	Phe	Phe(TTC)	TTC	Phe(GAA)	GAA	12	0.058369071	Trichosporonales	Clinical
Cutaneotrichosporon_cutaneum_JCM_1462	Phe	Phe(TTT)	TTT	Phe(AAA)	AAA	0		Trichosporonales	Clinical
Cutaneotrichosporon_cutaneum_JCM_1462	Pro	Pro(CCA)	CCA	Pro(UGG)	UGG	3	0.109042454	Trichosporonales	Clinical
Cutaneotrichosporon_cutaneum_JCM_1462	Pro	Pro(CCC)	CCC	Pro(GGG)	GGG	0		Trichosporonales	Clinical
Cutaneotrichosporon_cutaneum_JCM_1462	Pro	Pro(CCG)	CCG	Pro(CGG)	CGG	5	0.438885074	Trichosporonales	Clinical
Cutaneotrichosporon_cutaneum_JCM_1462	Pro	Pro(CCT)	CCT	Pro(AGG)	AGG	15	0.045536854	Trichosporonales	Clinical
Cutaneotrichosporon_cutaneum_JCM_1462	Ser	Ser(AGC)	AGC	Ser(GCU)	GCU	0		Trichosporonales	Clinical
Cutaneotrichosporon_cutaneum_JCM_1462	Ser	Ser(AGT)	AGT	Ser(ACU)	ACU	3	0.304971611	Trichosporonales	Clinical
Cutaneotrichosporon_cutaneum_JCM_1462	Ser	Ser(TCA)	TCA	Ser(UGA)	UGA	2	0.297853924	Trichosporonales	Clinical
Cutaneotrichosporon_cutaneum_JCM_1462	Ser	Ser(TCC)	TCC	Ser(GGA)	GGA	0		Trichosporonales	Clinical
Cutaneotrichosporon_cutaneum_JCM_1462	Ser	Ser(TCG)	TCG	Ser(CGA)	CGA	15	0.14659998	Trichosporonales	Clinical
Cutaneotrichosporon_cutaneum_JCM_1462	Ser	Ser(TCT)	TCT	Ser(AGA)	AGA	10	0.123433064	Trichosporonales	Clinical
Cutaneotrichosporon_cutaneum_JCM_1462	Ter	Ter(TAA)	TAA	Ter(UUA)	UUA	0		Trichosporonales	Clinical
Cutaneotrichosporon_cutaneum_JCM_1462	Ter	Ter(TAG)	TAG	Ter(CUA)	CUA	0		Trichosporonales	Clinical
Cutaneotrichosporon_cutaneum_JCM_1462	Ter	Ter(TGA)	TGA	Ter(UCA)	UCA	0		Trichosporonales	Clinical
Cutaneotrichosporon_cutaneum_JCM_1462	Thr	Thr(ACA)	ACA	Thr(UGU)	UGU	2	0.257857793	Trichosporonales	Clinical
Cutaneotrichosporon_cutaneum_JCM_1462	Thr	Thr(ACC)	ACC	Thr(GGU)	GGU	0		Trichosporonales	Clinical
Cutaneotrichosporon_cutaneum_JCM_1462	Thr	Thr(ACG)	ACG	Thr(CGU)	CGU	6	0.13493154	Trichosporonales	Clinical
Cutaneotrichosporon_cutaneum_JCM_1462	Thr	Thr(ACT)	ACT	Thr(AGU)	AGU	16	0.026165765	Trichosporonales	Clinical
Cutaneotrichosporon_cutaneum_JCM_1462	Trp	Trp(TGG)	TGG	Trp(CCA)	CCA	8	0.150261067	Trichosporonales	Clinical
Cutaneotrichosporon_cutaneum_JCM_1462	Tyr	Tyr(TAC)	TAC	Tyr(GUA)	GUA	12	0.030408335	Trichosporonales	Clinical
Cutaneotrichosporon_cutaneum_JCM_1462	Tyr	Tyr(TAT)	TAT	Tyr(AUA)	AUA	0		Trichosporonales	Clinical
Cutaneotrichosporon_cutaneum_JCM_1462	Val	Val(GTA)	GTA	Val(UAC)	UAC	2	0.544162934	Trichosporonales	Clinical
Cutaneotrichosporon_cutaneum_JCM_1462	Val	Val(GTC)	GTC	Val(GAC)	GAC	0		Trichosporonales	Clinical
Cutaneotrichosporon_cutaneum_JCM_1462	Val	Val(GTG)	GTG	Val(CAC)	CAC	7	0.232253792	Trichosporonales	Clinical
Cutaneotrichosporon_cutaneum_JCM_1462	Val	Val(GTT)	GTT	Val(AAC)	AAC	20	0.027313718	Trichosporonales	Clinical
Cutaneotrichosporon_cyanovorans_JCM_31833	Ala	Ala(GCA)	GCA	Ala(UGC)	UGC	1		Trichosporonales	Environmental
Cutaneotrichosporon_cyanovorans_JCM_31833	Ala	Ala(GCC)	GCC	Ala(GGC)	GGC	0		Trichosporonales	Environmental
Cutaneotrichosporon_cyanovorans_JCM_31833	Ala	Ala(GCG)	GCG	Ala(CGC)	CGC	3	0	Trichosporonales	Environmental
Cutaneotrichosporon_cyanovorans_JCM_31833	Ala	Ala(GCT)	GCT	Ala(AGC)	AGC	6	0.026755319	Trichosporonales	Environmental
Cutaneotrichosporon_cyanovorans_JCM_31833	Arg	Arg(AGA)	AGA	Arg(UCU)	UCU	2	0.871498201	Trichosporonales	Environmental
Cutaneotrichosporon_cyanovorans_JCM_31833	Arg	Arg(AGG)	AGG	Arg(CCU)	CCU	1		Trichosporonales	Environmental
Cutaneotrichosporon_cyanovorans_JCM_31833	Arg	Arg(CGA)	CGA	Arg(UCG)	UCG	2	0.65631737	Trichosporonales	Environmental
Cutaneotrichosporon_cyanovorans_JCM_31833	Arg	Arg(CGC)	CGC	Arg(GCG)	GCG	0		Trichosporonales	Environmental
Cutaneotrichosporon_cyanovorans_JCM_31833	Arg	Arg(CGG)	CGG	Arg(CCG)	CCG	1		Trichosporonales	Environmental
Cutaneotrichosporon_cyanovorans_JCM_31833	Arg	Arg(CGT)	CGT	Arg(ACG)	ACG	8	0.050050551	Trichosporonales	Environmental
Cutaneotrichosporon_cyanovorans_JCM_31833	Asn	Asn(AAC)	AAC	Asn(GUU)	GUU	5	0.214848146	Trichosporonales	Environmental
Cutaneotrichosporon_cyanovorans_JCM_31833	Asn	Asn(AAT)	AAT	Asn(AUU)	AUU	0		Trichosporonales	Environmental
Cutaneotrichosporon_cyanovorans_JCM_31833	Asp	Asp(GAC)	GAC	Asp(GUC)	GUC	2	0.59546391	Trichosporonales	Environmental
Cutaneotrichosporon_cyanovorans_JCM_31833	Asp	Asp(GAT)	GAT	Asp(AUC)	AUC	0		Trichosporonales	Environmental
Cutaneotrichosporon_cyanovorans_JCM_31833	Cys	Cys(TGC)	TGC	Cys(GCA)	GCA	2	0.539100646	Trichosporonales	Environmental
Cutaneotrichosporon_cyanovorans_JCM_31833	Cys	Cys(TGT)	TGT	Cys(ACA)	ACA	0		Trichosporonales	Environmental
Cutaneotrichosporon_cyanovorans_JCM_31833	Gln	Gln(CAA)	CAA	Gln(UUG)	UUG	1		Trichosporonales	Environmental
Cutaneotrichosporon_cyanovorans_JCM_31833	Gln	Gln(CAG)	CAG	Gln(CUG)	CUG	4	0	Trichosporonales	Environmental
Cutaneotrichosporon_cyanovorans_JCM_31833	Glu	Glu(GAA)	GAA	Glu(UUC)	UUC	2	0.13856027	Trichosporonales	Environmental
Cutaneotrichosporon_cyanovorans_JCM_31833	Glu	Glu(GAG)	GAG	Glu(CUC)	CUC	1		Trichosporonales	Environmental
Cutaneotrichosporon_cyanovorans_JCM_31833	Gly	Gly(GGA)	GGA	Gly(UCC)	UCC	3	0.365490285	Trichosporonales	Environmental
Cutaneotrichosporon_cyanovorans_JCM_31833	Gly	Gly(GGC)	GGC	Gly(GCC)	GCC	4	0	Trichosporonales	Environmental
Cutaneotrichosporon_cyanovorans_JCM_31833	Gly	Gly(GGG)	GGG	Gly(CCC)	CCC	1		Trichosporonales	Environmental
Cutaneotrichosporon_cyanovorans_JCM_31833	Gly	Gly(GGT)	GGT	Gly(ACC)	ACC	0		Trichosporonales	Environmental
Cutaneotrichosporon_cyanovorans_JCM_31833	His	His(CAC)	CAC	His(GUG)	GUG	0		Trichosporonales	Environmental
Cutaneotrichosporon_cyanovorans_JCM_31833	His	His(CAT)	CAT	His(AUG)	AUG	0		Trichosporonales	Environmental
Cutaneotrichosporon_cyanovorans_JCM_31833	Ile	Ile(ATA)	ATA	Ile(UAU)	UAU	1		Trichosporonales	Environmental
Cutaneotrichosporon_cyanovorans_JCM_31833	Ile	Ile(ATC)	ATC	Ile(GAU)	GAU	0		Trichosporonales	Environmental
Cutaneotrichosporon_cyanovorans_JCM_31833	Ile	Ile(ATT)	ATT	Ile(AAU)	AAU	6	0.043698216	Trichosporonales	Environmental
Cutaneotrichosporon_cyanovorans_JCM_31833	Leu	Leu(CTA)	CTA	Leu(UAG)	UAG	0		Trichosporonales	Environmental
Cutaneotrichosporon_cyanovorans_JCM_31833	Leu	Leu(CTC)	CTC	Leu(GAG)	GAG	0		Trichosporonales	Environmental
Cutaneotrichosporon_cyanovorans_JCM_31833	Leu	Leu(CTG)	CTG	Leu(CAG)	CAG	2	0.08006595	Trichosporonales	Environmental
Cutaneotrichosporon_cyanovorans_JCM_31833	Leu	Leu(CTT)	CTT	Leu(AAG)	AAG	6	0.009442671	Trichosporonales	Environmental
Cutaneotrichosporon_cyanovorans_JCM_31833	Leu	Leu(TTA)	TTA	Leu(UAA)	UAA	1		Trichosporonales	Environmental
Cutaneotrichosporon_cyanovorans_JCM_31833	Leu	Leu(TTG)	TTG	Leu(CAA)	CAA	1		Trichosporonales	Environmental
Cutaneotrichosporon_cyanovorans_JCM_31833	Lys	Lys(AAA)	AAA	Lys(UUU)	UUU	3	0.465143965	Trichosporonales	Environmental
Cutaneotrichosporon_cyanovorans_JCM_31833	Lys	Lys(AAG)	AAG	Lys(CUU)	CUU	7	0.010138504	Trichosporonales	Environmental
Cutaneotrichosporon_cyanovorans_JCM_31833	Met	Met(ATG)	ATG	Met(CAU)	CAU	8	0.693282161	Trichosporonales	Environmental
Cutaneotrichosporon_cyanovorans_JCM_31833	Phe	Phe(TTC)	TTC	Phe(GAA)	GAA	5	0.231500761	Trichosporonales	Environmental
Cutaneotrichosporon_cyanovorans_JCM_31833	Phe	Phe(TTT)	TTT	Phe(AAA)	AAA	0		Trichosporonales	Environmental
Cutaneotrichosporon_cyanovorans_JCM_31833	Pro	Pro(CCA)	CCA	Pro(UGG)	UGG	3	0.685231349	Trichosporonales	Environmental
Cutaneotrichosporon_cyanovorans_JCM_31833	Pro	Pro(CCC)	CCC	Pro(GGG)	GGG	0		Trichosporonales	Environmental
Cutaneotrichosporon_cyanovorans_JCM_31833	Pro	Pro(CCG)	CCG	Pro(CGG)	CGG	2	0.809249091	Trichosporonales	Environmental
Cutaneotrichosporon_cyanovorans_JCM_31833	Pro	Pro(CCT)	CCT	Pro(AGG)	AGG	5	0.010246957	Trichosporonales	Environmental
Cutaneotrichosporon_cyanovorans_JCM_31833	Ser	Ser(AGC)	AGC	Ser(GCU)	GCU	2	0	Trichosporonales	Environmental
Cutaneotrichosporon_cyanovorans_JCM_31833	Ser	Ser(AGT)	AGT	Ser(ACU)	ACU	0		Trichosporonales	Environmental
Cutaneotrichosporon_cyanovorans_JCM_31833	Ser	Ser(TCA)	TCA	Ser(UGA)	UGA	2	0.537432902	Trichosporonales	Environmental
Cutaneotrichosporon_cyanovorans_JCM_31833	Ser	Ser(TCC)	TCC	Ser(GGA)	GGA	0		Trichosporonales	Environmental
Cutaneotrichosporon_cyanovorans_JCM_31833	Ser	Ser(TCG)	TCG	Ser(CGA)	CGA	3	0.090685581	Trichosporonales	Environmental
Cutaneotrichosporon_cyanovorans_JCM_31833	Ser	Ser(TCT)	TCT	Ser(AGA)	AGA	3	0.083438511	Trichosporonales	Environmental
Cutaneotrichosporon_cyanovorans_JCM_31833	Ter	Ter(TAA)	TAA	Ter(UUA)	UUA	0		Trichosporonales	Environmental
Cutaneotrichosporon_cyanovorans_JCM_31833	Ter	Ter(TAG)	TAG	Ter(CUA)	CUA	0		Trichosporonales	Environmental
Cutaneotrichosporon_cyanovorans_JCM_31833	Ter	Ter(TGA)	TGA	Ter(UCA)	UCA	0		Trichosporonales	Environmental
Cutaneotrichosporon_cyanovorans_JCM_31833	Thr	Thr(ACA)	ACA	Thr(UGU)	UGU	2	0.486477537	Trichosporonales	Environmental
Cutaneotrichosporon_cyanovorans_JCM_31833	Thr	Thr(ACC)	ACC	Thr(GGU)	GGU	0		Trichosporonales	Environmental
Cutaneotrichosporon_cyanovorans_JCM_31833	Thr	Thr(ACG)	ACG	Thr(CGU)	CGU	2	0.269590423	Trichosporonales	Environmental
Cutaneotrichosporon_cyanovorans_JCM_31833	Thr	Thr(ACT)	ACT	Thr(AGU)	AGU	5	0.117508704	Trichosporonales	Environmental
Cutaneotrichosporon_cyanovorans_JCM_31833	Trp	Trp(TGG)	TGG	Trp(CCA)	CCA	2	0.011461727	Trichosporonales	Environmental
Cutaneotrichosporon_cyanovorans_JCM_31833	Tyr	Tyr(TAC)	TAC	Tyr(GUA)	GUA	5	0.331380615	Trichosporonales	Environmental
Cutaneotrichosporon_cyanovorans_JCM_31833	Tyr	Tyr(TAT)	TAT	Tyr(AUA)	AUA	0		Trichosporonales	Environmental
Cutaneotrichosporon_cyanovorans_JCM_31833	Val	Val(GTA)	GTA	Val(UAC)	UAC	0		Trichosporonales	Environmental
Cutaneotrichosporon_cyanovorans_JCM_31833	Val	Val(GTC)	GTC	Val(GAC)	GAC	0		Trichosporonales	Environmental
Cutaneotrichosporon_cyanovorans_JCM_31833	Val	Val(GTG)	GTG	Val(CAC)	CAC	2	0.197104184	Trichosporonales	Environmental
Cutaneotrichosporon_cyanovorans_JCM_31833	Val	Val(GTT)	GTT	Val(AAC)	AAC	6	0.00998676	Trichosporonales	Environmental
Cutaneotrichosporon_daszewskae_JCM_11166	Ala	Ala(GCA)	GCA	Ala(UGC)	UGC	2	0.247114824	Trichosporonales	Clinical
Cutaneotrichosporon_daszewskae_JCM_11166	Ala	Ala(GCC)	GCC	Ala(GGC)	GGC	0		Trichosporonales	Clinical
Cutaneotrichosporon_daszewskae_JCM_11166	Ala	Ala(GCG)	GCG	Ala(CGC)	CGC	4	0.043741728	Trichosporonales	Clinical
Cutaneotrichosporon_daszewskae_JCM_11166	Ala	Ala(GCT)	GCT	Ala(AGC)	AGC	8	0.103521945	Trichosporonales	Clinical
Cutaneotrichosporon_daszewskae_JCM_11166	Arg	Arg(AGA)	AGA	Arg(UCU)	UCU	1		Trichosporonales	Clinical
Cutaneotrichosporon_daszewskae_JCM_11166	Arg	Arg(AGG)	AGG	Arg(CCU)	CCU	1		Trichosporonales	Clinical
Cutaneotrichosporon_daszewskae_JCM_11166	Arg	Arg(CGA)	CGA	Arg(UCG)	UCG	2	0.635027918	Trichosporonales	Clinical
Cutaneotrichosporon_daszewskae_JCM_11166	Arg	Arg(CGC)	CGC	Arg(GCG)	GCG	0		Trichosporonales	Clinical
Cutaneotrichosporon_daszewskae_JCM_11166	Arg	Arg(CGG)	CGG	Arg(CCG)	CCG	2	0.239463155	Trichosporonales	Clinical
Cutaneotrichosporon_daszewskae_JCM_11166	Arg	Arg(CGT)	CGT	Arg(ACG)	ACG	10	0.061340933	Trichosporonales	Clinical
Cutaneotrichosporon_daszewskae_JCM_11166	Asn	Asn(AAC)	AAC	Asn(GUU)	GUU	7	0.291056683	Trichosporonales	Clinical
Cutaneotrichosporon_daszewskae_JCM_11166	Asn	Asn(AAT)	AAT	Asn(AUU)	AUU	0		Trichosporonales	Clinical
Cutaneotrichosporon_daszewskae_JCM_11166	Asp	Asp(GAC)	GAC	Asp(GUC)	GUC	6	0.298329003	Trichosporonales	Clinical
Cutaneotrichosporon_daszewskae_JCM_11166	Asp	Asp(GAT)	GAT	Asp(AUC)	AUC	0		Trichosporonales	Clinical
Cutaneotrichosporon_daszewskae_JCM_11166	Cys	Cys(TGC)	TGC	Cys(GCA)	GCA	3	0.024874955	Trichosporonales	Clinical
Cutaneotrichosporon_daszewskae_JCM_11166	Cys	Cys(TGT)	TGT	Cys(ACA)	ACA	0		Trichosporonales	Clinical
Cutaneotrichosporon_daszewskae_JCM_11166	Gln	Gln(CAA)	CAA	Gln(UUG)	UUG	2	0.833074607	Trichosporonales	Clinical
Cutaneotrichosporon_daszewskae_JCM_11166	Gln	Gln(CAG)	CAG	Gln(CUG)	CUG	5	0.017025025	Trichosporonales	Clinical
Cutaneotrichosporon_daszewskae_JCM_11166	Glu	Glu(GAA)	GAA	Glu(UUC)	UUC	2	0.028375042	Trichosporonales	Clinical
Cutaneotrichosporon_daszewskae_JCM_11166	Glu	Glu(GAG)	GAG	Glu(CUC)	CUC	1		Trichosporonales	Clinical
Cutaneotrichosporon_daszewskae_JCM_11166	Gly	Gly(GGA)	GGA	Gly(UCC)	UCC	2	0.0723452	Trichosporonales	Clinical
Cutaneotrichosporon_daszewskae_JCM_11166	Gly	Gly(GGC)	GGC	Gly(GCC)	GCC	13	0.004460558	Trichosporonales	Clinical
Cutaneotrichosporon_daszewskae_JCM_11166	Gly	Gly(GGG)	GGG	Gly(CCC)	CCC	2	0.010101354	Trichosporonales	Clinical
Cutaneotrichosporon_daszewskae_JCM_11166	Gly	Gly(GGT)	GGT	Gly(ACC)	ACC	0		Trichosporonales	Clinical
Cutaneotrichosporon_daszewskae_JCM_11166	His	His(CAC)	CAC	His(GUG)	GUG	5	0.027440224	Trichosporonales	Clinical
Cutaneotrichosporon_daszewskae_JCM_11166	His	His(CAT)	CAT	His(AUG)	AUG	0		Trichosporonales	Clinical
Cutaneotrichosporon_daszewskae_JCM_11166	Ile	Ile(ATA)	ATA	Ile(UAU)	UAU	2	1.028794471	Trichosporonales	Clinical
Cutaneotrichosporon_daszewskae_JCM_11166	Ile	Ile(ATC)	ATC	Ile(GAU)	GAU	0		Trichosporonales	Clinical
Cutaneotrichosporon_daszewskae_JCM_11166	Ile	Ile(ATT)	ATT	Ile(AAU)	AAU	8	0.055932471	Trichosporonales	Clinical
Cutaneotrichosporon_daszewskae_JCM_11166	Leu	Leu(CTA)	CTA	Leu(UAG)	UAG	0		Trichosporonales	Clinical
Cutaneotrichosporon_daszewskae_JCM_11166	Leu	Leu(CTC)	CTC	Leu(GAG)	GAG	0		Trichosporonales	Clinical
Cutaneotrichosporon_daszewskae_JCM_11166	Leu	Leu(CTG)	CTG	Leu(CAG)	CAG	4	0.11587541	Trichosporonales	Clinical
Cutaneotrichosporon_daszewskae_JCM_11166	Leu	Leu(CTT)	CTT	Leu(AAG)	AAG	7	0.062231002	Trichosporonales	Clinical
Cutaneotrichosporon_daszewskae_JCM_11166	Leu	Leu(TTA)	TTA	Leu(UAA)	UAA	2	0.776440294	Trichosporonales	Clinical
Cutaneotrichosporon_daszewskae_JCM_11166	Leu	Leu(TTG)	TTG	Leu(CAA)	CAA	2	0.317047152	Trichosporonales	Clinical
Cutaneotrichosporon_daszewskae_JCM_11166	Lys	Lys(AAA)	AAA	Lys(UUU)	UUU	2	0.817232075	Trichosporonales	Clinical
Cutaneotrichosporon_daszewskae_JCM_11166	Lys	Lys(AAG)	AAG	Lys(CUU)	CUU	11	0.023481678	Trichosporonales	Clinical
Cutaneotrichosporon_daszewskae_JCM_11166	Met	Met(ATG)	ATG	Met(CAU)	CAU	11	0.524888956	Trichosporonales	Clinical
Cutaneotrichosporon_daszewskae_JCM_11166	Phe	Phe(TTC)	TTC	Phe(GAA)	GAA	7	0.193711721	Trichosporonales	Clinical
Cutaneotrichosporon_daszewskae_JCM_11166	Phe	Phe(TTT)	TTT	Phe(AAA)	AAA	0		Trichosporonales	Clinical
Cutaneotrichosporon_daszewskae_JCM_11166	Pro	Pro(CCA)	CCA	Pro(UGG)	UGG	3	0.471825399	Trichosporonales	Clinical
Cutaneotrichosporon_daszewskae_JCM_11166	Pro	Pro(CCC)	CCC	Pro(GGG)	GGG	0		Trichosporonales	Clinical
Cutaneotrichosporon_daszewskae_JCM_11166	Pro	Pro(CCG)	CCG	Pro(CGG)	CGG	3	0.123372632	Trichosporonales	Clinical
Cutaneotrichosporon_daszewskae_JCM_11166	Pro	Pro(CCT)	CCT	Pro(AGG)	AGG	6	0.050172165	Trichosporonales	Clinical
Cutaneotrichosporon_daszewskae_JCM_11166	Ser	Ser(AGC)	AGC	Ser(GCU)	GCU	2	0	Trichosporonales	Clinical
Cutaneotrichosporon_daszewskae_JCM_11166	Ser	Ser(AGT)	AGT	Ser(ACU)	ACU	0		Trichosporonales	Clinical
Cutaneotrichosporon_daszewskae_JCM_11166	Ser	Ser(TCA)	TCA	Ser(UGA)	UGA	2	0.523152819	Trichosporonales	Clinical
Cutaneotrichosporon_daszewskae_JCM_11166	Ser	Ser(TCC)	TCC	Ser(GGA)	GGA	0		Trichosporonales	Clinical
Cutaneotrichosporon_daszewskae_JCM_11166	Ser	Ser(TCG)	TCG	Ser(CGA)	CGA	5	0.060316009	Trichosporonales	Clinical
Cutaneotrichosporon_daszewskae_JCM_11166	Ser	Ser(TCT)	TCT	Ser(AGA)	AGA	5	0.065314056	Trichosporonales	Clinical
Cutaneotrichosporon_daszewskae_JCM_11166	Ter	Ter(TAA)	TAA	Ter(UUA)	UUA	0		Trichosporonales	Clinical
Cutaneotrichosporon_daszewskae_JCM_11166	Ter	Ter(TAG)	TAG	Ter(CUA)	CUA	0		Trichosporonales	Clinical
Cutaneotrichosporon_daszewskae_JCM_11166	Ter	Ter(TGA)	TGA	Ter(UCA)	UCA	0		Trichosporonales	Clinical
Cutaneotrichosporon_daszewskae_JCM_11166	Thr	Thr(ACA)	ACA	Thr(UGU)	UGU	3	0.804454836	Trichosporonales	Clinical
Cutaneotrichosporon_daszewskae_JCM_11166	Thr	Thr(ACC)	ACC	Thr(GGU)	GGU	0		Trichosporonales	Clinical
Cutaneotrichosporon_daszewskae_JCM_11166	Thr	Thr(ACG)	ACG	Thr(CGU)	CGU	3	0.017402819	Trichosporonales	Clinical
Cutaneotrichosporon_daszewskae_JCM_11166	Thr	Thr(ACT)	ACT	Thr(AGU)	AGU	6	0.008655833	Trichosporonales	Clinical
Cutaneotrichosporon_daszewskae_JCM_11166	Trp	Trp(TGG)	TGG	Trp(CCA)	CCA	4	0.354789226	Trichosporonales	Clinical
Cutaneotrichosporon_daszewskae_JCM_11166	Tyr	Tyr(TAC)	TAC	Tyr(GUA)	GUA	6	0.23214407	Trichosporonales	Clinical
Cutaneotrichosporon_daszewskae_JCM_11166	Tyr	Tyr(TAT)	TAT	Tyr(AUA)	AUA	0		Trichosporonales	Clinical
Cutaneotrichosporon_daszewskae_JCM_11166	Val	Val(GTA)	GTA	Val(UAC)	UAC	2	0.062855717	Trichosporonales	Clinical
Cutaneotrichosporon_daszewskae_JCM_11166	Val	Val(GTC)	GTC	Val(GAC)	GAC	0		Trichosporonales	Clinical
Cutaneotrichosporon_daszewskae_JCM_11166	Val	Val(GTG)	GTG	Val(CAC)	CAC	3	0.242194679	Trichosporonales	Clinical
Cutaneotrichosporon_daszewskae_JCM_11166	Val	Val(GTT)	GTT	Val(AAC)	AAC	9	0.060194239	Trichosporonales	Clinical
Cutaneotrichosporon_dermatis_JCM_11170	Ala	Ala(GCA)	GCA	Ala(UGC)	UGC	2	0	Trichosporonales	Clinical
Cutaneotrichosporon_dermatis_JCM_11170	Ala	Ala(GCC)	GCC	Ala(GGC)	GGC	0		Trichosporonales	Clinical
Cutaneotrichosporon_dermatis_JCM_11170	Ala	Ala(GCG)	GCG	Ala(CGC)	CGC	6	0.034864501	Trichosporonales	Clinical
Cutaneotrichosporon_dermatis_JCM_11170	Ala	Ala(GCT)	GCT	Ala(AGC)	AGC	16	0.051795382	Trichosporonales	Clinical
Cutaneotrichosporon_dermatis_JCM_11170	Arg	Arg(AGA)	AGA	Arg(UCU)	UCU	2	0.765797626	Trichosporonales	Clinical
Cutaneotrichosporon_dermatis_JCM_11170	Arg	Arg(AGG)	AGG	Arg(CCU)	CCU	2	0.752923829	Trichosporonales	Clinical
Cutaneotrichosporon_dermatis_JCM_11170	Arg	Arg(CGA)	CGA	Arg(UCG)	UCG	2	0.48300384	Trichosporonales	Clinical
Cutaneotrichosporon_dermatis_JCM_11170	Arg	Arg(CGC)	CGC	Arg(GCG)	GCG	0		Trichosporonales	Clinical
Cutaneotrichosporon_dermatis_JCM_11170	Arg	Arg(CGG)	CGG	Arg(CCG)	CCG	3	0.264428178	Trichosporonales	Clinical
Cutaneotrichosporon_dermatis_JCM_11170	Arg	Arg(CGT)	CGT	Arg(ACG)	ACG	17	0.022798401	Trichosporonales	Clinical
Cutaneotrichosporon_dermatis_JCM_11170	Asn	Asn(AAC)	AAC	Asn(GUU)	GUU	10	0.050371034	Trichosporonales	Clinical
Cutaneotrichosporon_dermatis_JCM_11170	Asn	Asn(AAT)	AAT	Asn(AUU)	AUU	0		Trichosporonales	Clinical
Cutaneotrichosporon_dermatis_JCM_11170	Asp	Asp(GAC)	GAC	Asp(GUC)	GUC	17	0.044469425	Trichosporonales	Clinical
Cutaneotrichosporon_dermatis_JCM_11170	Asp	Asp(GAT)	GAT	Asp(AUC)	AUC	0		Trichosporonales	Clinical
Cutaneotrichosporon_dermatis_JCM_11170	Cys	Cys(TGC)	TGC	Cys(GCA)	GCA	7	0.119023105	Trichosporonales	Clinical
Cutaneotrichosporon_dermatis_JCM_11170	Cys	Cys(TGT)	TGT	Cys(ACA)	ACA	0		Trichosporonales	Clinical
Cutaneotrichosporon_dermatis_JCM_11170	Gln	Gln(CAA)	CAA	Gln(UUG)	UUG	2	0.634585204	Trichosporonales	Clinical
Cutaneotrichosporon_dermatis_JCM_11170	Gln	Gln(CAG)	CAG	Gln(CUG)	CUG	10	0.054302508	Trichosporonales	Clinical
Cutaneotrichosporon_dermatis_JCM_11170	Glu	Glu(GAA)	GAA	Glu(UUC)	UUC	1		Trichosporonales	Clinical
Cutaneotrichosporon_dermatis_JCM_11170	Glu	Glu(GAG)	GAG	Glu(CUC)	CUC	0		Trichosporonales	Clinical
Cutaneotrichosporon_dermatis_JCM_11170	Gly	Gly(GGA)	GGA	Gly(UCC)	UCC	4	0.052595196	Trichosporonales	Clinical
Cutaneotrichosporon_dermatis_JCM_11170	Gly	Gly(GGC)	GGC	Gly(GCC)	GCC	20	0.052689231	Trichosporonales	Clinical
Cutaneotrichosporon_dermatis_JCM_11170	Gly	Gly(GGG)	GGG	Gly(CCC)	CCC	3	0.381958895	Trichosporonales	Clinical
Cutaneotrichosporon_dermatis_JCM_11170	Gly	Gly(GGT)	GGT	Gly(ACC)	ACC	0		Trichosporonales	Clinical
Cutaneotrichosporon_dermatis_JCM_11170	His	His(CAC)	CAC	His(GUG)	GUG	0		Trichosporonales	Clinical
Cutaneotrichosporon_dermatis_JCM_11170	His	His(CAT)	CAT	His(AUG)	AUG	0		Trichosporonales	Clinical
Cutaneotrichosporon_dermatis_JCM_11170	Ile	Ile(ATA)	ATA	Ile(UAU)	UAU	1		Trichosporonales	Clinical
Cutaneotrichosporon_dermatis_JCM_11170	Ile	Ile(ATC)	ATC	Ile(GAU)	GAU	0		Trichosporonales	Clinical
Cutaneotrichosporon_dermatis_JCM_11170	Ile	Ile(ATT)	ATT	Ile(AAU)	AAU	15	0.031734936	Trichosporonales	Clinical
Cutaneotrichosporon_dermatis_JCM_11170	Leu	Leu(CTA)	CTA	Leu(UAG)	UAG	1		Trichosporonales	Clinical
Cutaneotrichosporon_dermatis_JCM_11170	Leu	Leu(CTC)	CTC	Leu(GAG)	GAG	0		Trichosporonales	Clinical
Cutaneotrichosporon_dermatis_JCM_11170	Leu	Leu(CTG)	CTG	Leu(CAG)	CAG	3	0.234829695	Trichosporonales	Clinical
Cutaneotrichosporon_dermatis_JCM_11170	Leu	Leu(CTT)	CTT	Leu(AAG)	AAG	15	0.041934055	Trichosporonales	Clinical
Cutaneotrichosporon_dermatis_JCM_11170	Leu	Leu(TTA)	TTA	Leu(UAA)	UAA	3	0.801905481	Trichosporonales	Clinical
Cutaneotrichosporon_dermatis_JCM_11170	Leu	Leu(TTG)	TTG	Leu(CAA)	CAA	2	0.267928015	Trichosporonales	Clinical
Cutaneotrichosporon_dermatis_JCM_11170	Lys	Lys(AAA)	AAA	Lys(UUU)	UUU	1		Trichosporonales	Clinical
Cutaneotrichosporon_dermatis_JCM_11170	Lys	Lys(AAG)	AAG	Lys(CUU)	CUU	17	0.030176015	Trichosporonales	Clinical
Cutaneotrichosporon_dermatis_JCM_11170	Met	Met(ATG)	ATG	Met(CAU)	CAU	14	0.371162772	Trichosporonales	Clinical
Cutaneotrichosporon_dermatis_JCM_11170	Phe	Phe(TTC)	TTC	Phe(GAA)	GAA	9	0.039707358	Trichosporonales	Clinical
Cutaneotrichosporon_dermatis_JCM_11170	Phe	Phe(TTT)	TTT	Phe(AAA)	AAA	0		Trichosporonales	Clinical
Cutaneotrichosporon_dermatis_JCM_11170	Pro	Pro(CCA)	CCA	Pro(UGG)	UGG	3	0.077537816	Trichosporonales	Clinical
Cutaneotrichosporon_dermatis_JCM_11170	Pro	Pro(CCC)	CCC	Pro(GGG)	GGG	0		Trichosporonales	Clinical
Cutaneotrichosporon_dermatis_JCM_11170	Pro	Pro(CCG)	CCG	Pro(CGG)	CGG	3	0.524670398	Trichosporonales	Clinical
Cutaneotrichosporon_dermatis_JCM_11170	Pro	Pro(CCT)	CCT	Pro(AGG)	AGG	11	0.018820963	Trichosporonales	Clinical
Cutaneotrichosporon_dermatis_JCM_11170	Ser	Ser(AGC)	AGC	Ser(GCU)	GCU	4	0.135809182	Trichosporonales	Clinical
Cutaneotrichosporon_dermatis_JCM_11170	Ser	Ser(AGT)	AGT	Ser(ACU)	ACU	1		Trichosporonales	Clinical
Cutaneotrichosporon_dermatis_JCM_11170	Ser	Ser(TCA)	TCA	Ser(UGA)	UGA	2	0.252513719	Trichosporonales	Clinical
Cutaneotrichosporon_dermatis_JCM_11170	Ser	Ser(TCC)	TCC	Ser(GGA)	GGA	0		Trichosporonales	Clinical
Cutaneotrichosporon_dermatis_JCM_11170	Ser	Ser(TCG)	TCG	Ser(CGA)	CGA	9	0.084904849	Trichosporonales	Clinical
Cutaneotrichosporon_dermatis_JCM_11170	Ser	Ser(TCT)	TCT	Ser(AGA)	AGA	7	0.130011558	Trichosporonales	Clinical
Cutaneotrichosporon_dermatis_JCM_11170	Ter	Ter(TAA)	TAA	Ter(UUA)	UUA	0		Trichosporonales	Clinical
Cutaneotrichosporon_dermatis_JCM_11170	Ter	Ter(TAG)	TAG	Ter(CUA)	CUA	0		Trichosporonales	Clinical
Cutaneotrichosporon_dermatis_JCM_11170	Ter	Ter(TGA)	TGA	Ter(UCA)	UCA	0		Trichosporonales	Clinical
Cutaneotrichosporon_dermatis_JCM_11170	Thr	Thr(ACA)	ACA	Thr(UGU)	UGU	2	0.011204864	Trichosporonales	Clinical
Cutaneotrichosporon_dermatis_JCM_11170	Thr	Thr(ACC)	ACC	Thr(GGU)	GGU	0		Trichosporonales	Clinical
Cutaneotrichosporon_dermatis_JCM_11170	Thr	Thr(ACG)	ACG	Thr(CGU)	CGU	4	0.122047952	Trichosporonales	Clinical
Cutaneotrichosporon_dermatis_JCM_11170	Thr	Thr(ACT)	ACT	Thr(AGU)	AGU	11	0	Trichosporonales	Clinical
Cutaneotrichosporon_dermatis_JCM_11170	Trp	Trp(TGG)	TGG	Trp(CCA)	CCA	6	0.041205727	Trichosporonales	Clinical
Cutaneotrichosporon_dermatis_JCM_11170	Tyr	Tyr(TAC)	TAC	Tyr(GUA)	GUA	9	0.037253329	Trichosporonales	Clinical
Cutaneotrichosporon_dermatis_JCM_11170	Tyr	Tyr(TAT)	TAT	Tyr(AUA)	AUA	0		Trichosporonales	Clinical
Cutaneotrichosporon_dermatis_JCM_11170	Val	Val(GTA)	GTA	Val(UAC)	UAC	2	0.785622244	Trichosporonales	Clinical
Cutaneotrichosporon_dermatis_JCM_11170	Val	Val(GTC)	GTC	Val(GAC)	GAC	0		Trichosporonales	Clinical
Cutaneotrichosporon_dermatis_JCM_11170	Val	Val(GTG)	GTG	Val(CAC)	CAC	4	0.20269739	Trichosporonales	Clinical
Cutaneotrichosporon_dermatis_JCM_11170	Val	Val(GTT)	GTT	Val(AAC)	AAC	15	0.035895818	Trichosporonales	Clinical
Cutaneotrichosporon_dermatis_ATCC_204094	Ala	Ala(GCA)	GCA	Ala(UGC)	UGC	2	0	Trichosporonales	Clinical
Cutaneotrichosporon_dermatis_ATCC_204094	Ala	Ala(GCC)	GCC	Ala(GGC)	GGC	0		Trichosporonales	Clinical
Cutaneotrichosporon_dermatis_ATCC_204094	Ala	Ala(GCG)	GCG	Ala(CGC)	CGC	6	0.034864501	Trichosporonales	Clinical
Cutaneotrichosporon_dermatis_ATCC_204094	Ala	Ala(GCT)	GCT	Ala(AGC)	AGC	16	0.053487452	Trichosporonales	Clinical
Cutaneotrichosporon_dermatis_ATCC_204094	Arg	Arg(AGA)	AGA	Arg(UCU)	UCU	3	0.787995271	Trichosporonales	Clinical
Cutaneotrichosporon_dermatis_ATCC_204094	Arg	Arg(AGG)	AGG	Arg(CCU)	CCU	2	0.752923829	Trichosporonales	Clinical
Cutaneotrichosporon_dermatis_ATCC_204094	Arg	Arg(CGA)	CGA	Arg(UCG)	UCG	3	0.559724538	Trichosporonales	Clinical
Cutaneotrichosporon_dermatis_ATCC_204094	Arg	Arg(CGC)	CGC	Arg(GCG)	GCG	0		Trichosporonales	Clinical
Cutaneotrichosporon_dermatis_ATCC_204094	Arg	Arg(CGG)	CGG	Arg(CCG)	CCG	3	0.264428178	Trichosporonales	Clinical
Cutaneotrichosporon_dermatis_ATCC_204094	Arg	Arg(CGT)	CGT	Arg(ACG)	ACG	17	0.022798401	Trichosporonales	Clinical
Cutaneotrichosporon_dermatis_ATCC_204094	Asn	Asn(AAC)	AAC	Asn(GUU)	GUU	11	0.151943125	Trichosporonales	Clinical
Cutaneotrichosporon_dermatis_ATCC_204094	Asn	Asn(AAT)	AAT	Asn(AUU)	AUU	0		Trichosporonales	Clinical
Cutaneotrichosporon_dermatis_ATCC_204094	Asp	Asp(GAC)	GAC	Asp(GUC)	GUC	18	0.147499018	Trichosporonales	Clinical
Cutaneotrichosporon_dermatis_ATCC_204094	Asp	Asp(GAT)	GAT	Asp(AUC)	AUC	0		Trichosporonales	Clinical
Cutaneotrichosporon_dermatis_ATCC_204094	Cys	Cys(TGC)	TGC	Cys(GCA)	GCA	7	0.119023105	Trichosporonales	Clinical
Cutaneotrichosporon_dermatis_ATCC_204094	Cys	Cys(TGT)	TGT	Cys(ACA)	ACA	0		Trichosporonales	Clinical
Cutaneotrichosporon_dermatis_ATCC_204094	Gln	Gln(CAA)	CAA	Gln(UUG)	UUG	2	0.634585204	Trichosporonales	Clinical
Cutaneotrichosporon_dermatis_ATCC_204094	Gln	Gln(CAG)	CAG	Gln(CUG)	CUG	10	0.05754108	Trichosporonales	Clinical
Cutaneotrichosporon_dermatis_ATCC_204094	Glu	Glu(GAA)	GAA	Glu(UUC)	UUC	1		Trichosporonales	Clinical
Cutaneotrichosporon_dermatis_ATCC_204094	Glu	Glu(GAG)	GAG	Glu(CUC)	CUC	0		Trichosporonales	Clinical
Cutaneotrichosporon_dermatis_ATCC_204094	Gly	Gly(GGA)	GGA	Gly(UCC)	UCC	5	0.236577086	Trichosporonales	Clinical
Cutaneotrichosporon_dermatis_ATCC_204094	Gly	Gly(GGC)	GGC	Gly(GCC)	GCC	20	0.052689231	Trichosporonales	Clinical
Cutaneotrichosporon_dermatis_ATCC_204094	Gly	Gly(GGG)	GGG	Gly(CCC)	CCC	3	0.381958895	Trichosporonales	Clinical
Cutaneotrichosporon_dermatis_ATCC_204094	Gly	Gly(GGT)	GGT	Gly(ACC)	ACC	0		Trichosporonales	Clinical
Cutaneotrichosporon_dermatis_ATCC_204094	His	His(CAC)	CAC	His(GUG)	GUG	0		Trichosporonales	Clinical
Cutaneotrichosporon_dermatis_ATCC_204094	His	His(CAT)	CAT	His(AUG)	AUG	0		Trichosporonales	Clinical
Cutaneotrichosporon_dermatis_ATCC_204094	Ile	Ile(ATA)	ATA	Ile(UAU)	UAU	1		Trichosporonales	Clinical
Cutaneotrichosporon_dermatis_ATCC_204094	Ile	Ile(ATC)	ATC	Ile(GAU)	GAU	0		Trichosporonales	Clinical
Cutaneotrichosporon_dermatis_ATCC_204094	Ile	Ile(ATT)	ATT	Ile(AAU)	AAU	15	0.031734936	Trichosporonales	Clinical
Cutaneotrichosporon_dermatis_ATCC_204094	Leu	Leu(CTA)	CTA	Leu(UAG)	UAG	1		Trichosporonales	Clinical
Cutaneotrichosporon_dermatis_ATCC_204094	Leu	Leu(CTC)	CTC	Leu(GAG)	GAG	0		Trichosporonales	Clinical
Cutaneotrichosporon_dermatis_ATCC_204094	Leu	Leu(CTG)	CTG	Leu(CAG)	CAG	3	0.234829695	Trichosporonales	Clinical
Cutaneotrichosporon_dermatis_ATCC_204094	Leu	Leu(CTT)	CTT	Leu(AAG)	AAG	15	0.041934055	Trichosporonales	Clinical
Cutaneotrichosporon_dermatis_ATCC_204094	Leu	Leu(TTA)	TTA	Leu(UAA)	UAA	3	0.801905481	Trichosporonales	Clinical
Cutaneotrichosporon_dermatis_ATCC_204094	Leu	Leu(TTG)	TTG	Leu(CAA)	CAA	2	0.267928015	Trichosporonales	Clinical
Cutaneotrichosporon_dermatis_ATCC_204094	Lys	Lys(AAA)	AAA	Lys(UUU)	UUU	2	0.549849269	Trichosporonales	Clinical
Cutaneotrichosporon_dermatis_ATCC_204094	Lys	Lys(AAG)	AAG	Lys(CUU)	CUU	16	0.031489018	Trichosporonales	Clinical
Cutaneotrichosporon_dermatis_ATCC_204094	Met	Met(ATG)	ATG	Met(CAU)	CAU	16	0.622702441	Trichosporonales	Clinical
Cutaneotrichosporon_dermatis_ATCC_204094	Phe	Phe(TTC)	TTC	Phe(GAA)	GAA	10	0.160445206	Trichosporonales	Clinical
Cutaneotrichosporon_dermatis_ATCC_204094	Phe	Phe(TTT)	TTT	Phe(AAA)	AAA	0		Trichosporonales	Clinical
Cutaneotrichosporon_dermatis_ATCC_204094	Pro	Pro(CCA)	CCA	Pro(UGG)	UGG	3	0.077537816	Trichosporonales	Clinical
Cutaneotrichosporon_dermatis_ATCC_204094	Pro	Pro(CCC)	CCC	Pro(GGG)	GGG	0		Trichosporonales	Clinical
Cutaneotrichosporon_dermatis_ATCC_204094	Pro	Pro(CCG)	CCG	Pro(CGG)	CGG	3	0.524670398	Trichosporonales	Clinical
Cutaneotrichosporon_dermatis_ATCC_204094	Pro	Pro(CCT)	CCT	Pro(AGG)	AGG	11	0.018820963	Trichosporonales	Clinical
Cutaneotrichosporon_dermatis_ATCC_204094	Ser	Ser(AGC)	AGC	Ser(GCU)	GCU	4	0.135809182	Trichosporonales	Clinical
Cutaneotrichosporon_dermatis_ATCC_204094	Ser	Ser(AGT)	AGT	Ser(ACU)	ACU	1		Trichosporonales	Clinical
Cutaneotrichosporon_dermatis_ATCC_204094	Ser	Ser(TCA)	TCA	Ser(UGA)	UGA	3	0.620137238	Trichosporonales	Clinical
Cutaneotrichosporon_dermatis_ATCC_204094	Ser	Ser(TCC)	TCC	Ser(GGA)	GGA	0		Trichosporonales	Clinical
Cutaneotrichosporon_dermatis_ATCC_204094	Ser	Ser(TCG)	TCG	Ser(CGA)	CGA	9	0.084904849	Trichosporonales	Clinical
Cutaneotrichosporon_dermatis_ATCC_204094	Ser	Ser(TCT)	TCT	Ser(AGA)	AGA	7	0.130011558	Trichosporonales	Clinical
Cutaneotrichosporon_dermatis_ATCC_204094	Ter	Ter(TAA)	TAA	Ter(UUA)	UUA	0		Trichosporonales	Clinical
Cutaneotrichosporon_dermatis_ATCC_204094	Ter	Ter(TAG)	TAG	Ter(CUA)	CUA	0		Trichosporonales	Clinical
Cutaneotrichosporon_dermatis_ATCC_204094	Ter	Ter(TGA)	TGA	Ter(UCA)	UCA	0		Trichosporonales	Clinical
Cutaneotrichosporon_dermatis_ATCC_204094	Thr	Thr(ACA)	ACA	Thr(UGU)	UGU	3	0.420865243	Trichosporonales	Clinical
Cutaneotrichosporon_dermatis_ATCC_204094	Thr	Thr(ACC)	ACC	Thr(GGU)	GGU	0		Trichosporonales	Clinical
Cutaneotrichosporon_dermatis_ATCC_204094	Thr	Thr(ACG)	ACG	Thr(CGU)	CGU	4	0.122047952	Trichosporonales	Clinical
Cutaneotrichosporon_dermatis_ATCC_204094	Thr	Thr(ACT)	ACT	Thr(AGU)	AGU	11	0	Trichosporonales	Clinical
Cutaneotrichosporon_dermatis_ATCC_204094	Trp	Trp(TGG)	TGG	Trp(CCA)	CCA	7	0.306668489	Trichosporonales	Clinical
Cutaneotrichosporon_dermatis_ATCC_204094	Tyr	Tyr(TAC)	TAC	Tyr(GUA)	GUA	10	0.158031584	Trichosporonales	Clinical
Cutaneotrichosporon_dermatis_ATCC_204094	Tyr	Tyr(TAT)	TAT	Tyr(AUA)	AUA	0		Trichosporonales	Clinical
Cutaneotrichosporon_dermatis_ATCC_204094	Val	Val(GTA)	GTA	Val(UAC)	UAC	3	0.852677752	Trichosporonales	Clinical
Cutaneotrichosporon_dermatis_ATCC_204094	Val	Val(GTC)	GTC	Val(GAC)	GAC	0		Trichosporonales	Clinical
Cutaneotrichosporon_dermatis_ATCC_204094	Val	Val(GTG)	GTG	Val(CAC)	CAC	4	0.20269739	Trichosporonales	Clinical
Cutaneotrichosporon_dermatis_ATCC_204094	Val	Val(GTT)	GTT	Val(AAC)	AAC	15	0.035895818	Trichosporonales	Clinical
Cutaneotrichosporon_oleaginosus_ATCC_20508	Ala	Ala(GCA)	GCA	Ala(UGC)	UGC	3	0.062801737	Trichosporonales	Environmental
Cutaneotrichosporon_oleaginosus_ATCC_20508	Ala	Ala(GCC)	GCC	Ala(GGC)	GGC	0		Trichosporonales	Environmental
Cutaneotrichosporon_oleaginosus_ATCC_20508	Ala	Ala(GCG)	GCG	Ala(CGC)	CGC	6	0.02737028	Trichosporonales	Environmental
Cutaneotrichosporon_oleaginosus_ATCC_20508	Ala	Ala(GCT)	GCT	Ala(AGC)	AGC	13	0.01647026	Trichosporonales	Environmental
Cutaneotrichosporon_oleaginosus_ATCC_20508	Arg	Arg(AGA)	AGA	Arg(UCU)	UCU	2	1.070384262	Trichosporonales	Environmental
Cutaneotrichosporon_oleaginosus_ATCC_20508	Arg	Arg(AGG)	AGG	Arg(CCU)	CCU	1		Trichosporonales	Environmental
Cutaneotrichosporon_oleaginosus_ATCC_20508	Arg	Arg(CGA)	CGA	Arg(UCG)	UCG	2	0.312166988	Trichosporonales	Environmental
Cutaneotrichosporon_oleaginosus_ATCC_20508	Arg	Arg(CGC)	CGC	Arg(GCG)	GCG	0		Trichosporonales	Environmental
Cutaneotrichosporon_oleaginosus_ATCC_20508	Arg	Arg(CGG)	CGG	Arg(CCG)	CCG	3	0.22820767	Trichosporonales	Environmental
Cutaneotrichosporon_oleaginosus_ATCC_20508	Arg	Arg(CGT)	CGT	Arg(ACG)	ACG	13	0.076649399	Trichosporonales	Environmental
Cutaneotrichosporon_oleaginosus_ATCC_20508	Asn	Asn(AAC)	AAC	Asn(GUU)	GUU	8	0.055883161	Trichosporonales	Environmental
Cutaneotrichosporon_oleaginosus_ATCC_20508	Asn	Asn(AAT)	AAT	Asn(AUU)	AUU	0		Trichosporonales	Environmental
Cutaneotrichosporon_oleaginosus_ATCC_20508	Asp	Asp(GAC)	GAC	Asp(GUC)	GUC	17	0.02938292	Trichosporonales	Environmental
Cutaneotrichosporon_oleaginosus_ATCC_20508	Asp	Asp(GAT)	GAT	Asp(AUC)	AUC	0		Trichosporonales	Environmental
Cutaneotrichosporon_oleaginosus_ATCC_20508	Cys	Cys(TGC)	TGC	Cys(GCA)	GCA	5	0.345853287	Trichosporonales	Environmental
Cutaneotrichosporon_oleaginosus_ATCC_20508	Cys	Cys(TGT)	TGT	Cys(ACA)	ACA	0		Trichosporonales	Environmental
Cutaneotrichosporon_oleaginosus_ATCC_20508	Gln	Gln(CAA)	CAA	Gln(UUG)	UUG	2	0.597825644	Trichosporonales	Environmental
Cutaneotrichosporon_oleaginosus_ATCC_20508	Gln	Gln(CAG)	CAG	Gln(CUG)	CUG	9	0.081407454	Trichosporonales	Environmental
Cutaneotrichosporon_oleaginosus_ATCC_20508	Glu	Glu(GAA)	GAA	Glu(UUC)	UUC	2	0.434711336	Trichosporonales	Environmental
Cutaneotrichosporon_oleaginosus_ATCC_20508	Glu	Glu(GAG)	GAG	Glu(CUC)	CUC	5	0.054356889	Trichosporonales	Environmental
Cutaneotrichosporon_oleaginosus_ATCC_20508	Gly	Gly(GGA)	GGA	Gly(UCC)	UCC	4	0.030235005	Trichosporonales	Environmental
Cutaneotrichosporon_oleaginosus_ATCC_20508	Gly	Gly(GGC)	GGC	Gly(GCC)	GCC	17	0.105699073	Trichosporonales	Environmental
Cutaneotrichosporon_oleaginosus_ATCC_20508	Gly	Gly(GGG)	GGG	Gly(CCC)	CCC	4	0.416318138	Trichosporonales	Environmental
Cutaneotrichosporon_oleaginosus_ATCC_20508	Gly	Gly(GGT)	GGT	Gly(ACC)	ACC	0		Trichosporonales	Environmental
Cutaneotrichosporon_oleaginosus_ATCC_20508	His	His(CAC)	CAC	His(GUG)	GUG	2	0.12964885	Trichosporonales	Environmental
Cutaneotrichosporon_oleaginosus_ATCC_20508	His	His(CAT)	CAT	His(AUG)	AUG	0		Trichosporonales	Environmental
Cutaneotrichosporon_oleaginosus_ATCC_20508	Ile	Ile(ATA)	ATA	Ile(UAU)	UAU	2	0.591008244	Trichosporonales	Environmental
Cutaneotrichosporon_oleaginosus_ATCC_20508	Ile	Ile(ATC)	ATC	Ile(GAU)	GAU	0		Trichosporonales	Environmental
Cutaneotrichosporon_oleaginosus_ATCC_20508	Ile	Ile(ATT)	ATT	Ile(AAU)	AAU	10	0.068379666	Trichosporonales	Environmental
Cutaneotrichosporon_oleaginosus_ATCC_20508	Leu	Leu(CTA)	CTA	Leu(UAG)	UAG	1		Trichosporonales	Environmental
Cutaneotrichosporon_oleaginosus_ATCC_20508	Leu	Leu(CTC)	CTC	Leu(GAG)	GAG	0		Trichosporonales	Environmental
Cutaneotrichosporon_oleaginosus_ATCC_20508	Leu	Leu(CTG)	CTG	Leu(CAG)	CAG	5	0.095010533	Trichosporonales	Environmental
Cutaneotrichosporon_oleaginosus_ATCC_20508	Leu	Leu(CTT)	CTT	Leu(AAG)	AAG	12	0.033252872	Trichosporonales	Environmental
Cutaneotrichosporon_oleaginosus_ATCC_20508	Leu	Leu(TTA)	TTA	Leu(UAA)	UAA	2	0.372367669	Trichosporonales	Environmental
Cutaneotrichosporon_oleaginosus_ATCC_20508	Leu	Leu(TTG)	TTG	Leu(CAA)	CAA	2	0.381742804	Trichosporonales	Environmental
Cutaneotrichosporon_oleaginosus_ATCC_20508	Lys	Lys(AAA)	AAA	Lys(UUU)	UUU	2	0.601403906	Trichosporonales	Environmental
Cutaneotrichosporon_oleaginosus_ATCC_20508	Lys	Lys(AAG)	AAG	Lys(CUU)	CUU	13	0.024452542	Trichosporonales	Environmental
Cutaneotrichosporon_oleaginosus_ATCC_20508	Met	Met(ATG)	ATG	Met(CAU)	CAU	15	0.343670001	Trichosporonales	Environmental
Cutaneotrichosporon_oleaginosus_ATCC_20508	Phe	Phe(TTC)	TTC	Phe(GAA)	GAA	9	0.150476701	Trichosporonales	Environmental
Cutaneotrichosporon_oleaginosus_ATCC_20508	Phe	Phe(TTT)	TTT	Phe(AAA)	AAA	0		Trichosporonales	Environmental
Cutaneotrichosporon_oleaginosus_ATCC_20508	Pro	Pro(CCA)	CCA	Pro(UGG)	UGG	3	0.078040013	Trichosporonales	Environmental
Cutaneotrichosporon_oleaginosus_ATCC_20508	Pro	Pro(CCC)	CCC	Pro(GGG)	GGG	0		Trichosporonales	Environmental
Cutaneotrichosporon_oleaginosus_ATCC_20508	Pro	Pro(CCG)	CCG	Pro(CGG)	CGG	4	0.503274632	Trichosporonales	Environmental
Cutaneotrichosporon_oleaginosus_ATCC_20508	Pro	Pro(CCT)	CCT	Pro(AGG)	AGG	10	0.034086366	Trichosporonales	Environmental
Cutaneotrichosporon_oleaginosus_ATCC_20508	Ser	Ser(AGC)	AGC	Ser(GCU)	GCU	0		Trichosporonales	Environmental
Cutaneotrichosporon_oleaginosus_ATCC_20508	Ser	Ser(AGT)	AGT	Ser(ACU)	ACU	2	0.05898693	Trichosporonales	Environmental
Cutaneotrichosporon_oleaginosus_ATCC_20508	Ser	Ser(TCA)	TCA	Ser(UGA)	UGA	2	0.323873109	Trichosporonales	Environmental
Cutaneotrichosporon_oleaginosus_ATCC_20508	Ser	Ser(TCC)	TCC	Ser(GGA)	GGA	0		Trichosporonales	Environmental
Cutaneotrichosporon_oleaginosus_ATCC_20508	Ser	Ser(TCG)	TCG	Ser(CGA)	CGA	10	0.092814038	Trichosporonales	Environmental
Cutaneotrichosporon_oleaginosus_ATCC_20508	Ser	Ser(TCT)	TCT	Ser(AGA)	AGA	7	0.086877348	Trichosporonales	Environmental
Cutaneotrichosporon_oleaginosus_ATCC_20508	Ter	Ter(TAA)	TAA	Ter(UUA)	UUA	0		Trichosporonales	Environmental
Cutaneotrichosporon_oleaginosus_ATCC_20508	Ter	Ter(TAG)	TAG	Ter(CUA)	CUA	0		Trichosporonales	Environmental
Cutaneotrichosporon_oleaginosus_ATCC_20508	Ter	Ter(TGA)	TGA	Ter(UCA)	UCA	0		Trichosporonales	Environmental
Cutaneotrichosporon_oleaginosus_ATCC_20508	Thr	Thr(ACA)	ACA	Thr(UGU)	UGU	2	0.210453469	Trichosporonales	Environmental
Cutaneotrichosporon_oleaginosus_ATCC_20508	Thr	Thr(ACC)	ACC	Thr(GGU)	GGU	0		Trichosporonales	Environmental
Cutaneotrichosporon_oleaginosus_ATCC_20508	Thr	Thr(ACG)	ACG	Thr(CGU)	CGU	3	0.05901236	Trichosporonales	Environmental
Cutaneotrichosporon_oleaginosus_ATCC_20508	Thr	Thr(ACT)	ACT	Thr(AGU)	AGU	10	0.100225437	Trichosporonales	Environmental
Cutaneotrichosporon_oleaginosus_ATCC_20508	Trp	Trp(TGG)	TGG	Trp(CCA)	CCA	6	0.098506869	Trichosporonales	Environmental
Cutaneotrichosporon_oleaginosus_ATCC_20508	Tyr	Tyr(TAC)	TAC	Tyr(GUA)	GUA	8	0.057004055	Trichosporonales	Environmental
Cutaneotrichosporon_oleaginosus_ATCC_20508	Tyr	Tyr(TAT)	TAT	Tyr(AUA)	AUA	0		Trichosporonales	Environmental
Cutaneotrichosporon_oleaginosus_ATCC_20508	Val	Val(GTA)	GTA	Val(UAC)	UAC	2	1.072461587	Trichosporonales	Environmental
Cutaneotrichosporon_oleaginosus_ATCC_20508	Val	Val(GTC)	GTC	Val(GAC)	GAC	0		Trichosporonales	Environmental
Cutaneotrichosporon_oleaginosus_ATCC_20508	Val	Val(GTG)	GTG	Val(CAC)	CAC	4	0.212017441	Trichosporonales	Environmental
Cutaneotrichosporon_oleaginosus_ATCC_20508	Val	Val(GTT)	GTT	Val(AAC)	AAC	11	0.023002919	Trichosporonales	Environmental
Cutaneotrichosporon_oleaginosum_ATCC_20509_reseq	Ala	Ala(GCA)	GCA	Ala(UGC)	UGC	3	0.062801737	Trichosporonales	Environmental
Cutaneotrichosporon_oleaginosum_ATCC_20509_reseq	Ala	Ala(GCC)	GCC	Ala(GGC)	GGC	0		Trichosporonales	Environmental
Cutaneotrichosporon_oleaginosum_ATCC_20509_reseq	Ala	Ala(GCG)	GCG	Ala(CGC)	CGC	6	0.02737028	Trichosporonales	Environmental
Cutaneotrichosporon_oleaginosum_ATCC_20509_reseq	Ala	Ala(GCT)	GCT	Ala(AGC)	AGC	13	0.01647026	Trichosporonales	Environmental
Cutaneotrichosporon_oleaginosum_ATCC_20509_reseq	Arg	Arg(AGA)	AGA	Arg(UCU)	UCU	3	0.850256062	Trichosporonales	Environmental
Cutaneotrichosporon_oleaginosum_ATCC_20509_reseq	Arg	Arg(AGG)	AGG	Arg(CCU)	CCU	1		Trichosporonales	Environmental
Cutaneotrichosporon_oleaginosum_ATCC_20509_reseq	Arg	Arg(CGA)	CGA	Arg(UCG)	UCG	3	0.422486059	Trichosporonales	Environmental
Cutaneotrichosporon_oleaginosum_ATCC_20509_reseq	Arg	Arg(CGC)	CGC	Arg(GCG)	GCG	0		Trichosporonales	Environmental
Cutaneotrichosporon_oleaginosum_ATCC_20509_reseq	Arg	Arg(CGG)	CGG	Arg(CCG)	CCG	3	0.22820767	Trichosporonales	Environmental
Cutaneotrichosporon_oleaginosum_ATCC_20509_reseq	Arg	Arg(CGT)	CGT	Arg(ACG)	ACG	13	0.076649399	Trichosporonales	Environmental
Cutaneotrichosporon_oleaginosum_ATCC_20509_reseq	Asn	Asn(AAC)	AAC	Asn(GUU)	GUU	9	0.157434887	Trichosporonales	Environmental
Cutaneotrichosporon_oleaginosum_ATCC_20509_reseq	Asn	Asn(AAT)	AAT	Asn(AUU)	AUU	0		Trichosporonales	Environmental
Cutaneotrichosporon_oleaginosum_ATCC_20509_reseq	Asp	Asp(GAC)	GAC	Asp(GUC)	GUC	18	0.090624563	Trichosporonales	Environmental
Cutaneotrichosporon_oleaginosum_ATCC_20509_reseq	Asp	Asp(GAT)	GAT	Asp(AUC)	AUC	0		Trichosporonales	Environmental
Cutaneotrichosporon_oleaginosum_ATCC_20509_reseq	Cys	Cys(TGC)	TGC	Cys(GCA)	GCA	5	0.345853287	Trichosporonales	Environmental
Cutaneotrichosporon_oleaginosum_ATCC_20509_reseq	Cys	Cys(TGT)	TGT	Cys(ACA)	ACA	0		Trichosporonales	Environmental
Cutaneotrichosporon_oleaginosum_ATCC_20509_reseq	Gln	Gln(CAA)	CAA	Gln(UUG)	UUG	2	0.597825644	Trichosporonales	Environmental
Cutaneotrichosporon_oleaginosum_ATCC_20509_reseq	Gln	Gln(CAG)	CAG	Gln(CUG)	CUG	9	0.081407454	Trichosporonales	Environmental
Cutaneotrichosporon_oleaginosum_ATCC_20509_reseq	Glu	Glu(GAA)	GAA	Glu(UUC)	UUC	2	0.434711336	Trichosporonales	Environmental
Cutaneotrichosporon_oleaginosum_ATCC_20509_reseq	Glu	Glu(GAG)	GAG	Glu(CUC)	CUC	5	0.054356889	Trichosporonales	Environmental
Cutaneotrichosporon_oleaginosum_ATCC_20509_reseq	Gly	Gly(GGA)	GGA	Gly(UCC)	UCC	5	0.222539808	Trichosporonales	Environmental
Cutaneotrichosporon_oleaginosum_ATCC_20509_reseq	Gly	Gly(GGC)	GGC	Gly(GCC)	GCC	17	0.105699073	Trichosporonales	Environmental
Cutaneotrichosporon_oleaginosum_ATCC_20509_reseq	Gly	Gly(GGG)	GGG	Gly(CCC)	CCC	4	0.416318138	Trichosporonales	Environmental
Cutaneotrichosporon_oleaginosum_ATCC_20509_reseq	Gly	Gly(GGT)	GGT	Gly(ACC)	ACC	0		Trichosporonales	Environmental
Cutaneotrichosporon_oleaginosum_ATCC_20509_reseq	His	His(CAC)	CAC	His(GUG)	GUG	2	0.12964885	Trichosporonales	Environmental
Cutaneotrichosporon_oleaginosum_ATCC_20509_reseq	His	His(CAT)	CAT	His(AUG)	AUG	0		Trichosporonales	Environmental
Cutaneotrichosporon_oleaginosum_ATCC_20509_reseq	Ile	Ile(ATA)	ATA	Ile(UAU)	UAU	2	0.591008244	Trichosporonales	Environmental
Cutaneotrichosporon_oleaginosum_ATCC_20509_reseq	Ile	Ile(ATC)	ATC	Ile(GAU)	GAU	0		Trichosporonales	Environmental
Cutaneotrichosporon_oleaginosum_ATCC_20509_reseq	Ile	Ile(ATT)	ATT	Ile(AAU)	AAU	10	0.068379666	Trichosporonales	Environmental
Cutaneotrichosporon_oleaginosum_ATCC_20509_reseq	Leu	Leu(CTA)	CTA	Leu(UAG)	UAG	1		Trichosporonales	Environmental
Cutaneotrichosporon_oleaginosum_ATCC_20509_reseq	Leu	Leu(CTC)	CTC	Leu(GAG)	GAG	0		Trichosporonales	Environmental
Cutaneotrichosporon_oleaginosum_ATCC_20509_reseq	Leu	Leu(CTG)	CTG	Leu(CAG)	CAG	5	0.095010533	Trichosporonales	Environmental
Cutaneotrichosporon_oleaginosum_ATCC_20509_reseq	Leu	Leu(CTT)	CTT	Leu(AAG)	AAG	12	0.033252872	Trichosporonales	Environmental
Cutaneotrichosporon_oleaginosum_ATCC_20509_reseq	Leu	Leu(TTA)	TTA	Leu(UAA)	UAA	2	0.372367669	Trichosporonales	Environmental
Cutaneotrichosporon_oleaginosum_ATCC_20509_reseq	Leu	Leu(TTG)	TTG	Leu(CAA)	CAA	2	0.381742804	Trichosporonales	Environmental
Cutaneotrichosporon_oleaginosum_ATCC_20509_reseq	Lys	Lys(AAA)	AAA	Lys(UUU)	UUU	3	0.626984106	Trichosporonales	Environmental
Cutaneotrichosporon_oleaginosum_ATCC_20509_reseq	Lys	Lys(AAG)	AAG	Lys(CUU)	CUU	13	0.024452542	Trichosporonales	Environmental
Cutaneotrichosporon_oleaginosum_ATCC_20509_reseq	Met	Met(ATG)	ATG	Met(CAU)	CAU	17	0.507451639	Trichosporonales	Environmental
Cutaneotrichosporon_oleaginosum_ATCC_20509_reseq	Phe	Phe(TTC)	TTC	Phe(GAA)	GAA	10	0.23122306	Trichosporonales	Environmental
Cutaneotrichosporon_oleaginosum_ATCC_20509_reseq	Phe	Phe(TTT)	TTT	Phe(AAA)	AAA	0		Trichosporonales	Environmental
Cutaneotrichosporon_oleaginosum_ATCC_20509_reseq	Pro	Pro(CCA)	CCA	Pro(UGG)	UGG	4	0.355554288	Trichosporonales	Environmental
Cutaneotrichosporon_oleaginosum_ATCC_20509_reseq	Pro	Pro(CCC)	CCC	Pro(GGG)	GGG	0		Trichosporonales	Environmental
Cutaneotrichosporon_oleaginosum_ATCC_20509_reseq	Pro	Pro(CCG)	CCG	Pro(CGG)	CGG	4	0.503274632	Trichosporonales	Environmental
Cutaneotrichosporon_oleaginosum_ATCC_20509_reseq	Pro	Pro(CCT)	CCT	Pro(AGG)	AGG	10	0.034086366	Trichosporonales	Environmental
Cutaneotrichosporon_oleaginosum_ATCC_20509_reseq	Ser	Ser(AGC)	AGC	Ser(GCU)	GCU	0		Trichosporonales	Environmental
Cutaneotrichosporon_oleaginosum_ATCC_20509_reseq	Ser	Ser(AGT)	AGT	Ser(ACU)	ACU	2	0.05898693	Trichosporonales	Environmental
Cutaneotrichosporon_oleaginosum_ATCC_20509_reseq	Ser	Ser(TCA)	TCA	Ser(UGA)	UGA	3	0.59614554	Trichosporonales	Environmental
Cutaneotrichosporon_oleaginosum_ATCC_20509_reseq	Ser	Ser(TCC)	TCC	Ser(GGA)	GGA	0		Trichosporonales	Environmental
Cutaneotrichosporon_oleaginosum_ATCC_20509_reseq	Ser	Ser(TCG)	TCG	Ser(CGA)	CGA	10	0.092814038	Trichosporonales	Environmental
Cutaneotrichosporon_oleaginosum_ATCC_20509_reseq	Ser	Ser(TCT)	TCT	Ser(AGA)	AGA	7	0.086877348	Trichosporonales	Environmental
Cutaneotrichosporon_oleaginosum_ATCC_20509_reseq	Ter	Ter(TAA)	TAA	Ter(UUA)	UUA	0		Trichosporonales	Environmental
Cutaneotrichosporon_oleaginosum_ATCC_20509_reseq	Ter	Ter(TAG)	TAG	Ter(CUA)	CUA	0		Trichosporonales	Environmental
Cutaneotrichosporon_oleaginosum_ATCC_20509_reseq	Ter	Ter(TGA)	TGA	Ter(UCA)	UCA	0		Trichosporonales	Environmental
Cutaneotrichosporon_oleaginosum_ATCC_20509_reseq	Thr	Thr(ACA)	ACA	Thr(UGU)	UGU	3	0.518413467	Trichosporonales	Environmental
Cutaneotrichosporon_oleaginosum_ATCC_20509_reseq	Thr	Thr(ACC)	ACC	Thr(GGU)	GGU	0		Trichosporonales	Environmental
Cutaneotrichosporon_oleaginosum_ATCC_20509_reseq	Thr	Thr(ACG)	ACG	Thr(CGU)	CGU	3	0.05901236	Trichosporonales	Environmental
Cutaneotrichosporon_oleaginosum_ATCC_20509_reseq	Thr	Thr(ACT)	ACT	Thr(AGU)	AGU	10	0.100225437	Trichosporonales	Environmental
Cutaneotrichosporon_oleaginosum_ATCC_20509_reseq	Trp	Trp(TGG)	TGG	Trp(CCA)	CCA	6	0.098506869	Trichosporonales	Environmental
Cutaneotrichosporon_oleaginosum_ATCC_20509_reseq	Tyr	Tyr(TAC)	TAC	Tyr(GUA)	GUA	9	0.185716125	Trichosporonales	Environmental
Cutaneotrichosporon_oleaginosum_ATCC_20509_reseq	Tyr	Tyr(TAT)	TAT	Tyr(AUA)	AUA	0		Trichosporonales	Environmental
Cutaneotrichosporon_oleaginosum_ATCC_20509_reseq	Val	Val(GTA)	GTA	Val(UAC)	UAC	2	1.072461587	Trichosporonales	Environmental
Cutaneotrichosporon_oleaginosum_ATCC_20509_reseq	Val	Val(GTC)	GTC	Val(GAC)	GAC	0		Trichosporonales	Environmental
Cutaneotrichosporon_oleaginosum_ATCC_20509_reseq	Val	Val(GTG)	GTG	Val(CAC)	CAC	4	0.212017441	Trichosporonales	Environmental
Cutaneotrichosporon_oleaginosum_ATCC_20509_reseq	Val	Val(GTT)	GTT	Val(AAC)	AAC	11	0.023002919	Trichosporonales	Environmental
Cutaneotrichosporon_oleaginosus_IBC0246	Ala	Ala(GCA)	GCA	Ala(UGC)	UGC	3	0.062801737	Trichosporonales	Environmental
Cutaneotrichosporon_oleaginosus_IBC0246	Ala	Ala(GCC)	GCC	Ala(GGC)	GGC	0		Trichosporonales	Environmental
Cutaneotrichosporon_oleaginosus_IBC0246	Ala	Ala(GCG)	GCG	Ala(CGC)	CGC	6	0.02737028	Trichosporonales	Environmental
Cutaneotrichosporon_oleaginosus_IBC0246	Ala	Ala(GCT)	GCT	Ala(AGC)	AGC	13	0.01647026	Trichosporonales	Environmental
Cutaneotrichosporon_oleaginosus_IBC0246	Arg	Arg(AGA)	AGA	Arg(UCU)	UCU	2	1.070384262	Trichosporonales	Environmental
Cutaneotrichosporon_oleaginosus_IBC0246	Arg	Arg(AGG)	AGG	Arg(CCU)	CCU	1		Trichosporonales	Environmental
Cutaneotrichosporon_oleaginosus_IBC0246	Arg	Arg(CGA)	CGA	Arg(UCG)	UCG	2	0.312166988	Trichosporonales	Environmental
Cutaneotrichosporon_oleaginosus_IBC0246	Arg	Arg(CGC)	CGC	Arg(GCG)	GCG	0		Trichosporonales	Environmental
Cutaneotrichosporon_oleaginosus_IBC0246	Arg	Arg(CGG)	CGG	Arg(CCG)	CCG	3	0.22820767	Trichosporonales	Environmental
Cutaneotrichosporon_oleaginosus_IBC0246	Arg	Arg(CGT)	CGT	Arg(ACG)	ACG	13	0.076649399	Trichosporonales	Environmental
Cutaneotrichosporon_oleaginosus_IBC0246	Asn	Asn(AAC)	AAC	Asn(GUU)	GUU	8	0.055883161	Trichosporonales	Environmental
Cutaneotrichosporon_oleaginosus_IBC0246	Asn	Asn(AAT)	AAT	Asn(AUU)	AUU	0		Trichosporonales	Environmental
Cutaneotrichosporon_oleaginosus_IBC0246	Asp	Asp(GAC)	GAC	Asp(GUC)	GUC	17	0.02938292	Trichosporonales	Environmental
Cutaneotrichosporon_oleaginosus_IBC0246	Asp	Asp(GAT)	GAT	Asp(AUC)	AUC	0		Trichosporonales	Environmental
Cutaneotrichosporon_oleaginosus_IBC0246	Cys	Cys(TGC)	TGC	Cys(GCA)	GCA	5	0.345853287	Trichosporonales	Environmental
Cutaneotrichosporon_oleaginosus_IBC0246	Cys	Cys(TGT)	TGT	Cys(ACA)	ACA	0		Trichosporonales	Environmental
Cutaneotrichosporon_oleaginosus_IBC0246	Gln	Gln(CAA)	CAA	Gln(UUG)	UUG	2	0.597825644	Trichosporonales	Environmental
Cutaneotrichosporon_oleaginosus_IBC0246	Gln	Gln(CAG)	CAG	Gln(CUG)	CUG	9	0.081407454	Trichosporonales	Environmental
Cutaneotrichosporon_oleaginosus_IBC0246	Glu	Glu(GAA)	GAA	Glu(UUC)	UUC	2	0.434711336	Trichosporonales	Environmental
Cutaneotrichosporon_oleaginosus_IBC0246	Glu	Glu(GAG)	GAG	Glu(CUC)	CUC	5	0.054356889	Trichosporonales	Environmental
Cutaneotrichosporon_oleaginosus_IBC0246	Gly	Gly(GGA)	GGA	Gly(UCC)	UCC	4	0.030235005	Trichosporonales	Environmental
Cutaneotrichosporon_oleaginosus_IBC0246	Gly	Gly(GGC)	GGC	Gly(GCC)	GCC	17	0.105699073	Trichosporonales	Environmental
Cutaneotrichosporon_oleaginosus_IBC0246	Gly	Gly(GGG)	GGG	Gly(CCC)	CCC	4	0.416318138	Trichosporonales	Environmental
Cutaneotrichosporon_oleaginosus_IBC0246	Gly	Gly(GGT)	GGT	Gly(ACC)	ACC	0		Trichosporonales	Environmental
Cutaneotrichosporon_oleaginosus_IBC0246	His	His(CAC)	CAC	His(GUG)	GUG	2	0.12964885	Trichosporonales	Environmental
Cutaneotrichosporon_oleaginosus_IBC0246	His	His(CAT)	CAT	His(AUG)	AUG	0		Trichosporonales	Environmental
Cutaneotrichosporon_oleaginosus_IBC0246	Ile	Ile(ATA)	ATA	Ile(UAU)	UAU	2	0.591008244	Trichosporonales	Environmental
Cutaneotrichosporon_oleaginosus_IBC0246	Ile	Ile(ATC)	ATC	Ile(GAU)	GAU	0		Trichosporonales	Environmental
Cutaneotrichosporon_oleaginosus_IBC0246	Ile	Ile(ATT)	ATT	Ile(AAU)	AAU	10	0.068379666	Trichosporonales	Environmental
Cutaneotrichosporon_oleaginosus_IBC0246	Leu	Leu(CTA)	CTA	Leu(UAG)	UAG	1		Trichosporonales	Environmental
Cutaneotrichosporon_oleaginosus_IBC0246	Leu	Leu(CTC)	CTC	Leu(GAG)	GAG	0		Trichosporonales	Environmental
Cutaneotrichosporon_oleaginosus_IBC0246	Leu	Leu(CTG)	CTG	Leu(CAG)	CAG	5	0.095010533	Trichosporonales	Environmental
Cutaneotrichosporon_oleaginosus_IBC0246	Leu	Leu(CTT)	CTT	Leu(AAG)	AAG	12	0.033252872	Trichosporonales	Environmental
Cutaneotrichosporon_oleaginosus_IBC0246	Leu	Leu(TTA)	TTA	Leu(UAA)	UAA	2	0.372367669	Trichosporonales	Environmental
Cutaneotrichosporon_oleaginosus_IBC0246	Leu	Leu(TTG)	TTG	Leu(CAA)	CAA	2	0.381742804	Trichosporonales	Environmental
Cutaneotrichosporon_oleaginosus_IBC0246	Lys	Lys(AAA)	AAA	Lys(UUU)	UUU	2	0.601403906	Trichosporonales	Environmental
Cutaneotrichosporon_oleaginosus_IBC0246	Lys	Lys(AAG)	AAG	Lys(CUU)	CUU	13	0.024452542	Trichosporonales	Environmental
Cutaneotrichosporon_oleaginosus_IBC0246	Met	Met(ATG)	ATG	Met(CAU)	CAU	15	0.343670001	Trichosporonales	Environmental
Cutaneotrichosporon_oleaginosus_IBC0246	Phe	Phe(TTC)	TTC	Phe(GAA)	GAA	9	0.150476701	Trichosporonales	Environmental
Cutaneotrichosporon_oleaginosus_IBC0246	Phe	Phe(TTT)	TTT	Phe(AAA)	AAA	0		Trichosporonales	Environmental
Cutaneotrichosporon_oleaginosus_IBC0246	Pro	Pro(CCA)	CCA	Pro(UGG)	UGG	3	0.078040013	Trichosporonales	Environmental
Cutaneotrichosporon_oleaginosus_IBC0246	Pro	Pro(CCC)	CCC	Pro(GGG)	GGG	0		Trichosporonales	Environmental
Cutaneotrichosporon_oleaginosus_IBC0246	Pro	Pro(CCG)	CCG	Pro(CGG)	CGG	4	0.503274632	Trichosporonales	Environmental
Cutaneotrichosporon_oleaginosus_IBC0246	Pro	Pro(CCT)	CCT	Pro(AGG)	AGG	10	0.034086366	Trichosporonales	Environmental
Cutaneotrichosporon_oleaginosus_IBC0246	Ser	Ser(AGC)	AGC	Ser(GCU)	GCU	0		Trichosporonales	Environmental
Cutaneotrichosporon_oleaginosus_IBC0246	Ser	Ser(AGT)	AGT	Ser(ACU)	ACU	2	0.05898693	Trichosporonales	Environmental
Cutaneotrichosporon_oleaginosus_IBC0246	Ser	Ser(TCA)	TCA	Ser(UGA)	UGA	2	0.323873109	Trichosporonales	Environmental
Cutaneotrichosporon_oleaginosus_IBC0246	Ser	Ser(TCC)	TCC	Ser(GGA)	GGA	0		Trichosporonales	Environmental
Cutaneotrichosporon_oleaginosus_IBC0246	Ser	Ser(TCG)	TCG	Ser(CGA)	CGA	10	0.092814038	Trichosporonales	Environmental
Cutaneotrichosporon_oleaginosus_IBC0246	Ser	Ser(TCT)	TCT	Ser(AGA)	AGA	7	0.086877348	Trichosporonales	Environmental
Cutaneotrichosporon_oleaginosus_IBC0246	Ter	Ter(TAA)	TAA	Ter(UUA)	UUA	0		Trichosporonales	Environmental
Cutaneotrichosporon_oleaginosus_IBC0246	Ter	Ter(TAG)	TAG	Ter(CUA)	CUA	0		Trichosporonales	Environmental
Cutaneotrichosporon_oleaginosus_IBC0246	Ter	Ter(TGA)	TGA	Ter(UCA)	UCA	0		Trichosporonales	Environmental
Cutaneotrichosporon_oleaginosus_IBC0246	Thr	Thr(ACA)	ACA	Thr(UGU)	UGU	2	0.210453469	Trichosporonales	Environmental
Cutaneotrichosporon_oleaginosus_IBC0246	Thr	Thr(ACC)	ACC	Thr(GGU)	GGU	0		Trichosporonales	Environmental
Cutaneotrichosporon_oleaginosus_IBC0246	Thr	Thr(ACG)	ACG	Thr(CGU)	CGU	3	0.05901236	Trichosporonales	Environmental
Cutaneotrichosporon_oleaginosus_IBC0246	Thr	Thr(ACT)	ACT	Thr(AGU)	AGU	10	0.100225437	Trichosporonales	Environmental
Cutaneotrichosporon_oleaginosus_IBC0246	Trp	Trp(TGG)	TGG	Trp(CCA)	CCA	4	0.132370607	Trichosporonales	Environmental
Cutaneotrichosporon_oleaginosus_IBC0246	Tyr	Tyr(TAC)	TAC	Tyr(GUA)	GUA	8	0.057004055	Trichosporonales	Environmental
Cutaneotrichosporon_oleaginosus_IBC0246	Tyr	Tyr(TAT)	TAT	Tyr(AUA)	AUA	0		Trichosporonales	Environmental
Cutaneotrichosporon_oleaginosus_IBC0246	Val	Val(GTA)	GTA	Val(UAC)	UAC	2	1.072461587	Trichosporonales	Environmental
Cutaneotrichosporon_oleaginosus_IBC0246	Val	Val(GTC)	GTC	Val(GAC)	GAC	0		Trichosporonales	Environmental
Cutaneotrichosporon_oleaginosus_IBC0246	Val	Val(GTG)	GTG	Val(CAC)	CAC	4	0.212017441	Trichosporonales	Environmental
Cutaneotrichosporon_oleaginosus_IBC0246	Val	Val(GTT)	GTT	Val(AAC)	AAC	11	0.023002919	Trichosporonales	Environmental
Haglerozyma_chiarellii_ATCC_MYA-4694	Ala	Ala(GCA)	GCA	Ala(UGC)	UGC	5	0.241342147	Trichosporonales	Environmental
Haglerozyma_chiarellii_ATCC_MYA-4694	Ala	Ala(GCC)	GCC	Ala(GGC)	GGC	0		Trichosporonales	Environmental
Haglerozyma_chiarellii_ATCC_MYA-4694	Ala	Ala(GCG)	GCG	Ala(CGC)	CGC	8	0.226412642	Trichosporonales	Environmental
Haglerozyma_chiarellii_ATCC_MYA-4694	Ala	Ala(GCT)	GCT	Ala(AGC)	AGC	22	0.050523049	Trichosporonales	Environmental
Haglerozyma_chiarellii_ATCC_MYA-4694	Arg	Arg(AGA)	AGA	Arg(UCU)	UCU	3	0.632705235	Trichosporonales	Environmental
Haglerozyma_chiarellii_ATCC_MYA-4694	Arg	Arg(AGG)	AGG	Arg(CCU)	CCU	3	0.391036383	Trichosporonales	Environmental
Haglerozyma_chiarellii_ATCC_MYA-4694	Arg	Arg(CGA)	CGA	Arg(UCG)	UCG	4	0.346991604	Trichosporonales	Environmental
Haglerozyma_chiarellii_ATCC_MYA-4694	Arg	Arg(CGC)	CGC	Arg(GCG)	GCG	0		Trichosporonales	Environmental
Haglerozyma_chiarellii_ATCC_MYA-4694	Arg	Arg(CGG)	CGG	Arg(CCG)	CCG	2	0.465950267	Trichosporonales	Environmental
Haglerozyma_chiarellii_ATCC_MYA-4694	Arg	Arg(CGT)	CGT	Arg(ACG)	ACG	22	0.027643975	Trichosporonales	Environmental
Haglerozyma_chiarellii_ATCC_MYA-4694	Asn	Asn(AAC)	AAC	Asn(GUU)	GUU	12	0.031335244	Trichosporonales	Environmental
Haglerozyma_chiarellii_ATCC_MYA-4694	Asn	Asn(AAT)	AAT	Asn(AUU)	AUU	0		Trichosporonales	Environmental
Haglerozyma_chiarellii_ATCC_MYA-4694	Asp	Asp(GAC)	GAC	Asp(GUC)	GUC	15	0.050344435	Trichosporonales	Environmental
Haglerozyma_chiarellii_ATCC_MYA-4694	Asp	Asp(GAT)	GAT	Asp(AUC)	AUC	0		Trichosporonales	Environmental
Haglerozyma_chiarellii_ATCC_MYA-4694	Cys	Cys(TGC)	TGC	Cys(GCA)	GCA	5	0.139664248	Trichosporonales	Environmental
Haglerozyma_chiarellii_ATCC_MYA-4694	Cys	Cys(TGT)	TGT	Cys(ACA)	ACA	0		Trichosporonales	Environmental
Haglerozyma_chiarellii_ATCC_MYA-4694	Gln	Gln(CAA)	CAA	Gln(UUG)	UUG	5	0.259152969	Trichosporonales	Environmental
Haglerozyma_chiarellii_ATCC_MYA-4694	Gln	Gln(CAG)	CAG	Gln(CUG)	CUG	12	0.020166207	Trichosporonales	Environmental
Haglerozyma_chiarellii_ATCC_MYA-4694	Glu	Glu(GAA)	GAA	Glu(UUC)	UUC	4	0.274834044	Trichosporonales	Environmental
Haglerozyma_chiarellii_ATCC_MYA-4694	Glu	Glu(GAG)	GAG	Glu(CUC)	CUC	8	0.014722879	Trichosporonales	Environmental
Haglerozyma_chiarellii_ATCC_MYA-4694	Gly	Gly(GGA)	GGA	Gly(UCC)	UCC	6	0.064441569	Trichosporonales	Environmental
Haglerozyma_chiarellii_ATCC_MYA-4694	Gly	Gly(GGC)	GGC	Gly(GCC)	GCC	25	0.01074186	Trichosporonales	Environmental
Haglerozyma_chiarellii_ATCC_MYA-4694	Gly	Gly(GGG)	GGG	Gly(CCC)	CCC	2	1.124435415	Trichosporonales	Environmental
Haglerozyma_chiarellii_ATCC_MYA-4694	Gly	Gly(GGT)	GGT	Gly(ACC)	ACC	1		Trichosporonales	Environmental
Haglerozyma_chiarellii_ATCC_MYA-4694	His	His(CAC)	CAC	His(GUG)	GUG	2	0.051098167	Trichosporonales	Environmental
Haglerozyma_chiarellii_ATCC_MYA-4694	His	His(CAT)	CAT	His(AUG)	AUG	0		Trichosporonales	Environmental
Haglerozyma_chiarellii_ATCC_MYA-4694	Ile	Ile(ATA)	ATA	Ile(UAU)	UAU	2	0.172179947	Trichosporonales	Environmental
Haglerozyma_chiarellii_ATCC_MYA-4694	Ile	Ile(ATC)	ATC	Ile(GAU)	GAU	0		Trichosporonales	Environmental
Haglerozyma_chiarellii_ATCC_MYA-4694	Ile	Ile(ATT)	ATT	Ile(AAU)	AAU	17	0.094605828	Trichosporonales	Environmental
Haglerozyma_chiarellii_ATCC_MYA-4694	Leu	Leu(CTA)	CTA	Leu(UAG)	UAG	1		Trichosporonales	Environmental
Haglerozyma_chiarellii_ATCC_MYA-4694	Leu	Leu(CTC)	CTC	Leu(GAG)	GAG	0		Trichosporonales	Environmental
Haglerozyma_chiarellii_ATCC_MYA-4694	Leu	Leu(CTG)	CTG	Leu(CAG)	CAG	6	0.057975423	Trichosporonales	Environmental
Haglerozyma_chiarellii_ATCC_MYA-4694	Leu	Leu(CTT)	CTT	Leu(AAG)	AAG	19	0.072523996	Trichosporonales	Environmental
Haglerozyma_chiarellii_ATCC_MYA-4694	Leu	Leu(TTA)	TTA	Leu(UAA)	UAA	0		Trichosporonales	Environmental
Haglerozyma_chiarellii_ATCC_MYA-4694	Leu	Leu(TTG)	TTG	Leu(CAA)	CAA	2	0.169907599	Trichosporonales	Environmental
Haglerozyma_chiarellii_ATCC_MYA-4694	Lys	Lys(AAA)	AAA	Lys(UUU)	UUU	3	0.386672034	Trichosporonales	Environmental
Haglerozyma_chiarellii_ATCC_MYA-4694	Lys	Lys(AAG)	AAG	Lys(CUU)	CUU	19	0.062898322	Trichosporonales	Environmental
Haglerozyma_chiarellii_ATCC_MYA-4694	Met	Met(ATG)	ATG	Met(CAU)	CAU	16	0.444234725	Trichosporonales	Environmental
Haglerozyma_chiarellii_ATCC_MYA-4694	Phe	Phe(TTC)	TTC	Phe(GAA)	GAA	12	0.022258206	Trichosporonales	Environmental
Haglerozyma_chiarellii_ATCC_MYA-4694	Phe	Phe(TTT)	TTT	Phe(AAA)	AAA	1		Trichosporonales	Environmental
Haglerozyma_chiarellii_ATCC_MYA-4694	Pro	Pro(CCA)	CCA	Pro(UGG)	UGG	6	0.253958514	Trichosporonales	Environmental
Haglerozyma_chiarellii_ATCC_MYA-4694	Pro	Pro(CCC)	CCC	Pro(GGG)	GGG	0		Trichosporonales	Environmental
Haglerozyma_chiarellii_ATCC_MYA-4694	Pro	Pro(CCG)	CCG	Pro(CGG)	CGG	3	0.497120993	Trichosporonales	Environmental
Haglerozyma_chiarellii_ATCC_MYA-4694	Pro	Pro(CCT)	CCT	Pro(AGG)	AGG	16	0.056718033	Trichosporonales	Environmental
Haglerozyma_chiarellii_ATCC_MYA-4694	Ser	Ser(AGC)	AGC	Ser(GCU)	GCU	8	0.071358937	Trichosporonales	Environmental
Haglerozyma_chiarellii_ATCC_MYA-4694	Ser	Ser(AGT)	AGT	Ser(ACU)	ACU	0		Trichosporonales	Environmental
Haglerozyma_chiarellii_ATCC_MYA-4694	Ser	Ser(TCA)	TCA	Ser(UGA)	UGA	2	0.088888422	Trichosporonales	Environmental
Haglerozyma_chiarellii_ATCC_MYA-4694	Ser	Ser(TCC)	TCC	Ser(GGA)	GGA	0		Trichosporonales	Environmental
Haglerozyma_chiarellii_ATCC_MYA-4694	Ser	Ser(TCG)	TCG	Ser(CGA)	CGA	12	0.020921504	Trichosporonales	Environmental
Haglerozyma_chiarellii_ATCC_MYA-4694	Ser	Ser(TCT)	TCT	Ser(AGA)	AGA	10	0.057672822	Trichosporonales	Environmental
Haglerozyma_chiarellii_ATCC_MYA-4694	Ter	Ter(TAA)	TAA	Ter(UUA)	UUA	0		Trichosporonales	Environmental
Haglerozyma_chiarellii_ATCC_MYA-4694	Ter	Ter(TAG)	TAG	Ter(CUA)	CUA	0		Trichosporonales	Environmental
Haglerozyma_chiarellii_ATCC_MYA-4694	Ter	Ter(TGA)	TGA	Ter(UCA)	UCA	0		Trichosporonales	Environmental
Haglerozyma_chiarellii_ATCC_MYA-4694	Thr	Thr(ACA)	ACA	Thr(UGU)	UGU	2	0.125146674	Trichosporonales	Environmental
Haglerozyma_chiarellii_ATCC_MYA-4694	Thr	Thr(ACC)	ACC	Thr(GGU)	GGU	0		Trichosporonales	Environmental
Haglerozyma_chiarellii_ATCC_MYA-4694	Thr	Thr(ACG)	ACG	Thr(CGU)	CGU	3	0.137060849	Trichosporonales	Environmental
Haglerozyma_chiarellii_ATCC_MYA-4694	Thr	Thr(ACT)	ACT	Thr(AGU)	AGU	14	0.110557634	Trichosporonales	Environmental
Haglerozyma_chiarellii_ATCC_MYA-4694	Trp	Trp(TGG)	TGG	Trp(CCA)	CCA	6	0.10980481	Trichosporonales	Environmental
Haglerozyma_chiarellii_ATCC_MYA-4694	Tyr	Tyr(TAC)	TAC	Tyr(GUA)	GUA	9	0.065171075	Trichosporonales	Environmental
Haglerozyma_chiarellii_ATCC_MYA-4694	Tyr	Tyr(TAT)	TAT	Tyr(AUA)	AUA	0		Trichosporonales	Environmental
Haglerozyma_chiarellii_ATCC_MYA-4694	Val	Val(GTA)	GTA	Val(UAC)	UAC	1		Trichosporonales	Environmental
Haglerozyma_chiarellii_ATCC_MYA-4694	Val	Val(GTC)	GTC	Val(GAC)	GAC	0		Trichosporonales	Environmental
Haglerozyma_chiarellii_ATCC_MYA-4694	Val	Val(GTG)	GTG	Val(CAC)	CAC	4	0.383618894	Trichosporonales	Environmental
Haglerozyma_chiarellii_ATCC_MYA-4694	Val	Val(GTT)	GTT	Val(AAC)	AAC	19	0.067327188	Trichosporonales	Environmental
Pascua_guehoae_JCM_10690	Ala	Ala(GCA)	GCA	Ala(UGC)	UGC	19	0.028892551	Trichosporonales	Environmental
Pascua_guehoae_JCM_10690	Ala	Ala(GCC)	GCC	Ala(GGC)	GGC	0		Trichosporonales	Environmental
Pascua_guehoae_JCM_10690	Ala	Ala(GCG)	GCG	Ala(CGC)	CGC	29	0.037362679	Trichosporonales	Environmental
Pascua_guehoae_JCM_10690	Ala	Ala(GCT)	GCT	Ala(AGC)	AGC	64	0.020912745	Trichosporonales	Environmental
Pascua_guehoae_JCM_10690	Arg	Arg(AGA)	AGA	Arg(UCU)	UCU	2	0.637754079	Trichosporonales	Environmental
Pascua_guehoae_JCM_10690	Arg	Arg(AGG)	AGG	Arg(CCU)	CCU	7	0.156765588	Trichosporonales	Environmental
Pascua_guehoae_JCM_10690	Arg	Arg(CGA)	CGA	Arg(UCG)	UCG	4	0.582669433	Trichosporonales	Environmental
Pascua_guehoae_JCM_10690	Arg	Arg(CGC)	CGC	Arg(GCG)	GCG	0		Trichosporonales	Environmental
Pascua_guehoae_JCM_10690	Arg	Arg(CGG)	CGG	Arg(CCG)	CCG	8	0.266864541	Trichosporonales	Environmental
Pascua_guehoae_JCM_10690	Arg	Arg(CGT)	CGT	Arg(ACG)	ACG	60	0.044659569	Trichosporonales	Environmental
Pascua_guehoae_JCM_10690	Asn	Asn(AAC)	AAC	Asn(GUU)	GUU	35	0.060037936	Trichosporonales	Environmental
Pascua_guehoae_JCM_10690	Asn	Asn(AAT)	AAT	Asn(AUU)	AUU	0		Trichosporonales	Environmental
Pascua_guehoae_JCM_10690	Asp	Asp(GAC)	GAC	Asp(GUC)	GUC	0		Trichosporonales	Environmental
Pascua_guehoae_JCM_10690	Asp	Asp(GAT)	GAT	Asp(AUC)	AUC	0		Trichosporonales	Environmental
Pascua_guehoae_JCM_10690	Cys	Cys(TGC)	TGC	Cys(GCA)	GCA	25	0.16773285	Trichosporonales	Environmental
Pascua_guehoae_JCM_10690	Cys	Cys(TGT)	TGT	Cys(ACA)	ACA	0		Trichosporonales	Environmental
Pascua_guehoae_JCM_10690	Gln	Gln(CAA)	CAA	Gln(UUG)	UUG	7	0.110817122	Trichosporonales	Environmental
Pascua_guehoae_JCM_10690	Gln	Gln(CAG)	CAG	Gln(CUG)	CUG	36	0.047645405	Trichosporonales	Environmental
Pascua_guehoae_JCM_10690	Glu	Glu(GAA)	GAA	Glu(UUC)	UUC	7	0.196560498	Trichosporonales	Environmental
Pascua_guehoae_JCM_10690	Glu	Glu(GAG)	GAG	Glu(CUC)	CUC	0		Trichosporonales	Environmental
Pascua_guehoae_JCM_10690	Gly	Gly(GGA)	GGA	Gly(UCC)	UCC	14	0.054778736	Trichosporonales	Environmental
Pascua_guehoae_JCM_10690	Gly	Gly(GGC)	GGC	Gly(GCC)	GCC	5	0.109602689	Trichosporonales	Environmental
Pascua_guehoae_JCM_10690	Gly	Gly(GGG)	GGG	Gly(CCC)	CCC	5	0.332968913	Trichosporonales	Environmental
Pascua_guehoae_JCM_10690	Gly	Gly(GGT)	GGT	Gly(ACC)	ACC	0		Trichosporonales	Environmental
Pascua_guehoae_JCM_10690	His	His(CAC)	CAC	His(GUG)	GUG	25	0.129303723	Trichosporonales	Environmental
Pascua_guehoae_JCM_10690	His	His(CAT)	CAT	His(AUG)	AUG	0		Trichosporonales	Environmental
Pascua_guehoae_JCM_10690	Ile	Ile(ATA)	ATA	Ile(UAU)	UAU	1		Trichosporonales	Environmental
Pascua_guehoae_JCM_10690	Ile	Ile(ATC)	ATC	Ile(GAU)	GAU	0		Trichosporonales	Environmental
Pascua_guehoae_JCM_10690	Ile	Ile(ATT)	ATT	Ile(AAU)	AAU	47	0.065703903	Trichosporonales	Environmental
Pascua_guehoae_JCM_10690	Leu	Leu(CTA)	CTA	Leu(UAG)	UAG	2	0.74657692	Trichosporonales	Environmental
Pascua_guehoae_JCM_10690	Leu	Leu(CTC)	CTC	Leu(GAG)	GAG	0		Trichosporonales	Environmental
Pascua_guehoae_JCM_10690	Leu	Leu(CTG)	CTG	Leu(CAG)	CAG	17	0.098411119	Trichosporonales	Environmental
Pascua_guehoae_JCM_10690	Leu	Leu(CTT)	CTT	Leu(AAG)	AAG	48	0.011285724	Trichosporonales	Environmental
Pascua_guehoae_JCM_10690	Leu	Leu(TTA)	TTA	Leu(UAA)	UAA	1		Trichosporonales	Environmental
Pascua_guehoae_JCM_10690	Leu	Leu(TTG)	TTG	Leu(CAA)	CAA	7	0.055260699	Trichosporonales	Environmental
Pascua_guehoae_JCM_10690	Lys	Lys(AAA)	AAA	Lys(UUU)	UUU	4	0.217870574	Trichosporonales	Environmental
Pascua_guehoae_JCM_10690	Lys	Lys(AAG)	AAG	Lys(CUU)	CUU	63	0.061964492	Trichosporonales	Environmental
Pascua_guehoae_JCM_10690	Met	Met(ATG)	ATG	Met(CAU)	CAU	58	0.334317251	Trichosporonales	Environmental
Pascua_guehoae_JCM_10690	Phe	Phe(TTC)	TTC	Phe(GAA)	GAA	32	0.069768593	Trichosporonales	Environmental
Pascua_guehoae_JCM_10690	Phe	Phe(TTT)	TTT	Phe(AAA)	AAA	0		Trichosporonales	Environmental
Pascua_guehoae_JCM_10690	Pro	Pro(CCA)	CCA	Pro(UGG)	UGG	12	0.188886016	Trichosporonales	Environmental
Pascua_guehoae_JCM_10690	Pro	Pro(CCC)	CCC	Pro(GGG)	GGG	0		Trichosporonales	Environmental
Pascua_guehoae_JCM_10690	Pro	Pro(CCG)	CCG	Pro(CGG)	CGG	11	0.081322586	Trichosporonales	Environmental
Pascua_guehoae_JCM_10690	Pro	Pro(CCT)	CCT	Pro(AGG)	AGG	39	0.028124602	Trichosporonales	Environmental
Pascua_guehoae_JCM_10690	Ser	Ser(AGC)	AGC	Ser(GCU)	GCU	6	0.32776518	Trichosporonales	Environmental
Pascua_guehoae_JCM_10690	Ser	Ser(AGT)	AGT	Ser(ACU)	ACU	0		Trichosporonales	Environmental
Pascua_guehoae_JCM_10690	Ser	Ser(TCA)	TCA	Ser(UGA)	UGA	5	0.211346453	Trichosporonales	Environmental
Pascua_guehoae_JCM_10690	Ser	Ser(TCC)	TCC	Ser(GGA)	GGA	0		Trichosporonales	Environmental
Pascua_guehoae_JCM_10690	Ser	Ser(TCG)	TCG	Ser(CGA)	CGA	41	0.010922268	Trichosporonales	Environmental
Pascua_guehoae_JCM_10690	Ser	Ser(TCT)	TCT	Ser(AGA)	AGA	29	0.064790238	Trichosporonales	Environmental
Pascua_guehoae_JCM_10690	Ter	Ter(TAA)	TAA	Ter(UUA)	UUA	0		Trichosporonales	Environmental
Pascua_guehoae_JCM_10690	Ter	Ter(TAG)	TAG	Ter(CUA)	CUA	0		Trichosporonales	Environmental
Pascua_guehoae_JCM_10690	Ter	Ter(TGA)	TGA	Ter(UCA)	UCA	0		Trichosporonales	Environmental
Pascua_guehoae_JCM_10690	Thr	Thr(ACA)	ACA	Thr(UGU)	UGU	7	0.191672243	Trichosporonales	Environmental
Pascua_guehoae_JCM_10690	Thr	Thr(ACC)	ACC	Thr(GGU)	GGU	0		Trichosporonales	Environmental
Pascua_guehoae_JCM_10690	Thr	Thr(ACG)	ACG	Thr(CGU)	CGU	20	0.127404507	Trichosporonales	Environmental
Pascua_guehoae_JCM_10690	Thr	Thr(ACT)	ACT	Thr(AGU)	AGU	35	0.104856018	Trichosporonales	Environmental
Pascua_guehoae_JCM_10690	Trp	Trp(TGG)	TGG	Trp(CCA)	CCA	19	0.038894215	Trichosporonales	Environmental
Pascua_guehoae_JCM_10690	Tyr	Tyr(TAC)	TAC	Tyr(GUA)	GUA	27	0.038983798	Trichosporonales	Environmental
Pascua_guehoae_JCM_10690	Tyr	Tyr(TAT)	TAT	Tyr(AUA)	AUA	0		Trichosporonales	Environmental
Pascua_guehoae_JCM_10690	Val	Val(GTA)	GTA	Val(UAC)	UAC	4	0.199970189	Trichosporonales	Environmental
Pascua_guehoae_JCM_10690	Val	Val(GTC)	GTC	Val(GAC)	GAC	0		Trichosporonales	Environmental
Pascua_guehoae_JCM_10690	Val	Val(GTG)	GTG	Val(CAC)	CAC	16	0.110458152	Trichosporonales	Environmental
Pascua_guehoae_JCM_10690	Val	Val(GTT)	GTT	Val(AAC)	AAC	64	0.055745756	Trichosporonales	Environmental
Pascua_guehoae_Phaff_60_59	Ala	Ala(GCA)	GCA	Ala(UGC)	UGC	9	0.053738848	Trichosporonales	Environmental
Pascua_guehoae_Phaff_60_59	Ala	Ala(GCC)	GCC	Ala(GGC)	GGC	0		Trichosporonales	Environmental
Pascua_guehoae_Phaff_60_59	Ala	Ala(GCG)	GCG	Ala(CGC)	CGC	11	0.036721508	Trichosporonales	Environmental
Pascua_guehoae_Phaff_60_59	Ala	Ala(GCT)	GCT	Ala(AGC)	AGC	34	0.02688155	Trichosporonales	Environmental
Pascua_guehoae_Phaff_60_59	Arg	Arg(AGA)	AGA	Arg(UCU)	UCU	2	0.650174698	Trichosporonales	Environmental
Pascua_guehoae_Phaff_60_59	Arg	Arg(AGG)	AGG	Arg(CCU)	CCU	3	0.132162024	Trichosporonales	Environmental
Pascua_guehoae_Phaff_60_59	Arg	Arg(CGA)	CGA	Arg(UCG)	UCG	3	0.523328171	Trichosporonales	Environmental
Pascua_guehoae_Phaff_60_59	Arg	Arg(CGC)	CGC	Arg(GCG)	GCG	0		Trichosporonales	Environmental
Pascua_guehoae_Phaff_60_59	Arg	Arg(CGG)	CGG	Arg(CCG)	CCG	5	0.32065544	Trichosporonales	Environmental
Pascua_guehoae_Phaff_60_59	Arg	Arg(CGT)	CGT	Arg(ACG)	ACG	33	0.043193594	Trichosporonales	Environmental
Pascua_guehoae_Phaff_60_59	Asn	Asn(AAC)	AAC	Asn(GUU)	GUU	19	0.050691329	Trichosporonales	Environmental
Pascua_guehoae_Phaff_60_59	Asn	Asn(AAT)	AAT	Asn(AUU)	AUU	0		Trichosporonales	Environmental
Pascua_guehoae_Phaff_60_59	Asp	Asp(GAC)	GAC	Asp(GUC)	GUC	0		Trichosporonales	Environmental
Pascua_guehoae_Phaff_60_59	Asp	Asp(GAT)	GAT	Asp(AUC)	AUC	0		Trichosporonales	Environmental
Pascua_guehoae_Phaff_60_59	Cys	Cys(TGC)	TGC	Cys(GCA)	GCA	13	0.194706383	Trichosporonales	Environmental
Pascua_guehoae_Phaff_60_59	Cys	Cys(TGT)	TGT	Cys(ACA)	ACA	0		Trichosporonales	Environmental
Pascua_guehoae_Phaff_60_59	Gln	Gln(CAA)	CAA	Gln(UUG)	UUG	4	0.144361153	Trichosporonales	Environmental
Pascua_guehoae_Phaff_60_59	Gln	Gln(CAG)	CAG	Gln(CUG)	CUG	17	0.047152684	Trichosporonales	Environmental
Pascua_guehoae_Phaff_60_59	Glu	Glu(GAA)	GAA	Glu(UUC)	UUC	5	0.185713889	Trichosporonales	Environmental
Pascua_guehoae_Phaff_60_59	Glu	Glu(GAG)	GAG	Glu(CUC)	CUC	0		Trichosporonales	Environmental
Pascua_guehoae_Phaff_60_59	Gly	Gly(GGA)	GGA	Gly(UCC)	UCC	6	0.128476514	Trichosporonales	Environmental
Pascua_guehoae_Phaff_60_59	Gly	Gly(GGC)	GGC	Gly(GCC)	GCC	2	0.138856825	Trichosporonales	Environmental
Pascua_guehoae_Phaff_60_59	Gly	Gly(GGG)	GGG	Gly(CCC)	CCC	4	0.481092002	Trichosporonales	Environmental
Pascua_guehoae_Phaff_60_59	Gly	Gly(GGT)	GGT	Gly(ACC)	ACC	0		Trichosporonales	Environmental
Pascua_guehoae_Phaff_60_59	His	His(CAC)	CAC	His(GUG)	GUG	14	0.183761081	Trichosporonales	Environmental
Pascua_guehoae_Phaff_60_59	His	His(CAT)	CAT	His(AUG)	AUG	0		Trichosporonales	Environmental
Pascua_guehoae_Phaff_60_59	Ile	Ile(ATA)	ATA	Ile(UAU)	UAU	1		Trichosporonales	Environmental
Pascua_guehoae_Phaff_60_59	Ile	Ile(ATC)	ATC	Ile(GAU)	GAU	0		Trichosporonales	Environmental
Pascua_guehoae_Phaff_60_59	Ile	Ile(ATT)	ATT	Ile(AAU)	AAU	27	0.05511849	Trichosporonales	Environmental
Pascua_guehoae_Phaff_60_59	Leu	Leu(CTA)	CTA	Leu(UAG)	UAG	2	0.686510704	Trichosporonales	Environmental
Pascua_guehoae_Phaff_60_59	Leu	Leu(CTC)	CTC	Leu(GAG)	GAG	0		Trichosporonales	Environmental
Pascua_guehoae_Phaff_60_59	Leu	Leu(CTG)	CTG	Leu(CAG)	CAG	7	0.142880593	Trichosporonales	Environmental
Pascua_guehoae_Phaff_60_59	Leu	Leu(CTT)	CTT	Leu(AAG)	AAG	32	0.02202008	Trichosporonales	Environmental
Pascua_guehoae_Phaff_60_59	Leu	Leu(TTA)	TTA	Leu(UAA)	UAA	1		Trichosporonales	Environmental
Pascua_guehoae_Phaff_60_59	Leu	Leu(TTG)	TTG	Leu(CAA)	CAA	4	0.070041675	Trichosporonales	Environmental
Pascua_guehoae_Phaff_60_59	Lys	Lys(AAA)	AAA	Lys(UUU)	UUU	2	0.213846066	Trichosporonales	Environmental
Pascua_guehoae_Phaff_60_59	Lys	Lys(AAG)	AAG	Lys(CUU)	CUU	33	0.061252606	Trichosporonales	Environmental
Pascua_guehoae_Phaff_60_59	Met	Met(ATG)	ATG	Met(CAU)	CAU	32	0.339125451	Trichosporonales	Environmental
Pascua_guehoae_Phaff_60_59	Phe	Phe(TTC)	TTC	Phe(GAA)	GAA	20	0.095445671	Trichosporonales	Environmental
Pascua_guehoae_Phaff_60_59	Phe	Phe(TTT)	TTT	Phe(AAA)	AAA	0		Trichosporonales	Environmental
Pascua_guehoae_Phaff_60_59	Pro	Pro(CCA)	CCA	Pro(UGG)	UGG	5	0.305785734	Trichosporonales	Environmental
Pascua_guehoae_Phaff_60_59	Pro	Pro(CCC)	CCC	Pro(GGG)	GGG	0		Trichosporonales	Environmental
Pascua_guehoae_Phaff_60_59	Pro	Pro(CCG)	CCG	Pro(CGG)	CGG	7	0.07102983	Trichosporonales	Environmental
Pascua_guehoae_Phaff_60_59	Pro	Pro(CCT)	CCT	Pro(AGG)	AGG	21	0.0921839	Trichosporonales	Environmental
Pascua_guehoae_Phaff_60_59	Ser	Ser(AGC)	AGC	Ser(GCU)	GCU	3	0.176339604	Trichosporonales	Environmental
Pascua_guehoae_Phaff_60_59	Ser	Ser(AGT)	AGT	Ser(ACU)	ACU	0		Trichosporonales	Environmental
Pascua_guehoae_Phaff_60_59	Ser	Ser(TCA)	TCA	Ser(UGA)	UGA	3	0.216124703	Trichosporonales	Environmental
Pascua_guehoae_Phaff_60_59	Ser	Ser(TCC)	TCC	Ser(GGA)	GGA	0		Trichosporonales	Environmental
Pascua_guehoae_Phaff_60_59	Ser	Ser(TCG)	TCG	Ser(CGA)	CGA	23	0.004350333	Trichosporonales	Environmental
Pascua_guehoae_Phaff_60_59	Ser	Ser(TCT)	TCT	Ser(AGA)	AGA	18	0.083528186	Trichosporonales	Environmental
Pascua_guehoae_Phaff_60_59	Ter	Ter(TAA)	TAA	Ter(UUA)	UUA	0		Trichosporonales	Environmental
Pascua_guehoae_Phaff_60_59	Ter	Ter(TAG)	TAG	Ter(CUA)	CUA	0		Trichosporonales	Environmental
Pascua_guehoae_Phaff_60_59	Ter	Ter(TGA)	TGA	Ter(UCA)	UCA	0		Trichosporonales	Environmental
Pascua_guehoae_Phaff_60_59	Thr	Thr(ACA)	ACA	Thr(UGU)	UGU	4	0.131889179	Trichosporonales	Environmental
Pascua_guehoae_Phaff_60_59	Thr	Thr(ACC)	ACC	Thr(GGU)	GGU	0		Trichosporonales	Environmental
Pascua_guehoae_Phaff_60_59	Thr	Thr(ACG)	ACG	Thr(CGU)	CGU	11	0.127795394	Trichosporonales	Environmental
Pascua_guehoae_Phaff_60_59	Thr	Thr(ACT)	ACT	Thr(AGU)	AGU	19	0.090568477	Trichosporonales	Environmental
Pascua_guehoae_Phaff_60_59	Trp	Trp(TGG)	TGG	Trp(CCA)	CCA	11	0.02721545	Trichosporonales	Environmental
Pascua_guehoae_Phaff_60_59	Tyr	Tyr(TAC)	TAC	Tyr(GUA)	GUA	19	0.024947283	Trichosporonales	Environmental
Pascua_guehoae_Phaff_60_59	Tyr	Tyr(TAT)	TAT	Tyr(AUA)	AUA	0		Trichosporonales	Environmental
Pascua_guehoae_Phaff_60_59	Val	Val(GTA)	GTA	Val(UAC)	UAC	3	0.240927532	Trichosporonales	Environmental
Pascua_guehoae_Phaff_60_59	Val	Val(GTC)	GTC	Val(GAC)	GAC	0		Trichosporonales	Environmental
Pascua_guehoae_Phaff_60_59	Val	Val(GTG)	GTG	Val(CAC)	CAC	7	0.219476063	Trichosporonales	Environmental
Pascua_guehoae_Phaff_60_59	Val	Val(GTT)	GTT	Val(AAC)	AAC	30	0.101441346	Trichosporonales	Environmental
Prillingera_fragicola_JCM_1530	Ala	Ala(GCA)	GCA	Ala(UGC)	UGC	3	0.261228708	Trichosporonales	Environmental
Prillingera_fragicola_JCM_1530	Ala	Ala(GCC)	GCC	Ala(GGC)	GGC	0		Trichosporonales	Environmental
Prillingera_fragicola_JCM_1530	Ala	Ala(GCG)	GCG	Ala(CGC)	CGC	4	0.097952659	Trichosporonales	Environmental
Prillingera_fragicola_JCM_1530	Ala	Ala(GCT)	GCT	Ala(AGC)	AGC	17	0.025861647	Trichosporonales	Environmental
Prillingera_fragicola_JCM_1530	Arg	Arg(AGA)	AGA	Arg(UCU)	UCU	2	0.961090002	Trichosporonales	Environmental
Prillingera_fragicola_JCM_1530	Arg	Arg(AGG)	AGG	Arg(CCU)	CCU	3	0.563885205	Trichosporonales	Environmental
Prillingera_fragicola_JCM_1530	Arg	Arg(CGA)	CGA	Arg(UCG)	UCG	2	0.53019326	Trichosporonales	Environmental
Prillingera_fragicola_JCM_1530	Arg	Arg(CGC)	CGC	Arg(GCG)	GCG	2	0.669310073	Trichosporonales	Environmental
Prillingera_fragicola_JCM_1530	Arg	Arg(CGG)	CGG	Arg(CCG)	CCG	2	0.296301031	Trichosporonales	Environmental
Prillingera_fragicola_JCM_1530	Arg	Arg(CGT)	CGT	Arg(ACG)	ACG	15	0.03197588	Trichosporonales	Environmental
Prillingera_fragicola_JCM_1530	Asn	Asn(AAC)	AAC	Asn(GUU)	GUU	9	0.158347999	Trichosporonales	Environmental
Prillingera_fragicola_JCM_1530	Asn	Asn(AAT)	AAT	Asn(AUU)	AUU	0		Trichosporonales	Environmental
Prillingera_fragicola_JCM_1530	Asp	Asp(GAC)	GAC	Asp(GUC)	GUC	15	0.092411612	Trichosporonales	Environmental
Prillingera_fragicola_JCM_1530	Asp	Asp(GAT)	GAT	Asp(AUC)	AUC	0		Trichosporonales	Environmental
Prillingera_fragicola_JCM_1530	Cys	Cys(TGC)	TGC	Cys(GCA)	GCA	5	0.490755946	Trichosporonales	Environmental
[truncated: 881 more rows]
