# Supplementary material for: Genomic and physiological signatures of adaptation in pathogenic fungi
Source: Nat Commun. 2026 Jan 15;17:748. doi: 10.1038/s41467-026-68330-6 (PMC12820176; doi:10.1038/s41467-026-68330-6)
Supplement: Supplementary file 19 — Source Data [file 41467_2026_68330_MOESM19_ESM.zip › Source_Data/Source_SuppFig12.txt]

Species	Aminoacid	Codon	AACodon	Anticodon	AAAnticodon	Distance
Apiotrichum_akiyoshidainum_HP2023	Phe	TTC	Phe(TTC)	GAA	Phe(GAA)	0.01403584
Apiotrichum_akiyoshidainum_HP2023	Phe	TTC	Phe(TTC)	GAA	Phe(GAA)	0.01403584
Apiotrichum_akiyoshidainum_HP2023	Phe	TTC	Phe(TTC)	GAA	Phe(GAA)	0.028322526
Apiotrichum_akiyoshidainum_HP2023	Phe	TTC	Phe(TTC)	GAA	Phe(GAA)	0.028322526
Apiotrichum_akiyoshidainum_HP2023	Phe	TTC	Phe(TTC)	GAA	Phe(GAA)	0.028322526
Apiotrichum_akiyoshidainum_HP2023	Phe	TTC	Phe(TTC)	GAA	Phe(GAA)	0.01403584
Apiotrichum_akiyoshidainum_HP2023	Phe	TTC	Phe(TTC)	GAA	Phe(GAA)	0.01403584
Apiotrichum_akiyoshidainum_HP2023	Phe	TTC	Phe(TTC)	GAA	Phe(GAA)	0.01403584
Apiotrichum_akiyoshidainum_HP2023	Phe	TTC	Phe(TTC)	GAA	Phe(GAA)	0.028322526
Apiotrichum_akiyoshidainum_HP2023	Phe	TTC	Phe(TTC)	GAA	Phe(GAA)	0.01403584
Apiotrichum_akiyoshidainum_HP2023	Phe	TTC	Phe(TTC)	GAA	Phe(GAA)	0.01403584
Apiotrichum_akiyoshidainum_HP2023	Phe	TTC	Phe(TTC)	GAA	Phe(GAA)	0.028322526
Apiotrichum_akiyoshidainum_HP2023	Phe	TTC	Phe(TTC)	GAA	Phe(GAA)	0.01403584
Apiotrichum_akiyoshidainum_HP2023	Phe	TTC	Phe(TTC)	GAA	Phe(GAA)	0.073808416
Apiotrichum_akiyoshidainum_HP2023	Phe	TTC	Phe(TTC)	GAA	Phe(GAA)	0.028322526
Apiotrichum_akiyoshidainum_HP2023	Phe	TTC	Phe(TTC)	GAA	Phe(GAA)	0.01403584
Apiotrichum_akiyoshidainum_HP2023	Phe	TTC	Phe(TTC)	GAA	Phe(GAA)	0.01403584
Apiotrichum_akiyoshidainum_HP2023	Phe	TTC	Phe(TTC)	GAA	Phe(GAA)	0.01403584
Apiotrichum_akiyoshidainum_HP2023	Phe	TTC	Phe(TTC)	GAA	Phe(GAA)	0.01403584
Apiotrichum_akiyoshidainum_HP2023	Phe	TTC	Phe(TTC)	GAA	Phe(GAA)	0.01403584
Apiotrichum_akiyoshidainum_HP2023	Phe	TTC	Phe(TTC)	GAA	Phe(GAA)	0.043029469
Apiotrichum_akiyoshidainum_HP2023	Phe	TTC	Phe(TTC)	GAA	Phe(GAA)	0.01403584
Apiotrichum_akiyoshidainum_HP2023	Phe	TTC	Phe(TTC)	GAA	Phe(GAA)	0.584681035
Apiotrichum_akiyoshidainum_HP2023	Phe	TTC	Phe(TTC)	GAA	Phe(GAA)	0.584681035
Apiotrichum_akiyoshidainum_HP2023	Phe	TTC	Phe(TTC)	GAA	Phe(GAA)	0.01403584
Apiotrichum_akiyoshidainum_HP2023	Phe	TTC	Phe(TTC)	GAA	Phe(GAA)	0.01403584
Apiotrichum_akiyoshidainum_HP2023	Phe	TTC	Phe(TTC)	GAA	Phe(GAA)	0.01403584
Apiotrichum_akiyoshidainum_HP2023	Phe	TTC	Phe(TTC)	GAA	Phe(GAA)	0.043029469
Apiotrichum_akiyoshidainum_HP2023	Phe	TTC	Phe(TTC)	GAA	Phe(GAA)	0.01403584
Apiotrichum_akiyoshidainum_HP2023	Phe	TTC	Phe(TTC)	GAA	Phe(GAA)	0.043029469
Apiotrichum_akiyoshidainum_HP2023	Phe	TTC	Phe(TTC)	GAA	Phe(GAA)	0.043029469
Apiotrichum_akiyoshidainum_HP2023	Phe	TTC	Phe(TTC)	GAA	Phe(GAA)	0.01403584
Apiotrichum_akiyoshidainum_HP2023	Phe	TTC	Phe(TTC)	GAA	Phe(GAA)	0.01403584
Apiotrichum_akiyoshidainum_HP2023	Phe	TTC	Phe(TTC)	GAA	Phe(GAA)	0.073808416
Apiotrichum_akiyoshidainum_HP2023	Phe	TTC	Phe(TTC)	GAA	Phe(GAA)	0
Apiotrichum_akiyoshidainum_HP2023	Phe	TTC	Phe(TTC)	GAA	Phe(GAA)	0.028322526
Apiotrichum_akiyoshidainum_HP2023	Phe	TTC	Phe(TTC)	GAA	Phe(GAA)	0.028322526
Apiotrichum_akiyoshidainum_HP2023	Phe	TTC	Phe(TTC)	GAA	Phe(GAA)	0.01403584
Apiotrichum_akiyoshidainum_HP2023	Phe	TTC	Phe(TTC)	GAA	Phe(GAA)	0.01403584
Apiotrichum_akiyoshidainum_HP2023	Phe	TTC	Phe(TTC)	GAA	Phe(GAA)	0.028322526
Apiotrichum_akiyoshidainum_HP2023	Phe	TTC	Phe(TTC)	GAA	Phe(GAA)	0.01403584
Apiotrichum_akiyoshidainum_HP2023	Phe	TTC	Phe(TTC)	GAA	Phe(GAA)	0.01403584
Apiotrichum_akiyoshidainum_HP2023	Phe	TTC	Phe(TTC)	GAA	Phe(GAA)	0.01403584
Apiotrichum_akiyoshidainum_HP2023	Phe	TTC	Phe(TTC)	GAA	Phe(GAA)	0.01403584
Apiotrichum_akiyoshidainum_HP2023	Phe	TTC	Phe(TTC)	GAA	Phe(GAA)	0.01403584
Apiotrichum_akiyoshidainum_HP2023	Phe	TTC	Phe(TTC)	GAA	Phe(GAA)	0.01403584
Apiotrichum_akiyoshidainum_HP2023	Phe	TTC	Phe(TTC)	GAA	Phe(GAA)	0.01403584
Apiotrichum_akiyoshidainum_HP2023	Phe	TTC	Phe(TTC)	GAA	Phe(GAA)	0
Apiotrichum_akiyoshidainum_HP2023	Phe	TTC	Phe(TTC)	GAA	Phe(GAA)	0.014085438
Apiotrichum_akiyoshidainum_HP2023	Phe	TTC	Phe(TTC)	GAA	Phe(GAA)	0.014085438
Apiotrichum_akiyoshidainum_HP2023	Phe	TTC	Phe(TTC)	GAA	Phe(GAA)	0.014085438
Apiotrichum_akiyoshidainum_HP2023	Phe	TTC	Phe(TTC)	GAA	Phe(GAA)	0
Apiotrichum_akiyoshidainum_HP2023	Phe	TTC	Phe(TTC)	GAA	Phe(GAA)	0
Apiotrichum_akiyoshidainum_HP2023	Phe	TTC	Phe(TTC)	GAA	Phe(GAA)	0
Apiotrichum_akiyoshidainum_HP2023	Phe	TTC	Phe(TTC)	GAA	Phe(GAA)	0.014085438
Apiotrichum_akiyoshidainum_HP2023	Phe	TTC	Phe(TTC)	GAA	Phe(GAA)	0
Apiotrichum_akiyoshidainum_HP2023	Phe	TTC	Phe(TTC)	GAA	Phe(GAA)	0
Apiotrichum_akiyoshidainum_HP2023	Phe	TTC	Phe(TTC)	GAA	Phe(GAA)	0.014085438
Apiotrichum_akiyoshidainum_HP2023	Phe	TTC	Phe(TTC)	GAA	Phe(GAA)	0
Apiotrichum_akiyoshidainum_HP2023	Phe	TTC	Phe(TTC)	GAA	Phe(GAA)	0.058891518
Apiotrichum_akiyoshidainum_HP2023	Phe	TTC	Phe(TTC)	GAA	Phe(GAA)	0.014085438
Apiotrichum_akiyoshidainum_HP2023	Phe	TTC	Phe(TTC)	GAA	Phe(GAA)	0
Apiotrichum_akiyoshidainum_HP2023	Phe	TTC	Phe(TTC)	GAA	Phe(GAA)	0
Apiotrichum_akiyoshidainum_HP2023	Phe	TTC	Phe(TTC)	GAA	Phe(GAA)	0
Apiotrichum_akiyoshidainum_HP2023	Phe	TTC	Phe(TTC)	GAA	Phe(GAA)	0
Apiotrichum_akiyoshidainum_HP2023	Phe	TTC	Phe(TTC)	GAA	Phe(GAA)	0
Apiotrichum_akiyoshidainum_HP2023	Phe	TTC	Phe(TTC)	GAA	Phe(GAA)	0.028579207
Apiotrichum_akiyoshidainum_HP2023	Phe	TTC	Phe(TTC)	GAA	Phe(GAA)	0
Apiotrichum_akiyoshidainum_HP2023	Phe	TTC	Phe(TTC)	GAA	Phe(GAA)	0.614455134
Apiotrichum_akiyoshidainum_HP2023	Phe	TTC	Phe(TTC)	GAA	Phe(GAA)	0.614455134
Apiotrichum_akiyoshidainum_HP2023	Phe	TTC	Phe(TTC)	GAA	Phe(GAA)	0
Apiotrichum_akiyoshidainum_HP2023	Phe	TTC	Phe(TTC)	GAA	Phe(GAA)	0
Apiotrichum_akiyoshidainum_HP2023	Phe	TTC	Phe(TTC)	GAA	Phe(GAA)	0
Apiotrichum_akiyoshidainum_HP2023	Phe	TTC	Phe(TTC)	GAA	Phe(GAA)	0.028579207
Apiotrichum_akiyoshidainum_HP2023	Phe	TTC	Phe(TTC)	GAA	Phe(GAA)	0
Apiotrichum_akiyoshidainum_HP2023	Phe	TTC	Phe(TTC)	GAA	Phe(GAA)	0.028579207
Apiotrichum_akiyoshidainum_HP2023	Phe	TTC	Phe(TTC)	GAA	Phe(GAA)	0.028579207
Apiotrichum_akiyoshidainum_HP2023	Phe	TTC	Phe(TTC)	GAA	Phe(GAA)	0
Apiotrichum_akiyoshidainum_HP2023	Phe	TTC	Phe(TTC)	GAA	Phe(GAA)	0
Apiotrichum_akiyoshidainum_HP2023	Phe	TTC	Phe(TTC)	GAA	Phe(GAA)	0.058891518
Apiotrichum_akiyoshidainum_HP2023	Phe	TTC	Phe(TTC)	GAA	Phe(GAA)	0.01403584
Apiotrichum_akiyoshidainum_HP2023	Phe	TTC	Phe(TTC)	GAA	Phe(GAA)	0.014085438
Apiotrichum_akiyoshidainum_HP2023	Phe	TTC	Phe(TTC)	GAA	Phe(GAA)	0.014085438
Apiotrichum_akiyoshidainum_HP2023	Phe	TTC	Phe(TTC)	GAA	Phe(GAA)	0
Apiotrichum_akiyoshidainum_HP2023	Phe	TTC	Phe(TTC)	GAA	Phe(GAA)	0
Apiotrichum_akiyoshidainum_HP2023	Phe	TTC	Phe(TTC)	GAA	Phe(GAA)	0.014085438
Apiotrichum_akiyoshidainum_HP2023	Phe	TTC	Phe(TTC)	GAA	Phe(GAA)	0
Apiotrichum_akiyoshidainum_HP2023	Phe	TTC	Phe(TTC)	GAA	Phe(GAA)	0
Apiotrichum_akiyoshidainum_HP2023	Phe	TTC	Phe(TTC)	GAA	Phe(GAA)	0
Apiotrichum_akiyoshidainum_HP2023	Phe	TTC	Phe(TTC)	GAA	Phe(GAA)	0
Apiotrichum_akiyoshidainum_HP2023	Phe	TTC	Phe(TTC)	GAA	Phe(GAA)	0
Apiotrichum_akiyoshidainum_HP2023	Phe	TTC	Phe(TTC)	GAA	Phe(GAA)	0
Apiotrichum_akiyoshidainum_HP2023	Phe	TTC	Phe(TTC)	GAA	Phe(GAA)	0
Apiotrichum_akiyoshidainum_HP2023	Phe	TTC	Phe(TTC)	GAA	Phe(GAA)	0.014085438
Apiotrichum_akiyoshidainum_HP2023	Phe	TTC	Phe(TTC)	GAA	Phe(GAA)	0.014085438
Apiotrichum_akiyoshidainum_HP2023	Phe	TTC	Phe(TTC)	GAA	Phe(GAA)	0.014085438
Apiotrichum_akiyoshidainum_HP2023	Phe	TTC	Phe(TTC)	GAA	Phe(GAA)	0
Apiotrichum_akiyoshidainum_HP2023	Phe	TTC	Phe(TTC)	GAA	Phe(GAA)	0
Apiotrichum_akiyoshidainum_HP2023	Phe	TTC	Phe(TTC)	GAA	Phe(GAA)	0
Apiotrichum_akiyoshidainum_HP2023	Phe	TTC	Phe(TTC)	GAA	Phe(GAA)	0.014085438
Apiotrichum_akiyoshidainum_HP2023	Phe	TTC	Phe(TTC)	GAA	Phe(GAA)	0
Apiotrichum_akiyoshidainum_HP2023	Phe	TTC	Phe(TTC)	GAA	Phe(GAA)	0
Apiotrichum_akiyoshidainum_HP2023	Phe	TTC	Phe(TTC)	GAA	Phe(GAA)	0.014085438
Apiotrichum_akiyoshidainum_HP2023	Phe	TTC	Phe(TTC)	GAA	Phe(GAA)	0
Apiotrichum_akiyoshidainum_HP2023	Phe	TTC	Phe(TTC)	GAA	Phe(GAA)	0.058891518
Apiotrichum_akiyoshidainum_HP2023	Phe	TTC	Phe(TTC)	GAA	Phe(GAA)	0.014085438
Apiotrichum_akiyoshidainum_HP2023	Phe	TTC	Phe(TTC)	GAA	Phe(GAA)	0
Apiotrichum_akiyoshidainum_HP2023	Phe	TTC	Phe(TTC)	GAA	Phe(GAA)	0
Apiotrichum_akiyoshidainum_HP2023	Phe	TTC	Phe(TTC)	GAA	Phe(GAA)	0
Apiotrichum_akiyoshidainum_HP2023	Phe	TTC	Phe(TTC)	GAA	Phe(GAA)	0
Apiotrichum_akiyoshidainum_HP2023	Phe	TTC	Phe(TTC)	GAA	Phe(GAA)	0
Apiotrichum_akiyoshidainum_HP2023	Phe	TTC	Phe(TTC)	GAA	Phe(GAA)	0.028579207
Apiotrichum_akiyoshidainum_HP2023	Phe	TTC	Phe(TTC)	GAA	Phe(GAA)	0
Apiotrichum_akiyoshidainum_HP2023	Phe	TTC	Phe(TTC)	GAA	Phe(GAA)	0.614455134
Apiotrichum_akiyoshidainum_HP2023	Phe	TTC	Phe(TTC)	GAA	Phe(GAA)	0.614455134
Apiotrichum_akiyoshidainum_HP2023	Phe	TTC	Phe(TTC)	GAA	Phe(GAA)	0
Apiotrichum_akiyoshidainum_HP2023	Phe	TTC	Phe(TTC)	GAA	Phe(GAA)	0
Apiotrichum_akiyoshidainum_HP2023	Phe	TTC	Phe(TTC)	GAA	Phe(GAA)	0
Apiotrichum_akiyoshidainum_HP2023	Phe	TTC	Phe(TTC)	GAA	Phe(GAA)	0.028579207
Apiotrichum_akiyoshidainum_HP2023	Phe	TTC	Phe(TTC)	GAA	Phe(GAA)	0
Apiotrichum_akiyoshidainum_HP2023	Phe	TTC	Phe(TTC)	GAA	Phe(GAA)	0.028579207
Apiotrichum_akiyoshidainum_HP2023	Phe	TTC	Phe(TTC)	GAA	Phe(GAA)	0.028579207
Apiotrichum_akiyoshidainum_HP2023	Phe	TTC	Phe(TTC)	GAA	Phe(GAA)	0
Apiotrichum_akiyoshidainum_HP2023	Phe	TTC	Phe(TTC)	GAA	Phe(GAA)	0
Apiotrichum_akiyoshidainum_HP2023	Phe	TTC	Phe(TTC)	GAA	Phe(GAA)	0.058891518
Apiotrichum_akiyoshidainum_HP2023	Phe	TTC	Phe(TTC)	GAA	Phe(GAA)	0.01403584
Apiotrichum_akiyoshidainum_HP2023	Phe	TTC	Phe(TTC)	GAA	Phe(GAA)	0.014085438
Apiotrichum_akiyoshidainum_HP2023	Phe	TTC	Phe(TTC)	GAA	Phe(GAA)	0.014085438
Apiotrichum_akiyoshidainum_HP2023	Phe	TTC	Phe(TTC)	GAA	Phe(GAA)	0
Apiotrichum_akiyoshidainum_HP2023	Phe	TTC	Phe(TTC)	GAA	Phe(GAA)	0
Apiotrichum_akiyoshidainum_HP2023	Phe	TTC	Phe(TTC)	GAA	Phe(GAA)	0.014085438
Apiotrichum_akiyoshidainum_HP2023	Phe	TTC	Phe(TTC)	GAA	Phe(GAA)	0
Apiotrichum_akiyoshidainum_HP2023	Phe	TTC	Phe(TTC)	GAA	Phe(GAA)	0
Apiotrichum_akiyoshidainum_HP2023	Phe	TTC	Phe(TTC)	GAA	Phe(GAA)	0
Apiotrichum_akiyoshidainum_HP2023	Phe	TTC	Phe(TTC)	GAA	Phe(GAA)	0
Apiotrichum_akiyoshidainum_HP2023	Phe	TTC	Phe(TTC)	GAA	Phe(GAA)	0
Apiotrichum_akiyoshidainum_HP2023	Phe	TTC	Phe(TTC)	GAA	Phe(GAA)	0
Apiotrichum_akiyoshidainum_HP2023	Phe	TTC	Phe(TTC)	GAA	Phe(GAA)	0
Apiotrichum_akiyoshidainum_HP2023	Phe	TTC	Phe(TTC)	GAA	Phe(GAA)	0
Apiotrichum_akiyoshidainum_HP2023	Phe	TTC	Phe(TTC)	GAA	Phe(GAA)	0.028579207
Apiotrichum_akiyoshidainum_HP2023	Phe	TTC	Phe(TTC)	GAA	Phe(GAA)	0.014085438
Apiotrichum_akiyoshidainum_HP2023	Phe	TTC	Phe(TTC)	GAA	Phe(GAA)	0.014085438
Apiotrichum_akiyoshidainum_HP2023	Phe	TTC	Phe(TTC)	GAA	Phe(GAA)	0.014085438
Apiotrichum_akiyoshidainum_HP2023	Phe	TTC	Phe(TTC)	GAA	Phe(GAA)	0
Apiotrichum_akiyoshidainum_HP2023	Phe	TTC	Phe(TTC)	GAA	Phe(GAA)	0.014085438
Apiotrichum_akiyoshidainum_HP2023	Phe	TTC	Phe(TTC)	GAA	Phe(GAA)	0.014085438
Apiotrichum_akiyoshidainum_HP2023	Phe	TTC	Phe(TTC)	GAA	Phe(GAA)	0
Apiotrichum_akiyoshidainum_HP2023	Phe	TTC	Phe(TTC)	GAA	Phe(GAA)	0.014085438
Apiotrichum_akiyoshidainum_HP2023	Phe	TTC	Phe(TTC)	GAA	Phe(GAA)	0.074765867
Apiotrichum_akiyoshidainum_HP2023	Phe	TTC	Phe(TTC)	GAA	Phe(GAA)	0
Apiotrichum_akiyoshidainum_HP2023	Phe	TTC	Phe(TTC)	GAA	Phe(GAA)	0.014085438
Apiotrichum_akiyoshidainum_HP2023	Phe	TTC	Phe(TTC)	GAA	Phe(GAA)	0.014085438
Apiotrichum_akiyoshidainum_HP2023	Phe	TTC	Phe(TTC)	GAA	Phe(GAA)	0.014085438
Apiotrichum_akiyoshidainum_HP2023	Phe	TTC	Phe(TTC)	GAA	Phe(GAA)	0.014085438
Apiotrichum_akiyoshidainum_HP2023	Phe	TTC	Phe(TTC)	GAA	Phe(GAA)	0.014085438
Apiotrichum_akiyoshidainum_HP2023	Phe	TTC	Phe(TTC)	GAA	Phe(GAA)	0.014085438
Apiotrichum_akiyoshidainum_HP2023	Phe	TTC	Phe(TTC)	GAA	Phe(GAA)	0.014085438
Apiotrichum_akiyoshidainum_HP2023	Phe	TTC	Phe(TTC)	GAA	Phe(GAA)	0.650184616
Apiotrichum_akiyoshidainum_HP2023	Phe	TTC	Phe(TTC)	GAA	Phe(GAA)	0.650184616
Apiotrichum_akiyoshidainum_HP2023	Phe	TTC	Phe(TTC)	GAA	Phe(GAA)	0.014085438
Apiotrichum_akiyoshidainum_HP2023	Phe	TTC	Phe(TTC)	GAA	Phe(GAA)	0.014085438
Apiotrichum_akiyoshidainum_HP2023	Phe	TTC	Phe(TTC)	GAA	Phe(GAA)	0.014085438
Apiotrichum_akiyoshidainum_HP2023	Phe	TTC	Phe(TTC)	GAA	Phe(GAA)	0.014085438
Apiotrichum_akiyoshidainum_HP2023	Phe	TTC	Phe(TTC)	GAA	Phe(GAA)	0.014085438
Apiotrichum_akiyoshidainum_HP2023	Phe	TTC	Phe(TTC)	GAA	Phe(GAA)	0.014085438
Apiotrichum_akiyoshidainum_HP2023	Phe	TTC	Phe(TTC)	GAA	Phe(GAA)	0.043505688
Apiotrichum_akiyoshidainum_HP2023	Phe	TTC	Phe(TTC)	GAA	Phe(GAA)	0.014085438
Apiotrichum_akiyoshidainum_HP2023	Phe	TTC	Phe(TTC)	GAA	Phe(GAA)	0.014085438
Apiotrichum_akiyoshidainum_HP2023	Phe	TTC	Phe(TTC)	GAA	Phe(GAA)	0.074765867
Apiotrichum_akiyoshidainum_HP2023	Phe	TTC	Phe(TTC)	GAA	Phe(GAA)	0.028322526
Apiotrichum_akiyoshidainum_HP2023	Phe	TTC	Phe(TTC)	GAA	Phe(GAA)	0
Apiotrichum_akiyoshidainum_HP2023	Phe	TTC	Phe(TTC)	GAA	Phe(GAA)	0.028579207
Apiotrichum_akiyoshidainum_HP2023	Phe	TTC	Phe(TTC)	GAA	Phe(GAA)	0.014085438
Apiotrichum_akiyoshidainum_HP2023	Phe	TTC	Phe(TTC)	GAA	Phe(GAA)	0.014085438
Apiotrichum_akiyoshidainum_HP2023	Phe	TTC	Phe(TTC)	GAA	Phe(GAA)	0.028579207
Apiotrichum_akiyoshidainum_HP2023	Phe	TTC	Phe(TTC)	GAA	Phe(GAA)	0.014085438
Apiotrichum_akiyoshidainum_HP2023	Phe	TTC	Phe(TTC)	GAA	Phe(GAA)	0.014085438
Apiotrichum_akiyoshidainum_HP2023	Phe	TTC	Phe(TTC)	GAA	Phe(GAA)	0.014085438
Apiotrichum_akiyoshidainum_HP2023	Phe	TTC	Phe(TTC)	GAA	Phe(GAA)	0.014085438
Apiotrichum_akiyoshidainum_HP2023	Phe	TTC	Phe(TTC)	GAA	Phe(GAA)	0.014085438
Apiotrichum_akiyoshidainum_HP2023	Phe	TTC	Phe(TTC)	GAA	Phe(GAA)	0.014085438
Apiotrichum_akiyoshidainum_HP2023	Phe	TTC	Phe(TTC)	GAA	Phe(GAA)	0.014085438
Apiotrichum_akiyoshidainum_HP2023	Phe	TTC	Phe(TTC)	GAA	Phe(GAA)	0.028579207
Apiotrichum_akiyoshidainum_HP2023	Phe	TTC	Phe(TTC)	GAA	Phe(GAA)	0.014085438
Apiotrichum_akiyoshidainum_HP2023	Phe	TTC	Phe(TTC)	GAA	Phe(GAA)	0.014085438
Apiotrichum_akiyoshidainum_HP2023	Phe	TTC	Phe(TTC)	GAA	Phe(GAA)	0.014085438
Apiotrichum_akiyoshidainum_HP2023	Phe	TTC	Phe(TTC)	GAA	Phe(GAA)	0
Apiotrichum_akiyoshidainum_HP2023	Phe	TTC	Phe(TTC)	GAA	Phe(GAA)	0.014085438
Apiotrichum_akiyoshidainum_HP2023	Phe	TTC	Phe(TTC)	GAA	Phe(GAA)	0.014085438
Apiotrichum_akiyoshidainum_HP2023	Phe	TTC	Phe(TTC)	GAA	Phe(GAA)	0
Apiotrichum_akiyoshidainum_HP2023	Phe	TTC	Phe(TTC)	GAA	Phe(GAA)	0.014085438
Apiotrichum_akiyoshidainum_HP2023	Phe	TTC	Phe(TTC)	GAA	Phe(GAA)	0.074765867
Apiotrichum_akiyoshidainum_HP2023	Phe	TTC	Phe(TTC)	GAA	Phe(GAA)	0
Apiotrichum_akiyoshidainum_HP2023	Phe	TTC	Phe(TTC)	GAA	Phe(GAA)	0.014085438
Apiotrichum_akiyoshidainum_HP2023	Phe	TTC	Phe(TTC)	GAA	Phe(GAA)	0.014085438
Apiotrichum_akiyoshidainum_HP2023	Phe	TTC	Phe(TTC)	GAA	Phe(GAA)	0.014085438
Apiotrichum_akiyoshidainum_HP2023	Phe	TTC	Phe(TTC)	GAA	Phe(GAA)	0.014085438
Apiotrichum_akiyoshidainum_HP2023	Phe	TTC	Phe(TTC)	GAA	Phe(GAA)	0.014085438
Apiotrichum_akiyoshidainum_HP2023	Phe	TTC	Phe(TTC)	GAA	Phe(GAA)	0.014085438
Apiotrichum_akiyoshidainum_HP2023	Phe	TTC	Phe(TTC)	GAA	Phe(GAA)	0.014085438
Apiotrichum_akiyoshidainum_HP2023	Phe	TTC	Phe(TTC)	GAA	Phe(GAA)	0.650184616
Apiotrichum_akiyoshidainum_HP2023	Phe	TTC	Phe(TTC)	GAA	Phe(GAA)	0.650184616
Apiotrichum_akiyoshidainum_HP2023	Phe	TTC	Phe(TTC)	GAA	Phe(GAA)	0.014085438
Apiotrichum_akiyoshidainum_HP2023	Phe	TTC	Phe(TTC)	GAA	Phe(GAA)	0.014085438
Apiotrichum_akiyoshidainum_HP2023	Phe	TTC	Phe(TTC)	GAA	Phe(GAA)	0.014085438
Apiotrichum_akiyoshidainum_HP2023	Phe	TTC	Phe(TTC)	GAA	Phe(GAA)	0.014085438
Apiotrichum_akiyoshidainum_HP2023	Phe	TTC	Phe(TTC)	GAA	Phe(GAA)	0.014085438
Apiotrichum_akiyoshidainum_HP2023	Phe	TTC	Phe(TTC)	GAA	Phe(GAA)	0.014085438
Apiotrichum_akiyoshidainum_HP2023	Phe	TTC	Phe(TTC)	GAA	Phe(GAA)	0.043505688
Apiotrichum_akiyoshidainum_HP2023	Phe	TTC	Phe(TTC)	GAA	Phe(GAA)	0.014085438
Apiotrichum_akiyoshidainum_HP2023	Phe	TTC	Phe(TTC)	GAA	Phe(GAA)	0.014085438
Apiotrichum_akiyoshidainum_HP2023	Phe	TTC	Phe(TTC)	GAA	Phe(GAA)	0.074765867
Apiotrichum_akiyoshidainum_HP2023	Phe	TTC	Phe(TTC)	GAA	Phe(GAA)	0.028322526
Apiotrichum_akiyoshidainum_HP2023	Phe	TTC	Phe(TTC)	GAA	Phe(GAA)	0
Apiotrichum_akiyoshidainum_HP2023	Phe	TTC	Phe(TTC)	GAA	Phe(GAA)	0.028579207
Apiotrichum_akiyoshidainum_HP2023	Phe	TTC	Phe(TTC)	GAA	Phe(GAA)	0.014085438
Apiotrichum_akiyoshidainum_HP2023	Phe	TTC	Phe(TTC)	GAA	Phe(GAA)	0.014085438
Apiotrichum_akiyoshidainum_HP2023	Phe	TTC	Phe(TTC)	GAA	Phe(GAA)	0.028579207
Apiotrichum_akiyoshidainum_HP2023	Phe	TTC	Phe(TTC)	GAA	Phe(GAA)	0.014085438
Apiotrichum_akiyoshidainum_HP2023	Phe	TTC	Phe(TTC)	GAA	Phe(GAA)	0.014085438
Apiotrichum_akiyoshidainum_HP2023	Phe	TTC	Phe(TTC)	GAA	Phe(GAA)	0.014085438
Apiotrichum_akiyoshidainum_HP2023	Phe	TTC	Phe(TTC)	GAA	Phe(GAA)	0.014085438
Apiotrichum_akiyoshidainum_HP2023	Phe	TTC	Phe(TTC)	GAA	Phe(GAA)	0.014085438
Apiotrichum_akiyoshidainum_HP2023	Phe	TTC	Phe(TTC)	GAA	Phe(GAA)	0.014085438
Apiotrichum_akiyoshidainum_HP2023	Phe	TTC	Phe(TTC)	GAA	Phe(GAA)	0.014085438
Apiotrichum_akiyoshidainum_HP2023	Phe	TTC	Phe(TTC)	GAA	Phe(GAA)	0.014085438
Apiotrichum_akiyoshidainum_HP2023	Phe	TTC	Phe(TTC)	GAA	Phe(GAA)	0.014085438
Apiotrichum_akiyoshidainum_HP2023	Phe	TTC	Phe(TTC)	GAA	Phe(GAA)	0.014085438
Apiotrichum_akiyoshidainum_HP2023	Phe	TTC	Phe(TTC)	GAA	Phe(GAA)	0.028579207
Apiotrichum_akiyoshidainum_HP2023	Phe	TTC	Phe(TTC)	GAA	Phe(GAA)	0.014085438
Apiotrichum_akiyoshidainum_HP2023	Phe	TTC	Phe(TTC)	GAA	Phe(GAA)	0.014085438
Apiotrichum_akiyoshidainum_HP2023	Phe	TTC	Phe(TTC)	GAA	Phe(GAA)	0.028579207
Apiotrichum_akiyoshidainum_HP2023	Phe	TTC	Phe(TTC)	GAA	Phe(GAA)	0.014085438
Apiotrichum_akiyoshidainum_HP2023	Phe	TTC	Phe(TTC)	GAA	Phe(GAA)	0.074765867
Apiotrichum_akiyoshidainum_HP2023	Phe	TTC	Phe(TTC)	GAA	Phe(GAA)	0.028579207
Apiotrichum_akiyoshidainum_HP2023	Phe	TTC	Phe(TTC)	GAA	Phe(GAA)	0.014085438
Apiotrichum_akiyoshidainum_HP2023	Phe	TTC	Phe(TTC)	GAA	Phe(GAA)	0.014085438
Apiotrichum_akiyoshidainum_HP2023	Phe	TTC	Phe(TTC)	GAA	Phe(GAA)	0.014085438
Apiotrichum_akiyoshidainum_HP2023	Phe	TTC	Phe(TTC)	GAA	Phe(GAA)	0.014085438
Apiotrichum_akiyoshidainum_HP2023	Phe	TTC	Phe(TTC)	GAA	Phe(GAA)	0.014085438
Apiotrichum_akiyoshidainum_HP2023	Phe	TTC	Phe(TTC)	GAA	Phe(GAA)	0.043505688
Apiotrichum_akiyoshidainum_HP2023	Phe	TTC	Phe(TTC)	GAA	Phe(GAA)	0.014085438
Apiotrichum_akiyoshidainum_HP2023	Phe	TTC	Phe(TTC)	GAA	Phe(GAA)	0.581109447
Apiotrichum_akiyoshidainum_HP2023	Phe	TTC	Phe(TTC)	GAA	Phe(GAA)	0.581109447
Apiotrichum_akiyoshidainum_HP2023	Phe	TTC	Phe(TTC)	GAA	Phe(GAA)	0.014085438
Apiotrichum_akiyoshidainum_HP2023	Phe	TTC	Phe(TTC)	GAA	Phe(GAA)	0.014085438
Apiotrichum_akiyoshidainum_HP2023	Phe	TTC	Phe(TTC)	GAA	Phe(GAA)	0.014085438
Apiotrichum_akiyoshidainum_HP2023	Phe	TTC	Phe(TTC)	GAA	Phe(GAA)	0.043505688
Apiotrichum_akiyoshidainum_HP2023	Phe	TTC	Phe(TTC)	GAA	Phe(GAA)	0.014085438
Apiotrichum_akiyoshidainum_HP2023	Phe	TTC	Phe(TTC)	GAA	Phe(GAA)	0.043505688
Apiotrichum_akiyoshidainum_HP2023	Phe	TTC	Phe(TTC)	GAA	Phe(GAA)	0.043505688
Apiotrichum_akiyoshidainum_HP2023	Phe	TTC	Phe(TTC)	GAA	Phe(GAA)	0.014085438
Apiotrichum_akiyoshidainum_HP2023	Phe	TTC	Phe(TTC)	GAA	Phe(GAA)	0.014085438
Apiotrichum_akiyoshidainum_HP2023	Phe	TTC	Phe(TTC)	GAA	Phe(GAA)	0.074765867
Apiotrichum_akiyoshidainum_HP2023	Phe	TTC	Phe(TTC)	GAA	Phe(GAA)	0.028322526
Apiotrichum_akiyoshidainum_HP2023	Phe	TTC	Phe(TTC)	GAA	Phe(GAA)	0.028579207
Apiotrichum_akiyoshidainum_HP2023	Phe	TTC	Phe(TTC)	GAA	Phe(GAA)	0.028579207
Apiotrichum_akiyoshidainum_HP2023	Phe	TTC	Phe(TTC)	GAA	Phe(GAA)	0.014085438
Apiotrichum_akiyoshidainum_HP2023	Phe	TTC	Phe(TTC)	GAA	Phe(GAA)	0.014085438
Apiotrichum_akiyoshidainum_HP2023	Phe	TTC	Phe(TTC)	GAA	Phe(GAA)	0.028579207
Apiotrichum_akiyoshidainum_HP2023	Phe	TTC	Phe(TTC)	GAA	Phe(GAA)	0.014085438
Apiotrichum_akiyoshidainum_HP2023	Phe	TTC	Phe(TTC)	GAA	Phe(GAA)	0.014085438
Apiotrichum_akiyoshidainum_HP2023	Phe	TTC	Phe(TTC)	GAA	Phe(GAA)	0.014085438
Apiotrichum_akiyoshidainum_HP2023	Phe	TTC	Phe(TTC)	GAA	Phe(GAA)	0.014085438
Apiotrichum_akiyoshidainum_HP2023	Phe	TTC	Phe(TTC)	GAA	Phe(GAA)	0.014085438
Apiotrichum_akiyoshidainum_HP2023	Phe	TTC	Phe(TTC)	GAA	Phe(GAA)	0.014085438
Apiotrichum_akiyoshidainum_HP2023	Phe	TTC	Phe(TTC)	GAA	Phe(GAA)	0.014085438
Apiotrichum_akiyoshidainum_HP2023	Phe	TTC	Phe(TTC)	GAA	Phe(GAA)	0
Apiotrichum_akiyoshidainum_HP2023	Phe	TTC	Phe(TTC)	GAA	Phe(GAA)	0
Apiotrichum_akiyoshidainum_HP2023	Phe	TTC	Phe(TTC)	GAA	Phe(GAA)	0.014085438
Apiotrichum_akiyoshidainum_HP2023	Phe	TTC	Phe(TTC)	GAA	Phe(GAA)	0
Apiotrichum_akiyoshidainum_HP2023	Phe	TTC	Phe(TTC)	GAA	Phe(GAA)	0
Apiotrichum_akiyoshidainum_HP2023	Phe	TTC	Phe(TTC)	GAA	Phe(GAA)	0.014085438
Apiotrichum_akiyoshidainum_HP2023	Phe	TTC	Phe(TTC)	GAA	Phe(GAA)	0
Apiotrichum_akiyoshidainum_HP2023	Phe	TTC	Phe(TTC)	GAA	Phe(GAA)	0.058891518
Apiotrichum_akiyoshidainum_HP2023	Phe	TTC	Phe(TTC)	GAA	Phe(GAA)	0.014085438
Apiotrichum_akiyoshidainum_HP2023	Phe	TTC	Phe(TTC)	GAA	Phe(GAA)	0
Apiotrichum_akiyoshidainum_HP2023	Phe	TTC	Phe(TTC)	GAA	Phe(GAA)	0
Apiotrichum_akiyoshidainum_HP2023	Phe	TTC	Phe(TTC)	GAA	Phe(GAA)	0
Apiotrichum_akiyoshidainum_HP2023	Phe	TTC	Phe(TTC)	GAA	Phe(GAA)	0
Apiotrichum_akiyoshidainum_HP2023	Phe	TTC	Phe(TTC)	GAA	Phe(GAA)	0
Apiotrichum_akiyoshidainum_HP2023	Phe	TTC	Phe(TTC)	GAA	Phe(GAA)	0.028579207
Apiotrichum_akiyoshidainum_HP2023	Phe	TTC	Phe(TTC)	GAA	Phe(GAA)	0
Apiotrichum_akiyoshidainum_HP2023	Phe	TTC	Phe(TTC)	GAA	Phe(GAA)	0.614455134
Apiotrichum_akiyoshidainum_HP2023	Phe	TTC	Phe(TTC)	GAA	Phe(GAA)	0.614455134
Apiotrichum_akiyoshidainum_HP2023	Phe	TTC	Phe(TTC)	GAA	Phe(GAA)	0
Apiotrichum_akiyoshidainum_HP2023	Phe	TTC	Phe(TTC)	GAA	Phe(GAA)	0
Apiotrichum_akiyoshidainum_HP2023	Phe	TTC	Phe(TTC)	GAA	Phe(GAA)	0
Apiotrichum_akiyoshidainum_HP2023	Phe	TTC	Phe(TTC)	GAA	Phe(GAA)	0.028579207
Apiotrichum_akiyoshidainum_HP2023	Phe	TTC	Phe(TTC)	GAA	Phe(GAA)	0
Apiotrichum_akiyoshidainum_HP2023	Phe	TTC	Phe(TTC)	GAA	Phe(GAA)	0.028579207
Apiotrichum_akiyoshidainum_HP2023	Phe	TTC	Phe(TTC)	GAA	Phe(GAA)	0.028579207
Apiotrichum_akiyoshidainum_HP2023	Phe	TTC	Phe(TTC)	GAA	Phe(GAA)	0
Apiotrichum_akiyoshidainum_HP2023	Phe	TTC	Phe(TTC)	GAA	Phe(GAA)	0
Apiotrichum_akiyoshidainum_HP2023	Phe	TTC	Phe(TTC)	GAA	Phe(GAA)	0.058891518
Apiotrichum_akiyoshidainum_HP2023	Phe	TTC	Phe(TTC)	GAA	Phe(GAA)	0.01403584
Apiotrichum_akiyoshidainum_HP2023	Phe	TTC	Phe(TTC)	GAA	Phe(GAA)	0.014085438
Apiotrichum_akiyoshidainum_HP2023	Phe	TTC	Phe(TTC)	GAA	Phe(GAA)	0.014085438
Apiotrichum_akiyoshidainum_HP2023	Phe	TTC	Phe(TTC)	GAA	Phe(GAA)	0
Apiotrichum_akiyoshidainum_HP2023	Phe	TTC	Phe(TTC)	GAA	Phe(GAA)	0
Apiotrichum_akiyoshidainum_HP2023	Phe	TTC	Phe(TTC)	GAA	Phe(GAA)	0.014085438
Apiotrichum_akiyoshidainum_HP2023	Phe	TTC	Phe(TTC)	GAA	Phe(GAA)	0
Apiotrichum_akiyoshidainum_HP2023	Phe	TTC	Phe(TTC)	GAA	Phe(GAA)	0
Apiotrichum_akiyoshidainum_HP2023	Phe	TTC	Phe(TTC)	GAA	Phe(GAA)	0
Apiotrichum_akiyoshidainum_HP2023	Phe	TTC	Phe(TTC)	GAA	Phe(GAA)	0
Apiotrichum_akiyoshidainum_HP2023	Phe	TTC	Phe(TTC)	GAA	Phe(GAA)	0
Apiotrichum_akiyoshidainum_HP2023	Phe	TTC	Phe(TTC)	GAA	Phe(GAA)	0
Apiotrichum_akiyoshidainum_HP2023	Phe	TTC	Phe(TTC)	GAA	Phe(GAA)	0
Apiotrichum_akiyoshidainum_HP2023	Phe	TTC	Phe(TTC)	GAA	Phe(GAA)	0
Apiotrichum_akiyoshidainum_HP2023	Phe	TTC	Phe(TTC)	GAA	Phe(GAA)	0.014085438
Apiotrichum_akiyoshidainum_HP2023	Phe	TTC	Phe(TTC)	GAA	Phe(GAA)	0
Apiotrichum_akiyoshidainum_HP2023	Phe	TTC	Phe(TTC)	GAA	Phe(GAA)	0
Apiotrichum_akiyoshidainum_HP2023	Phe	TTC	Phe(TTC)	GAA	Phe(GAA)	0.014085438
Apiotrichum_akiyoshidainum_HP2023	Phe	TTC	Phe(TTC)	GAA	Phe(GAA)	0
Apiotrichum_akiyoshidainum_HP2023	Phe	TTC	Phe(TTC)	GAA	Phe(GAA)	0.058891518
Apiotrichum_akiyoshidainum_HP2023	Phe	TTC	Phe(TTC)	GAA	Phe(GAA)	0.014085438
Apiotrichum_akiyoshidainum_HP2023	Phe	TTC	Phe(TTC)	GAA	Phe(GAA)	0
Apiotrichum_akiyoshidainum_HP2023	Phe	TTC	Phe(TTC)	GAA	Phe(GAA)	0
Apiotrichum_akiyoshidainum_HP2023	Phe	TTC	Phe(TTC)	GAA	Phe(GAA)	0
Apiotrichum_akiyoshidainum_HP2023	Phe	TTC	Phe(TTC)	GAA	Phe(GAA)	0
Apiotrichum_akiyoshidainum_HP2023	Phe	TTC	Phe(TTC)	GAA	Phe(GAA)	0
Apiotrichum_akiyoshidainum_HP2023	Phe	TTC	Phe(TTC)	GAA	Phe(GAA)	0.028579207
Apiotrichum_akiyoshidainum_HP2023	Phe	TTC	Phe(TTC)	GAA	Phe(GAA)	0
Apiotrichum_akiyoshidainum_HP2023	Phe	TTC	Phe(TTC)	GAA	Phe(GAA)	0.614455134
Apiotrichum_akiyoshidainum_HP2023	Phe	TTC	Phe(TTC)	GAA	Phe(GAA)	0.614455134
Apiotrichum_akiyoshidainum_HP2023	Phe	TTC	Phe(TTC)	GAA	Phe(GAA)	0
Apiotrichum_akiyoshidainum_HP2023	Phe	TTC	Phe(TTC)	GAA	Phe(GAA)	0
Apiotrichum_akiyoshidainum_HP2023	Phe	TTC	Phe(TTC)	GAA	Phe(GAA)	0
Apiotrichum_akiyoshidainum_HP2023	Phe	TTC	Phe(TTC)	GAA	Phe(GAA)	0.028579207
Apiotrichum_akiyoshidainum_HP2023	Phe	TTC	Phe(TTC)	GAA	Phe(GAA)	0
Apiotrichum_akiyoshidainum_HP2023	Phe	TTC	Phe(TTC)	GAA	Phe(GAA)	0.028579207
Apiotrichum_akiyoshidainum_HP2023	Phe	TTC	Phe(TTC)	GAA	Phe(GAA)	0.028579207
Apiotrichum_akiyoshidainum_HP2023	Phe	TTC	Phe(TTC)	GAA	Phe(GAA)	0
Apiotrichum_akiyoshidainum_HP2023	Phe	TTC	Phe(TTC)	GAA	Phe(GAA)	0
Apiotrichum_akiyoshidainum_HP2023	Phe	TTC	Phe(TTC)	GAA	Phe(GAA)	0.058891518
Apiotrichum_akiyoshidainum_HP2023	Phe	TTC	Phe(TTC)	GAA	Phe(GAA)	0.01403584
Apiotrichum_akiyoshidainum_HP2023	Phe	TTC	Phe(TTC)	GAA	Phe(GAA)	0.014085438
Apiotrichum_akiyoshidainum_HP2023	Phe	TTC	Phe(TTC)	GAA	Phe(GAA)	0.014085438
Apiotrichum_akiyoshidainum_HP2023	Phe	TTC	Phe(TTC)	GAA	Phe(GAA)	0
Apiotrichum_akiyoshidainum_HP2023	Phe	TTC	Phe(TTC)	GAA	Phe(GAA)	0
Apiotrichum_akiyoshidainum_HP2023	Phe	TTC	Phe(TTC)	GAA	Phe(GAA)	0.014085438
Apiotrichum_akiyoshidainum_HP2023	Phe	TTC	Phe(TTC)	GAA	Phe(GAA)	0
Apiotrichum_akiyoshidainum_HP2023	Phe	TTC	Phe(TTC)	GAA	Phe(GAA)	0
Apiotrichum_akiyoshidainum_HP2023	Phe	TTC	Phe(TTC)	GAA	Phe(GAA)	0
Apiotrichum_akiyoshidainum_HP2023	Phe	TTC	Phe(TTC)	GAA	Phe(GAA)	0
Apiotrichum_akiyoshidainum_HP2023	Phe	TTC	Phe(TTC)	GAA	Phe(GAA)	0
Apiotrichum_akiyoshidainum_HP2023	Phe	TTC	Phe(TTC)	GAA	Phe(GAA)	0
Apiotrichum_akiyoshidainum_HP2023	Phe	TTC	Phe(TTC)	GAA	Phe(GAA)	0
Apiotrichum_akiyoshidainum_HP2023	Phe	TTC	Phe(TTC)	GAA	Phe(GAA)	0.014085438
Apiotrichum_akiyoshidainum_HP2023	Phe	TTC	Phe(TTC)	GAA	Phe(GAA)	0
Apiotrichum_akiyoshidainum_HP2023	Phe	TTC	Phe(TTC)	GAA	Phe(GAA)	0
Apiotrichum_akiyoshidainum_HP2023	Phe	TTC	Phe(TTC)	GAA	Phe(GAA)	0.014085438
Apiotrichum_akiyoshidainum_HP2023	Phe	TTC	Phe(TTC)	GAA	Phe(GAA)	0
Apiotrichum_akiyoshidainum_HP2023	Phe	TTC	Phe(TTC)	GAA	Phe(GAA)	0.058891518
Apiotrichum_akiyoshidainum_HP2023	Phe	TTC	Phe(TTC)	GAA	Phe(GAA)	0.014085438
Apiotrichum_akiyoshidainum_HP2023	Phe	TTC	Phe(TTC)	GAA	Phe(GAA)	0
Apiotrichum_akiyoshidainum_HP2023	Phe	TTC	Phe(TTC)	GAA	Phe(GAA)	0
Apiotrichum_akiyoshidainum_HP2023	Phe	TTC	Phe(TTC)	GAA	Phe(GAA)	0
Apiotrichum_akiyoshidainum_HP2023	Phe	TTC	Phe(TTC)	GAA	Phe(GAA)	0
Apiotrichum_akiyoshidainum_HP2023	Phe	TTC	Phe(TTC)	GAA	Phe(GAA)	0
Apiotrichum_akiyoshidainum_HP2023	Phe	TTC	Phe(TTC)	GAA	Phe(GAA)	0.028579207
Apiotrichum_akiyoshidainum_HP2023	Phe	TTC	Phe(TTC)	GAA	Phe(GAA)	0
Apiotrichum_akiyoshidainum_HP2023	Phe	TTC	Phe(TTC)	GAA	Phe(GAA)	0.614455134
Apiotrichum_akiyoshidainum_HP2023	Phe	TTC	Phe(TTC)	GAA	Phe(GAA)	0.614455134
Apiotrichum_akiyoshidainum_HP2023	Phe	TTC	Phe(TTC)	GAA	Phe(GAA)	0
Apiotrichum_akiyoshidainum_HP2023	Phe	TTC	Phe(TTC)	GAA	Phe(GAA)	0
Apiotrichum_akiyoshidainum_HP2023	Phe	TTC	Phe(TTC)	GAA	Phe(GAA)	0
Apiotrichum_akiyoshidainum_HP2023	Phe	TTC	Phe(TTC)	GAA	Phe(GAA)	0.028579207
Apiotrichum_akiyoshidainum_HP2023	Phe	TTC	Phe(TTC)	GAA	Phe(GAA)	0
Apiotrichum_akiyoshidainum_HP2023	Phe	TTC	Phe(TTC)	GAA	Phe(GAA)	0.028579207
Apiotrichum_akiyoshidainum_HP2023	Phe	TTC	Phe(TTC)	GAA	Phe(GAA)	0.028579207
Apiotrichum_akiyoshidainum_HP2023	Phe	TTC	Phe(TTC)	GAA	Phe(GAA)	0
Apiotrichum_akiyoshidainum_HP2023	Phe	TTC	Phe(TTC)	GAA	Phe(GAA)	0
Apiotrichum_akiyoshidainum_HP2023	Phe	TTC	Phe(TTC)	GAA	Phe(GAA)	0.058891518
Apiotrichum_akiyoshidainum_HP2023	Phe	TTC	Phe(TTC)	GAA	Phe(GAA)	0.01403584
Apiotrichum_akiyoshidainum_HP2023	Phe	TTC	Phe(TTC)	GAA	Phe(GAA)	0.014085438
Apiotrichum_akiyoshidainum_HP2023	Phe	TTC	Phe(TTC)	GAA	Phe(GAA)	0.014085438
Apiotrichum_akiyoshidainum_HP2023	Phe	TTC	Phe(TTC)	GAA	Phe(GAA)	0
Apiotrichum_akiyoshidainum_HP2023	Phe	TTC	Phe(TTC)	GAA	Phe(GAA)	0
Apiotrichum_akiyoshidainum_HP2023	Phe	TTC	Phe(TTC)	GAA	Phe(GAA)	0.014085438
Apiotrichum_akiyoshidainum_HP2023	Phe	TTC	Phe(TTC)	GAA	Phe(GAA)	0
Apiotrichum_akiyoshidainum_HP2023	Phe	TTC	Phe(TTC)	GAA	Phe(GAA)	0
Apiotrichum_akiyoshidainum_HP2023	Phe	TTC	Phe(TTC)	GAA	Phe(GAA)	0
Apiotrichum_akiyoshidainum_HP2023	Phe	TTC	Phe(TTC)	GAA	Phe(GAA)	0
Apiotrichum_akiyoshidainum_HP2023	Phe	TTC	Phe(TTC)	GAA	Phe(GAA)	0
Apiotrichum_akiyoshidainum_HP2023	Phe	TTC	Phe(TTC)	GAA	Phe(GAA)	0
Apiotrichum_akiyoshidainum_HP2023	Phe	TTC	Phe(TTC)	GAA	Phe(GAA)	0
Apiotrichum_akiyoshidainum_HP2023	Phe	TTC	Phe(TTC)	GAA	Phe(GAA)	0.014085438
Apiotrichum_akiyoshidainum_HP2023	Phe	TTC	Phe(TTC)	GAA	Phe(GAA)	0.014085438
Apiotrichum_akiyoshidainum_HP2023	Phe	TTC	Phe(TTC)	GAA	Phe(GAA)	0
Apiotrichum_akiyoshidainum_HP2023	Phe	TTC	Phe(TTC)	GAA	Phe(GAA)	0.014085438
Apiotrichum_akiyoshidainum_HP2023	Phe	TTC	Phe(TTC)	GAA	Phe(GAA)	0.074765867
Apiotrichum_akiyoshidainum_HP2023	Phe	TTC	Phe(TTC)	GAA	Phe(GAA)	0
Apiotrichum_akiyoshidainum_HP2023	Phe	TTC	Phe(TTC)	GAA	Phe(GAA)	0.014085438
Apiotrichum_akiyoshidainum_HP2023	Phe	TTC	Phe(TTC)	GAA	Phe(GAA)	0.014085438
Apiotrichum_akiyoshidainum_HP2023	Phe	TTC	Phe(TTC)	GAA	Phe(GAA)	0.014085438
Apiotrichum_akiyoshidainum_HP2023	Phe	TTC	Phe(TTC)	GAA	Phe(GAA)	0.014085438
Apiotrichum_akiyoshidainum_HP2023	Phe	TTC	Phe(TTC)	GAA	Phe(GAA)	0.014085438
Apiotrichum_akiyoshidainum_HP2023	Phe	TTC	Phe(TTC)	GAA	Phe(GAA)	0.014085438
Apiotrichum_akiyoshidainum_HP2023	Phe	TTC	Phe(TTC)	GAA	Phe(GAA)	0.014085438
Apiotrichum_akiyoshidainum_HP2023	Phe	TTC	Phe(TTC)	GAA	Phe(GAA)	0.650184616
Apiotrichum_akiyoshidainum_HP2023	Phe	TTC	Phe(TTC)	GAA	Phe(GAA)	0.650184616
Apiotrichum_akiyoshidainum_HP2023	Phe	TTC	Phe(TTC)	GAA	Phe(GAA)	0.014085438
Apiotrichum_akiyoshidainum_HP2023	Phe	TTC	Phe(TTC)	GAA	Phe(GAA)	0.014085438
Apiotrichum_akiyoshidainum_HP2023	Phe	TTC	Phe(TTC)	GAA	Phe(GAA)	0.014085438
Apiotrichum_akiyoshidainum_HP2023	Phe	TTC	Phe(TTC)	GAA	Phe(GAA)	0.014085438
Apiotrichum_akiyoshidainum_HP2023	Phe	TTC	Phe(TTC)	GAA	Phe(GAA)	0.014085438
Apiotrichum_akiyoshidainum_HP2023	Phe	TTC	Phe(TTC)	GAA	Phe(GAA)	0.014085438
Apiotrichum_akiyoshidainum_HP2023	Phe	TTC	Phe(TTC)	GAA	Phe(GAA)	0.043505688
Apiotrichum_akiyoshidainum_HP2023	Phe	TTC	Phe(TTC)	GAA	Phe(GAA)	0.014085438
Apiotrichum_akiyoshidainum_HP2023	Phe	TTC	Phe(TTC)	GAA	Phe(GAA)	0.014085438
Apiotrichum_akiyoshidainum_HP2023	Phe	TTC	Phe(TTC)	GAA	Phe(GAA)	0.074765867
Apiotrichum_akiyoshidainum_HP2023	Phe	TTC	Phe(TTC)	GAA	Phe(GAA)	0.028322526
Apiotrichum_akiyoshidainum_HP2023	Phe	TTC	Phe(TTC)	GAA	Phe(GAA)	0
Apiotrichum_akiyoshidainum_HP2023	Phe	TTC	Phe(TTC)	GAA	Phe(GAA)	0.028579207
Apiotrichum_akiyoshidainum_HP2023	Phe	TTC	Phe(TTC)	GAA	Phe(GAA)	0.014085438
Apiotrichum_akiyoshidainum_HP2023	Phe	TTC	Phe(TTC)	GAA	Phe(GAA)	0.014085438
Apiotrichum_akiyoshidainum_HP2023	Phe	TTC	Phe(TTC)	GAA	Phe(GAA)	0.028579207
Apiotrichum_akiyoshidainum_HP2023	Phe	TTC	Phe(TTC)	GAA	Phe(GAA)	0.014085438
Apiotrichum_akiyoshidainum_HP2023	Phe	TTC	Phe(TTC)	GAA	Phe(GAA)	0.014085438
Apiotrichum_akiyoshidainum_HP2023	Phe	TTC	Phe(TTC)	GAA	Phe(GAA)	0.014085438
Apiotrichum_akiyoshidainum_HP2023	Phe	TTC	Phe(TTC)	GAA	Phe(GAA)	0.014085438
Apiotrichum_akiyoshidainum_HP2023	Phe	TTC	Phe(TTC)	GAA	Phe(GAA)	0.014085438
Apiotrichum_akiyoshidainum_HP2023	Phe	TTC	Phe(TTC)	GAA	Phe(GAA)	0.014085438
Apiotrichum_akiyoshidainum_HP2023	Phe	TTC	Phe(TTC)	GAA	Phe(GAA)	0.014085438
Apiotrichum_akiyoshidainum_HP2023	Phe	TTC	Phe(TTC)	GAA	Phe(GAA)	0
Apiotrichum_akiyoshidainum_HP2023	Phe	TTC	Phe(TTC)	GAA	Phe(GAA)	0.014085438
Apiotrichum_akiyoshidainum_HP2023	Phe	TTC	Phe(TTC)	GAA	Phe(GAA)	0
Apiotrichum_akiyoshidainum_HP2023	Phe	TTC	Phe(TTC)	GAA	Phe(GAA)	0.058891518
Apiotrichum_akiyoshidainum_HP2023	Phe	TTC	Phe(TTC)	GAA	Phe(GAA)	0.014085438
Apiotrichum_akiyoshidainum_HP2023	Phe	TTC	Phe(TTC)	GAA	Phe(GAA)	0
Apiotrichum_akiyoshidainum_HP2023	Phe	TTC	Phe(TTC)	GAA	Phe(GAA)	0
Apiotrichum_akiyoshidainum_HP2023	Phe	TTC	Phe(TTC)	GAA	Phe(GAA)	0
Apiotrichum_akiyoshidainum_HP2023	Phe	TTC	Phe(TTC)	GAA	Phe(GAA)	0
Apiotrichum_akiyoshidainum_HP2023	Phe	TTC	Phe(TTC)	GAA	Phe(GAA)	0
Apiotrichum_akiyoshidainum_HP2023	Phe	TTC	Phe(TTC)	GAA	Phe(GAA)	0.028579207
Apiotrichum_akiyoshidainum_HP2023	Phe	TTC	Phe(TTC)	GAA	Phe(GAA)	0
Apiotrichum_akiyoshidainum_HP2023	Phe	TTC	Phe(TTC)	GAA	Phe(GAA)	0.614455134
Apiotrichum_akiyoshidainum_HP2023	Phe	TTC	Phe(TTC)	GAA	Phe(GAA)	0.614455134
Apiotrichum_akiyoshidainum_HP2023	Phe	TTC	Phe(TTC)	GAA	Phe(GAA)	0
Apiotrichum_akiyoshidainum_HP2023	Phe	TTC	Phe(TTC)	GAA	Phe(GAA)	0
Apiotrichum_akiyoshidainum_HP2023	Phe	TTC	Phe(TTC)	GAA	Phe(GAA)	0
Apiotrichum_akiyoshidainum_HP2023	Phe	TTC	Phe(TTC)	GAA	Phe(GAA)	0.028579207
Apiotrichum_akiyoshidainum_HP2023	Phe	TTC	Phe(TTC)	GAA	Phe(GAA)	0
Apiotrichum_akiyoshidainum_HP2023	Phe	TTC	Phe(TTC)	GAA	Phe(GAA)	0.028579207
Apiotrichum_akiyoshidainum_HP2023	Phe	TTC	Phe(TTC)	GAA	Phe(GAA)	0.028579207
Apiotrichum_akiyoshidainum_HP2023	Phe	TTC	Phe(TTC)	GAA	Phe(GAA)	0
Apiotrichum_akiyoshidainum_HP2023	Phe	TTC	Phe(TTC)	GAA	Phe(GAA)	0
Apiotrichum_akiyoshidainum_HP2023	Phe	TTC	Phe(TTC)	GAA	Phe(GAA)	0.058891518
Apiotrichum_akiyoshidainum_HP2023	Phe	TTC	Phe(TTC)	GAA	Phe(GAA)	0.01403584
Apiotrichum_akiyoshidainum_HP2023	Phe	TTC	Phe(TTC)	GAA	Phe(GAA)	0.014085438
Apiotrichum_akiyoshidainum_HP2023	Phe	TTC	Phe(TTC)	GAA	Phe(GAA)	0.014085438
Apiotrichum_akiyoshidainum_HP2023	Phe	TTC	Phe(TTC)	GAA	Phe(GAA)	0
Apiotrichum_akiyoshidainum_HP2023	Phe	TTC	Phe(TTC)	GAA	Phe(GAA)	0
Apiotrichum_akiyoshidainum_HP2023	Phe	TTC	Phe(TTC)	GAA	Phe(GAA)	0.014085438
Apiotrichum_akiyoshidainum_HP2023	Phe	TTC	Phe(TTC)	GAA	Phe(GAA)	0
Apiotrichum_akiyoshidainum_HP2023	Phe	TTC	Phe(TTC)	GAA	Phe(GAA)	0
Apiotrichum_akiyoshidainum_HP2023	Phe	TTC	Phe(TTC)	GAA	Phe(GAA)	0
Apiotrichum_akiyoshidainum_HP2023	Phe	TTC	Phe(TTC)	GAA	Phe(GAA)	0
Apiotrichum_akiyoshidainum_HP2023	Phe	TTC	Phe(TTC)	GAA	Phe(GAA)	0
Apiotrichum_akiyoshidainum_HP2023	Phe	TTC	Phe(TTC)	GAA	Phe(GAA)	0
Apiotrichum_akiyoshidainum_HP2023	Phe	TTC	Phe(TTC)	GAA	Phe(GAA)	0
Apiotrichum_akiyoshidainum_HP2023	Phe	TTC	Phe(TTC)	GAA	Phe(GAA)	0.014085438
Apiotrichum_akiyoshidainum_HP2023	Phe	TTC	Phe(TTC)	GAA	Phe(GAA)	0
Apiotrichum_akiyoshidainum_HP2023	Phe	TTC	Phe(TTC)	GAA	Phe(GAA)	0.058891518
Apiotrichum_akiyoshidainum_HP2023	Phe	TTC	Phe(TTC)	GAA	Phe(GAA)	0.014085438
Apiotrichum_akiyoshidainum_HP2023	Phe	TTC	Phe(TTC)	GAA	Phe(GAA)	0
Apiotrichum_akiyoshidainum_HP2023	Phe	TTC	Phe(TTC)	GAA	Phe(GAA)	0
Apiotrichum_akiyoshidainum_HP2023	Phe	TTC	Phe(TTC)	GAA	Phe(GAA)	0
Apiotrichum_akiyoshidainum_HP2023	Phe	TTC	Phe(TTC)	GAA	Phe(GAA)	0
Apiotrichum_akiyoshidainum_HP2023	Phe	TTC	Phe(TTC)	GAA	Phe(GAA)	0
Apiotrichum_akiyoshidainum_HP2023	Phe	TTC	Phe(TTC)	GAA	Phe(GAA)	0.028579207
Apiotrichum_akiyoshidainum_HP2023	Phe	TTC	Phe(TTC)	GAA	Phe(GAA)	0
Apiotrichum_akiyoshidainum_HP2023	Phe	TTC	Phe(TTC)	GAA	Phe(GAA)	0.614455134
Apiotrichum_akiyoshidainum_HP2023	Phe	TTC	Phe(TTC)	GAA	Phe(GAA)	0.614455134
Apiotrichum_akiyoshidainum_HP2023	Phe	TTC	Phe(TTC)	GAA	Phe(GAA)	0
Apiotrichum_akiyoshidainum_HP2023	Phe	TTC	Phe(TTC)	GAA	Phe(GAA)	0
Apiotrichum_akiyoshidainum_HP2023	Phe	TTC	Phe(TTC)	GAA	Phe(GAA)	0
Apiotrichum_akiyoshidainum_HP2023	Phe	TTC	Phe(TTC)	GAA	Phe(GAA)	0.028579207
Apiotrichum_akiyoshidainum_HP2023	Phe	TTC	Phe(TTC)	GAA	Phe(GAA)	0
Apiotrichum_akiyoshidainum_HP2023	Phe	TTC	Phe(TTC)	GAA	Phe(GAA)	0.028579207
Apiotrichum_akiyoshidainum_HP2023	Phe	TTC	Phe(TTC)	GAA	Phe(GAA)	0.028579207
Apiotrichum_akiyoshidainum_HP2023	Phe	TTC	Phe(TTC)	GAA	Phe(GAA)	0
Apiotrichum_akiyoshidainum_HP2023	Phe	TTC	Phe(TTC)	GAA	Phe(GAA)	0
Apiotrichum_akiyoshidainum_HP2023	Phe	TTC	Phe(TTC)	GAA	Phe(GAA)	0.058891518
Apiotrichum_akiyoshidainum_HP2023	Phe	TTC	Phe(TTC)	GAA	Phe(GAA)	0.01403584
Apiotrichum_akiyoshidainum_HP2023	Phe	TTC	Phe(TTC)	GAA	Phe(GAA)	0.014085438
Apiotrichum_akiyoshidainum_HP2023	Phe	TTC	Phe(TTC)	GAA	Phe(GAA)	0.014085438
Apiotrichum_akiyoshidainum_HP2023	Phe	TTC	Phe(TTC)	GAA	Phe(GAA)	0
Apiotrichum_akiyoshidainum_HP2023	Phe	TTC	Phe(TTC)	GAA	Phe(GAA)	0
Apiotrichum_akiyoshidainum_HP2023	Phe	TTC	Phe(TTC)	GAA	Phe(GAA)	0.014085438
Apiotrichum_akiyoshidainum_HP2023	Phe	TTC	Phe(TTC)	GAA	Phe(GAA)	0
Apiotrichum_akiyoshidainum_HP2023	Phe	TTC	Phe(TTC)	GAA	Phe(GAA)	0
Apiotrichum_akiyoshidainum_HP2023	Phe	TTC	Phe(TTC)	GAA	Phe(GAA)	0
Apiotrichum_akiyoshidainum_HP2023	Phe	TTC	Phe(TTC)	GAA	Phe(GAA)	0
Apiotrichum_akiyoshidainum_HP2023	Phe	TTC	Phe(TTC)	GAA	Phe(GAA)	0
Apiotrichum_akiyoshidainum_HP2023	Phe	TTC	Phe(TTC)	GAA	Phe(GAA)	0
Apiotrichum_akiyoshidainum_HP2023	Phe	TTC	Phe(TTC)	GAA	Phe(GAA)	0
Apiotrichum_akiyoshidainum_HP2023	Phe	TTC	Phe(TTC)	GAA	Phe(GAA)	0.014085438
Apiotrichum_akiyoshidainum_HP2023	Phe	TTC	Phe(TTC)	GAA	Phe(GAA)	0.074765867
Apiotrichum_akiyoshidainum_HP2023	Phe	TTC	Phe(TTC)	GAA	Phe(GAA)	0
Apiotrichum_akiyoshidainum_HP2023	Phe	TTC	Phe(TTC)	GAA	Phe(GAA)	0.014085438
Apiotrichum_akiyoshidainum_HP2023	Phe	TTC	Phe(TTC)	GAA	Phe(GAA)	0.014085438
Apiotrichum_akiyoshidainum_HP2023	Phe	TTC	Phe(TTC)	GAA	Phe(GAA)	0.014085438
Apiotrichum_akiyoshidainum_HP2023	Phe	TTC	Phe(TTC)	GAA	Phe(GAA)	0.014085438
Apiotrichum_akiyoshidainum_HP2023	Phe	TTC	Phe(TTC)	GAA	Phe(GAA)	0.014085438
Apiotrichum_akiyoshidainum_HP2023	Phe	TTC	Phe(TTC)	GAA	Phe(GAA)	0.014085438
Apiotrichum_akiyoshidainum_HP2023	Phe	TTC	Phe(TTC)	GAA	Phe(GAA)	0.014085438
Apiotrichum_akiyoshidainum_HP2023	Phe	TTC	Phe(TTC)	GAA	Phe(GAA)	0.650184616
Apiotrichum_akiyoshidainum_HP2023	Phe	TTC	Phe(TTC)	GAA	Phe(GAA)	0.650184616
Apiotrichum_akiyoshidainum_HP2023	Phe	TTC	Phe(TTC)	GAA	Phe(GAA)	0.014085438
Apiotrichum_akiyoshidainum_HP2023	Phe	TTC	Phe(TTC)	GAA	Phe(GAA)	0.014085438
Apiotrichum_akiyoshidainum_HP2023	Phe	TTC	Phe(TTC)	GAA	Phe(GAA)	0.014085438
Apiotrichum_akiyoshidainum_HP2023	Phe	TTC	Phe(TTC)	GAA	Phe(GAA)	0.014085438
Apiotrichum_akiyoshidainum_HP2023	Phe	TTC	Phe(TTC)	GAA	Phe(GAA)	0.014085438
Apiotrichum_akiyoshidainum_HP2023	Phe	TTC	Phe(TTC)	GAA	Phe(GAA)	0.014085438
Apiotrichum_akiyoshidainum_HP2023	Phe	TTC	Phe(TTC)	GAA	Phe(GAA)	0.043505688
Apiotrichum_akiyoshidainum_HP2023	Phe	TTC	Phe(TTC)	GAA	Phe(GAA)	0.014085438
Apiotrichum_akiyoshidainum_HP2023	Phe	TTC	Phe(TTC)	GAA	Phe(GAA)	0.014085438
Apiotrichum_akiyoshidainum_HP2023	Phe	TTC	Phe(TTC)	GAA	Phe(GAA)	0.074765867
Apiotrichum_akiyoshidainum_HP2023	Phe	TTC	Phe(TTC)	GAA	Phe(GAA)	0.028322526
Apiotrichum_akiyoshidainum_HP2023	Phe	TTC	Phe(TTC)	GAA	Phe(GAA)	0
Apiotrichum_akiyoshidainum_HP2023	Phe	TTC	Phe(TTC)	GAA	Phe(GAA)	0.028579207
Apiotrichum_akiyoshidainum_HP2023	Phe	TTC	Phe(TTC)	GAA	Phe(GAA)	0.014085438
Apiotrichum_akiyoshidainum_HP2023	Phe	TTC	Phe(TTC)	GAA	Phe(GAA)	0.014085438
Apiotrichum_akiyoshidainum_HP2023	Phe	TTC	Phe(TTC)	GAA	Phe(GAA)	0.028579207
Apiotrichum_akiyoshidainum_HP2023	Phe	TTC	Phe(TTC)	GAA	Phe(GAA)	0.014085438
Apiotrichum_akiyoshidainum_HP2023	Phe	TTC	Phe(TTC)	GAA	Phe(GAA)	0.014085438
Apiotrichum_akiyoshidainum_HP2023	Phe	TTC	Phe(TTC)	GAA	Phe(GAA)	0.014085438
Apiotrichum_akiyoshidainum_HP2023	Phe	TTC	Phe(TTC)	GAA	Phe(GAA)	0.014085438
Apiotrichum_akiyoshidainum_HP2023	Phe	TTC	Phe(TTC)	GAA	Phe(GAA)	0.014085438
Apiotrichum_akiyoshidainum_HP2023	Phe	TTC	Phe(TTC)	GAA	Phe(GAA)	0.014085438
Apiotrichum_akiyoshidainum_HP2023	Phe	TTC	Phe(TTC)	GAA	Phe(GAA)	0.014085438
Apiotrichum_akiyoshidainum_HP2023	Phe	TTC	Phe(TTC)	GAA	Phe(GAA)	0.058891518
Apiotrichum_akiyoshidainum_HP2023	Phe	TTC	Phe(TTC)	GAA	Phe(GAA)	0.014085438
Apiotrichum_akiyoshidainum_HP2023	Phe	TTC	Phe(TTC)	GAA	Phe(GAA)	0
Apiotrichum_akiyoshidainum_HP2023	Phe	TTC	Phe(TTC)	GAA	Phe(GAA)	0
Apiotrichum_akiyoshidainum_HP2023	Phe	TTC	Phe(TTC)	GAA	Phe(GAA)	0
Apiotrichum_akiyoshidainum_HP2023	Phe	TTC	Phe(TTC)	GAA	Phe(GAA)	0
Apiotrichum_akiyoshidainum_HP2023	Phe	TTC	Phe(TTC)	GAA	Phe(GAA)	0
Apiotrichum_akiyoshidainum_HP2023	Phe	TTC	Phe(TTC)	GAA	Phe(GAA)	0.028579207
Apiotrichum_akiyoshidainum_HP2023	Phe	TTC	Phe(TTC)	GAA	Phe(GAA)	0
Apiotrichum_akiyoshidainum_HP2023	Phe	TTC	Phe(TTC)	GAA	Phe(GAA)	0.614455134
Apiotrichum_akiyoshidainum_HP2023	Phe	TTC	Phe(TTC)	GAA	Phe(GAA)	0.614455134
Apiotrichum_akiyoshidainum_HP2023	Phe	TTC	Phe(TTC)	GAA	Phe(GAA)	0
Apiotrichum_akiyoshidainum_HP2023	Phe	TTC	Phe(TTC)	GAA	Phe(GAA)	0
Apiotrichum_akiyoshidainum_HP2023	Phe	TTC	Phe(TTC)	GAA	Phe(GAA)	0
Apiotrichum_akiyoshidainum_HP2023	Phe	TTC	Phe(TTC)	GAA	Phe(GAA)	0.028579207
Apiotrichum_akiyoshidainum_HP2023	Phe	TTC	Phe(TTC)	GAA	Phe(GAA)	0
Apiotrichum_akiyoshidainum_HP2023	Phe	TTC	Phe(TTC)	GAA	Phe(GAA)	0.028579207
Apiotrichum_akiyoshidainum_HP2023	Phe	TTC	Phe(TTC)	GAA	Phe(GAA)	0.028579207
Apiotrichum_akiyoshidainum_HP2023	Phe	TTC	Phe(TTC)	GAA	Phe(GAA)	0
Apiotrichum_akiyoshidainum_HP2023	Phe	TTC	Phe(TTC)	GAA	Phe(GAA)	0
Apiotrichum_akiyoshidainum_HP2023	Phe	TTC	Phe(TTC)	GAA	Phe(GAA)	0.058891518
Apiotrichum_akiyoshidainum_HP2023	Phe	TTC	Phe(TTC)	GAA	Phe(GAA)	0.01403584
Apiotrichum_akiyoshidainum_HP2023	Phe	TTC	Phe(TTC)	GAA	Phe(GAA)	0.014085438
Apiotrichum_akiyoshidainum_HP2023	Phe	TTC	Phe(TTC)	GAA	Phe(GAA)	0.014085438
Apiotrichum_akiyoshidainum_HP2023	Phe	TTC	Phe(TTC)	GAA	Phe(GAA)	0
Apiotrichum_akiyoshidainum_HP2023	Phe	TTC	Phe(TTC)	GAA	Phe(GAA)	0
Apiotrichum_akiyoshidainum_HP2023	Phe	TTC	Phe(TTC)	GAA	Phe(GAA)	0.014085438
Apiotrichum_akiyoshidainum_HP2023	Phe	TTC	Phe(TTC)	GAA	Phe(GAA)	0
Apiotrichum_akiyoshidainum_HP2023	Phe	TTC	Phe(TTC)	GAA	Phe(GAA)	0
Apiotrichum_akiyoshidainum_HP2023	Phe	TTC	Phe(TTC)	GAA	Phe(GAA)	0
Apiotrichum_akiyoshidainum_HP2023	Phe	TTC	Phe(TTC)	GAA	Phe(GAA)	0
Apiotrichum_akiyoshidainum_HP2023	Phe	TTC	Phe(TTC)	GAA	Phe(GAA)	0
Apiotrichum_akiyoshidainum_HP2023	Phe	TTC	Phe(TTC)	GAA	Phe(GAA)	0
Apiotrichum_akiyoshidainum_HP2023	Phe	TTC	Phe(TTC)	GAA	Phe(GAA)	0
Apiotrichum_akiyoshidainum_HP2023	Phe	TTC	Phe(TTC)	GAA	Phe(GAA)	0.074765867
Apiotrichum_akiyoshidainum_HP2023	Phe	TTC	Phe(TTC)	GAA	Phe(GAA)	0.058891518
Apiotrichum_akiyoshidainum_HP2023	Phe	TTC	Phe(TTC)	GAA	Phe(GAA)	0.058891518
Apiotrichum_akiyoshidainum_HP2023	Phe	TTC	Phe(TTC)	GAA	Phe(GAA)	0.058891518
Apiotrichum_akiyoshidainum_HP2023	Phe	TTC	Phe(TTC)	GAA	Phe(GAA)	0.058891518
Apiotrichum_akiyoshidainum_HP2023	Phe	TTC	Phe(TTC)	GAA	Phe(GAA)	0.058891518
Apiotrichum_akiyoshidainum_HP2023	Phe	TTC	Phe(TTC)	GAA	Phe(GAA)	0.058891518
Apiotrichum_akiyoshidainum_HP2023	Phe	TTC	Phe(TTC)	GAA	Phe(GAA)	0.058891518
Apiotrichum_akiyoshidainum_HP2023	Phe	TTC	Phe(TTC)	GAA	Phe(GAA)	0.549849269
Apiotrichum_akiyoshidainum_HP2023	Phe	TTC	Phe(TTC)	GAA	Phe(GAA)	0.549849269
Apiotrichum_akiyoshidainum_HP2023	Phe	TTC	Phe(TTC)	GAA	Phe(GAA)	0.058891518
Apiotrichum_akiyoshidainum_HP2023	Phe	TTC	Phe(TTC)	GAA	Phe(GAA)	0.058891518
Apiotrichum_akiyoshidainum_HP2023	Phe	TTC	Phe(TTC)	GAA	Phe(GAA)	0.058891518
Apiotrichum_akiyoshidainum_HP2023	Phe	TTC	Phe(TTC)	GAA	Phe(GAA)	0.058891518
Apiotrichum_akiyoshidainum_HP2023	Phe	TTC	Phe(TTC)	GAA	Phe(GAA)	0.058891518
Apiotrichum_akiyoshidainum_HP2023	Phe	TTC	Phe(TTC)	GAA	Phe(GAA)	0.058891518
Apiotrichum_akiyoshidainum_HP2023	Phe	TTC	Phe(TTC)	GAA	Phe(GAA)	0.091160778
Apiotrichum_akiyoshidainum_HP2023	Phe	TTC	Phe(TTC)	GAA	Phe(GAA)	0.058891518
Apiotrichum_akiyoshidainum_HP2023	Phe	TTC	Phe(TTC)	GAA	Phe(GAA)	0.058891518
Apiotrichum_akiyoshidainum_HP2023	Phe	TTC	Phe(TTC)	GAA	Phe(GAA)	0
Apiotrichum_akiyoshidainum_HP2023	Phe	TTC	Phe(TTC)	GAA	Phe(GAA)	0.073808416
Apiotrichum_akiyoshidainum_HP2023	Phe	TTC	Phe(TTC)	GAA	Phe(GAA)	0.074765867
Apiotrichum_akiyoshidainum_HP2023	Phe	TTC	Phe(TTC)	GAA	Phe(GAA)	0.043505688
Apiotrichum_akiyoshidainum_HP2023	Phe	TTC	Phe(TTC)	GAA	Phe(GAA)	0.058891518
Apiotrichum_akiyoshidainum_HP2023	Phe	TTC	Phe(TTC)	GAA	Phe(GAA)	0.058891518
Apiotrichum_akiyoshidainum_HP2023	Phe	TTC	Phe(TTC)	GAA	Phe(GAA)	0.043505688
Apiotrichum_akiyoshidainum_HP2023	Phe	TTC	Phe(TTC)	GAA	Phe(GAA)	0.058891518
Apiotrichum_akiyoshidainum_HP2023	Phe	TTC	Phe(TTC)	GAA	Phe(GAA)	0.058891518
Apiotrichum_akiyoshidainum_HP2023	Phe	TTC	Phe(TTC)	GAA	Phe(GAA)	0.058891518
Apiotrichum_akiyoshidainum_HP2023	Phe	TTC	Phe(TTC)	GAA	Phe(GAA)	0.058891518
Apiotrichum_akiyoshidainum_HP2023	Phe	TTC	Phe(TTC)	GAA	Phe(GAA)	0.058891518
Apiotrichum_akiyoshidainum_HP2023	Phe	TTC	Phe(TTC)	GAA	Phe(GAA)	0.058891518
Apiotrichum_akiyoshidainum_HP2023	Phe	TTC	Phe(TTC)	GAA	Phe(GAA)	0.058891518
Apiotrichum_akiyoshidainum_HP2023	Phe	TTC	Phe(TTC)	GAA	Phe(GAA)	0.014085438
Apiotrichum_akiyoshidainum_HP2023	Phe	TTC	Phe(TTC)	GAA	Phe(GAA)	0.014085438
Apiotrichum_akiyoshidainum_HP2023	Phe	TTC	Phe(TTC)	GAA	Phe(GAA)	0.014085438
Apiotrichum_akiyoshidainum_HP2023	Phe	TTC	Phe(TTC)	GAA	Phe(GAA)	0.014085438
Apiotrichum_akiyoshidainum_HP2023	Phe	TTC	Phe(TTC)	GAA	Phe(GAA)	0.014085438
Apiotrichum_akiyoshidainum_HP2023	Phe	TTC	Phe(TTC)	GAA	Phe(GAA)	0.014085438
Apiotrichum_akiyoshidainum_HP2023	Phe	TTC	Phe(TTC)	GAA	Phe(GAA)	0.014085438
Apiotrichum_akiyoshidainum_HP2023	Phe	TTC	Phe(TTC)	GAA	Phe(GAA)	0.650184616
Apiotrichum_akiyoshidainum_HP2023	Phe	TTC	Phe(TTC)	GAA	Phe(GAA)	0.650184616
Apiotrichum_akiyoshidainum_HP2023	Phe	TTC	Phe(TTC)	GAA	Phe(GAA)	0.014085438
Apiotrichum_akiyoshidainum_HP2023	Phe	TTC	Phe(TTC)	GAA	Phe(GAA)	0.014085438
Apiotrichum_akiyoshidainum_HP2023	Phe	TTC	Phe(TTC)	GAA	Phe(GAA)	0.014085438
Apiotrichum_akiyoshidainum_HP2023	Phe	TTC	Phe(TTC)	GAA	Phe(GAA)	0.014085438
Apiotrichum_akiyoshidainum_HP2023	Phe	TTC	Phe(TTC)	GAA	Phe(GAA)	0.014085438
Apiotrichum_akiyoshidainum_HP2023	Phe	TTC	Phe(TTC)	GAA	Phe(GAA)	0.014085438
Apiotrichum_akiyoshidainum_HP2023	Phe	TTC	Phe(TTC)	GAA	Phe(GAA)	0.043505688
Apiotrichum_akiyoshidainum_HP2023	Phe	TTC	Phe(TTC)	GAA	Phe(GAA)	0.014085438
Apiotrichum_akiyoshidainum_HP2023	Phe	TTC	Phe(TTC)	GAA	Phe(GAA)	0.014085438
Apiotrichum_akiyoshidainum_HP2023	Phe	TTC	Phe(TTC)	GAA	Phe(GAA)	0.074765867
Apiotrichum_akiyoshidainum_HP2023	Phe	TTC	Phe(TTC)	GAA	Phe(GAA)	0.028322526
Apiotrichum_akiyoshidainum_HP2023	Phe	TTC	Phe(TTC)	GAA	Phe(GAA)	0
Apiotrichum_akiyoshidainum_HP2023	Phe	TTC	Phe(TTC)	GAA	Phe(GAA)	0.028579207
Apiotrichum_akiyoshidainum_HP2023	Phe	TTC	Phe(TTC)	GAA	Phe(GAA)	0.014085438
Apiotrichum_akiyoshidainum_HP2023	Phe	TTC	Phe(TTC)	GAA	Phe(GAA)	0.014085438
Apiotrichum_akiyoshidainum_HP2023	Phe	TTC	Phe(TTC)	GAA	Phe(GAA)	0.028579207
Apiotrichum_akiyoshidainum_HP2023	Phe	TTC	Phe(TTC)	GAA	Phe(GAA)	0.014085438
Apiotrichum_akiyoshidainum_HP2023	Phe	TTC	Phe(TTC)	GAA	Phe(GAA)	0.014085438
Apiotrichum_akiyoshidainum_HP2023	Phe	TTC	Phe(TTC)	GAA	Phe(GAA)	0.014085438
Apiotrichum_akiyoshidainum_HP2023	Phe	TTC	Phe(TTC)	GAA	Phe(GAA)	0.014085438
Apiotrichum_akiyoshidainum_HP2023	Phe	TTC	Phe(TTC)	GAA	Phe(GAA)	0.014085438
Apiotrichum_akiyoshidainum_HP2023	Phe	TTC	Phe(TTC)	GAA	Phe(GAA)	0.014085438
Apiotrichum_akiyoshidainum_HP2023	Phe	TTC	Phe(TTC)	GAA	Phe(GAA)	0.014085438
Apiotrichum_akiyoshidainum_HP2023	Phe	TTC	Phe(TTC)	GAA	Phe(GAA)	0
Apiotrichum_akiyoshidainum_HP2023	Phe	TTC	Phe(TTC)	GAA	Phe(GAA)	0
Apiotrichum_akiyoshidainum_HP2023	Phe	TTC	Phe(TTC)	GAA	Phe(GAA)	0
Apiotrichum_akiyoshidainum_HP2023	Phe	TTC	Phe(TTC)	GAA	Phe(GAA)	0
Apiotrichum_akiyoshidainum_HP2023	Phe	TTC	Phe(TTC)	GAA	Phe(GAA)	0.028579207
Apiotrichum_akiyoshidainum_HP2023	Phe	TTC	Phe(TTC)	GAA	Phe(GAA)	0
Apiotrichum_akiyoshidainum_HP2023	Phe	TTC	Phe(TTC)	GAA	Phe(GAA)	0.614455134
Apiotrichum_akiyoshidainum_HP2023	Phe	TTC	Phe(TTC)	GAA	Phe(GAA)	0.614455134
Apiotrichum_akiyoshidainum_HP2023	Phe	TTC	Phe(TTC)	GAA	Phe(GAA)	0
Apiotrichum_akiyoshidainum_HP2023	Phe	TTC	Phe(TTC)	GAA	Phe(GAA)	0
Apiotrichum_akiyoshidainum_HP2023	Phe	TTC	Phe(TTC)	GAA	Phe(GAA)	0
Apiotrichum_akiyoshidainum_HP2023	Phe	TTC	Phe(TTC)	GAA	Phe(GAA)	0.028579207
Apiotrichum_akiyoshidainum_HP2023	Phe	TTC	Phe(TTC)	GAA	Phe(GAA)	0
Apiotrichum_akiyoshidainum_HP2023	Phe	TTC	Phe(TTC)	GAA	Phe(GAA)	0.028579207
Apiotrichum_akiyoshidainum_HP2023	Phe	TTC	Phe(TTC)	GAA	Phe(GAA)	0.028579207
Apiotrichum_akiyoshidainum_HP2023	Phe	TTC	Phe(TTC)	GAA	Phe(GAA)	0
Apiotrichum_akiyoshidainum_HP2023	Phe	TTC	Phe(TTC)	GAA	Phe(GAA)	0
Apiotrichum_akiyoshidainum_HP2023	Phe	TTC	Phe(TTC)	GAA	Phe(GAA)	0.058891518
Apiotrichum_akiyoshidainum_HP2023	Phe	TTC	Phe(TTC)	GAA	Phe(GAA)	0.01403584
Apiotrichum_akiyoshidainum_HP2023	Phe	TTC	Phe(TTC)	GAA	Phe(GAA)	0.014085438
Apiotrichum_akiyoshidainum_HP2023	Phe	TTC	Phe(TTC)	GAA	Phe(GAA)	0.014085438
Apiotrichum_akiyoshidainum_HP2023	Phe	TTC	Phe(TTC)	GAA	Phe(GAA)	0
Apiotrichum_akiyoshidainum_HP2023	Phe	TTC	Phe(TTC)	GAA	Phe(GAA)	0
Apiotrichum_akiyoshidainum_HP2023	Phe	TTC	Phe(TTC)	GAA	Phe(GAA)	0.014085438
Apiotrichum_akiyoshidainum_HP2023	Phe	TTC	Phe(TTC)	GAA	Phe(GAA)	0
Apiotrichum_akiyoshidainum_HP2023	Phe	TTC	Phe(TTC)	GAA	Phe(GAA)	0
Apiotrichum_akiyoshidainum_HP2023	Phe	TTC	Phe(TTC)	GAA	Phe(GAA)	0
Apiotrichum_akiyoshidainum_HP2023	Phe	TTC	Phe(TTC)	GAA	Phe(GAA)	0
Apiotrichum_akiyoshidainum_HP2023	Phe	TTC	Phe(TTC)	GAA	Phe(GAA)	0
Apiotrichum_akiyoshidainum_HP2023	Phe	TTC	Phe(TTC)	GAA	Phe(GAA)	0
Apiotrichum_akiyoshidainum_HP2023	Phe	TTC	Phe(TTC)	GAA	Phe(GAA)	0
Apiotrichum_akiyoshidainum_HP2023	Phe	TTC	Phe(TTC)	GAA	Phe(GAA)	0
Apiotrichum_akiyoshidainum_HP2023	Phe	TTC	Phe(TTC)	GAA	Phe(GAA)	0
Apiotrichum_akiyoshidainum_HP2023	Phe	TTC	Phe(TTC)	GAA	Phe(GAA)	0
Apiotrichum_akiyoshidainum_HP2023	Phe	TTC	Phe(TTC)	GAA	Phe(GAA)	0.028579207
Apiotrichum_akiyoshidainum_HP2023	Phe	TTC	Phe(TTC)	GAA	Phe(GAA)	0
Apiotrichum_akiyoshidainum_HP2023	Phe	TTC	Phe(TTC)	GAA	Phe(GAA)	0.614455134
Apiotrichum_akiyoshidainum_HP2023	Phe	TTC	Phe(TTC)	GAA	Phe(GAA)	0.614455134
Apiotrichum_akiyoshidainum_HP2023	Phe	TTC	Phe(TTC)	GAA	Phe(GAA)	0
Apiotrichum_akiyoshidainum_HP2023	Phe	TTC	Phe(TTC)	GAA	Phe(GAA)	0
Apiotrichum_akiyoshidainum_HP2023	Phe	TTC	Phe(TTC)	GAA	Phe(GAA)	0
Apiotrichum_akiyoshidainum_HP2023	Phe	TTC	Phe(TTC)	GAA	Phe(GAA)	0.028579207
Apiotrichum_akiyoshidainum_HP2023	Phe	TTC	Phe(TTC)	GAA	Phe(GAA)	0
Apiotrichum_akiyoshidainum_HP2023	Phe	TTC	Phe(TTC)	GAA	Phe(GAA)	0.028579207
Apiotrichum_akiyoshidainum_HP2023	Phe	TTC	Phe(TTC)	GAA	Phe(GAA)	0.028579207
Apiotrichum_akiyoshidainum_HP2023	Phe	TTC	Phe(TTC)	GAA	Phe(GAA)	0
Apiotrichum_akiyoshidainum_HP2023	Phe	TTC	Phe(TTC)	GAA	Phe(GAA)	0
Apiotrichum_akiyoshidainum_HP2023	Phe	TTC	Phe(TTC)	GAA	Phe(GAA)	0.058891518
Apiotrichum_akiyoshidainum_HP2023	Phe	TTC	Phe(TTC)	GAA	Phe(GAA)	0.01403584
Apiotrichum_akiyoshidainum_HP2023	Phe	TTC	Phe(TTC)	GAA	Phe(GAA)	0.014085438
Apiotrichum_akiyoshidainum_HP2023	Phe	TTC	Phe(TTC)	GAA	Phe(GAA)	0.014085438
Apiotrichum_akiyoshidainum_HP2023	Phe	TTC	Phe(TTC)	GAA	Phe(GAA)	0
Apiotrichum_akiyoshidainum_HP2023	Phe	TTC	Phe(TTC)	GAA	Phe(GAA)	0
Apiotrichum_akiyoshidainum_HP2023	Phe	TTC	Phe(TTC)	GAA	Phe(GAA)	0.014085438
Apiotrichum_akiyoshidainum_HP2023	Phe	TTC	Phe(TTC)	GAA	Phe(GAA)	0
Apiotrichum_akiyoshidainum_HP2023	Phe	TTC	Phe(TTC)	GAA	Phe(GAA)	0
Apiotrichum_akiyoshidainum_HP2023	Phe	TTC	Phe(TTC)	GAA	Phe(GAA)	0
Apiotrichum_akiyoshidainum_HP2023	Phe	TTC	Phe(TTC)	GAA	Phe(GAA)	0
Apiotrichum_akiyoshidainum_HP2023	Phe	TTC	Phe(TTC)	GAA	Phe(GAA)	0
Apiotrichum_akiyoshidainum_HP2023	Phe	TTC	Phe(TTC)	GAA	Phe(GAA)	0
Apiotrichum_akiyoshidainum_HP2023	Phe	TTC	Phe(TTC)	GAA	Phe(GAA)	0
Apiotrichum_akiyoshidainum_HP2023	Phe	TTC	Phe(TTC)	GAA	Phe(GAA)	0
Apiotrichum_akiyoshidainum_HP2023	Phe	TTC	Phe(TTC)	GAA	Phe(GAA)	0
Apiotrichum_akiyoshidainum_HP2023	Phe	TTC	Phe(TTC)	GAA	Phe(GAA)	0.028579207
Apiotrichum_akiyoshidainum_HP2023	Phe	TTC	Phe(TTC)	GAA	Phe(GAA)	0
Apiotrichum_akiyoshidainum_HP2023	Phe	TTC	Phe(TTC)	GAA	Phe(GAA)	0.614455134
Apiotrichum_akiyoshidainum_HP2023	Phe	TTC	Phe(TTC)	GAA	Phe(GAA)	0.614455134
Apiotrichum_akiyoshidainum_HP2023	Phe	TTC	Phe(TTC)	GAA	Phe(GAA)	0
Apiotrichum_akiyoshidainum_HP2023	Phe	TTC	Phe(TTC)	GAA	Phe(GAA)	0
Apiotrichum_akiyoshidainum_HP2023	Phe	TTC	Phe(TTC)	GAA	Phe(GAA)	0
Apiotrichum_akiyoshidainum_HP2023	Phe	TTC	Phe(TTC)	GAA	Phe(GAA)	0.028579207
Apiotrichum_akiyoshidainum_HP2023	Phe	TTC	Phe(TTC)	GAA	Phe(GAA)	0
Apiotrichum_akiyoshidainum_HP2023	Phe	TTC	Phe(TTC)	GAA	Phe(GAA)	0.028579207
Apiotrichum_akiyoshidainum_HP2023	Phe	TTC	Phe(TTC)	GAA	Phe(GAA)	0.028579207
Apiotrichum_akiyoshidainum_HP2023	Phe	TTC	Phe(TTC)	GAA	Phe(GAA)	0
Apiotrichum_akiyoshidainum_HP2023	Phe	TTC	Phe(TTC)	GAA	Phe(GAA)	0
Apiotrichum_akiyoshidainum_HP2023	Phe	TTC	Phe(TTC)	GAA	Phe(GAA)	0.058891518
Apiotrichum_akiyoshidainum_HP2023	Phe	TTC	Phe(TTC)	GAA	Phe(GAA)	0.01403584
Apiotrichum_akiyoshidainum_HP2023	Phe	TTC	Phe(TTC)	GAA	Phe(GAA)	0.014085438
Apiotrichum_akiyoshidainum_HP2023	Phe	TTC	Phe(TTC)	GAA	Phe(GAA)	0.014085438
Apiotrichum_akiyoshidainum_HP2023	Phe	TTC	Phe(TTC)	GAA	Phe(GAA)	0
Apiotrichum_akiyoshidainum_HP2023	Phe	TTC	Phe(TTC)	GAA	Phe(GAA)	0
Apiotrichum_akiyoshidainum_HP2023	Phe	TTC	Phe(TTC)	GAA	Phe(GAA)	0.014085438
Apiotrichum_akiyoshidainum_HP2023	Phe	TTC	Phe(TTC)	GAA	Phe(GAA)	0
Apiotrichum_akiyoshidainum_HP2023	Phe	TTC	Phe(TTC)	GAA	Phe(GAA)	0
Apiotrichum_akiyoshidainum_HP2023	Phe	TTC	Phe(TTC)	GAA	Phe(GAA)	0
Apiotrichum_akiyoshidainum_HP2023	Phe	TTC	Phe(TTC)	GAA	Phe(GAA)	0
Apiotrichum_akiyoshidainum_HP2023	Phe	TTC	Phe(TTC)	GAA	Phe(GAA)	0
Apiotrichum_akiyoshidainum_HP2023	Phe	TTC	Phe(TTC)	GAA	Phe(GAA)	0
Apiotrichum_akiyoshidainum_HP2023	Phe	TTC	Phe(TTC)	GAA	Phe(GAA)	0
Apiotrichum_akiyoshidainum_HP2023	Phe	TTC	Phe(TTC)	GAA	Phe(GAA)	0
Apiotrichum_akiyoshidainum_HP2023	Phe	TTC	Phe(TTC)	GAA	Phe(GAA)	0.028579207
Apiotrichum_akiyoshidainum_HP2023	Phe	TTC	Phe(TTC)	GAA	Phe(GAA)	0
Apiotrichum_akiyoshidainum_HP2023	Phe	TTC	Phe(TTC)	GAA	Phe(GAA)	0.614455134
Apiotrichum_akiyoshidainum_HP2023	Phe	TTC	Phe(TTC)	GAA	Phe(GAA)	0.614455134
Apiotrichum_akiyoshidainum_HP2023	Phe	TTC	Phe(TTC)	GAA	Phe(GAA)	0
Apiotrichum_akiyoshidainum_HP2023	Phe	TTC	Phe(TTC)	GAA	Phe(GAA)	0
Apiotrichum_akiyoshidainum_HP2023	Phe	TTC	Phe(TTC)	GAA	Phe(GAA)	0
Apiotrichum_akiyoshidainum_HP2023	Phe	TTC	Phe(TTC)	GAA	Phe(GAA)	0.028579207
Apiotrichum_akiyoshidainum_HP2023	Phe	TTC	Phe(TTC)	GAA	Phe(GAA)	0
Apiotrichum_akiyoshidainum_HP2023	Phe	TTC	Phe(TTC)	GAA	Phe(GAA)	0.028579207
Apiotrichum_akiyoshidainum_HP2023	Phe	TTC	Phe(TTC)	GAA	Phe(GAA)	0.028579207
Apiotrichum_akiyoshidainum_HP2023	Phe	TTC	Phe(TTC)	GAA	Phe(GAA)	0
Apiotrichum_akiyoshidainum_HP2023	Phe	TTC	Phe(TTC)	GAA	Phe(GAA)	0
Apiotrichum_akiyoshidainum_HP2023	Phe	TTC	Phe(TTC)	GAA	Phe(GAA)	0.058891518
Apiotrichum_akiyoshidainum_HP2023	Phe	TTC	Phe(TTC)	GAA	Phe(GAA)	0.01403584
Apiotrichum_akiyoshidainum_HP2023	Phe	TTC	Phe(TTC)	GAA	Phe(GAA)	0.014085438
Apiotrichum_akiyoshidainum_HP2023	Phe	TTC	Phe(TTC)	GAA	Phe(GAA)	0.014085438
Apiotrichum_akiyoshidainum_HP2023	Phe	TTC	Phe(TTC)	GAA	Phe(GAA)	0
Apiotrichum_akiyoshidainum_HP2023	Phe	TTC	Phe(TTC)	GAA	Phe(GAA)	0
Apiotrichum_akiyoshidainum_HP2023	Phe	TTC	Phe(TTC)	GAA	Phe(GAA)	0.014085438
Apiotrichum_akiyoshidainum_HP2023	Phe	TTC	Phe(TTC)	GAA	Phe(GAA)	0
Apiotrichum_akiyoshidainum_HP2023	Phe	TTC	Phe(TTC)	GAA	Phe(GAA)	0
Apiotrichum_akiyoshidainum_HP2023	Phe	TTC	Phe(TTC)	GAA	Phe(GAA)	0
Apiotrichum_akiyoshidainum_HP2023	Phe	TTC	Phe(TTC)	GAA	Phe(GAA)	0
Apiotrichum_akiyoshidainum_HP2023	Phe	TTC	Phe(TTC)	GAA	Phe(GAA)	0
Apiotrichum_akiyoshidainum_HP2023	Phe	TTC	Phe(TTC)	GAA	Phe(GAA)	0
Apiotrichum_akiyoshidainum_HP2023	Phe	TTC	Phe(TTC)	GAA	Phe(GAA)	0
Apiotrichum_akiyoshidainum_HP2023	Phe	TTC	Phe(TTC)	GAA	Phe(GAA)	0.028579207
Apiotrichum_akiyoshidainum_HP2023	Phe	TTC	Phe(TTC)	GAA	Phe(GAA)	0
Apiotrichum_akiyoshidainum_HP2023	Phe	TTC	Phe(TTC)	GAA	Phe(GAA)	0.614455134
Apiotrichum_akiyoshidainum_HP2023	Phe	TTC	Phe(TTC)	GAA	Phe(GAA)	0.614455134
Apiotrichum_akiyoshidainum_HP2023	Phe	TTC	Phe(TTC)	GAA	Phe(GAA)	0
Apiotrichum_akiyoshidainum_HP2023	Phe	TTC	Phe(TTC)	GAA	Phe(GAA)	0
Apiotrichum_akiyoshidainum_HP2023	Phe	TTC	Phe(TTC)	GAA	Phe(GAA)	0
Apiotrichum_akiyoshidainum_HP2023	Phe	TTC	Phe(TTC)	GAA	Phe(GAA)	0.028579207
Apiotrichum_akiyoshidainum_HP2023	Phe	TTC	Phe(TTC)	GAA	Phe(GAA)	0
Apiotrichum_akiyoshidainum_HP2023	Phe	TTC	Phe(TTC)	GAA	Phe(GAA)	0.028579207
Apiotrichum_akiyoshidainum_HP2023	Phe	TTC	Phe(TTC)	GAA	Phe(GAA)	0.028579207
Apiotrichum_akiyoshidainum_HP2023	Phe	TTC	Phe(TTC)	GAA	Phe(GAA)	0
Apiotrichum_akiyoshidainum_HP2023	Phe	TTC	Phe(TTC)	GAA	Phe(GAA)	0
Apiotrichum_akiyoshidainum_HP2023	Phe	TTC	Phe(TTC)	GAA	Phe(GAA)	0.058891518
Apiotrichum_akiyoshidainum_HP2023	Phe	TTC	Phe(TTC)	GAA	Phe(GAA)	0.01403584
Apiotrichum_akiyoshidainum_HP2023	Phe	TTC	Phe(TTC)	GAA	Phe(GAA)	0.014085438
Apiotrichum_akiyoshidainum_HP2023	Phe	TTC	Phe(TTC)	GAA	Phe(GAA)	0.014085438
Apiotrichum_akiyoshidainum_HP2023	Phe	TTC	Phe(TTC)	GAA	Phe(GAA)	0
Apiotrichum_akiyoshidainum_HP2023	Phe	TTC	Phe(TTC)	GAA	Phe(GAA)	0
Apiotrichum_akiyoshidainum_HP2023	Phe	TTC	Phe(TTC)	GAA	Phe(GAA)	0.014085438
Apiotrichum_akiyoshidainum_HP2023	Phe	TTC	Phe(TTC)	GAA	Phe(GAA)	0
Apiotrichum_akiyoshidainum_HP2023	Phe	TTC	Phe(TTC)	GAA	Phe(GAA)	0
Apiotrichum_akiyoshidainum_HP2023	Phe	TTC	Phe(TTC)	GAA	Phe(GAA)	0
Apiotrichum_akiyoshidainum_HP2023	Phe	TTC	Phe(TTC)	GAA	Phe(GAA)	0
Apiotrichum_akiyoshidainum_HP2023	Phe	TTC	Phe(TTC)	GAA	Phe(GAA)	0
Apiotrichum_akiyoshidainum_HP2023	Phe	TTC	Phe(TTC)	GAA	Phe(GAA)	0
Apiotrichum_akiyoshidainum_HP2023	Phe	TTC	Phe(TTC)	GAA	Phe(GAA)	0
Apiotrichum_akiyoshidainum_HP2023	Phe	TTC	Phe(TTC)	GAA	Phe(GAA)	0.028579207
Apiotrichum_akiyoshidainum_HP2023	Phe	TTC	Phe(TTC)	GAA	Phe(GAA)	0.614455134
Apiotrichum_akiyoshidainum_HP2023	Phe	TTC	Phe(TTC)	GAA	Phe(GAA)	0.614455134
Apiotrichum_akiyoshidainum_HP2023	Phe	TTC	Phe(TTC)	GAA	Phe(GAA)	0.028579207
Apiotrichum_akiyoshidainum_HP2023	Phe	TTC	Phe(TTC)	GAA	Phe(GAA)	0.028579207
Apiotrichum_akiyoshidainum_HP2023	Phe	TTC	Phe(TTC)	GAA	Phe(GAA)	0.028579207
Apiotrichum_akiyoshidainum_HP2023	Phe	TTC	Phe(TTC)	GAA	Phe(GAA)	0.028579207
Apiotrichum_akiyoshidainum_HP2023	Phe	TTC	Phe(TTC)	GAA	Phe(GAA)	0.028579207
Apiotrichum_akiyoshidainum_HP2023	Phe	TTC	Phe(TTC)	GAA	Phe(GAA)	0.028579207
Apiotrichum_akiyoshidainum_HP2023	Phe	TTC	Phe(TTC)	GAA	Phe(GAA)	0.058891518
Apiotrichum_akiyoshidainum_HP2023	Phe	TTC	Phe(TTC)	GAA	Phe(GAA)	0.028579207
Apiotrichum_akiyoshidainum_HP2023	Phe	TTC	Phe(TTC)	GAA	Phe(GAA)	0.028579207
Apiotrichum_akiyoshidainum_HP2023	Phe	TTC	Phe(TTC)	GAA	Phe(GAA)	0.058891518
Apiotrichum_akiyoshidainum_HP2023	Phe	TTC	Phe(TTC)	GAA	Phe(GAA)	0.043029469
Apiotrichum_akiyoshidainum_HP2023	Phe	TTC	Phe(TTC)	GAA	Phe(GAA)	0.014085438
Apiotrichum_akiyoshidainum_HP2023	Phe	TTC	Phe(TTC)	GAA	Phe(GAA)	0.043505688
Apiotrichum_akiyoshidainum_HP2023	Phe	TTC	Phe(TTC)	GAA	Phe(GAA)	0.028579207
Apiotrichum_akiyoshidainum_HP2023	Phe	TTC	Phe(TTC)	GAA	Phe(GAA)	0.028579207
Apiotrichum_akiyoshidainum_HP2023	Phe	TTC	Phe(TTC)	GAA	Phe(GAA)	0.043505688
Apiotrichum_akiyoshidainum_HP2023	Phe	TTC	Phe(TTC)	GAA	Phe(GAA)	0.028579207
Apiotrichum_akiyoshidainum_HP2023	Phe	TTC	Phe(TTC)	GAA	Phe(GAA)	0.028579207
Apiotrichum_akiyoshidainum_HP2023	Phe	TTC	Phe(TTC)	GAA	Phe(GAA)	0.028579207
Apiotrichum_akiyoshidainum_HP2023	Phe	TTC	Phe(TTC)	GAA	Phe(GAA)	0.028579207
Apiotrichum_akiyoshidainum_HP2023	Phe	TTC	Phe(TTC)	GAA	Phe(GAA)	0.028579207
Apiotrichum_akiyoshidainum_HP2023	Phe	TTC	Phe(TTC)	GAA	Phe(GAA)	0.028579207
Apiotrichum_akiyoshidainum_HP2023	Phe	TTC	Phe(TTC)	GAA	Phe(GAA)	0.028579207
Apiotrichum_akiyoshidainum_HP2023	Phe	TTC	Phe(TTC)	GAA	Phe(GAA)	0.614455134
Apiotrichum_akiyoshidainum_HP2023	Phe	TTC	Phe(TTC)	GAA	Phe(GAA)	0.614455134
Apiotrichum_akiyoshidainum_HP2023	Phe	TTC	Phe(TTC)	GAA	Phe(GAA)	0
Apiotrichum_akiyoshidainum_HP2023	Phe	TTC	Phe(TTC)	GAA	Phe(GAA)	0
Apiotrichum_akiyoshidainum_HP2023	Phe	TTC	Phe(TTC)	GAA	Phe(GAA)	0
Apiotrichum_akiyoshidainum_HP2023	Phe	TTC	Phe(TTC)	GAA	Phe(GAA)	0.028579207
Apiotrichum_akiyoshidainum_HP2023	Phe	TTC	Phe(TTC)	GAA	Phe(GAA)	0
Apiotrichum_akiyoshidainum_HP2023	Phe	TTC	Phe(TTC)	GAA	Phe(GAA)	0.028579207
Apiotrichum_akiyoshidainum_HP2023	Phe	TTC	Phe(TTC)	GAA	Phe(GAA)	0.028579207
Apiotrichum_akiyoshidainum_HP2023	Phe	TTC	Phe(TTC)	GAA	Phe(GAA)	0
Apiotrichum_akiyoshidainum_HP2023	Phe	TTC	Phe(TTC)	GAA	Phe(GAA)	0
Apiotrichum_akiyoshidainum_HP2023	Phe	TTC	Phe(TTC)	GAA	Phe(GAA)	0.058891518
Apiotrichum_akiyoshidainum_HP2023	Phe	TTC	Phe(TTC)	GAA	Phe(GAA)	0.01403584
Apiotrichum_akiyoshidainum_HP2023	Phe	TTC	Phe(TTC)	GAA	Phe(GAA)	0.014085438
Apiotrichum_akiyoshidainum_HP2023	Phe	TTC	Phe(TTC)	GAA	Phe(GAA)	0.014085438
Apiotrichum_akiyoshidainum_HP2023	Phe	TTC	Phe(TTC)	GAA	Phe(GAA)	0
Apiotrichum_akiyoshidainum_HP2023	Phe	TTC	Phe(TTC)	GAA	Phe(GAA)	0
Apiotrichum_akiyoshidainum_HP2023	Phe	TTC	Phe(TTC)	GAA	Phe(GAA)	0.014085438
Apiotrichum_akiyoshidainum_HP2023	Phe	TTC	Phe(TTC)	GAA	Phe(GAA)	0
Apiotrichum_akiyoshidainum_HP2023	Phe	TTC	Phe(TTC)	GAA	Phe(GAA)	0
Apiotrichum_akiyoshidainum_HP2023	Phe	TTC	Phe(TTC)	GAA	Phe(GAA)	0
Apiotrichum_akiyoshidainum_HP2023	Phe	TTC	Phe(TTC)	GAA	Phe(GAA)	0
Apiotrichum_akiyoshidainum_HP2023	Phe	TTC	Phe(TTC)	GAA	Phe(GAA)	0
Apiotrichum_akiyoshidainum_HP2023	Phe	TTC	Phe(TTC)	GAA	Phe(GAA)	0
Apiotrichum_akiyoshidainum_HP2023	Phe	TTC	Phe(TTC)	GAA	Phe(GAA)	0
Apiotrichum_akiyoshidainum_HP2023	Phe	TTC	Phe(TTC)	GAA	Phe(GAA)	0
Apiotrichum_akiyoshidainum_HP2023	Phe	TTC	Phe(TTC)	GAA	Phe(GAA)	0.614455134
Apiotrichum_akiyoshidainum_HP2023	Phe	TTC	Phe(TTC)	GAA	Phe(GAA)	0.614455134
Apiotrichum_akiyoshidainum_HP2023	Phe	TTC	Phe(TTC)	GAA	Phe(GAA)	0.614455134
Apiotrichum_akiyoshidainum_HP2023	Phe	TTC	Phe(TTC)	GAA	Phe(GAA)	0.614455134
Apiotrichum_akiyoshidainum_HP2023	Phe	TTC	Phe(TTC)	GAA	Phe(GAA)	0.614455134
Apiotrichum_akiyoshidainum_HP2023	Phe	TTC	Phe(TTC)	GAA	Phe(GAA)	0.614455134
Apiotrichum_akiyoshidainum_HP2023	Phe	TTC	Phe(TTC)	GAA	Phe(GAA)	0.688665137
Apiotrichum_akiyoshidainum_HP2023	Phe	TTC	Phe(TTC)	GAA	Phe(GAA)	0.614455134
Apiotrichum_akiyoshidainum_HP2023	Phe	TTC	Phe(TTC)	GAA	Phe(GAA)	0.614455134
Apiotrichum_akiyoshidainum_HP2023	Phe	TTC	Phe(TTC)	GAA	Phe(GAA)	0.549849269
Apiotrichum_akiyoshidainum_HP2023	Phe	TTC	Phe(TTC)	GAA	Phe(GAA)	0.584681035
Apiotrichum_akiyoshidainum_HP2023	Phe	TTC	Phe(TTC)	GAA	Phe(GAA)	0.650184616
Apiotrichum_akiyoshidainum_HP2023	Phe	TTC	Phe(TTC)	GAA	Phe(GAA)	0.650184616
Apiotrichum_akiyoshidainum_HP2023	Phe	TTC	Phe(TTC)	GAA	Phe(GAA)	0.614455134
Apiotrichum_akiyoshidainum_HP2023	Phe	TTC	Phe(TTC)	GAA	Phe(GAA)	0.614455134
Apiotrichum_akiyoshidainum_HP2023	Phe	TTC	Phe(TTC)	GAA	Phe(GAA)	0.650184616
Apiotrichum_akiyoshidainum_HP2023	Phe	TTC	Phe(TTC)	GAA	Phe(GAA)	0.614455134
Apiotrichum_akiyoshidainum_HP2023	Phe	TTC	Phe(TTC)	GAA	Phe(GAA)	0.614455134
Apiotrichum_akiyoshidainum_HP2023	Phe	TTC	Phe(TTC)	GAA	Phe(GAA)	0.614455134
Apiotrichum_akiyoshidainum_HP2023	Phe	TTC	Phe(TTC)	GAA	Phe(GAA)	0.614455134
Apiotrichum_akiyoshidainum_HP2023	Phe	TTC	Phe(TTC)	GAA	Phe(GAA)	0.614455134
Apiotrichum_akiyoshidainum_HP2023	Phe	TTC	Phe(TTC)	GAA	Phe(GAA)	0.614455134
Apiotrichum_akiyoshidainum_HP2023	Phe	TTC	Phe(TTC)	GAA	Phe(GAA)	0.614455134
Apiotrichum_akiyoshidainum_HP2023	Phe	TTC	Phe(TTC)	GAA	Phe(GAA)	0.614455134
Apiotrichum_akiyoshidainum_HP2023	Phe	TTC	Phe(TTC)	GAA	Phe(GAA)	0.614455134
Apiotrichum_akiyoshidainum_HP2023	Phe	TTC	Phe(TTC)	GAA	Phe(GAA)	0.614455134
Apiotrichum_akiyoshidainum_HP2023	Phe	TTC	Phe(TTC)	GAA	Phe(GAA)	0.614455134
Apiotrichum_akiyoshidainum_HP2023	Phe	TTC	Phe(TTC)	GAA	Phe(GAA)	0.614455134
Apiotrichum_akiyoshidainum_HP2023	Phe	TTC	Phe(TTC)	GAA	Phe(GAA)	0.614455134
Apiotrichum_akiyoshidainum_HP2023	Phe	TTC	Phe(TTC)	GAA	Phe(GAA)	0.688665137
Apiotrichum_akiyoshidainum_HP2023	Phe	TTC	Phe(TTC)	GAA	Phe(GAA)	0.614455134
Apiotrichum_akiyoshidainum_HP2023	Phe	TTC	Phe(TTC)	GAA	Phe(GAA)	0.614455134
Apiotrichum_akiyoshidainum_HP2023	Phe	TTC	Phe(TTC)	GAA	Phe(GAA)	0.549849269
Apiotrichum_akiyoshidainum_HP2023	Phe	TTC	Phe(TTC)	GAA	Phe(GAA)	0.584681035
Apiotrichum_akiyoshidainum_HP2023	Phe	TTC	Phe(TTC)	GAA	Phe(GAA)	0.650184616
Apiotrichum_akiyoshidainum_HP2023	Phe	TTC	Phe(TTC)	GAA	Phe(GAA)	0.650184616
Apiotrichum_akiyoshidainum_HP2023	Phe	TTC	Phe(TTC)	GAA	Phe(GAA)	0.614455134
Apiotrichum_akiyoshidainum_HP2023	Phe	TTC	Phe(TTC)	GAA	Phe(GAA)	0.614455134
Apiotrichum_akiyoshidainum_HP2023	Phe	TTC	Phe(TTC)	GAA	Phe(GAA)	0.650184616
Apiotrichum_akiyoshidainum_HP2023	Phe	TTC	Phe(TTC)	GAA	Phe(GAA)	0.614455134
Apiotrichum_akiyoshidainum_HP2023	Phe	TTC	Phe(TTC)	GAA	Phe(GAA)	0.614455134
Apiotrichum_akiyoshidainum_HP2023	Phe	TTC	Phe(TTC)	GAA	Phe(GAA)	0.614455134
Apiotrichum_akiyoshidainum_HP2023	Phe	TTC	Phe(TTC)	GAA	Phe(GAA)	0.614455134
Apiotrichum_akiyoshidainum_HP2023	Phe	TTC	Phe(TTC)	GAA	Phe(GAA)	0.614455134
Apiotrichum_akiyoshidainum_HP2023	Phe	TTC	Phe(TTC)	GAA	Phe(GAA)	0.614455134
Apiotrichum_akiyoshidainum_HP2023	Phe	TTC	Phe(TTC)	GAA	Phe(GAA)	0.614455134
Apiotrichum_akiyoshidainum_HP2023	Phe	TTC	Phe(TTC)	GAA	Phe(GAA)	0
Apiotrichum_akiyoshidainum_HP2023	Phe	TTC	Phe(TTC)	GAA	Phe(GAA)	0
Apiotrichum_akiyoshidainum_HP2023	Phe	TTC	Phe(TTC)	GAA	Phe(GAA)	0.028579207
Apiotrichum_akiyoshidainum_HP2023	Phe	TTC	Phe(TTC)	GAA	Phe(GAA)	0
Apiotrichum_akiyoshidainum_HP2023	Phe	TTC	Phe(TTC)	GAA	Phe(GAA)	0.028579207
Apiotrichum_akiyoshidainum_HP2023	Phe	TTC	Phe(TTC)	GAA	Phe(GAA)	0.028579207
Apiotrichum_akiyoshidainum_HP2023	Phe	TTC	Phe(TTC)	GAA	Phe(GAA)	0
Apiotrichum_akiyoshidainum_HP2023	Phe	TTC	Phe(TTC)	GAA	Phe(GAA)	0
Apiotrichum_akiyoshidainum_HP2023	Phe	TTC	Phe(TTC)	GAA	Phe(GAA)	0.058891518
Apiotrichum_akiyoshidainum_HP2023	Phe	TTC	Phe(TTC)	GAA	Phe(GAA)	0.01403584
Apiotrichum_akiyoshidainum_HP2023	Phe	TTC	Phe(TTC)	GAA	Phe(GAA)	0.014085438
Apiotrichum_akiyoshidainum_HP2023	Phe	TTC	Phe(TTC)	GAA	Phe(GAA)	0.014085438
Apiotrichum_akiyoshidainum_HP2023	Phe	TTC	Phe(TTC)	GAA	Phe(GAA)	0
Apiotrichum_akiyoshidainum_HP2023	Phe	TTC	Phe(TTC)	GAA	Phe(GAA)	0
Apiotrichum_akiyoshidainum_HP2023	Phe	TTC	Phe(TTC)	GAA	Phe(GAA)	0.014085438
Apiotrichum_akiyoshidainum_HP2023	Phe	TTC	Phe(TTC)	GAA	Phe(GAA)	0
Apiotrichum_akiyoshidainum_HP2023	Phe	TTC	Phe(TTC)	GAA	Phe(GAA)	0
Apiotrichum_akiyoshidainum_HP2023	Phe	TTC	Phe(TTC)	GAA	Phe(GAA)	0
Apiotrichum_akiyoshidainum_HP2023	Phe	TTC	Phe(TTC)	GAA	Phe(GAA)	0
Apiotrichum_akiyoshidainum_HP2023	Phe	TTC	Phe(TTC)	GAA	Phe(GAA)	0
Apiotrichum_akiyoshidainum_HP2023	Phe	TTC	Phe(TTC)	GAA	Phe(GAA)	0
Apiotrichum_akiyoshidainum_HP2023	Phe	TTC	Phe(TTC)	GAA	Phe(GAA)	0
Apiotrichum_akiyoshidainum_HP2023	Phe	TTC	Phe(TTC)	GAA	Phe(GAA)	0
Apiotrichum_akiyoshidainum_HP2023	Phe	TTC	Phe(TTC)	GAA	Phe(GAA)	0.028579207
Apiotrichum_akiyoshidainum_HP2023	Phe	TTC	Phe(TTC)	GAA	Phe(GAA)	0
Apiotrichum_akiyoshidainum_HP2023	Phe	TTC	Phe(TTC)	GAA	Phe(GAA)	0.028579207
Apiotrichum_akiyoshidainum_HP2023	Phe	TTC	Phe(TTC)	GAA	Phe(GAA)	0.028579207
Apiotrichum_akiyoshidainum_HP2023	Phe	TTC	Phe(TTC)	GAA	Phe(GAA)	0
Apiotrichum_akiyoshidainum_HP2023	Phe	TTC	Phe(TTC)	GAA	Phe(GAA)	0
Apiotrichum_akiyoshidainum_HP2023	Phe	TTC	Phe(TTC)	GAA	Phe(GAA)	0.058891518
Apiotrichum_akiyoshidainum_HP2023	Phe	TTC	Phe(TTC)	GAA	Phe(GAA)	0.01403584
Apiotrichum_akiyoshidainum_HP2023	Phe	TTC	Phe(TTC)	GAA	Phe(GAA)	0.014085438
Apiotrichum_akiyoshidainum_HP2023	Phe	TTC	Phe(TTC)	GAA	Phe(GAA)	0.014085438
Apiotrichum_akiyoshidainum_HP2023	Phe	TTC	Phe(TTC)	GAA	Phe(GAA)	0
Apiotrichum_akiyoshidainum_HP2023	Phe	TTC	Phe(TTC)	GAA	Phe(GAA)	0
Apiotrichum_akiyoshidainum_HP2023	Phe	TTC	Phe(TTC)	GAA	Phe(GAA)	0.014085438
Apiotrichum_akiyoshidainum_HP2023	Phe	TTC	Phe(TTC)	GAA	Phe(GAA)	0
Apiotrichum_akiyoshidainum_HP2023	Phe	TTC	Phe(TTC)	GAA	Phe(GAA)	0
Apiotrichum_akiyoshidainum_HP2023	Phe	TTC	Phe(TTC)	GAA	Phe(GAA)	0
Apiotrichum_akiyoshidainum_HP2023	Phe	TTC	Phe(TTC)	GAA	Phe(GAA)	0
Apiotrichum_akiyoshidainum_HP2023	Phe	TTC	Phe(TTC)	GAA	Phe(GAA)	0
Apiotrichum_akiyoshidainum_HP2023	Phe	TTC	Phe(TTC)	GAA	Phe(GAA)	0
Apiotrichum_akiyoshidainum_HP2023	Phe	TTC	Phe(TTC)	GAA	Phe(GAA)	0
Apiotrichum_akiyoshidainum_HP2023	Phe	TTC	Phe(TTC)	GAA	Phe(GAA)	0.028579207
Apiotrichum_akiyoshidainum_HP2023	Phe	TTC	Phe(TTC)	GAA	Phe(GAA)	0
Apiotrichum_akiyoshidainum_HP2023	Phe	TTC	Phe(TTC)	GAA	Phe(GAA)	0.028579207
Apiotrichum_akiyoshidainum_HP2023	Phe	TTC	Phe(TTC)	GAA	Phe(GAA)	0.028579207
Apiotrichum_akiyoshidainum_HP2023	Phe	TTC	Phe(TTC)	GAA	Phe(GAA)	0
Apiotrichum_akiyoshidainum_HP2023	Phe	TTC	Phe(TTC)	GAA	Phe(GAA)	0
Apiotrichum_akiyoshidainum_HP2023	Phe	TTC	Phe(TTC)	GAA	Phe(GAA)	0.058891518
Apiotrichum_akiyoshidainum_HP2023	Phe	TTC	Phe(TTC)	GAA	Phe(GAA)	0.01403584
Apiotrichum_akiyoshidainum_HP2023	Phe	TTC	Phe(TTC)	GAA	Phe(GAA)	0.014085438
Apiotrichum_akiyoshidainum_HP2023	Phe	TTC	Phe(TTC)	GAA	Phe(GAA)	0.014085438
Apiotrichum_akiyoshidainum_HP2023	Phe	TTC	Phe(TTC)	GAA	Phe(GAA)	0
Apiotrichum_akiyoshidainum_HP2023	Phe	TTC	Phe(TTC)	GAA	Phe(GAA)	0
Apiotrichum_akiyoshidainum_HP2023	Phe	TTC	Phe(TTC)	GAA	Phe(GAA)	0.014085438
Apiotrichum_akiyoshidainum_HP2023	Phe	TTC	Phe(TTC)	GAA	Phe(GAA)	0
Apiotrichum_akiyoshidainum_HP2023	Phe	TTC	Phe(TTC)	GAA	Phe(GAA)	0
Apiotrichum_akiyoshidainum_HP2023	Phe	TTC	Phe(TTC)	GAA	Phe(GAA)	0
Apiotrichum_akiyoshidainum_HP2023	Phe	TTC	Phe(TTC)	GAA	Phe(GAA)	0
Apiotrichum_akiyoshidainum_HP2023	Phe	TTC	Phe(TTC)	GAA	Phe(GAA)	0
Apiotrichum_akiyoshidainum_HP2023	Phe	TTC	Phe(TTC)	GAA	Phe(GAA)	0
Apiotrichum_akiyoshidainum_HP2023	Phe	TTC	Phe(TTC)	GAA	Phe(GAA)	0
Apiotrichum_akiyoshidainum_HP2023	Phe	TTC	Phe(TTC)	GAA	Phe(GAA)	0.028579207
Apiotrichum_akiyoshidainum_HP2023	Phe	TTC	Phe(TTC)	GAA	Phe(GAA)	0
Apiotrichum_akiyoshidainum_HP2023	Phe	TTC	Phe(TTC)	GAA	Phe(GAA)	0.058891518
Apiotrichum_akiyoshidainum_HP2023	Phe	TTC	Phe(TTC)	GAA	Phe(GAA)	0.028579207
Apiotrichum_akiyoshidainum_HP2023	Phe	TTC	Phe(TTC)	GAA	Phe(GAA)	0.028579207
Apiotrichum_akiyoshidainum_HP2023	Phe	TTC	Phe(TTC)	GAA	Phe(GAA)	0.058891518
Apiotrichum_akiyoshidainum_HP2023	Phe	TTC	Phe(TTC)	GAA	Phe(GAA)	0.043029469
Apiotrichum_akiyoshidainum_HP2023	Phe	TTC	Phe(TTC)	GAA	Phe(GAA)	0.014085438
Apiotrichum_akiyoshidainum_HP2023	Phe	TTC	Phe(TTC)	GAA	Phe(GAA)	0.043505688
Apiotrichum_akiyoshidainum_HP2023	Phe	TTC	Phe(TTC)	GAA	Phe(GAA)	0.028579207
Apiotrichum_akiyoshidainum_HP2023	Phe	TTC	Phe(TTC)	GAA	Phe(GAA)	0.028579207
Apiotrichum_akiyoshidainum_HP2023	Phe	TTC	Phe(TTC)	GAA	Phe(GAA)	0.043505688
Apiotrichum_akiyoshidainum_HP2023	Phe	TTC	Phe(TTC)	GAA	Phe(GAA)	0.028579207
Apiotrichum_akiyoshidainum_HP2023	Phe	TTC	Phe(TTC)	GAA	Phe(GAA)	0.028579207
Apiotrichum_akiyoshidainum_HP2023	Phe	TTC	Phe(TTC)	GAA	Phe(GAA)	0.028579207
Apiotrichum_akiyoshidainum_HP2023	Phe	TTC	Phe(TTC)	GAA	Phe(GAA)	0.028579207
Apiotrichum_akiyoshidainum_HP2023	Phe	TTC	Phe(TTC)	GAA	Phe(GAA)	0.028579207
Apiotrichum_akiyoshidainum_HP2023	Phe	TTC	Phe(TTC)	GAA	Phe(GAA)	0.028579207
Apiotrichum_akiyoshidainum_HP2023	Phe	TTC	Phe(TTC)	GAA	Phe(GAA)	0.028579207
Apiotrichum_akiyoshidainum_HP2023	Phe	TTC	Phe(TTC)	GAA	Phe(GAA)	0.028579207
Apiotrichum_akiyoshidainum_HP2023	Phe	TTC	Phe(TTC)	GAA	Phe(GAA)	0.028579207
Apiotrichum_akiyoshidainum_HP2023	Phe	TTC	Phe(TTC)	GAA	Phe(GAA)	0
Apiotrichum_akiyoshidainum_HP2023	Phe	TTC	Phe(TTC)	GAA	Phe(GAA)	0
Apiotrichum_akiyoshidainum_HP2023	Phe	TTC	Phe(TTC)	GAA	Phe(GAA)	0.058891518
Apiotrichum_akiyoshidainum_HP2023	Phe	TTC	Phe(TTC)	GAA	Phe(GAA)	0.01403584
Apiotrichum_akiyoshidainum_HP2023	Phe	TTC	Phe(TTC)	GAA	Phe(GAA)	0.014085438
Apiotrichum_akiyoshidainum_HP2023	Phe	TTC	Phe(TTC)	GAA	Phe(GAA)	0.014085438
Apiotrichum_akiyoshidainum_HP2023	Phe	TTC	Phe(TTC)	GAA	Phe(GAA)	0
Apiotrichum_akiyoshidainum_HP2023	Phe	TTC	Phe(TTC)	GAA	Phe(GAA)	0
Apiotrichum_akiyoshidainum_HP2023	Phe	TTC	Phe(TTC)	GAA	Phe(GAA)	0.014085438
Apiotrichum_akiyoshidainum_HP2023	Phe	TTC	Phe(TTC)	GAA	Phe(GAA)	0
Apiotrichum_akiyoshidainum_HP2023	Phe	TTC	Phe(TTC)	GAA	Phe(GAA)	0
Apiotrichum_akiyoshidainum_HP2023	Phe	TTC	Phe(TTC)	GAA	Phe(GAA)	0
Apiotrichum_akiyoshidainum_HP2023	Phe	TTC	Phe(TTC)	GAA	Phe(GAA)	0
Apiotrichum_akiyoshidainum_HP2023	Phe	TTC	Phe(TTC)	GAA	Phe(GAA)	0
Apiotrichum_akiyoshidainum_HP2023	Phe	TTC	Phe(TTC)	GAA	Phe(GAA)	0
Apiotrichum_akiyoshidainum_HP2023	Phe	TTC	Phe(TTC)	GAA	Phe(GAA)	0
Apiotrichum_akiyoshidainum_HP2023	Phe	TTC	Phe(TTC)	GAA	Phe(GAA)	0.058891518
Apiotrichum_akiyoshidainum_HP2023	Phe	TTC	Phe(TTC)	GAA	Phe(GAA)	0.028579207
Apiotrichum_akiyoshidainum_HP2023	Phe	TTC	Phe(TTC)	GAA	Phe(GAA)	0.028579207
Apiotrichum_akiyoshidainum_HP2023	Phe	TTC	Phe(TTC)	GAA	Phe(GAA)	0.058891518
Apiotrichum_akiyoshidainum_HP2023	Phe	TTC	Phe(TTC)	GAA	Phe(GAA)	0.043029469
Apiotrichum_akiyoshidainum_HP2023	Phe	TTC	Phe(TTC)	GAA	Phe(GAA)	0.014085438
Apiotrichum_akiyoshidainum_HP2023	Phe	TTC	Phe(TTC)	GAA	Phe(GAA)	0.043505688
Apiotrichum_akiyoshidainum_HP2023	Phe	TTC	Phe(TTC)	GAA	Phe(GAA)	0.028579207
Apiotrichum_akiyoshidainum_HP2023	Phe	TTC	Phe(TTC)	GAA	Phe(GAA)	0.028579207
Apiotrichum_akiyoshidainum_HP2023	Phe	TTC	Phe(TTC)	GAA	Phe(GAA)	0.043505688
Apiotrichum_akiyoshidainum_HP2023	Phe	TTC	Phe(TTC)	GAA	Phe(GAA)	0.028579207
Apiotrichum_akiyoshidainum_HP2023	Phe	TTC	Phe(TTC)	GAA	Phe(GAA)	0.028579207
Apiotrichum_akiyoshidainum_HP2023	Phe	TTC	Phe(TTC)	GAA	Phe(GAA)	0.028579207
Apiotrichum_akiyoshidainum_HP2023	Phe	TTC	Phe(TTC)	GAA	Phe(GAA)	0.028579207
Apiotrichum_akiyoshidainum_HP2023	Phe	TTC	Phe(TTC)	GAA	Phe(GAA)	0.028579207
Apiotrichum_akiyoshidainum_HP2023	Phe	TTC	Phe(TTC)	GAA	Phe(GAA)	0.028579207
Apiotrichum_akiyoshidainum_HP2023	Phe	TTC	Phe(TTC)	GAA	Phe(GAA)	0.028579207
Apiotrichum_akiyoshidainum_HP2023	Phe	TTC	Phe(TTC)	GAA	Phe(GAA)	0.028579207
Apiotrichum_akiyoshidainum_HP2023	Phe	TTC	Phe(TTC)	GAA	Phe(GAA)	0.028579207
Apiotrichum_akiyoshidainum_HP2023	Phe	TTC	Phe(TTC)	GAA	Phe(GAA)	0.091160778
Apiotrichum_akiyoshidainum_HP2023	Phe	TTC	Phe(TTC)	GAA	Phe(GAA)	0.043029469
Apiotrichum_akiyoshidainum_HP2023	Phe	TTC	Phe(TTC)	GAA	Phe(GAA)	0.043505688
Apiotrichum_akiyoshidainum_HP2023	Phe	TTC	Phe(TTC)	GAA	Phe(GAA)	0.043505688
Apiotrichum_akiyoshidainum_HP2023	Phe	TTC	Phe(TTC)	GAA	Phe(GAA)	0.028579207
Apiotrichum_akiyoshidainum_HP2023	Phe	TTC	Phe(TTC)	GAA	Phe(GAA)	0.028579207
Apiotrichum_akiyoshidainum_HP2023	Phe	TTC	Phe(TTC)	GAA	Phe(GAA)	0.043505688
Apiotrichum_akiyoshidainum_HP2023	Phe	TTC	Phe(TTC)	GAA	Phe(GAA)	0.028579207
Apiotrichum_akiyoshidainum_HP2023	Phe	TTC	Phe(TTC)	GAA	Phe(GAA)	0.028579207
Apiotrichum_akiyoshidainum_HP2023	Phe	TTC	Phe(TTC)	GAA	Phe(GAA)	0.028579207
Apiotrichum_akiyoshidainum_HP2023	Phe	TTC	Phe(TTC)	GAA	Phe(GAA)	0.028579207
Apiotrichum_akiyoshidainum_HP2023	Phe	TTC	Phe(TTC)	GAA	Phe(GAA)	0.028579207
Apiotrichum_akiyoshidainum_HP2023	Phe	TTC	Phe(TTC)	GAA	Phe(GAA)	0.028579207
Apiotrichum_akiyoshidainum_HP2023	Phe	TTC	Phe(TTC)	GAA	Phe(GAA)	0.028579207
Apiotrichum_akiyoshidainum_HP2023	Phe	TTC	Phe(TTC)	GAA	Phe(GAA)	0
Apiotrichum_akiyoshidainum_HP2023	Phe	TTC	Phe(TTC)	GAA	Phe(GAA)	0.058891518
Apiotrichum_akiyoshidainum_HP2023	Phe	TTC	Phe(TTC)	GAA	Phe(GAA)	0.01403584
Apiotrichum_akiyoshidainum_HP2023	Phe	TTC	Phe(TTC)	GAA	Phe(GAA)	0.014085438
Apiotrichum_akiyoshidainum_HP2023	Phe	TTC	Phe(TTC)	GAA	Phe(GAA)	0.014085438
Apiotrichum_akiyoshidainum_HP2023	Phe	TTC	Phe(TTC)	GAA	Phe(GAA)	0
Apiotrichum_akiyoshidainum_HP2023	Phe	TTC	Phe(TTC)	GAA	Phe(GAA)	0
Apiotrichum_akiyoshidainum_HP2023	Phe	TTC	Phe(TTC)	GAA	Phe(GAA)	0.014085438
Apiotrichum_akiyoshidainum_HP2023	Phe	TTC	Phe(TTC)	GAA	Phe(GAA)	0
Apiotrichum_akiyoshidainum_HP2023	Phe	TTC	Phe(TTC)	GAA	Phe(GAA)	0
Apiotrichum_akiyoshidainum_HP2023	Phe	TTC	Phe(TTC)	GAA	Phe(GAA)	0
Apiotrichum_akiyoshidainum_HP2023	Phe	TTC	Phe(TTC)	GAA	Phe(GAA)	0
Apiotrichum_akiyoshidainum_HP2023	Phe	TTC	Phe(TTC)	GAA	Phe(GAA)	0
Apiotrichum_akiyoshidainum_HP2023	Phe	TTC	Phe(TTC)	GAA	Phe(GAA)	0
Apiotrichum_akiyoshidainum_HP2023	Phe	TTC	Phe(TTC)	GAA	Phe(GAA)	0
Apiotrichum_akiyoshidainum_HP2023	Phe	TTC	Phe(TTC)	GAA	Phe(GAA)	0.058891518
Apiotrichum_akiyoshidainum_HP2023	Phe	TTC	Phe(TTC)	GAA	Phe(GAA)	0.01403584
Apiotrichum_akiyoshidainum_HP2023	Phe	TTC	Phe(TTC)	GAA	Phe(GAA)	0.014085438
Apiotrichum_akiyoshidainum_HP2023	Phe	TTC	Phe(TTC)	GAA	Phe(GAA)	0.014085438
Apiotrichum_akiyoshidainum_HP2023	Phe	TTC	Phe(TTC)	GAA	Phe(GAA)	0
Apiotrichum_akiyoshidainum_HP2023	Phe	TTC	Phe(TTC)	GAA	Phe(GAA)	0
Apiotrichum_akiyoshidainum_HP2023	Phe	TTC	Phe(TTC)	GAA	Phe(GAA)	0.014085438
Apiotrichum_akiyoshidainum_HP2023	Phe	TTC	Phe(TTC)	GAA	Phe(GAA)	0
Apiotrichum_akiyoshidainum_HP2023	Phe	TTC	Phe(TTC)	GAA	Phe(GAA)	0
Apiotrichum_akiyoshidainum_HP2023	Phe	TTC	Phe(TTC)	GAA	Phe(GAA)	0
Apiotrichum_akiyoshidainum_HP2023	Phe	TTC	Phe(TTC)	GAA	Phe(GAA)	0
Apiotrichum_akiyoshidainum_HP2023	Phe	TTC	Phe(TTC)	GAA	Phe(GAA)	0
Apiotrichum_akiyoshidainum_HP2023	Phe	TTC	Phe(TTC)	GAA	Phe(GAA)	0
Apiotrichum_akiyoshidainum_HP2023	Phe	TTC	Phe(TTC)	GAA	Phe(GAA)	0
Apiotrichum_akiyoshidainum_HP2023	Phe	TTC	Phe(TTC)	GAA	Phe(GAA)	0.073808416
Apiotrichum_akiyoshidainum_HP2023	Phe	TTC	Phe(TTC)	GAA	Phe(GAA)	0.074765867
Apiotrichum_akiyoshidainum_HP2023	Phe	TTC	Phe(TTC)	GAA	Phe(GAA)	0.043505688
Apiotrichum_akiyoshidainum_HP2023	Phe	TTC	Phe(TTC)	GAA	Phe(GAA)	0.058891518
Apiotrichum_akiyoshidainum_HP2023	Phe	TTC	Phe(TTC)	GAA	Phe(GAA)	0.058891518
Apiotrichum_akiyoshidainum_HP2023	Phe	TTC	Phe(TTC)	GAA	Phe(GAA)	0.043505688
Apiotrichum_akiyoshidainum_HP2023	Phe	TTC	Phe(TTC)	GAA	Phe(GAA)	0.058891518
Apiotrichum_akiyoshidainum_HP2023	Phe	TTC	Phe(TTC)	GAA	Phe(GAA)	0.058891518
Apiotrichum_akiyoshidainum_HP2023	Phe	TTC	Phe(TTC)	GAA	Phe(GAA)	0.058891518
Apiotrichum_akiyoshidainum_HP2023	Phe	TTC	Phe(TTC)	GAA	Phe(GAA)	0.058891518
Apiotrichum_akiyoshidainum_HP2023	Phe	TTC	Phe(TTC)	GAA	Phe(GAA)	0.058891518
Apiotrichum_akiyoshidainum_HP2023	Phe	TTC	Phe(TTC)	GAA	Phe(GAA)	0.058891518
Apiotrichum_akiyoshidainum_HP2023	Phe	TTC	Phe(TTC)	GAA	Phe(GAA)	0.058891518
Apiotrichum_akiyoshidainum_HP2023	Phe	TTC	Phe(TTC)	GAA	Phe(GAA)	0.028322526
Apiotrichum_akiyoshidainum_HP2023	Phe	TTC	Phe(TTC)	GAA	Phe(GAA)	0.028322526
Apiotrichum_akiyoshidainum_HP2023	Phe	TTC	Phe(TTC)	GAA	Phe(GAA)	0.01403584
Apiotrichum_akiyoshidainum_HP2023	Phe	TTC	Phe(TTC)	GAA	Phe(GAA)	0.01403584
Apiotrichum_akiyoshidainum_HP2023	Phe	TTC	Phe(TTC)	GAA	Phe(GAA)	0.028322526
Apiotrichum_akiyoshidainum_HP2023	Phe	TTC	Phe(TTC)	GAA	Phe(GAA)	0.01403584
Apiotrichum_akiyoshidainum_HP2023	Phe	TTC	Phe(TTC)	GAA	Phe(GAA)	0.01403584
Apiotrichum_akiyoshidainum_HP2023	Phe	TTC	Phe(TTC)	GAA	Phe(GAA)	0.01403584
Apiotrichum_akiyoshidainum_HP2023	Phe	TTC	Phe(TTC)	GAA	Phe(GAA)	0.01403584
Apiotrichum_akiyoshidainum_HP2023	Phe	TTC	Phe(TTC)	GAA	Phe(GAA)	0.01403584
Apiotrichum_akiyoshidainum_HP2023	Phe	TTC	Phe(TTC)	GAA	Phe(GAA)	0.01403584
Apiotrichum_akiyoshidainum_HP2023	Phe	TTC	Phe(TTC)	GAA	Phe(GAA)	0.01403584
Apiotrichum_akiyoshidainum_HP2023	Phe	TTC	Phe(TTC)	GAA	Phe(GAA)	0.028579207
Apiotrichum_akiyoshidainum_HP2023	Phe	TTC	Phe(TTC)	GAA	Phe(GAA)	0.014085438
Apiotrichum_akiyoshidainum_HP2023	Phe	TTC	Phe(TTC)	GAA	Phe(GAA)	0.014085438
Apiotrichum_akiyoshidainum_HP2023	Phe	TTC	Phe(TTC)	GAA	Phe(GAA)	0.028579207
Apiotrichum_akiyoshidainum_HP2023	Phe	TTC	Phe(TTC)	GAA	Phe(GAA)	0.014085438
Apiotrichum_akiyoshidainum_HP2023	Phe	TTC	Phe(TTC)	GAA	Phe(GAA)	0.014085438
Apiotrichum_akiyoshidainum_HP2023	Phe	TTC	Phe(TTC)	GAA	Phe(GAA)	0.014085438
Apiotrichum_akiyoshidainum_HP2023	Phe	TTC	Phe(TTC)	GAA	Phe(GAA)	0.014085438
Apiotrichum_akiyoshidainum_HP2023	Phe	TTC	Phe(TTC)	GAA	Phe(GAA)	0.014085438
Apiotrichum_akiyoshidainum_HP2023	Phe	TTC	Phe(TTC)	GAA	Phe(GAA)	0.014085438
Apiotrichum_akiyoshidainum_HP2023	Phe	TTC	Phe(TTC)	GAA	Phe(GAA)	0.014085438
Apiotrichum_akiyoshidainum_HP2023	Phe	TTC	Phe(TTC)	GAA	Phe(GAA)	0.014085438
Apiotrichum_akiyoshidainum_HP2023	Phe	TTC	Phe(TTC)	GAA	Phe(GAA)	0.014085438
Apiotrichum_akiyoshidainum_HP2023	Phe	TTC	Phe(TTC)	GAA	Phe(GAA)	0
Apiotrichum_akiyoshidainum_HP2023	Phe	TTC	Phe(TTC)	GAA	Phe(GAA)	0.014085438
Apiotrichum_akiyoshidainum_HP2023	Phe	TTC	Phe(TTC)	GAA	Phe(GAA)	0.014085438
Apiotrichum_akiyoshidainum_HP2023	Phe	TTC	Phe(TTC)	GAA	Phe(GAA)	0.014085438
Apiotrichum_akiyoshidainum_HP2023	Phe	TTC	Phe(TTC)	GAA	Phe(GAA)	0.014085438
Apiotrichum_akiyoshidainum_HP2023	Phe	TTC	Phe(TTC)	GAA	Phe(GAA)	0.014085438
Apiotrichum_akiyoshidainum_HP2023	Phe	TTC	Phe(TTC)	GAA	Phe(GAA)	0.014085438
Apiotrichum_akiyoshidainum_HP2023	Phe	TTC	Phe(TTC)	GAA	Phe(GAA)	0.014085438
Apiotrichum_akiyoshidainum_HP2023	Phe	TTC	Phe(TTC)	GAA	Phe(GAA)	0
Apiotrichum_akiyoshidainum_HP2023	Phe	TTC	Phe(TTC)	GAA	Phe(GAA)	0.014085438
Apiotrichum_akiyoshidainum_HP2023	Phe	TTC	Phe(TTC)	GAA	Phe(GAA)	0
Apiotrichum_akiyoshidainum_HP2023	Phe	TTC	Phe(TTC)	GAA	Phe(GAA)	0
Apiotrichum_akiyoshidainum_HP2023	Phe	TTC	Phe(TTC)	GAA	Phe(GAA)	0
Apiotrichum_akiyoshidainum_HP2023	Phe	TTC	Phe(TTC)	GAA	Phe(GAA)	0
Apiotrichum_akiyoshidainum_HP2023	Phe	TTC	Phe(TTC)	GAA	Phe(GAA)	0
Apiotrichum_akiyoshidainum_HP2023	Phe	TTC	Phe(TTC)	GAA	Phe(GAA)	0
Apiotrichum_akiyoshidainum_HP2023	Phe	TTC	Phe(TTC)	GAA	Phe(GAA)	0
Apiotrichum_akiyoshidainum_HP2023	Phe	TTC	Phe(TTC)	GAA	Phe(GAA)	0.014085438
Apiotrichum_akiyoshidainum_HP2023	Phe	TTC	Phe(TTC)	GAA	Phe(GAA)	0
Apiotrichum_akiyoshidainum_HP2023	Phe	TTC	Phe(TTC)	GAA	Phe(GAA)	0
Apiotrichum_akiyoshidainum_HP2023	Phe	TTC	Phe(TTC)	GAA	Phe(GAA)	0
Apiotrichum_akiyoshidainum_HP2023	Phe	TTC	Phe(TTC)	GAA	Phe(GAA)	0
Apiotrichum_akiyoshidainum_HP2023	Phe	TTC	Phe(TTC)	GAA	Phe(GAA)	0
Apiotrichum_akiyoshidainum_HP2023	Phe	TTC	Phe(TTC)	GAA	Phe(GAA)	0
Apiotrichum_akiyoshidainum_HP2023	Phe	TTC	Phe(TTC)	GAA	Phe(GAA)	0
Apiotrichum_akiyoshidainum_HP2023	Phe	TTC	Phe(TTC)	GAA	Phe(GAA)	0.014085438
Apiotrichum_akiyoshidainum_HP2023	Phe	TTC	Phe(TTC)	GAA	Phe(GAA)	0.014085438
Apiotrichum_akiyoshidainum_HP2023	Phe	TTC	Phe(TTC)	GAA	Phe(GAA)	0.014085438
Apiotrichum_akiyoshidainum_HP2023	Phe	TTC	Phe(TTC)	GAA	Phe(GAA)	0.014085438
Apiotrichum_akiyoshidainum_HP2023	Phe	TTC	Phe(TTC)	GAA	Phe(GAA)	0.014085438
Apiotrichum_akiyoshidainum_HP2023	Phe	TTC	Phe(TTC)	GAA	Phe(GAA)	0.014085438
Apiotrichum_akiyoshidainum_HP2023	Phe	TTC	Phe(TTC)	GAA	Phe(GAA)	0.014085438
Apiotrichum_akiyoshidainum_HP2023	Phe	TTC	Phe(TTC)	GAA	Phe(GAA)	0
Apiotrichum_akiyoshidainum_HP2023	Phe	TTC	Phe(TTC)	GAA	Phe(GAA)	0
Apiotrichum_akiyoshidainum_HP2023	Phe	TTC	Phe(TTC)	GAA	Phe(GAA)	0
Apiotrichum_akiyoshidainum_HP2023	Phe	TTC	Phe(TTC)	GAA	Phe(GAA)	0
Apiotrichum_akiyoshidainum_HP2023	Phe	TTC	Phe(TTC)	GAA	Phe(GAA)	0
Apiotrichum_akiyoshidainum_HP2023	Phe	TTC	Phe(TTC)	GAA	Phe(GAA)	0
Apiotrichum_akiyoshidainum_HP2023	Phe	TTC	Phe(TTC)	GAA	Phe(GAA)	0
Apiotrichum_akiyoshidainum_HP2023	Phe	TTC	Phe(TTC)	GAA	Phe(GAA)	0
Apiotrichum_akiyoshidainum_HP2023	Phe	TTC	Phe(TTC)	GAA	Phe(GAA)	0
Apiotrichum_akiyoshidainum_HP2023	Phe	TTC	Phe(TTC)	GAA	Phe(GAA)	0
Apiotrichum_akiyoshidainum_HP2023	Phe	TTC	Phe(TTC)	GAA	Phe(GAA)	0
Apiotrichum_akiyoshidainum_HP2023	Phe	TTC	Phe(TTC)	GAA	Phe(GAA)	0
Apiotrichum_akiyoshidainum_HP2023	Phe	TTC	Phe(TTC)	GAA	Phe(GAA)	0
Apiotrichum_akiyoshidainum_HP2023	Phe	TTC	Phe(TTC)	GAA	Phe(GAA)	0
Apiotrichum_akiyoshidainum_HP2023	Phe	TTC	Phe(TTC)	GAA	Phe(GAA)	0
Apiotrichum_akiyoshidainum_HP2023	Phe	TTC	Phe(TTC)	GAA	Phe(GAA)	0
Apiotrichum_akiyoshidainum_HP2023	Phe	TTC	Phe(TTC)	GAA	Phe(GAA)	0
Apiotrichum_akiyoshidainum_HP2023	Phe	TTC	Phe(TTC)	GAA	Phe(GAA)	0
Apiotrichum_akiyoshidainum_HP2023	Phe	TTC	Phe(TTC)	GAA	Phe(GAA)	0
Apiotrichum_akiyoshidainum_HP2023	Phe	TTC	Phe(TTC)	GAA	Phe(GAA)	0
Apiotrichum_akiyoshidainum_HP2023	Phe	TTC	Phe(TTC)	GAA	Phe(GAA)	0
Apiotrichum_akiyoshidainum_HP2023	Leu	TTA	Leu(TTA)	UAA	Leu(TAA)	0
Apiotrichum_akiyoshidainum_HP2023	Leu	TTA	Leu(TTA)	UAA	Leu(TAA)	0
Apiotrichum_akiyoshidainum_HP2023	Leu	TTA	Leu(TTA)	UAA	Leu(TAA)	0
Apiotrichum_akiyoshidainum_HP2023	Leu	TTG	Leu(TTG)	CAA	Leu(CAA)	0.698973736
Apiotrichum_akiyoshidainum_HP2023	Leu	TTG	Leu(TTG)	CAA	Leu(CAA)	0.736622502
Apiotrichum_akiyoshidainum_HP2023	Leu	TTG	Leu(TTG)	CAA	Leu(CAA)	0.908987911
Apiotrichum_akiyoshidainum_HP2023	Leu	TTG	Leu(TTG)	CAA	Leu(CAA)	0.721466653
Apiotrichum_akiyoshidainum_HP2023	Leu	TTG	Leu(TTG)	CAA	Leu(CAA)	0.493599432
Apiotrichum_akiyoshidainum_HP2023	Leu	TTG	Leu(TTG)	CAA	Leu(CAA)	0.436027014
Apiotrichum_akiyoshidainum_HP2023	Leu	TTG	Leu(TTG)	CAA	Leu(CAA)	0.453578078
Apiotrichum_akiyoshidainum_HP2023	Leu	TTG	Leu(TTG)	CAA	Leu(CAA)	0.533004358
Apiotrichum_akiyoshidainum_HP2023	Leu	TTG	Leu(TTG)	CAA	Leu(CAA)	0.273514515
Apiotrichum_akiyoshidainum_HP2023	Leu	TTG	Leu(TTG)	CAA	Leu(CAA)	0.499983523
Apiotrichum_akiyoshidainum_HP2023	Ser	TCT	Ser(TCT)	AGA	Ser(AGA)	0.151071655
Apiotrichum_akiyoshidainum_HP2023	Ser	TCT	Ser(TCT)	AGA	Ser(AGA)	0.123595684
Apiotrichum_akiyoshidainum_HP2023	Ser	TCT	Ser(TCT)	AGA	Ser(AGA)	0.084141539
Apiotrichum_akiyoshidainum_HP2023	Ser	TCT	Ser(TCT)	AGA	Ser(AGA)	0.084141539
Apiotrichum_akiyoshidainum_HP2023	Ser	TCT	Ser(TCT)	AGA	Ser(AGA)	0.084141539
Apiotrichum_akiyoshidainum_HP2023	Ser	TCT	Ser(TCT)	AGA	Ser(AGA)	0.084141539
Apiotrichum_akiyoshidainum_HP2023	Ser	TCT	Ser(TCT)	AGA	Ser(AGA)	0.151071655
Apiotrichum_akiyoshidainum_HP2023	Ser	TCT	Ser(TCT)	AGA	Ser(AGA)	0.084141539
Apiotrichum_akiyoshidainum_HP2023	Ser	TCT	Ser(TCT)	AGA	Ser(AGA)	0.084141539
Apiotrichum_akiyoshidainum_HP2023	Ser	TCT	Ser(TCT)	AGA	Ser(AGA)	0.151772152
Apiotrichum_akiyoshidainum_HP2023	Ser	TCT	Ser(TCT)	AGA	Ser(AGA)	0.084141539
Apiotrichum_akiyoshidainum_HP2023	Ser	TCT	Ser(TCT)	AGA	Ser(AGA)	0.164933085
Apiotrichum_akiyoshidainum_HP2023	Ser	TCT	Ser(TCT)	AGA	Ser(AGA)	0.084141539
Apiotrichum_akiyoshidainum_HP2023	Ser	TCT	Ser(TCT)	AGA	Ser(AGA)	0.084141539
Apiotrichum_akiyoshidainum_HP2023	Ser	TCT	Ser(TCT)	AGA	Ser(AGA)	0.084141539
Apiotrichum_akiyoshidainum_HP2023	Ser	TCT	Ser(TCT)	AGA	Ser(AGA)	0.084141539
Apiotrichum_akiyoshidainum_HP2023	Ser	TCT	Ser(TCT)	AGA	Ser(AGA)	0.164933085
Apiotrichum_akiyoshidainum_HP2023	Ser	TCT	Ser(TCT)	AGA	Ser(AGA)	0.084141539
Apiotrichum_akiyoshidainum_HP2023	Ser	TCT	Ser(TCT)	AGA	Ser(AGA)	0.084141539
Apiotrichum_akiyoshidainum_HP2023	Ser	TCT	Ser(TCT)	AGA	Ser(AGA)	0.046938788
Apiotrichum_akiyoshidainum_HP2023	Ser	TCT	Ser(TCT)	AGA	Ser(AGA)	0.084141539
Apiotrichum_akiyoshidainum_HP2023	Ser	TCT	Ser(TCT)	AGA	Ser(AGA)	0.084141539
Apiotrichum_akiyoshidainum_HP2023	Ser	TCT	Ser(TCT)	AGA	Ser(AGA)	0.084141539
Apiotrichum_akiyoshidainum_HP2023	Ser	TCT	Ser(TCT)	AGA	Ser(AGA)	0.151071655
Apiotrichum_akiyoshidainum_HP2023	Ser	TCT	Ser(TCT)	AGA	Ser(AGA)	0.164933085
Apiotrichum_akiyoshidainum_HP2023	Ser	TCT	Ser(TCT)	AGA	Ser(AGA)	0.084141539
Apiotrichum_akiyoshidainum_HP2023	Ser	TCT	Ser(TCT)	AGA	Ser(AGA)	0.137485466
Apiotrichum_akiyoshidainum_HP2023	Ser	TCT	Ser(TCT)	AGA	Ser(AGA)	0.034995483
Apiotrichum_akiyoshidainum_HP2023	Ser	TCT	Ser(TCT)	AGA	Ser(AGA)	0.098265865
Apiotrichum_akiyoshidainum_HP2023	Ser	TCT	Ser(TCT)	AGA	Ser(AGA)	0.098265865
Apiotrichum_akiyoshidainum_HP2023	Ser	TCT	Ser(TCT)	AGA	Ser(AGA)	0.111965352
Apiotrichum_akiyoshidainum_HP2023	Ser	TCT	Ser(TCT)	AGA	Ser(AGA)	0.098265865
Apiotrichum_akiyoshidainum_HP2023	Ser	TCT	Ser(TCT)	AGA	Ser(AGA)	0.035308784
Apiotrichum_akiyoshidainum_HP2023	Ser	TCT	Ser(TCT)	AGA	Ser(AGA)	0.098265865
Apiotrichum_akiyoshidainum_HP2023	Ser	TCT	Ser(TCT)	AGA	Ser(AGA)	0.098265865
Apiotrichum_akiyoshidainum_HP2023	Ser	TCT	Ser(TCT)	AGA	Ser(AGA)	0.034995483
Apiotrichum_akiyoshidainum_HP2023	Ser	TCT	Ser(TCT)	AGA	Ser(AGA)	0.12605079
Apiotrichum_akiyoshidainum_HP2023	Ser	TCT	Ser(TCT)	AGA	Ser(AGA)	0.023090159
Apiotrichum_akiyoshidainum_HP2023	Ser	TCT	Ser(TCT)	AGA	Ser(AGA)	0.111965352
Apiotrichum_akiyoshidainum_HP2023	Ser	TCT	Ser(TCT)	AGA	Ser(AGA)	0.098265865
Apiotrichum_akiyoshidainum_HP2023	Ser	TCT	Ser(TCT)	AGA	Ser(AGA)	0.111965352
Apiotrichum_akiyoshidainum_HP2023	Ser	TCT	Ser(TCT)	AGA	Ser(AGA)	0.098265865
Apiotrichum_akiyoshidainum_HP2023	Ser	TCT	Ser(TCT)	AGA	Ser(AGA)	0.034995483
Apiotrichum_akiyoshidainum_HP2023	Ser	TCT	Ser(TCT)	AGA	Ser(AGA)	0.098265865
Apiotrichum_akiyoshidainum_HP2023	Ser	TCT	Ser(TCT)	AGA	Ser(AGA)	0.098265865
Apiotrichum_akiyoshidainum_HP2023	Ser	TCT	Ser(TCT)	AGA	Ser(AGA)	0.110463406
Apiotrichum_akiyoshidainum_HP2023	Ser	TCT	Ser(TCT)	AGA	Ser(AGA)	0.098265865
Apiotrichum_akiyoshidainum_HP2023	Ser	TCT	Ser(TCT)	AGA	Ser(AGA)	0.098265865
Apiotrichum_akiyoshidainum_HP2023	Ser	TCT	Ser(TCT)	AGA	Ser(AGA)	0.098265865
Apiotrichum_akiyoshidainum_HP2023	Ser	TCT	Ser(TCT)	AGA	Ser(AGA)	0
Apiotrichum_akiyoshidainum_HP2023	Ser	TCT	Ser(TCT)	AGA	Ser(AGA)	0.034995483
Apiotrichum_akiyoshidainum_HP2023	Ser	TCT	Ser(TCT)	AGA	Ser(AGA)	0.12605079
Apiotrichum_akiyoshidainum_HP2023	Ser	TCT	Ser(TCT)	AGA	Ser(AGA)	0.023090159
Apiotrichum_akiyoshidainum_HP2023	Ser	TCT	Ser(TCT)	AGA	Ser(AGA)	0.097578742
Apiotrichum_akiyoshidainum_HP2023	Ser	TCT	Ser(TCT)	AGA	Ser(AGA)	0.097578742
Apiotrichum_akiyoshidainum_HP2023	Ser	TCT	Ser(TCT)	AGA	Ser(AGA)	0.111093078
Apiotrichum_akiyoshidainum_HP2023	Ser	TCT	Ser(TCT)	AGA	Ser(AGA)	0.097578742
Apiotrichum_akiyoshidainum_HP2023	Ser	TCT	Ser(TCT)	AGA	Ser(AGA)	0.023090159
Apiotrichum_akiyoshidainum_HP2023	Ser	TCT	Ser(TCT)	AGA	Ser(AGA)	0.097578742
Apiotrichum_akiyoshidainum_HP2023	Ser	TCT	Ser(TCT)	AGA	Ser(AGA)	0.097578742
Apiotrichum_akiyoshidainum_HP2023	Ser	TCT	Ser(TCT)	AGA	Ser(AGA)	0.034890012
Apiotrichum_akiyoshidainum_HP2023	Ser	TCT	Ser(TCT)	AGA	Ser(AGA)	0.124982861
Apiotrichum_akiyoshidainum_HP2023	Ser	TCT	Ser(TCT)	AGA	Ser(AGA)	0.046938788
Apiotrichum_akiyoshidainum_HP2023	Ser	TCT	Ser(TCT)	AGA	Ser(AGA)	0.111093078
Apiotrichum_akiyoshidainum_HP2023	Ser	TCT	Ser(TCT)	AGA	Ser(AGA)	0.097578742
Apiotrichum_akiyoshidainum_HP2023	Ser	TCT	Ser(TCT)	AGA	Ser(AGA)	0.111093078
Apiotrichum_akiyoshidainum_HP2023	Ser	TCT	Ser(TCT)	AGA	Ser(AGA)	0.097578742
Apiotrichum_akiyoshidainum_HP2023	Ser	TCT	Ser(TCT)	AGA	Ser(AGA)	0.034890012
Apiotrichum_akiyoshidainum_HP2023	Ser	TCT	Ser(TCT)	AGA	Ser(AGA)	0.097578742
Apiotrichum_akiyoshidainum_HP2023	Ser	TCT	Ser(TCT)	AGA	Ser(AGA)	0.097578742
Apiotrichum_akiyoshidainum_HP2023	Ser	TCT	Ser(TCT)	AGA	Ser(AGA)	0.111093078
Apiotrichum_akiyoshidainum_HP2023	Ser	TCT	Ser(TCT)	AGA	Ser(AGA)	0.097578742
Apiotrichum_akiyoshidainum_HP2023	Ser	TCT	Ser(TCT)	AGA	Ser(AGA)	0.097578742
Apiotrichum_akiyoshidainum_HP2023	Ser	TCT	Ser(TCT)	AGA	Ser(AGA)	0.097578742
Apiotrichum_akiyoshidainum_HP2023	Ser	TCT	Ser(TCT)	AGA	Ser(AGA)	0.034995483
Apiotrichum_akiyoshidainum_HP2023	Ser	TCT	Ser(TCT)	AGA	Ser(AGA)	0.034890012
Apiotrichum_akiyoshidainum_HP2023	Ser	TCT	Ser(TCT)	AGA	Ser(AGA)	0.124982861
Apiotrichum_akiyoshidainum_HP2023	Ser	TCT	Ser(TCT)	AGA	Ser(AGA)	0.023260008
Apiotrichum_akiyoshidainum_HP2023	Ser	TCT	Ser(TCT)	AGA	Ser(AGA)	0
Apiotrichum_akiyoshidainum_HP2023	Ser	TCT	Ser(TCT)	AGA	Ser(AGA)	0.011494759
Apiotrichum_akiyoshidainum_HP2023	Ser	TCT	Ser(TCT)	AGA	Ser(AGA)	0
Apiotrichum_akiyoshidainum_HP2023	Ser	TCT	Ser(TCT)	AGA	Ser(AGA)	0.084931741
Apiotrichum_akiyoshidainum_HP2023	Ser	TCT	Ser(TCT)	AGA	Ser(AGA)	0
Apiotrichum_akiyoshidainum_HP2023	Ser	TCT	Ser(TCT)	AGA	Ser(AGA)	0
Apiotrichum_akiyoshidainum_HP2023	Ser	TCT	Ser(TCT)	AGA	Ser(AGA)	0.084420088
Apiotrichum_akiyoshidainum_HP2023	Ser	TCT	Ser(TCT)	AGA	Ser(AGA)	0.023260008
Apiotrichum_akiyoshidainum_HP2023	Ser	TCT	Ser(TCT)	AGA	Ser(AGA)	0.084420088
Apiotrichum_akiyoshidainum_HP2023	Ser	TCT	Ser(TCT)	AGA	Ser(AGA)	0.011494759
Apiotrichum_akiyoshidainum_HP2023	Ser	TCT	Ser(TCT)	AGA	Ser(AGA)	0
Apiotrichum_akiyoshidainum_HP2023	Ser	TCT	Ser(TCT)	AGA	Ser(AGA)	0.011494759
Apiotrichum_akiyoshidainum_HP2023	Ser	TCT	Ser(TCT)	AGA	Ser(AGA)	0
Apiotrichum_akiyoshidainum_HP2023	Ser	TCT	Ser(TCT)	AGA	Ser(AGA)	0.097578742
Apiotrichum_akiyoshidainum_HP2023	Ser	TCT	Ser(TCT)	AGA	Ser(AGA)	0
Apiotrichum_akiyoshidainum_HP2023	Ser	TCT	Ser(TCT)	AGA	Ser(AGA)	0
Apiotrichum_akiyoshidainum_HP2023	Ser	TCT	Ser(TCT)	AGA	Ser(AGA)	0.098265865
Apiotrichum_akiyoshidainum_HP2023	Ser	TCT	Ser(TCT)	AGA	Ser(AGA)	0
Apiotrichum_akiyoshidainum_HP2023	Ser	TCT	Ser(TCT)	AGA	Ser(AGA)	0
Apiotrichum_akiyoshidainum_HP2023	Ser	TCT	Ser(TCT)	AGA	Ser(AGA)	0
Apiotrichum_akiyoshidainum_HP2023	Ser	TCT	Ser(TCT)	AGA	Ser(AGA)	0.098265865
Apiotrichum_akiyoshidainum_HP2023	Ser	TCT	Ser(TCT)	AGA	Ser(AGA)	0.097578742
Apiotrichum_akiyoshidainum_HP2023	Ser	TCT	Ser(TCT)	AGA	Ser(AGA)	0.023260008
Apiotrichum_akiyoshidainum_HP2023	Ser	TCT	Ser(TCT)	AGA	Ser(AGA)	0.084420088
Apiotrichum_akiyoshidainum_HP2023	Ser	TCT	Ser(TCT)	AGA	Ser(AGA)	0.011494759
Apiotrichum_akiyoshidainum_HP2023	Ser	TCT	Ser(TCT)	AGA	Ser(AGA)	0
Apiotrichum_akiyoshidainum_HP2023	Ser	TCT	Ser(TCT)	AGA	Ser(AGA)	0.084931741
Apiotrichum_akiyoshidainum_HP2023	Ser	TCT	Ser(TCT)	AGA	Ser(AGA)	0
Apiotrichum_akiyoshidainum_HP2023	Ser	TCT	Ser(TCT)	AGA	Ser(AGA)	0
Apiotrichum_akiyoshidainum_HP2023	Ser	TCT	Ser(TCT)	AGA	Ser(AGA)	0.084420088
Apiotrichum_akiyoshidainum_HP2023	Ser	TCT	Ser(TCT)	AGA	Ser(AGA)	0.023260008
Apiotrichum_akiyoshidainum_HP2023	Ser	TCT	Ser(TCT)	AGA	Ser(AGA)	0.084420088
Apiotrichum_akiyoshidainum_HP2023	Ser	TCT	Ser(TCT)	AGA	Ser(AGA)	0.011494759
Apiotrichum_akiyoshidainum_HP2023	Ser	TCT	Ser(TCT)	AGA	Ser(AGA)	0
Apiotrichum_akiyoshidainum_HP2023	Ser	TCT	Ser(TCT)	AGA	Ser(AGA)	0.011494759
Apiotrichum_akiyoshidainum_HP2023	Ser	TCT	Ser(TCT)	AGA	Ser(AGA)	0
Apiotrichum_akiyoshidainum_HP2023	Ser	TCT	Ser(TCT)	AGA	Ser(AGA)	0.097578742
Apiotrichum_akiyoshidainum_HP2023	Ser	TCT	Ser(TCT)	AGA	Ser(AGA)	0
Apiotrichum_akiyoshidainum_HP2023	Ser	TCT	Ser(TCT)	AGA	Ser(AGA)	0
Apiotrichum_akiyoshidainum_HP2023	Ser	TCT	Ser(TCT)	AGA	Ser(AGA)	0.098265865
Apiotrichum_akiyoshidainum_HP2023	Ser	TCT	Ser(TCT)	AGA	Ser(AGA)	0
Apiotrichum_akiyoshidainum_HP2023	Ser	TCT	Ser(TCT)	AGA	Ser(AGA)	0
Apiotrichum_akiyoshidainum_HP2023	Ser	TCT	Ser(TCT)	AGA	Ser(AGA)	0
Apiotrichum_akiyoshidainum_HP2023	Ser	TCT	Ser(TCT)	AGA	Ser(AGA)	0.098265865
Apiotrichum_akiyoshidainum_HP2023	Ser	TCT	Ser(TCT)	AGA	Ser(AGA)	0.097578742
Apiotrichum_akiyoshidainum_HP2023	Ser	TCT	Ser(TCT)	AGA	Ser(AGA)	0.023260008
Apiotrichum_akiyoshidainum_HP2023	Ser	TCT	Ser(TCT)	AGA	Ser(AGA)	0.084420088
Apiotrichum_akiyoshidainum_HP2023	Ser	TCT	Ser(TCT)	AGA	Ser(AGA)	0.011494759
Apiotrichum_akiyoshidainum_HP2023	Ser	TCT	Ser(TCT)	AGA	Ser(AGA)	0.098265865
Apiotrichum_akiyoshidainum_HP2023	Ser	TCT	Ser(TCT)	AGA	Ser(AGA)	0.011494759
Apiotrichum_akiyoshidainum_HP2023	Ser	TCT	Ser(TCT)	AGA	Ser(AGA)	0.011494759
Apiotrichum_akiyoshidainum_HP2023	Ser	TCT	Ser(TCT)	AGA	Ser(AGA)	0.097578742
Apiotrichum_akiyoshidainum_HP2023	Ser	TCT	Ser(TCT)	AGA	Ser(AGA)	0.011494759
Apiotrichum_akiyoshidainum_HP2023	Ser	TCT	Ser(TCT)	AGA	Ser(AGA)	0.097578742
Apiotrichum_akiyoshidainum_HP2023	Ser	TCT	Ser(TCT)	AGA	Ser(AGA)	0
Apiotrichum_akiyoshidainum_HP2023	Ser	TCT	Ser(TCT)	AGA	Ser(AGA)	0.011494759
Apiotrichum_akiyoshidainum_HP2023	Ser	TCT	Ser(TCT)	AGA	Ser(AGA)	0.023260008
Apiotrichum_akiyoshidainum_HP2023	Ser	TCT	Ser(TCT)	AGA	Ser(AGA)	0.011494759
Apiotrichum_akiyoshidainum_HP2023	Ser	TCT	Ser(TCT)	AGA	Ser(AGA)	0.111093078
Apiotrichum_akiyoshidainum_HP2023	Ser	TCT	Ser(TCT)	AGA	Ser(AGA)	0.011494759
Apiotrichum_akiyoshidainum_HP2023	Ser	TCT	Ser(TCT)	AGA	Ser(AGA)	0.011494759
Apiotrichum_akiyoshidainum_HP2023	Ser	TCT	Ser(TCT)	AGA	Ser(AGA)	0.084931741
Apiotrichum_akiyoshidainum_HP2023	Ser	TCT	Ser(TCT)	AGA	Ser(AGA)	0.011494759
Apiotrichum_akiyoshidainum_HP2023	Ser	TCT	Ser(TCT)	AGA	Ser(AGA)	0.011494759
Apiotrichum_akiyoshidainum_HP2023	Ser	TCT	Ser(TCT)	AGA	Ser(AGA)	0.011494759
Apiotrichum_akiyoshidainum_HP2023	Ser	TCT	Ser(TCT)	AGA	Ser(AGA)	0.111965352
Apiotrichum_akiyoshidainum_HP2023	Ser	TCT	Ser(TCT)	AGA	Ser(AGA)	0.111093078
Apiotrichum_akiyoshidainum_HP2023	Ser	TCT	Ser(TCT)	AGA	Ser(AGA)	0.011494759
Apiotrichum_akiyoshidainum_HP2023	Ser	TCT	Ser(TCT)	AGA	Ser(AGA)	0.097578742
Apiotrichum_akiyoshidainum_HP2023	Ser	TCT	Ser(TCT)	AGA	Ser(AGA)	0.084931741
Apiotrichum_akiyoshidainum_HP2023	Ser	TCT	Ser(TCT)	AGA	Ser(AGA)	0
Apiotrichum_akiyoshidainum_HP2023	Ser	TCT	Ser(TCT)	AGA	Ser(AGA)	0
Apiotrichum_akiyoshidainum_HP2023	Ser	TCT	Ser(TCT)	AGA	Ser(AGA)	0.084420088
Apiotrichum_akiyoshidainum_HP2023	Ser	TCT	Ser(TCT)	AGA	Ser(AGA)	0.023260008
Apiotrichum_akiyoshidainum_HP2023	Ser	TCT	Ser(TCT)	AGA	Ser(AGA)	0.084420088
Apiotrichum_akiyoshidainum_HP2023	Ser	TCT	Ser(TCT)	AGA	Ser(AGA)	0.011494759
Apiotrichum_akiyoshidainum_HP2023	Ser	TCT	Ser(TCT)	AGA	Ser(AGA)	0
Apiotrichum_akiyoshidainum_HP2023	Ser	TCT	Ser(TCT)	AGA	Ser(AGA)	0.011494759
Apiotrichum_akiyoshidainum_HP2023	Ser	TCT	Ser(TCT)	AGA	Ser(AGA)	0
Apiotrichum_akiyoshidainum_HP2023	Ser	TCT	Ser(TCT)	AGA	Ser(AGA)	0.097578742
Apiotrichum_akiyoshidainum_HP2023	Ser	TCT	Ser(TCT)	AGA	Ser(AGA)	0
Apiotrichum_akiyoshidainum_HP2023	Ser	TCT	Ser(TCT)	AGA	Ser(AGA)	0
Apiotrichum_akiyoshidainum_HP2023	Ser	TCT	Ser(TCT)	AGA	Ser(AGA)	0.098265865
Apiotrichum_akiyoshidainum_HP2023	Ser	TCT	Ser(TCT)	AGA	Ser(AGA)	0
Apiotrichum_akiyoshidainum_HP2023	Ser	TCT	Ser(TCT)	AGA	Ser(AGA)	0
Apiotrichum_akiyoshidainum_HP2023	Ser	TCT	Ser(TCT)	AGA	Ser(AGA)	0
Apiotrichum_akiyoshidainum_HP2023	Ser	TCT	Ser(TCT)	AGA	Ser(AGA)	0.098265865
Apiotrichum_akiyoshidainum_HP2023	Ser	TCT	Ser(TCT)	AGA	Ser(AGA)	0.097578742
Apiotrichum_akiyoshidainum_HP2023	Ser	TCT	Ser(TCT)	AGA	Ser(AGA)	0.023260008
Apiotrichum_akiyoshidainum_HP2023	Ser	TCT	Ser(TCT)	AGA	Ser(AGA)	0.084420088
Apiotrichum_akiyoshidainum_HP2023	Ser	TCT	Ser(TCT)	AGA	Ser(AGA)	0.084931741
Apiotrichum_akiyoshidainum_HP2023	Ser	TCT	Ser(TCT)	AGA	Ser(AGA)	0.084931741
Apiotrichum_akiyoshidainum_HP2023	Ser	TCT	Ser(TCT)	AGA	Ser(AGA)	0.011461727
Apiotrichum_akiyoshidainum_HP2023	Ser	TCT	Ser(TCT)	AGA	Ser(AGA)	0.111965352
Apiotrichum_akiyoshidainum_HP2023	Ser	TCT	Ser(TCT)	AGA	Ser(AGA)	0.023090159
Apiotrichum_akiyoshidainum_HP2023	Ser	TCT	Ser(TCT)	AGA	Ser(AGA)	0.098265865
Apiotrichum_akiyoshidainum_HP2023	Ser	TCT	Ser(TCT)	AGA	Ser(AGA)	0.084931741
Apiotrichum_akiyoshidainum_HP2023	Ser	TCT	Ser(TCT)	AGA	Ser(AGA)	0.098265865
Apiotrichum_akiyoshidainum_HP2023	Ser	TCT	Ser(TCT)	AGA	Ser(AGA)	0.084931741
Apiotrichum_akiyoshidainum_HP2023	Ser	TCT	Ser(TCT)	AGA	Ser(AGA)	0.011461727
Apiotrichum_akiyoshidainum_HP2023	Ser	TCT	Ser(TCT)	AGA	Ser(AGA)	0.084931741
Apiotrichum_akiyoshidainum_HP2023	Ser	TCT	Ser(TCT)	AGA	Ser(AGA)	0.084931741
Apiotrichum_akiyoshidainum_HP2023	Ser	TCT	Ser(TCT)	AGA	Ser(AGA)	0.138248331
Apiotrichum_akiyoshidainum_HP2023	Ser	TCT	Ser(TCT)	AGA	Ser(AGA)	0.084931741
Apiotrichum_akiyoshidainum_HP2023	Ser	TCT	Ser(TCT)	AGA	Ser(AGA)	0.084931741
Apiotrichum_akiyoshidainum_HP2023	Ser	TCT	Ser(TCT)	AGA	Ser(AGA)	0.084931741
Apiotrichum_akiyoshidainum_HP2023	Ser	TCT	Ser(TCT)	AGA	Ser(AGA)	0.035308784
Apiotrichum_akiyoshidainum_HP2023	Ser	TCT	Ser(TCT)	AGA	Ser(AGA)	0.011461727
Apiotrichum_akiyoshidainum_HP2023	Ser	TCT	Ser(TCT)	AGA	Ser(AGA)	0.111965352
Apiotrichum_akiyoshidainum_HP2023	Ser	TCT	Ser(TCT)	AGA	Ser(AGA)	0.034995483
Apiotrichum_akiyoshidainum_HP2023	Ser	TCT	Ser(TCT)	AGA	Ser(AGA)	0
Apiotrichum_akiyoshidainum_HP2023	Ser	TCT	Ser(TCT)	AGA	Ser(AGA)	0.084420088
Apiotrichum_akiyoshidainum_HP2023	Ser	TCT	Ser(TCT)	AGA	Ser(AGA)	0.023260008
Apiotrichum_akiyoshidainum_HP2023	Ser	TCT	Ser(TCT)	AGA	Ser(AGA)	0.084420088
Apiotrichum_akiyoshidainum_HP2023	Ser	TCT	Ser(TCT)	AGA	Ser(AGA)	0.011494759
Apiotrichum_akiyoshidainum_HP2023	Ser	TCT	Ser(TCT)	AGA	Ser(AGA)	0
Apiotrichum_akiyoshidainum_HP2023	Ser	TCT	Ser(TCT)	AGA	Ser(AGA)	0.011494759
Apiotrichum_akiyoshidainum_HP2023	Ser	TCT	Ser(TCT)	AGA	Ser(AGA)	0
Apiotrichum_akiyoshidainum_HP2023	Ser	TCT	Ser(TCT)	AGA	Ser(AGA)	0.097578742
Apiotrichum_akiyoshidainum_HP2023	Ser	TCT	Ser(TCT)	AGA	Ser(AGA)	0
Apiotrichum_akiyoshidainum_HP2023	Ser	TCT	Ser(TCT)	AGA	Ser(AGA)	0
Apiotrichum_akiyoshidainum_HP2023	Ser	TCT	Ser(TCT)	AGA	Ser(AGA)	0.098265865
Apiotrichum_akiyoshidainum_HP2023	Ser	TCT	Ser(TCT)	AGA	Ser(AGA)	0
Apiotrichum_akiyoshidainum_HP2023	Ser	TCT	Ser(TCT)	AGA	Ser(AGA)	0
Apiotrichum_akiyoshidainum_HP2023	Ser	TCT	Ser(TCT)	AGA	Ser(AGA)	0
Apiotrichum_akiyoshidainum_HP2023	Ser	TCT	Ser(TCT)	AGA	Ser(AGA)	0.098265865
Apiotrichum_akiyoshidainum_HP2023	Ser	TCT	Ser(TCT)	AGA	Ser(AGA)	0.097578742
Apiotrichum_akiyoshidainum_HP2023	Ser	TCT	Ser(TCT)	AGA	Ser(AGA)	0.023260008
Apiotrichum_akiyoshidainum_HP2023	Ser	TCT	Ser(TCT)	AGA	Ser(AGA)	0.084420088
Apiotrichum_akiyoshidainum_HP2023	Ser	TCT	Ser(TCT)	AGA	Ser(AGA)	0.084420088
Apiotrichum_akiyoshidainum_HP2023	Ser	TCT	Ser(TCT)	AGA	Ser(AGA)	0.023260008
Apiotrichum_akiyoshidainum_HP2023	Ser	TCT	Ser(TCT)	AGA	Ser(AGA)	0.084420088
Apiotrichum_akiyoshidainum_HP2023	Ser	TCT	Ser(TCT)	AGA	Ser(AGA)	0.011494759
Apiotrichum_akiyoshidainum_HP2023	Ser	TCT	Ser(TCT)	AGA	Ser(AGA)	0
Apiotrichum_akiyoshidainum_HP2023	Ser	TCT	Ser(TCT)	AGA	Ser(AGA)	0.011494759
Apiotrichum_akiyoshidainum_HP2023	Ser	TCT	Ser(TCT)	AGA	Ser(AGA)	0
Apiotrichum_akiyoshidainum_HP2023	Ser	TCT	Ser(TCT)	AGA	Ser(AGA)	0.097578742
Apiotrichum_akiyoshidainum_HP2023	Ser	TCT	Ser(TCT)	AGA	Ser(AGA)	0
Apiotrichum_akiyoshidainum_HP2023	Ser	TCT	Ser(TCT)	AGA	Ser(AGA)	0
Apiotrichum_akiyoshidainum_HP2023	Ser	TCT	Ser(TCT)	AGA	Ser(AGA)	0.098265865
Apiotrichum_akiyoshidainum_HP2023	Ser	TCT	Ser(TCT)	AGA	Ser(AGA)	0
Apiotrichum_akiyoshidainum_HP2023	Ser	TCT	Ser(TCT)	AGA	Ser(AGA)	0
Apiotrichum_akiyoshidainum_HP2023	Ser	TCT	Ser(TCT)	AGA	Ser(AGA)	0
Apiotrichum_akiyoshidainum_HP2023	Ser	TCT	Ser(TCT)	AGA	Ser(AGA)	0.098265865
Apiotrichum_akiyoshidainum_HP2023	Ser	TCT	Ser(TCT)	AGA	Ser(AGA)	0.097578742
Apiotrichum_akiyoshidainum_HP2023	Ser	TCT	Ser(TCT)	AGA	Ser(AGA)	0.023260008
Apiotrichum_akiyoshidainum_HP2023	Ser	TCT	Ser(TCT)	AGA	Ser(AGA)	0.084420088
Apiotrichum_akiyoshidainum_HP2023	Ser	TCT	Ser(TCT)	AGA	Ser(AGA)	0.111093078
Apiotrichum_akiyoshidainum_HP2023	Ser	TCT	Ser(TCT)	AGA	Ser(AGA)	0.023124763
Apiotrichum_akiyoshidainum_HP2023	Ser	TCT	Ser(TCT)	AGA	Ser(AGA)	0.097578742
Apiotrichum_akiyoshidainum_HP2023	Ser	TCT	Ser(TCT)	AGA	Ser(AGA)	0.084420088
Apiotrichum_akiyoshidainum_HP2023	Ser	TCT	Ser(TCT)	AGA	Ser(AGA)	0.097578742
Apiotrichum_akiyoshidainum_HP2023	Ser	TCT	Ser(TCT)	AGA	Ser(AGA)	0.084420088
Apiotrichum_akiyoshidainum_HP2023	Ser	TCT	Ser(TCT)	AGA	Ser(AGA)	0.023124763
Apiotrichum_akiyoshidainum_HP2023	Ser	TCT	Ser(TCT)	AGA	Ser(AGA)	0.084420088
Apiotrichum_akiyoshidainum_HP2023	Ser	TCT	Ser(TCT)	AGA	Ser(AGA)	0.084420088
Apiotrichum_akiyoshidainum_HP2023	Ser	TCT	Ser(TCT)	AGA	Ser(AGA)	0.139269547
Apiotrichum_akiyoshidainum_HP2023	Ser	TCT	Ser(TCT)	AGA	Ser(AGA)	0.084420088
Apiotrichum_akiyoshidainum_HP2023	Ser	TCT	Ser(TCT)	AGA	Ser(AGA)	0.084420088
Apiotrichum_akiyoshidainum_HP2023	Ser	TCT	Ser(TCT)	AGA	Ser(AGA)	0.084420088
Apiotrichum_akiyoshidainum_HP2023	Ser	TCT	Ser(TCT)	AGA	Ser(AGA)	0.034995483
Apiotrichum_akiyoshidainum_HP2023	Ser	TCT	Ser(TCT)	AGA	Ser(AGA)	0.023124763
Apiotrichum_akiyoshidainum_HP2023	Ser	TCT	Ser(TCT)	AGA	Ser(AGA)	0.111093078
Apiotrichum_akiyoshidainum_HP2023	Ser	TCT	Ser(TCT)	AGA	Ser(AGA)	0.034890012
Apiotrichum_akiyoshidainum_HP2023	Ser	TCT	Ser(TCT)	AGA	Ser(AGA)	0.111093078
Apiotrichum_akiyoshidainum_HP2023	Ser	TCT	Ser(TCT)	AGA	Ser(AGA)	0.011494759
Apiotrichum_akiyoshidainum_HP2023	Ser	TCT	Ser(TCT)	AGA	Ser(AGA)	0.023260008
Apiotrichum_akiyoshidainum_HP2023	Ser	TCT	Ser(TCT)	AGA	Ser(AGA)	0.011494759
Apiotrichum_akiyoshidainum_HP2023	Ser	TCT	Ser(TCT)	AGA	Ser(AGA)	0.023260008
Apiotrichum_akiyoshidainum_HP2023	Ser	TCT	Ser(TCT)	AGA	Ser(AGA)	0.124982861
Apiotrichum_akiyoshidainum_HP2023	Ser	TCT	Ser(TCT)	AGA	Ser(AGA)	0.023260008
Apiotrichum_akiyoshidainum_HP2023	Ser	TCT	Ser(TCT)	AGA	Ser(AGA)	0.023260008
Apiotrichum_akiyoshidainum_HP2023	Ser	TCT	Ser(TCT)	AGA	Ser(AGA)	0.098265865
Apiotrichum_akiyoshidainum_HP2023	Ser	TCT	Ser(TCT)	AGA	Ser(AGA)	0.023260008
Apiotrichum_akiyoshidainum_HP2023	Ser	TCT	Ser(TCT)	AGA	Ser(AGA)	0.023260008
Apiotrichum_akiyoshidainum_HP2023	Ser	TCT	Ser(TCT)	AGA	Ser(AGA)	0.023260008
Apiotrichum_akiyoshidainum_HP2023	Ser	TCT	Ser(TCT)	AGA	Ser(AGA)	0.12605079
Apiotrichum_akiyoshidainum_HP2023	Ser	TCT	Ser(TCT)	AGA	Ser(AGA)	0.124982861
Apiotrichum_akiyoshidainum_HP2023	Ser	TCT	Ser(TCT)	AGA	Ser(AGA)	0
Apiotrichum_akiyoshidainum_HP2023	Ser	TCT	Ser(TCT)	AGA	Ser(AGA)	0.111093078
Apiotrichum_akiyoshidainum_HP2023	Ser	TCT	Ser(TCT)	AGA	Ser(AGA)	0.097578742
Apiotrichum_akiyoshidainum_HP2023	Ser	TCT	Ser(TCT)	AGA	Ser(AGA)	0.084420088
Apiotrichum_akiyoshidainum_HP2023	Ser	TCT	Ser(TCT)	AGA	Ser(AGA)	0.097578742
Apiotrichum_akiyoshidainum_HP2023	Ser	TCT	Ser(TCT)	AGA	Ser(AGA)	0.084420088
Apiotrichum_akiyoshidainum_HP2023	Ser	TCT	Ser(TCT)	AGA	Ser(AGA)	0.011494759
Apiotrichum_akiyoshidainum_HP2023	Ser	TCT	Ser(TCT)	AGA	Ser(AGA)	0.084420088
Apiotrichum_akiyoshidainum_HP2023	Ser	TCT	Ser(TCT)	AGA	Ser(AGA)	0.084420088
Apiotrichum_akiyoshidainum_HP2023	Ser	TCT	Ser(TCT)	AGA	Ser(AGA)	0.137485466
Apiotrichum_akiyoshidainum_HP2023	Ser	TCT	Ser(TCT)	AGA	Ser(AGA)	0.084420088
Apiotrichum_akiyoshidainum_HP2023	Ser	TCT	Ser(TCT)	AGA	Ser(AGA)	0.084420088
Apiotrichum_akiyoshidainum_HP2023	Ser	TCT	Ser(TCT)	AGA	Ser(AGA)	0.084420088
Apiotrichum_akiyoshidainum_HP2023	Ser	TCT	Ser(TCT)	AGA	Ser(AGA)	0.023090159
Apiotrichum_akiyoshidainum_HP2023	Ser	TCT	Ser(TCT)	AGA	Ser(AGA)	0.011494759
Apiotrichum_akiyoshidainum_HP2023	Ser	TCT	Ser(TCT)	AGA	Ser(AGA)	0.111093078
Apiotrichum_akiyoshidainum_HP2023	Ser	TCT	Ser(TCT)	AGA	Ser(AGA)	0.034890012
Apiotrichum_akiyoshidainum_HP2023	Ser	TCT	Ser(TCT)	AGA	Ser(AGA)	0.011494759
Apiotrichum_akiyoshidainum_HP2023	Ser	TCT	Ser(TCT)	AGA	Ser(AGA)	0.023260008
Apiotrichum_akiyoshidainum_HP2023	Ser	TCT	Ser(TCT)	AGA	Ser(AGA)	0.011494759
Apiotrichum_akiyoshidainum_HP2023	Ser	TCT	Ser(TCT)	AGA	Ser(AGA)	0.111093078
Apiotrichum_akiyoshidainum_HP2023	Ser	TCT	Ser(TCT)	AGA	Ser(AGA)	0.011494759
Apiotrichum_akiyoshidainum_HP2023	Ser	TCT	Ser(TCT)	AGA	Ser(AGA)	0.011494759
Apiotrichum_akiyoshidainum_HP2023	Ser	TCT	Ser(TCT)	AGA	Ser(AGA)	0.084931741
Apiotrichum_akiyoshidainum_HP2023	Ser	TCT	Ser(TCT)	AGA	Ser(AGA)	0.011494759
Apiotrichum_akiyoshidainum_HP2023	Ser	TCT	Ser(TCT)	AGA	Ser(AGA)	0.011494759
Apiotrichum_akiyoshidainum_HP2023	Ser	TCT	Ser(TCT)	AGA	Ser(AGA)	0.011494759
Apiotrichum_akiyoshidainum_HP2023	Ser	TCT	Ser(TCT)	AGA	Ser(AGA)	0.111965352
Apiotrichum_akiyoshidainum_HP2023	Ser	TCT	Ser(TCT)	AGA	Ser(AGA)	0.111093078
Apiotrichum_akiyoshidainum_HP2023	Ser	TCT	Ser(TCT)	AGA	Ser(AGA)	0.011494759
Apiotrichum_akiyoshidainum_HP2023	Ser	TCT	Ser(TCT)	AGA	Ser(AGA)	0.097578742
Apiotrichum_akiyoshidainum_HP2023	Ser	TCT	Ser(TCT)	AGA	Ser(AGA)	0.011494759
Apiotrichum_akiyoshidainum_HP2023	Ser	TCT	Ser(TCT)	AGA	Ser(AGA)	0
Apiotrichum_akiyoshidainum_HP2023	Ser	TCT	Ser(TCT)	AGA	Ser(AGA)	0.097578742
Apiotrichum_akiyoshidainum_HP2023	Ser	TCT	Ser(TCT)	AGA	Ser(AGA)	0
Apiotrichum_akiyoshidainum_HP2023	Ser	TCT	Ser(TCT)	AGA	Ser(AGA)	0
Apiotrichum_akiyoshidainum_HP2023	Ser	TCT	Ser(TCT)	AGA	Ser(AGA)	0.098265865
Apiotrichum_akiyoshidainum_HP2023	Ser	TCT	Ser(TCT)	AGA	Ser(AGA)	0
Apiotrichum_akiyoshidainum_HP2023	Ser	TCT	Ser(TCT)	AGA	Ser(AGA)	0
Apiotrichum_akiyoshidainum_HP2023	Ser	TCT	Ser(TCT)	AGA	Ser(AGA)	0
Apiotrichum_akiyoshidainum_HP2023	Ser	TCT	Ser(TCT)	AGA	Ser(AGA)	0.098265865
Apiotrichum_akiyoshidainum_HP2023	Ser	TCT	Ser(TCT)	AGA	Ser(AGA)	0.097578742
Apiotrichum_akiyoshidainum_HP2023	Ser	TCT	Ser(TCT)	AGA	Ser(AGA)	0.023260008
Apiotrichum_akiyoshidainum_HP2023	Ser	TCT	Ser(TCT)	AGA	Ser(AGA)	0.084420088
Apiotrichum_akiyoshidainum_HP2023	Ser	TCT	Ser(TCT)	AGA	Ser(AGA)	0.011494759
Apiotrichum_akiyoshidainum_HP2023	Ser	TCT	Ser(TCT)	AGA	Ser(AGA)	0.111093078
Apiotrichum_akiyoshidainum_HP2023	Ser	TCT	Ser(TCT)	AGA	Ser(AGA)	0.011494759
Apiotrichum_akiyoshidainum_HP2023	Ser	TCT	Ser(TCT)	AGA	Ser(AGA)	0.011494759
Apiotrichum_akiyoshidainum_HP2023	Ser	TCT	Ser(TCT)	AGA	Ser(AGA)	0.111965352
Apiotrichum_akiyoshidainum_HP2023	Ser	TCT	Ser(TCT)	AGA	Ser(AGA)	0.011494759
Apiotrichum_akiyoshidainum_HP2023	Ser	TCT	Ser(TCT)	AGA	Ser(AGA)	0.011494759
Apiotrichum_akiyoshidainum_HP2023	Ser	TCT	Ser(TCT)	AGA	Ser(AGA)	0.011494759
Apiotrichum_akiyoshidainum_HP2023	Ser	TCT	Ser(TCT)	AGA	Ser(AGA)	0.111965352
Apiotrichum_akiyoshidainum_HP2023	Ser	TCT	Ser(TCT)	AGA	Ser(AGA)	0.111093078
Apiotrichum_akiyoshidainum_HP2023	Ser	TCT	Ser(TCT)	AGA	Ser(AGA)	0.011494759
Apiotrichum_akiyoshidainum_HP2023	Ser	TCT	Ser(TCT)	AGA	Ser(AGA)	0.097578742
Apiotrichum_akiyoshidainum_HP2023	Ser	TCT	Ser(TCT)	AGA	Ser(AGA)	0.097578742
Apiotrichum_akiyoshidainum_HP2023	Ser	TCT	Ser(TCT)	AGA	Ser(AGA)	0
Apiotrichum_akiyoshidainum_HP2023	Ser	TCT	Ser(TCT)	AGA	Ser(AGA)	0
Apiotrichum_akiyoshidainum_HP2023	Ser	TCT	Ser(TCT)	AGA	Ser(AGA)	0.098265865
Apiotrichum_akiyoshidainum_HP2023	Ser	TCT	Ser(TCT)	AGA	Ser(AGA)	0
Apiotrichum_akiyoshidainum_HP2023	Ser	TCT	Ser(TCT)	AGA	Ser(AGA)	0
Apiotrichum_akiyoshidainum_HP2023	Ser	TCT	Ser(TCT)	AGA	Ser(AGA)	0
Apiotrichum_akiyoshidainum_HP2023	Ser	TCT	Ser(TCT)	AGA	Ser(AGA)	0.098265865
Apiotrichum_akiyoshidainum_HP2023	Ser	TCT	Ser(TCT)	AGA	Ser(AGA)	0.097578742
Apiotrichum_akiyoshidainum_HP2023	Ser	TCT	Ser(TCT)	AGA	Ser(AGA)	0.023260008
Apiotrichum_akiyoshidainum_HP2023	Ser	TCT	Ser(TCT)	AGA	Ser(AGA)	0.084420088
Apiotrichum_akiyoshidainum_HP2023	Ser	TCT	Ser(TCT)	AGA	Ser(AGA)	0.097578742
Apiotrichum_akiyoshidainum_HP2023	Ser	TCT	Ser(TCT)	AGA	Ser(AGA)	0.097578742
Apiotrichum_akiyoshidainum_HP2023	Ser	TCT	Ser(TCT)	AGA	Ser(AGA)	0.137485466
Apiotrichum_akiyoshidainum_HP2023	Ser	TCT	Ser(TCT)	AGA	Ser(AGA)	0.097578742
Apiotrichum_akiyoshidainum_HP2023	Ser	TCT	Ser(TCT)	AGA	Ser(AGA)	0.097578742
Apiotrichum_akiyoshidainum_HP2023	Ser	TCT	Ser(TCT)	AGA	Ser(AGA)	0.097578742
Apiotrichum_akiyoshidainum_HP2023	Ser	TCT	Ser(TCT)	AGA	Ser(AGA)	0.034995483
Apiotrichum_akiyoshidainum_HP2023	Ser	TCT	Ser(TCT)	AGA	Ser(AGA)	0
Apiotrichum_akiyoshidainum_HP2023	Ser	TCT	Ser(TCT)	AGA	Ser(AGA)	0.124982861
Apiotrichum_akiyoshidainum_HP2023	Ser	TCT	Ser(TCT)	AGA	Ser(AGA)	0.046938788
Apiotrichum_akiyoshidainum_HP2023	Ser	TCT	Ser(TCT)	AGA	Ser(AGA)	0
Apiotrichum_akiyoshidainum_HP2023	Ser	TCT	Ser(TCT)	AGA	Ser(AGA)	0.098265865
Apiotrichum_akiyoshidainum_HP2023	Ser	TCT	Ser(TCT)	AGA	Ser(AGA)	0
Apiotrichum_akiyoshidainum_HP2023	Ser	TCT	Ser(TCT)	AGA	Ser(AGA)	0
Apiotrichum_akiyoshidainum_HP2023	Ser	TCT	Ser(TCT)	AGA	Ser(AGA)	0
Apiotrichum_akiyoshidainum_HP2023	Ser	TCT	Ser(TCT)	AGA	Ser(AGA)	0.098265865
Apiotrichum_akiyoshidainum_HP2023	Ser	TCT	Ser(TCT)	AGA	Ser(AGA)	0.097578742
Apiotrichum_akiyoshidainum_HP2023	Ser	TCT	Ser(TCT)	AGA	Ser(AGA)	0.023260008
Apiotrichum_akiyoshidainum_HP2023	Ser	TCT	Ser(TCT)	AGA	Ser(AGA)	0.084420088
Apiotrichum_akiyoshidainum_HP2023	Ser	TCT	Ser(TCT)	AGA	Ser(AGA)	0.098265865
Apiotrichum_akiyoshidainum_HP2023	Ser	TCT	Ser(TCT)	AGA	Ser(AGA)	0
Apiotrichum_akiyoshidainum_HP2023	Ser	TCT	Ser(TCT)	AGA	Ser(AGA)	0
Apiotrichum_akiyoshidainum_HP2023	Ser	TCT	Ser(TCT)	AGA	Ser(AGA)	0
Apiotrichum_akiyoshidainum_HP2023	Ser	TCT	Ser(TCT)	AGA	Ser(AGA)	0.098265865
Apiotrichum_akiyoshidainum_HP2023	Ser	TCT	Ser(TCT)	AGA	Ser(AGA)	0.097578742
Apiotrichum_akiyoshidainum_HP2023	Ser	TCT	Ser(TCT)	AGA	Ser(AGA)	0.023260008
Apiotrichum_akiyoshidainum_HP2023	Ser	TCT	Ser(TCT)	AGA	Ser(AGA)	0.084420088
Apiotrichum_akiyoshidainum_HP2023	Ser	TCT	Ser(TCT)	AGA	Ser(AGA)	0.098265865
Apiotrichum_akiyoshidainum_HP2023	Ser	TCT	Ser(TCT)	AGA	Ser(AGA)	0.098265865
Apiotrichum_akiyoshidainum_HP2023	Ser	TCT	Ser(TCT)	AGA	Ser(AGA)	0.098265865
Apiotrichum_akiyoshidainum_HP2023	Ser	TCT	Ser(TCT)	AGA	Ser(AGA)	0.110463406
Apiotrichum_akiyoshidainum_HP2023	Ser	TCT	Ser(TCT)	AGA	Ser(AGA)	0.137485466
Apiotrichum_akiyoshidainum_HP2023	Ser	TCT	Ser(TCT)	AGA	Ser(AGA)	0.098265865
Apiotrichum_akiyoshidainum_HP2023	Ser	TCT	Ser(TCT)	AGA	Ser(AGA)	0.124982861
Apiotrichum_akiyoshidainum_HP2023	Ser	TCT	Ser(TCT)	AGA	Ser(AGA)	0
Apiotrichum_akiyoshidainum_HP2023	Ser	TCT	Ser(TCT)	AGA	Ser(AGA)	0
Apiotrichum_akiyoshidainum_HP2023	Ser	TCT	Ser(TCT)	AGA	Ser(AGA)	0.098265865
Apiotrichum_akiyoshidainum_HP2023	Ser	TCT	Ser(TCT)	AGA	Ser(AGA)	0.097578742
Apiotrichum_akiyoshidainum_HP2023	Ser	TCT	Ser(TCT)	AGA	Ser(AGA)	0.023260008
Apiotrichum_akiyoshidainum_HP2023	Ser	TCT	Ser(TCT)	AGA	Ser(AGA)	0.084420088
Apiotrichum_akiyoshidainum_HP2023	Ser	TCT	Ser(TCT)	AGA	Ser(AGA)	0
Apiotrichum_akiyoshidainum_HP2023	Ser	TCT	Ser(TCT)	AGA	Ser(AGA)	0.098265865
Apiotrichum_akiyoshidainum_HP2023	Ser	TCT	Ser(TCT)	AGA	Ser(AGA)	0.097578742
Apiotrichum_akiyoshidainum_HP2023	Ser	TCT	Ser(TCT)	AGA	Ser(AGA)	0.023260008
Apiotrichum_akiyoshidainum_HP2023	Ser	TCT	Ser(TCT)	AGA	Ser(AGA)	0.084420088
Apiotrichum_akiyoshidainum_HP2023	Ser	TCT	Ser(TCT)	AGA	Ser(AGA)	0.098265865
Apiotrichum_akiyoshidainum_HP2023	Ser	TCT	Ser(TCT)	AGA	Ser(AGA)	0.097578742
Apiotrichum_akiyoshidainum_HP2023	Ser	TCT	Ser(TCT)	AGA	Ser(AGA)	0.023260008
Apiotrichum_akiyoshidainum_HP2023	Ser	TCT	Ser(TCT)	AGA	Ser(AGA)	0.084420088
Apiotrichum_akiyoshidainum_HP2023	Ser	TCT	Ser(TCT)	AGA	Ser(AGA)	0.034995483
Apiotrichum_akiyoshidainum_HP2023	Ser	TCT	Ser(TCT)	AGA	Ser(AGA)	0.12605079
Apiotrichum_akiyoshidainum_HP2023	Ser	TCT	Ser(TCT)	AGA	Ser(AGA)	0.023090159
Apiotrichum_akiyoshidainum_HP2023	Ser	TCT	Ser(TCT)	AGA	Ser(AGA)	0.124982861
Apiotrichum_akiyoshidainum_HP2023	Ser	TCT	Ser(TCT)	AGA	Ser(AGA)	0.046938788
Apiotrichum_akiyoshidainum_HP2023	Ser	TCT	Ser(TCT)	AGA	Ser(AGA)	0.111093078
Apiotrichum_akiyoshidainum_HP2023	Ser	TCA	Ser(TCA)	UGA	Ser(TGA)	0.397431052
Apiotrichum_akiyoshidainum_HP2023	Ser	TCA	Ser(TCA)	UGA	Ser(TGA)	0.637836297
Apiotrichum_akiyoshidainum_HP2023	Ser	TCA	Ser(TCA)	UGA	Ser(TGA)	0.637836297
Apiotrichum_akiyoshidainum_HP2023	Ser	TCA	Ser(TCA)	UGA	Ser(TGA)	0.684104042
Apiotrichum_akiyoshidainum_HP2023	Ser	TCA	Ser(TCA)	UGA	Ser(TGA)	0.684104042
Apiotrichum_akiyoshidainum_HP2023	Ser	TCA	Ser(TCA)	UGA	Ser(TGA)	0.604490609
Apiotrichum_akiyoshidainum_HP2023	Ser	TCA	Ser(TCA)	UGA	Ser(TGA)	1.10199188
Apiotrichum_akiyoshidainum_HP2023	Ser	TCA	Ser(TCA)	UGA	Ser(TGA)	1.10199188
Apiotrichum_akiyoshidainum_HP2023	Ser	TCA	Ser(TCA)	UGA	Ser(TGA)	0.873092267
Apiotrichum_akiyoshidainum_HP2023	Ser	TCA	Ser(TCA)	UGA	Ser(TGA)	0.873092267
Apiotrichum_akiyoshidainum_HP2023	Ser	TCA	Ser(TCA)	UGA	Ser(TGA)	1.164573451
Apiotrichum_akiyoshidainum_HP2023	Ser	TCA	Ser(TCA)	UGA	Ser(TGA)	0.026321867
Apiotrichum_akiyoshidainum_HP2023	Ser	TCA	Ser(TCA)	UGA	Ser(TGA)	0.720139534
Apiotrichum_akiyoshidainum_HP2023	Ser	TCA	Ser(TCA)	UGA	Ser(TGA)	0.720139534
Apiotrichum_akiyoshidainum_HP2023	Ser	TCA	Ser(TCA)	UGA	Ser(TGA)	0.012987743
Apiotrichum_akiyoshidainum_HP2023	Ser	TCA	Ser(TCA)	UGA	Ser(TGA)	0.689827223
Apiotrichum_akiyoshidainum_HP2023	Ser	TCA	Ser(TCA)	UGA	Ser(TGA)	0.689827223
Apiotrichum_akiyoshidainum_HP2023	Ser	TCA	Ser(TCA)	UGA	Ser(TGA)	0.012987743
Apiotrichum_akiyoshidainum_HP2023	Ser	TCA	Ser(TCA)	UGA	Ser(TGA)	0
Apiotrichum_akiyoshidainum_HP2023	Ser	TCA	Ser(TCA)	UGA	Ser(TGA)	0.689827223
Apiotrichum_akiyoshidainum_HP2023	Ser	TCA	Ser(TCA)	UGA	Ser(TGA)	0.689827223
Apiotrichum_akiyoshidainum_HP2023	Ser	TCG	Ser(TCG)	CGA	Ser(CGA)	0.051994857
Apiotrichum_akiyoshidainum_HP2023	Ser	TCG	Ser(TCG)	CGA	Ser(CGA)	0
Apiotrichum_akiyoshidainum_HP2023	Ser	TCG	Ser(TCG)	CGA	Ser(CGA)	0
Apiotrichum_akiyoshidainum_HP2023	Ser	TCG	Ser(TCG)	CGA	Ser(CGA)	0
Apiotrichum_akiyoshidainum_HP2023	Ser	TCG	Ser(TCG)	CGA	Ser(CGA)	0
Apiotrichum_akiyoshidainum_HP2023	Ser	TCG	Ser(TCG)	CGA	Ser(CGA)	0
Apiotrichum_akiyoshidainum_HP2023	Ser	TCG	Ser(TCG)	CGA	Ser(CGA)	0
Apiotrichum_akiyoshidainum_HP2023	Ser	TCG	Ser(TCG)	CGA	Ser(CGA)	0
Apiotrichum_akiyoshidainum_HP2023	Ser	TCG	Ser(TCG)	CGA	Ser(CGA)	0
Apiotrichum_akiyoshidainum_HP2023	Ser	TCG	Ser(TCG)	CGA	Ser(CGA)	0
Apiotrichum_akiyoshidainum_HP2023	Ser	TCG	Ser(TCG)	CGA	Ser(CGA)	0
Apiotrichum_akiyoshidainum_HP2023	Ser	TCG	Ser(TCG)	CGA	Ser(CGA)	0
Apiotrichum_akiyoshidainum_HP2023	Ser	TCG	Ser(TCG)	CGA	Ser(CGA)	0
Apiotrichum_akiyoshidainum_HP2023	Ser	TCG	Ser(TCG)	CGA	Ser(CGA)	0.012500651
Apiotrichum_akiyoshidainum_HP2023	Ser	TCG	Ser(TCG)	CGA	Ser(CGA)	0
Apiotrichum_akiyoshidainum_HP2023	Ser	TCG	Ser(TCG)	CGA	Ser(CGA)	0
Apiotrichum_akiyoshidainum_HP2023	Ser	TCG	Ser(TCG)	CGA	Ser(CGA)	0
Apiotrichum_akiyoshidainum_HP2023	Ser	TCG	Ser(TCG)	CGA	Ser(CGA)	0
Apiotrichum_akiyoshidainum_HP2023	Ser	TCG	Ser(TCG)	CGA	Ser(CGA)	0
Apiotrichum_akiyoshidainum_HP2023	Ser	TCG	Ser(TCG)	CGA	Ser(CGA)	0
Apiotrichum_akiyoshidainum_HP2023	Ser	TCG	Ser(TCG)	CGA	Ser(CGA)	0.080171325
Apiotrichum_akiyoshidainum_HP2023	Ser	TCG	Ser(TCG)	CGA	Ser(CGA)	0
Apiotrichum_akiyoshidainum_HP2023	Ser	TCG	Ser(TCG)	CGA	Ser(CGA)	0
Apiotrichum_akiyoshidainum_HP2023	Ser	TCG	Ser(TCG)	CGA	Ser(CGA)	0
Apiotrichum_akiyoshidainum_HP2023	Ser	TCG	Ser(TCG)	CGA	Ser(CGA)	0
Apiotrichum_akiyoshidainum_HP2023	Ser	TCG	Ser(TCG)	CGA	Ser(CGA)	0
Apiotrichum_akiyoshidainum_HP2023	Ser	TCG	Ser(TCG)	CGA	Ser(CGA)	0
Apiotrichum_akiyoshidainum_HP2023	Ser	TCG	Ser(TCG)	CGA	Ser(CGA)	0
Apiotrichum_akiyoshidainum_HP2023	Ser	TCG	Ser(TCG)	CGA	Ser(CGA)	0.080171325
Apiotrichum_akiyoshidainum_HP2023	Ser	TCG	Ser(TCG)	CGA	Ser(CGA)	0
Apiotrichum_akiyoshidainum_HP2023	Ser	TCG	Ser(TCG)	CGA	Ser(CGA)	0
Apiotrichum_akiyoshidainum_HP2023	Ser	TCG	Ser(TCG)	CGA	Ser(CGA)	0
Apiotrichum_akiyoshidainum_HP2023	Ser	TCG	Ser(TCG)	CGA	Ser(CGA)	0.051994857
Apiotrichum_akiyoshidainum_HP2023	Ser	TCG	Ser(TCG)	CGA	Ser(CGA)	0
Apiotrichum_akiyoshidainum_HP2023	Ser	TCG	Ser(TCG)	CGA	Ser(CGA)	0
Apiotrichum_akiyoshidainum_HP2023	Ser	TCG	Ser(TCG)	CGA	Ser(CGA)	0
Apiotrichum_akiyoshidainum_HP2023	Ser	TCG	Ser(TCG)	CGA	Ser(CGA)	0.080171325
Apiotrichum_akiyoshidainum_HP2023	Ser	TCG	Ser(TCG)	CGA	Ser(CGA)	0.080171325
Apiotrichum_akiyoshidainum_HP2023	Ser	TCG	Ser(TCG)	CGA	Ser(CGA)	0.051994857
Apiotrichum_akiyoshidainum_HP2023	Ser	TCG	Ser(TCG)	CGA	Ser(CGA)	0
Apiotrichum_akiyoshidainum_HP2023	Ser	TCG	Ser(TCG)	CGA	Ser(CGA)	0
Apiotrichum_akiyoshidainum_HP2023	Ser	TCG	Ser(TCG)	CGA	Ser(CGA)	0
Apiotrichum_akiyoshidainum_HP2023	Ser	TCG	Ser(TCG)	CGA	Ser(CGA)	0.051994857
Apiotrichum_akiyoshidainum_HP2023	Ser	TCG	Ser(TCG)	CGA	Ser(CGA)	0
Apiotrichum_akiyoshidainum_HP2023	Ser	TCG	Ser(TCG)	CGA	Ser(CGA)	0.051994857
Apiotrichum_akiyoshidainum_HP2023	Ser	TCG	Ser(TCG)	CGA	Ser(CGA)	0.051994857
Apiotrichum_akiyoshidainum_HP2023	Ser	TCG	Ser(TCG)	CGA	Ser(CGA)	0.051994857
Apiotrichum_akiyoshidainum_HP2023	Ser	TCG	Ser(TCG)	CGA	Ser(CGA)	0.051994857
Apiotrichum_akiyoshidainum_HP2023	Ser	TCG	Ser(TCG)	CGA	Ser(CGA)	0.051994857
Apiotrichum_akiyoshidainum_HP2023	Ser	TCG	Ser(TCG)	CGA	Ser(CGA)	0.051994857
Apiotrichum_akiyoshidainum_HP2023	Ser	TCG	Ser(TCG)	CGA	Ser(CGA)	0.051994857
Apiotrichum_akiyoshidainum_HP2023	Ser	TCG	Ser(TCG)	CGA	Ser(CGA)	0.051994857
Apiotrichum_akiyoshidainum_HP2023	Ser	TCG	Ser(TCG)	CGA	Ser(CGA)	0.051994857
Apiotrichum_akiyoshidainum_HP2023	Ser	TCG	Ser(TCG)	CGA	Ser(CGA)	0.051994857
Apiotrichum_akiyoshidainum_HP2023	Ser	TCG	Ser(TCG)	CGA	Ser(CGA)	0.051994857
Apiotrichum_akiyoshidainum_HP2023	Ser	TCG	Ser(TCG)	CGA	Ser(CGA)	0.051994857
Apiotrichum_akiyoshidainum_HP2023	Ser	TCG	Ser(TCG)	CGA	Ser(CGA)	0.065884639
Apiotrichum_akiyoshidainum_HP2023	Ser	TCG	Ser(TCG)	CGA	Ser(CGA)	0.051994857
Apiotrichum_akiyoshidainum_HP2023	Ser	TCG	Ser(TCG)	CGA	Ser(CGA)	0.051994857
Apiotrichum_akiyoshidainum_HP2023	Ser	TCG	Ser(TCG)	CGA	Ser(CGA)	0.051994857
Apiotrichum_akiyoshidainum_HP2023	Ser	TCG	Ser(TCG)	CGA	Ser(CGA)	0.051994857
Apiotrichum_akiyoshidainum_HP2023	Ser	TCG	Ser(TCG)	CGA	Ser(CGA)	0.051994857
Apiotrichum_akiyoshidainum_HP2023	Ser	TCG	Ser(TCG)	CGA	Ser(CGA)	0.051994857
Apiotrichum_akiyoshidainum_HP2023	Ser	TCG	Ser(TCG)	CGA	Ser(CGA)	0.025321866
Apiotrichum_akiyoshidainum_HP2023	Ser	TCG	Ser(TCG)	CGA	Ser(CGA)	0.051994857
Apiotrichum_akiyoshidainum_HP2023	Ser	TCG	Ser(TCG)	CGA	Ser(CGA)	0.051994857
Apiotrichum_akiyoshidainum_HP2023	Ser	TCG	Ser(TCG)	CGA	Ser(CGA)	0.051994857
Apiotrichum_akiyoshidainum_HP2023	Ser	TCG	Ser(TCG)	CGA	Ser(CGA)	0.051994857
Apiotrichum_akiyoshidainum_HP2023	Ser	TCG	Ser(TCG)	CGA	Ser(CGA)	0.051994857
Apiotrichum_akiyoshidainum_HP2023	Ser	TCG	Ser(TCG)	CGA	Ser(CGA)	0.051994857
Apiotrichum_akiyoshidainum_HP2023	Ser	TCG	Ser(TCG)	CGA	Ser(CGA)	0.051994857
Apiotrichum_akiyoshidainum_HP2023	Ser	TCG	Ser(TCG)	CGA	Ser(CGA)	0.025321866
Apiotrichum_akiyoshidainum_HP2023	Ser	TCG	Ser(TCG)	CGA	Ser(CGA)	0.051994857
Apiotrichum_akiyoshidainum_HP2023	Ser	TCG	Ser(TCG)	CGA	Ser(CGA)	0.051994857
Apiotrichum_akiyoshidainum_HP2023	Ser	TCG	Ser(TCG)	CGA	Ser(CGA)	0.051994857
Apiotrichum_akiyoshidainum_HP2023	Ser	TCG	Ser(TCG)	CGA	Ser(CGA)	0
Apiotrichum_akiyoshidainum_HP2023	Ser	TCG	Ser(TCG)	CGA	Ser(CGA)	0.051994857
Apiotrichum_akiyoshidainum_HP2023	Ser	TCG	Ser(TCG)	CGA	Ser(CGA)	0.051994857
Apiotrichum_akiyoshidainum_HP2023	Ser	TCG	Ser(TCG)	CGA	Ser(CGA)	0.051994857
Apiotrichum_akiyoshidainum_HP2023	Ser	TCG	Ser(TCG)	CGA	Ser(CGA)	0.025321866
Apiotrichum_akiyoshidainum_HP2023	Ser	TCG	Ser(TCG)	CGA	Ser(CGA)	0.025321866
Apiotrichum_akiyoshidainum_HP2023	Ser	TCG	Ser(TCG)	CGA	Ser(CGA)	0
Apiotrichum_akiyoshidainum_HP2023	Ser	TCG	Ser(TCG)	CGA	Ser(CGA)	0.051994857
Apiotrichum_akiyoshidainum_HP2023	Ser	TCG	Ser(TCG)	CGA	Ser(CGA)	0.051994857
Apiotrichum_akiyoshidainum_HP2023	Ser	TCG	Ser(TCG)	CGA	Ser(CGA)	0.051994857
Apiotrichum_akiyoshidainum_HP2023	Ser	TCG	Ser(TCG)	CGA	Ser(CGA)	0
Apiotrichum_akiyoshidainum_HP2023	Ser	TCG	Ser(TCG)	CGA	Ser(CGA)	0.051994857
Apiotrichum_akiyoshidainum_HP2023	Ser	TCG	Ser(TCG)	CGA	Ser(CGA)	0
Apiotrichum_akiyoshidainum_HP2023	Ser	TCG	Ser(TCG)	CGA	Ser(CGA)	0
Apiotrichum_akiyoshidainum_HP2023	Ser	TCG	Ser(TCG)	CGA	Ser(CGA)	0
Apiotrichum_akiyoshidainum_HP2023	Ser	TCG	Ser(TCG)	CGA	Ser(CGA)	0
Apiotrichum_akiyoshidainum_HP2023	Ser	TCG	Ser(TCG)	CGA	Ser(CGA)	0
Apiotrichum_akiyoshidainum_HP2023	Ser	TCG	Ser(TCG)	CGA	Ser(CGA)	0
Apiotrichum_akiyoshidainum_HP2023	Ser	TCG	Ser(TCG)	CGA	Ser(CGA)	0
Apiotrichum_akiyoshidainum_HP2023	Ser	TCG	Ser(TCG)	CGA	Ser(CGA)	0
Apiotrichum_akiyoshidainum_HP2023	Ser	TCG	Ser(TCG)	CGA	Ser(CGA)	0
Apiotrichum_akiyoshidainum_HP2023	Ser	TCG	Ser(TCG)	CGA	Ser(CGA)	0
Apiotrichum_akiyoshidainum_HP2023	Ser	TCG	Ser(TCG)	CGA	Ser(CGA)	0
Apiotrichum_akiyoshidainum_HP2023	Ser	TCG	Ser(TCG)	CGA	Ser(CGA)	0.012500651
Apiotrichum_akiyoshidainum_HP2023	Ser	TCG	Ser(TCG)	CGA	Ser(CGA)	0
Apiotrichum_akiyoshidainum_HP2023	Ser	TCG	Ser(TCG)	CGA	Ser(CGA)	0
Apiotrichum_akiyoshidainum_HP2023	Ser	TCG	Ser(TCG)	CGA	Ser(CGA)	0
Apiotrichum_akiyoshidainum_HP2023	Ser	TCG	Ser(TCG)	CGA	Ser(CGA)	0
Apiotrichum_akiyoshidainum_HP2023	Ser	TCG	Ser(TCG)	CGA	Ser(CGA)	0
Apiotrichum_akiyoshidainum_HP2023	Ser	TCG	Ser(TCG)	CGA	Ser(CGA)	0
Apiotrichum_akiyoshidainum_HP2023	Ser	TCG	Ser(TCG)	CGA	Ser(CGA)	0.080171325
Apiotrichum_akiyoshidainum_HP2023	Ser	TCG	Ser(TCG)	CGA	Ser(CGA)	0
Apiotrichum_akiyoshidainum_HP2023	Ser	TCG	Ser(TCG)	CGA	Ser(CGA)	0
Apiotrichum_akiyoshidainum_HP2023	Ser	TCG	Ser(TCG)	CGA	Ser(CGA)	0
Apiotrichum_akiyoshidainum_HP2023	Ser	TCG	Ser(TCG)	CGA	Ser(CGA)	0
Apiotrichum_akiyoshidainum_HP2023	Ser	TCG	Ser(TCG)	CGA	Ser(CGA)	0
Apiotrichum_akiyoshidainum_HP2023	Ser	TCG	Ser(TCG)	CGA	Ser(CGA)	0
Apiotrichum_akiyoshidainum_HP2023	Ser	TCG	Ser(TCG)	CGA	Ser(CGA)	0
Apiotrichum_akiyoshidainum_HP2023	Ser	TCG	Ser(TCG)	CGA	Ser(CGA)	0.080171325
Apiotrichum_akiyoshidainum_HP2023	Ser	TCG	Ser(TCG)	CGA	Ser(CGA)	0
Apiotrichum_akiyoshidainum_HP2023	Ser	TCG	Ser(TCG)	CGA	Ser(CGA)	0
Apiotrichum_akiyoshidainum_HP2023	Ser	TCG	Ser(TCG)	CGA	Ser(CGA)	0
Apiotrichum_akiyoshidainum_HP2023	Ser	TCG	Ser(TCG)	CGA	Ser(CGA)	0.051994857
Apiotrichum_akiyoshidainum_HP2023	Ser	TCG	Ser(TCG)	CGA	Ser(CGA)	0
Apiotrichum_akiyoshidainum_HP2023	Ser	TCG	Ser(TCG)	CGA	Ser(CGA)	0
Apiotrichum_akiyoshidainum_HP2023	Ser	TCG	Ser(TCG)	CGA	Ser(CGA)	0
Apiotrichum_akiyoshidainum_HP2023	Ser	TCG	Ser(TCG)	CGA	Ser(CGA)	0.080171325
Apiotrichum_akiyoshidainum_HP2023	Ser	TCG	Ser(TCG)	CGA	Ser(CGA)	0.080171325
Apiotrichum_akiyoshidainum_HP2023	Ser	TCG	Ser(TCG)	CGA	Ser(CGA)	0.051994857
Apiotrichum_akiyoshidainum_HP2023	Ser	TCG	Ser(TCG)	CGA	Ser(CGA)	0
Apiotrichum_akiyoshidainum_HP2023	Ser	TCG	Ser(TCG)	CGA	Ser(CGA)	0
Apiotrichum_akiyoshidainum_HP2023	Ser	TCG	Ser(TCG)	CGA	Ser(CGA)	0
Apiotrichum_akiyoshidainum_HP2023	Ser	TCG	Ser(TCG)	CGA	Ser(CGA)	0.051994857
Apiotrichum_akiyoshidainum_HP2023	Ser	TCG	Ser(TCG)	CGA	Ser(CGA)	0
Apiotrichum_akiyoshidainum_HP2023	Ser	TCG	Ser(TCG)	CGA	Ser(CGA)	0
Apiotrichum_akiyoshidainum_HP2023	Ser	TCG	Ser(TCG)	CGA	Ser(CGA)	0
Apiotrichum_akiyoshidainum_HP2023	Ser	TCG	Ser(TCG)	CGA	Ser(CGA)	0
Apiotrichum_akiyoshidainum_HP2023	Ser	TCG	Ser(TCG)	CGA	Ser(CGA)	0
Apiotrichum_akiyoshidainum_HP2023	Ser	TCG	Ser(TCG)	CGA	Ser(CGA)	0
Apiotrichum_akiyoshidainum_HP2023	Ser	TCG	Ser(TCG)	CGA	Ser(CGA)	0
Apiotrichum_akiyoshidainum_HP2023	Ser	TCG	Ser(TCG)	CGA	Ser(CGA)	0
Apiotrichum_akiyoshidainum_HP2023	Ser	TCG	Ser(TCG)	CGA	Ser(CGA)	0
Apiotrichum_akiyoshidainum_HP2023	Ser	TCG	Ser(TCG)	CGA	Ser(CGA)	0
Apiotrichum_akiyoshidainum_HP2023	Ser	TCG	Ser(TCG)	CGA	Ser(CGA)	0
Apiotrichum_akiyoshidainum_HP2023	Ser	TCG	Ser(TCG)	CGA	Ser(CGA)	0.012500651
Apiotrichum_akiyoshidainum_HP2023	Ser	TCG	Ser(TCG)	CGA	Ser(CGA)	0
Apiotrichum_akiyoshidainum_HP2023	Ser	TCG	Ser(TCG)	CGA	Ser(CGA)	0
Apiotrichum_akiyoshidainum_HP2023	Ser	TCG	Ser(TCG)	CGA	Ser(CGA)	0
Apiotrichum_akiyoshidainum_HP2023	Ser	TCG	Ser(TCG)	CGA	Ser(CGA)	0
Apiotrichum_akiyoshidainum_HP2023	Ser	TCG	Ser(TCG)	CGA	Ser(CGA)	0
Apiotrichum_akiyoshidainum_HP2023	Ser	TCG	Ser(TCG)	CGA	Ser(CGA)	0
Apiotrichum_akiyoshidainum_HP2023	Ser	TCG	Ser(TCG)	CGA	Ser(CGA)	0.080171325
Apiotrichum_akiyoshidainum_HP2023	Ser	TCG	Ser(TCG)	CGA	Ser(CGA)	0
Apiotrichum_akiyoshidainum_HP2023	Ser	TCG	Ser(TCG)	CGA	Ser(CGA)	0
Apiotrichum_akiyoshidainum_HP2023	Ser	TCG	Ser(TCG)	CGA	Ser(CGA)	0
Apiotrichum_akiyoshidainum_HP2023	Ser	TCG	Ser(TCG)	CGA	Ser(CGA)	0
Apiotrichum_akiyoshidainum_HP2023	Ser	TCG	Ser(TCG)	CGA	Ser(CGA)	0
Apiotrichum_akiyoshidainum_HP2023	Ser	TCG	Ser(TCG)	CGA	Ser(CGA)	0
Apiotrichum_akiyoshidainum_HP2023	Ser	TCG	Ser(TCG)	CGA	Ser(CGA)	0
Apiotrichum_akiyoshidainum_HP2023	Ser	TCG	Ser(TCG)	CGA	Ser(CGA)	0.080171325
Apiotrichum_akiyoshidainum_HP2023	Ser	TCG	Ser(TCG)	CGA	Ser(CGA)	0
Apiotrichum_akiyoshidainum_HP2023	Ser	TCG	Ser(TCG)	CGA	Ser(CGA)	0
Apiotrichum_akiyoshidainum_HP2023	Ser	TCG	Ser(TCG)	CGA	Ser(CGA)	0
Apiotrichum_akiyoshidainum_HP2023	Ser	TCG	Ser(TCG)	CGA	Ser(CGA)	0.051994857
Apiotrichum_akiyoshidainum_HP2023	Ser	TCG	Ser(TCG)	CGA	Ser(CGA)	0
Apiotrichum_akiyoshidainum_HP2023	Ser	TCG	Ser(TCG)	CGA	Ser(CGA)	0
Apiotrichum_akiyoshidainum_HP2023	Ser	TCG	Ser(TCG)	CGA	Ser(CGA)	0
Apiotrichum_akiyoshidainum_HP2023	Ser	TCG	Ser(TCG)	CGA	Ser(CGA)	0.080171325
Apiotrichum_akiyoshidainum_HP2023	Ser	TCG	Ser(TCG)	CGA	Ser(CGA)	0.080171325
Apiotrichum_akiyoshidainum_HP2023	Ser	TCG	Ser(TCG)	CGA	Ser(CGA)	0.051994857
Apiotrichum_akiyoshidainum_HP2023	Ser	TCG	Ser(TCG)	CGA	Ser(CGA)	0
Apiotrichum_akiyoshidainum_HP2023	Ser	TCG	Ser(TCG)	CGA	Ser(CGA)	0
Apiotrichum_akiyoshidainum_HP2023	Ser	TCG	Ser(TCG)	CGA	Ser(CGA)	0
Apiotrichum_akiyoshidainum_HP2023	Ser	TCG	Ser(TCG)	CGA	Ser(CGA)	0.051994857
Apiotrichum_akiyoshidainum_HP2023	Ser	TCG	Ser(TCG)	CGA	Ser(CGA)	0
Apiotrichum_akiyoshidainum_HP2023	Ser	TCG	Ser(TCG)	CGA	Ser(CGA)	0
Apiotrichum_akiyoshidainum_HP2023	Ser	TCG	Ser(TCG)	CGA	Ser(CGA)	0
Apiotrichum_akiyoshidainum_HP2023	Ser	TCG	Ser(TCG)	CGA	Ser(CGA)	0
Apiotrichum_akiyoshidainum_HP2023	Ser	TCG	Ser(TCG)	CGA	Ser(CGA)	0
Apiotrichum_akiyoshidainum_HP2023	Ser	TCG	Ser(TCG)	CGA	Ser(CGA)	0
Apiotrichum_akiyoshidainum_HP2023	Ser	TCG	Ser(TCG)	CGA	Ser(CGA)	0
Apiotrichum_akiyoshidainum_HP2023	Ser	TCG	Ser(TCG)	CGA	Ser(CGA)	0
Apiotrichum_akiyoshidainum_HP2023	Ser	TCG	Ser(TCG)	CGA	Ser(CGA)	0
Apiotrichum_akiyoshidainum_HP2023	Ser	TCG	Ser(TCG)	CGA	Ser(CGA)	0
Apiotrichum_akiyoshidainum_HP2023	Ser	TCG	Ser(TCG)	CGA	Ser(CGA)	0.012500651
Apiotrichum_akiyoshidainum_HP2023	Ser	TCG	Ser(TCG)	CGA	Ser(CGA)	0
Apiotrichum_akiyoshidainum_HP2023	Ser	TCG	Ser(TCG)	CGA	Ser(CGA)	0
Apiotrichum_akiyoshidainum_HP2023	Ser	TCG	Ser(TCG)	CGA	Ser(CGA)	0
Apiotrichum_akiyoshidainum_HP2023	Ser	TCG	Ser(TCG)	CGA	Ser(CGA)	0
Apiotrichum_akiyoshidainum_HP2023	Ser	TCG	Ser(TCG)	CGA	Ser(CGA)	0
Apiotrichum_akiyoshidainum_HP2023	Ser	TCG	Ser(TCG)	CGA	Ser(CGA)	0
Apiotrichum_akiyoshidainum_HP2023	Ser	TCG	Ser(TCG)	CGA	Ser(CGA)	0.080171325
Apiotrichum_akiyoshidainum_HP2023	Ser	TCG	Ser(TCG)	CGA	Ser(CGA)	0
Apiotrichum_akiyoshidainum_HP2023	Ser	TCG	Ser(TCG)	CGA	Ser(CGA)	0
Apiotrichum_akiyoshidainum_HP2023	Ser	TCG	Ser(TCG)	CGA	Ser(CGA)	0
Apiotrichum_akiyoshidainum_HP2023	Ser	TCG	Ser(TCG)	CGA	Ser(CGA)	0
Apiotrichum_akiyoshidainum_HP2023	Ser	TCG	Ser(TCG)	CGA	Ser(CGA)	0
Apiotrichum_akiyoshidainum_HP2023	Ser	TCG	Ser(TCG)	CGA	Ser(CGA)	0
Apiotrichum_akiyoshidainum_HP2023	Ser	TCG	Ser(TCG)	CGA	Ser(CGA)	0
Apiotrichum_akiyoshidainum_HP2023	Ser	TCG	Ser(TCG)	CGA	Ser(CGA)	0.080171325
Apiotrichum_akiyoshidainum_HP2023	Ser	TCG	Ser(TCG)	CGA	Ser(CGA)	0
Apiotrichum_akiyoshidainum_HP2023	Ser	TCG	Ser(TCG)	CGA	Ser(CGA)	0
Apiotrichum_akiyoshidainum_HP2023	Ser	TCG	Ser(TCG)	CGA	Ser(CGA)	0
Apiotrichum_akiyoshidainum_HP2023	Ser	TCG	Ser(TCG)	CGA	Ser(CGA)	0.051994857
Apiotrichum_akiyoshidainum_HP2023	Ser	TCG	Ser(TCG)	CGA	Ser(CGA)	0
Apiotrichum_akiyoshidainum_HP2023	Ser	TCG	Ser(TCG)	CGA	Ser(CGA)	0
Apiotrichum_akiyoshidainum_HP2023	Ser	TCG	Ser(TCG)	CGA	Ser(CGA)	0
Apiotrichum_akiyoshidainum_HP2023	Ser	TCG	Ser(TCG)	CGA	Ser(CGA)	0.080171325
Apiotrichum_akiyoshidainum_HP2023	Ser	TCG	Ser(TCG)	CGA	Ser(CGA)	0.080171325
Apiotrichum_akiyoshidainum_HP2023	Ser	TCG	Ser(TCG)	CGA	Ser(CGA)	0.051994857
Apiotrichum_akiyoshidainum_HP2023	Ser	TCG	Ser(TCG)	CGA	Ser(CGA)	0
Apiotrichum_akiyoshidainum_HP2023	Ser	TCG	Ser(TCG)	CGA	Ser(CGA)	0
Apiotrichum_akiyoshidainum_HP2023	Ser	TCG	Ser(TCG)	CGA	Ser(CGA)	0
Apiotrichum_akiyoshidainum_HP2023	Ser	TCG	Ser(TCG)	CGA	Ser(CGA)	0.051994857
Apiotrichum_akiyoshidainum_HP2023	Ser	TCG	Ser(TCG)	CGA	Ser(CGA)	0
Apiotrichum_akiyoshidainum_HP2023	Ser	TCG	Ser(TCG)	CGA	Ser(CGA)	0
Apiotrichum_akiyoshidainum_HP2023	Ser	TCG	Ser(TCG)	CGA	Ser(CGA)	0
Apiotrichum_akiyoshidainum_HP2023	Ser	TCG	Ser(TCG)	CGA	Ser(CGA)	0
Apiotrichum_akiyoshidainum_HP2023	Ser	TCG	Ser(TCG)	CGA	Ser(CGA)	0
Apiotrichum_akiyoshidainum_HP2023	Ser	TCG	Ser(TCG)	CGA	Ser(CGA)	0
Apiotrichum_akiyoshidainum_HP2023	Ser	TCG	Ser(TCG)	CGA	Ser(CGA)	0
Apiotrichum_akiyoshidainum_HP2023	Ser	TCG	Ser(TCG)	CGA	Ser(CGA)	0
Apiotrichum_akiyoshidainum_HP2023	Ser	TCG	Ser(TCG)	CGA	Ser(CGA)	0
Apiotrichum_akiyoshidainum_HP2023	Ser	TCG	Ser(TCG)	CGA	Ser(CGA)	0.012500651
Apiotrichum_akiyoshidainum_HP2023	Ser	TCG	Ser(TCG)	CGA	Ser(CGA)	0
Apiotrichum_akiyoshidainum_HP2023	Ser	TCG	Ser(TCG)	CGA	Ser(CGA)	0
Apiotrichum_akiyoshidainum_HP2023	Ser	TCG	Ser(TCG)	CGA	Ser(CGA)	0
Apiotrichum_akiyoshidainum_HP2023	Ser	TCG	Ser(TCG)	CGA	Ser(CGA)	0
Apiotrichum_akiyoshidainum_HP2023	Ser	TCG	Ser(TCG)	CGA	Ser(CGA)	0
Apiotrichum_akiyoshidainum_HP2023	Ser	TCG	Ser(TCG)	CGA	Ser(CGA)	0
Apiotrichum_akiyoshidainum_HP2023	Ser	TCG	Ser(TCG)	CGA	Ser(CGA)	0.080171325
Apiotrichum_akiyoshidainum_HP2023	Ser	TCG	Ser(TCG)	CGA	Ser(CGA)	0
Apiotrichum_akiyoshidainum_HP2023	Ser	TCG	Ser(TCG)	CGA	Ser(CGA)	0
Apiotrichum_akiyoshidainum_HP2023	Ser	TCG	Ser(TCG)	CGA	Ser(CGA)	0
Apiotrichum_akiyoshidainum_HP2023	Ser	TCG	Ser(TCG)	CGA	Ser(CGA)	0
Apiotrichum_akiyoshidainum_HP2023	Ser	TCG	Ser(TCG)	CGA	Ser(CGA)	0
Apiotrichum_akiyoshidainum_HP2023	Ser	TCG	Ser(TCG)	CGA	Ser(CGA)	0
Apiotrichum_akiyoshidainum_HP2023	Ser	TCG	Ser(TCG)	CGA	Ser(CGA)	0
Apiotrichum_akiyoshidainum_HP2023	Ser	TCG	Ser(TCG)	CGA	Ser(CGA)	0.080171325
Apiotrichum_akiyoshidainum_HP2023	Ser	TCG	Ser(TCG)	CGA	Ser(CGA)	0
Apiotrichum_akiyoshidainum_HP2023	Ser	TCG	Ser(TCG)	CGA	Ser(CGA)	0
Apiotrichum_akiyoshidainum_HP2023	Ser	TCG	Ser(TCG)	CGA	Ser(CGA)	0
Apiotrichum_akiyoshidainum_HP2023	Ser	TCG	Ser(TCG)	CGA	Ser(CGA)	0.051994857
Apiotrichum_akiyoshidainum_HP2023	Ser	TCG	Ser(TCG)	CGA	Ser(CGA)	0
Apiotrichum_akiyoshidainum_HP2023	Ser	TCG	Ser(TCG)	CGA	Ser(CGA)	0
Apiotrichum_akiyoshidainum_HP2023	Ser	TCG	Ser(TCG)	CGA	Ser(CGA)	0
Apiotrichum_akiyoshidainum_HP2023	Ser	TCG	Ser(TCG)	CGA	Ser(CGA)	0.080171325
Apiotrichum_akiyoshidainum_HP2023	Ser	TCG	Ser(TCG)	CGA	Ser(CGA)	0.080171325
Apiotrichum_akiyoshidainum_HP2023	Ser	TCG	Ser(TCG)	CGA	Ser(CGA)	0.051994857
Apiotrichum_akiyoshidainum_HP2023	Ser	TCG	Ser(TCG)	CGA	Ser(CGA)	0
Apiotrichum_akiyoshidainum_HP2023	Ser	TCG	Ser(TCG)	CGA	Ser(CGA)	0
Apiotrichum_akiyoshidainum_HP2023	Ser	TCG	Ser(TCG)	CGA	Ser(CGA)	0
Apiotrichum_akiyoshidainum_HP2023	Ser	TCG	Ser(TCG)	CGA	Ser(CGA)	0.051994857
Apiotrichum_akiyoshidainum_HP2023	Ser	TCG	Ser(TCG)	CGA	Ser(CGA)	0
Apiotrichum_akiyoshidainum_HP2023	Ser	TCG	Ser(TCG)	CGA	Ser(CGA)	0
Apiotrichum_akiyoshidainum_HP2023	Ser	TCG	Ser(TCG)	CGA	Ser(CGA)	0
Apiotrichum_akiyoshidainum_HP2023	Ser	TCG	Ser(TCG)	CGA	Ser(CGA)	0
Apiotrichum_akiyoshidainum_HP2023	Ser	TCG	Ser(TCG)	CGA	Ser(CGA)	0
Apiotrichum_akiyoshidainum_HP2023	Ser	TCG	Ser(TCG)	CGA	Ser(CGA)	0
Apiotrichum_akiyoshidainum_HP2023	Ser	TCG	Ser(TCG)	CGA	Ser(CGA)	0
Apiotrichum_akiyoshidainum_HP2023	Ser	TCG	Ser(TCG)	CGA	Ser(CGA)	0
Apiotrichum_akiyoshidainum_HP2023	Ser	TCG	Ser(TCG)	CGA	Ser(CGA)	0.012500651
Apiotrichum_akiyoshidainum_HP2023	Ser	TCG	Ser(TCG)	CGA	Ser(CGA)	0
Apiotrichum_akiyoshidainum_HP2023	Ser	TCG	Ser(TCG)	CGA	Ser(CGA)	0
Apiotrichum_akiyoshidainum_HP2023	Ser	TCG	Ser(TCG)	CGA	Ser(CGA)	0
Apiotrichum_akiyoshidainum_HP2023	Ser	TCG	Ser(TCG)	CGA	Ser(CGA)	0
Apiotrichum_akiyoshidainum_HP2023	Ser	TCG	Ser(TCG)	CGA	Ser(CGA)	0
Apiotrichum_akiyoshidainum_HP2023	Ser	TCG	Ser(TCG)	CGA	Ser(CGA)	0
Apiotrichum_akiyoshidainum_HP2023	Ser	TCG	Ser(TCG)	CGA	Ser(CGA)	0.080171325
Apiotrichum_akiyoshidainum_HP2023	Ser	TCG	Ser(TCG)	CGA	Ser(CGA)	0
Apiotrichum_akiyoshidainum_HP2023	Ser	TCG	Ser(TCG)	CGA	Ser(CGA)	0
Apiotrichum_akiyoshidainum_HP2023	Ser	TCG	Ser(TCG)	CGA	Ser(CGA)	0
Apiotrichum_akiyoshidainum_HP2023	Ser	TCG	Ser(TCG)	CGA	Ser(CGA)	0
Apiotrichum_akiyoshidainum_HP2023	Ser	TCG	Ser(TCG)	CGA	Ser(CGA)	0
Apiotrichum_akiyoshidainum_HP2023	Ser	TCG	Ser(TCG)	CGA	Ser(CGA)	0
Apiotrichum_akiyoshidainum_HP2023	Ser	TCG	Ser(TCG)	CGA	Ser(CGA)	0
Apiotrichum_akiyoshidainum_HP2023	Ser	TCG	Ser(TCG)	CGA	Ser(CGA)	0.080171325
Apiotrichum_akiyoshidainum_HP2023	Ser	TCG	Ser(TCG)	CGA	Ser(CGA)	0
Apiotrichum_akiyoshidainum_HP2023	Ser	TCG	Ser(TCG)	CGA	Ser(CGA)	0
Apiotrichum_akiyoshidainum_HP2023	Ser	TCG	Ser(TCG)	CGA	Ser(CGA)	0
Apiotrichum_akiyoshidainum_HP2023	Ser	TCG	Ser(TCG)	CGA	Ser(CGA)	0.051994857
Apiotrichum_akiyoshidainum_HP2023	Ser	TCG	Ser(TCG)	CGA	Ser(CGA)	0
Apiotrichum_akiyoshidainum_HP2023	Ser	TCG	Ser(TCG)	CGA	Ser(CGA)	0
Apiotrichum_akiyoshidainum_HP2023	Ser	TCG	Ser(TCG)	CGA	Ser(CGA)	0
Apiotrichum_akiyoshidainum_HP2023	Ser	TCG	Ser(TCG)	CGA	Ser(CGA)	0.080171325
Apiotrichum_akiyoshidainum_HP2023	Ser	TCG	Ser(TCG)	CGA	Ser(CGA)	0.080171325
Apiotrichum_akiyoshidainum_HP2023	Ser	TCG	Ser(TCG)	CGA	Ser(CGA)	0.051994857
Apiotrichum_akiyoshidainum_HP2023	Ser	TCG	Ser(TCG)	CGA	Ser(CGA)	0
Apiotrichum_akiyoshidainum_HP2023	Ser	TCG	Ser(TCG)	CGA	Ser(CGA)	0
Apiotrichum_akiyoshidainum_HP2023	Ser	TCG	Ser(TCG)	CGA	Ser(CGA)	0
Apiotrichum_akiyoshidainum_HP2023	Ser	TCG	Ser(TCG)	CGA	Ser(CGA)	0.051994857
Apiotrichum_akiyoshidainum_HP2023	Ser	TCG	Ser(TCG)	CGA	Ser(CGA)	0
Apiotrichum_akiyoshidainum_HP2023	Ser	TCG	Ser(TCG)	CGA	Ser(CGA)	0
Apiotrichum_akiyoshidainum_HP2023	Ser	TCG	Ser(TCG)	CGA	Ser(CGA)	0
Apiotrichum_akiyoshidainum_HP2023	Ser	TCG	Ser(TCG)	CGA	Ser(CGA)	0
Apiotrichum_akiyoshidainum_HP2023	Ser	TCG	Ser(TCG)	CGA	Ser(CGA)	0
Apiotrichum_akiyoshidainum_HP2023	Ser	TCG	Ser(TCG)	CGA	Ser(CGA)	0
Apiotrichum_akiyoshidainum_HP2023	Ser	TCG	Ser(TCG)	CGA	Ser(CGA)	0
Apiotrichum_akiyoshidainum_HP2023	Ser	TCG	Ser(TCG)	CGA	Ser(CGA)	0.012500651
Apiotrichum_akiyoshidainum_HP2023	Ser	TCG	Ser(TCG)	CGA	Ser(CGA)	0
Apiotrichum_akiyoshidainum_HP2023	Ser	TCG	Ser(TCG)	CGA	Ser(CGA)	0
Apiotrichum_akiyoshidainum_HP2023	Ser	TCG	Ser(TCG)	CGA	Ser(CGA)	0
Apiotrichum_akiyoshidainum_HP2023	Ser	TCG	Ser(TCG)	CGA	Ser(CGA)	0
Apiotrichum_akiyoshidainum_HP2023	Ser	TCG	Ser(TCG)	CGA	Ser(CGA)	0
Apiotrichum_akiyoshidainum_HP2023	Ser	TCG	Ser(TCG)	CGA	Ser(CGA)	0
Apiotrichum_akiyoshidainum_HP2023	Ser	TCG	Ser(TCG)	CGA	Ser(CGA)	0.080171325
Apiotrichum_akiyoshidainum_HP2023	Ser	TCG	Ser(TCG)	CGA	Ser(CGA)	0
Apiotrichum_akiyoshidainum_HP2023	Ser	TCG	Ser(TCG)	CGA	Ser(CGA)	0
Apiotrichum_akiyoshidainum_HP2023	Ser	TCG	Ser(TCG)	CGA	Ser(CGA)	0
Apiotrichum_akiyoshidainum_HP2023	Ser	TCG	Ser(TCG)	CGA	Ser(CGA)	0
Apiotrichum_akiyoshidainum_HP2023	Ser	TCG	Ser(TCG)	CGA	Ser(CGA)	0
Apiotrichum_akiyoshidainum_HP2023	Ser	TCG	Ser(TCG)	CGA	Ser(CGA)	0
Apiotrichum_akiyoshidainum_HP2023	Ser	TCG	Ser(TCG)	CGA	Ser(CGA)	0
Apiotrichum_akiyoshidainum_HP2023	Ser	TCG	Ser(TCG)	CGA	Ser(CGA)	0.080171325
Apiotrichum_akiyoshidainum_HP2023	Ser	TCG	Ser(TCG)	CGA	Ser(CGA)	0
Apiotrichum_akiyoshidainum_HP2023	Ser	TCG	Ser(TCG)	CGA	Ser(CGA)	0
Apiotrichum_akiyoshidainum_HP2023	Ser	TCG	Ser(TCG)	CGA	Ser(CGA)	0
Apiotrichum_akiyoshidainum_HP2023	Ser	TCG	Ser(TCG)	CGA	Ser(CGA)	0.051994857
Apiotrichum_akiyoshidainum_HP2023	Ser	TCG	Ser(TCG)	CGA	Ser(CGA)	0
Apiotrichum_akiyoshidainum_HP2023	Ser	TCG	Ser(TCG)	CGA	Ser(CGA)	0
Apiotrichum_akiyoshidainum_HP2023	Ser	TCG	Ser(TCG)	CGA	Ser(CGA)	0
Apiotrichum_akiyoshidainum_HP2023	Ser	TCG	Ser(TCG)	CGA	Ser(CGA)	0.080171325
Apiotrichum_akiyoshidainum_HP2023	Ser	TCG	Ser(TCG)	CGA	Ser(CGA)	0.080171325
Apiotrichum_akiyoshidainum_HP2023	Ser	TCG	Ser(TCG)	CGA	Ser(CGA)	0.051994857
Apiotrichum_akiyoshidainum_HP2023	Ser	TCG	Ser(TCG)	CGA	Ser(CGA)	0
Apiotrichum_akiyoshidainum_HP2023	Ser	TCG	Ser(TCG)	CGA	Ser(CGA)	0
Apiotrichum_akiyoshidainum_HP2023	Ser	TCG	Ser(TCG)	CGA	Ser(CGA)	0
Apiotrichum_akiyoshidainum_HP2023	Ser	TCG	Ser(TCG)	CGA	Ser(CGA)	0.051994857
Apiotrichum_akiyoshidainum_HP2023	Ser	TCG	Ser(TCG)	CGA	Ser(CGA)	0
Apiotrichum_akiyoshidainum_HP2023	Ser	TCG	Ser(TCG)	CGA	Ser(CGA)	0
Apiotrichum_akiyoshidainum_HP2023	Ser	TCG	Ser(TCG)	CGA	Ser(CGA)	0
Apiotrichum_akiyoshidainum_HP2023	Ser	TCG	Ser(TCG)	CGA	Ser(CGA)	0
Apiotrichum_akiyoshidainum_HP2023	Ser	TCG	Ser(TCG)	CGA	Ser(CGA)	0
Apiotrichum_akiyoshidainum_HP2023	Ser	TCG	Ser(TCG)	CGA	Ser(CGA)	0
Apiotrichum_akiyoshidainum_HP2023	Ser	TCG	Ser(TCG)	CGA	Ser(CGA)	0.012500651
Apiotrichum_akiyoshidainum_HP2023	Ser	TCG	Ser(TCG)	CGA	Ser(CGA)	0
Apiotrichum_akiyoshidainum_HP2023	Ser	TCG	Ser(TCG)	CGA	Ser(CGA)	0
Apiotrichum_akiyoshidainum_HP2023	Ser	TCG	Ser(TCG)	CGA	Ser(CGA)	0
Apiotrichum_akiyoshidainum_HP2023	Ser	TCG	Ser(TCG)	CGA	Ser(CGA)	0
Apiotrichum_akiyoshidainum_HP2023	Ser	TCG	Ser(TCG)	CGA	Ser(CGA)	0
Apiotrichum_akiyoshidainum_HP2023	Ser	TCG	Ser(TCG)	CGA	Ser(CGA)	0
Apiotrichum_akiyoshidainum_HP2023	Ser	TCG	Ser(TCG)	CGA	Ser(CGA)	0.080171325
Apiotrichum_akiyoshidainum_HP2023	Ser	TCG	Ser(TCG)	CGA	Ser(CGA)	0
Apiotrichum_akiyoshidainum_HP2023	Ser	TCG	Ser(TCG)	CGA	Ser(CGA)	0
Apiotrichum_akiyoshidainum_HP2023	Ser	TCG	Ser(TCG)	CGA	Ser(CGA)	0
Apiotrichum_akiyoshidainum_HP2023	Ser	TCG	Ser(TCG)	CGA	Ser(CGA)	0
Apiotrichum_akiyoshidainum_HP2023	Ser	TCG	Ser(TCG)	CGA	Ser(CGA)	0
Apiotrichum_akiyoshidainum_HP2023	Ser	TCG	Ser(TCG)	CGA	Ser(CGA)	0
Apiotrichum_akiyoshidainum_HP2023	Ser	TCG	Ser(TCG)	CGA	Ser(CGA)	0
Apiotrichum_akiyoshidainum_HP2023	Ser	TCG	Ser(TCG)	CGA	Ser(CGA)	0.080171325
Apiotrichum_akiyoshidainum_HP2023	Ser	TCG	Ser(TCG)	CGA	Ser(CGA)	0
Apiotrichum_akiyoshidainum_HP2023	Ser	TCG	Ser(TCG)	CGA	Ser(CGA)	0
Apiotrichum_akiyoshidainum_HP2023	Ser	TCG	Ser(TCG)	CGA	Ser(CGA)	0
Apiotrichum_akiyoshidainum_HP2023	Ser	TCG	Ser(TCG)	CGA	Ser(CGA)	0.051994857
Apiotrichum_akiyoshidainum_HP2023	Ser	TCG	Ser(TCG)	CGA	Ser(CGA)	0
Apiotrichum_akiyoshidainum_HP2023	Ser	TCG	Ser(TCG)	CGA	Ser(CGA)	0
Apiotrichum_akiyoshidainum_HP2023	Ser	TCG	Ser(TCG)	CGA	Ser(CGA)	0
Apiotrichum_akiyoshidainum_HP2023	Ser	TCG	Ser(TCG)	CGA	Ser(CGA)	0.080171325
Apiotrichum_akiyoshidainum_HP2023	Ser	TCG	Ser(TCG)	CGA	Ser(CGA)	0.080171325
Apiotrichum_akiyoshidainum_HP2023	Ser	TCG	Ser(TCG)	CGA	Ser(CGA)	0.051994857
Apiotrichum_akiyoshidainum_HP2023	Ser	TCG	Ser(TCG)	CGA	Ser(CGA)	0
Apiotrichum_akiyoshidainum_HP2023	Ser	TCG	Ser(TCG)	CGA	Ser(CGA)	0
Apiotrichum_akiyoshidainum_HP2023	Ser	TCG	Ser(TCG)	CGA	Ser(CGA)	0
Apiotrichum_akiyoshidainum_HP2023	Ser	TCG	Ser(TCG)	CGA	Ser(CGA)	0.051994857
Apiotrichum_akiyoshidainum_HP2023	Ser	TCG	Ser(TCG)	CGA	Ser(CGA)	0
Apiotrichum_akiyoshidainum_HP2023	Ser	TCG	Ser(TCG)	CGA	Ser(CGA)	0
Apiotrichum_akiyoshidainum_HP2023	Ser	TCG	Ser(TCG)	CGA	Ser(CGA)	0
Apiotrichum_akiyoshidainum_HP2023	Ser	TCG	Ser(TCG)	CGA	Ser(CGA)	0
Apiotrichum_akiyoshidainum_HP2023	Ser	TCG	Ser(TCG)	CGA	Ser(CGA)	0
Apiotrichum_akiyoshidainum_HP2023	Ser	TCG	Ser(TCG)	CGA	Ser(CGA)	0.012500651
Apiotrichum_akiyoshidainum_HP2023	Ser	TCG	Ser(TCG)	CGA	Ser(CGA)	0
Apiotrichum_akiyoshidainum_HP2023	Ser	TCG	Ser(TCG)	CGA	Ser(CGA)	0
Apiotrichum_akiyoshidainum_HP2023	Ser	TCG	Ser(TCG)	CGA	Ser(CGA)	0
Apiotrichum_akiyoshidainum_HP2023	Ser	TCG	Ser(TCG)	CGA	Ser(CGA)	0
Apiotrichum_akiyoshidainum_HP2023	Ser	TCG	Ser(TCG)	CGA	Ser(CGA)	0
Apiotrichum_akiyoshidainum_HP2023	Ser	TCG	Ser(TCG)	CGA	Ser(CGA)	0
Apiotrichum_akiyoshidainum_HP2023	Ser	TCG	Ser(TCG)	CGA	Ser(CGA)	0.080171325
Apiotrichum_akiyoshidainum_HP2023	Ser	TCG	Ser(TCG)	CGA	Ser(CGA)	0
Apiotrichum_akiyoshidainum_HP2023	Ser	TCG	Ser(TCG)	CGA	Ser(CGA)	0
Apiotrichum_akiyoshidainum_HP2023	Ser	TCG	Ser(TCG)	CGA	Ser(CGA)	0
Apiotrichum_akiyoshidainum_HP2023	Ser	TCG	Ser(TCG)	CGA	Ser(CGA)	0
Apiotrichum_akiyoshidainum_HP2023	Ser	TCG	Ser(TCG)	CGA	Ser(CGA)	0
Apiotrichum_akiyoshidainum_HP2023	Ser	TCG	Ser(TCG)	CGA	Ser(CGA)	0
Apiotrichum_akiyoshidainum_HP2023	Ser	TCG	Ser(TCG)	CGA	Ser(CGA)	0
Apiotrichum_akiyoshidainum_HP2023	Ser	TCG	Ser(TCG)	CGA	Ser(CGA)	0.080171325
Apiotrichum_akiyoshidainum_HP2023	Ser	TCG	Ser(TCG)	CGA	Ser(CGA)	0
Apiotrichum_akiyoshidainum_HP2023	Ser	TCG	Ser(TCG)	CGA	Ser(CGA)	0
Apiotrichum_akiyoshidainum_HP2023	Ser	TCG	Ser(TCG)	CGA	Ser(CGA)	0
Apiotrichum_akiyoshidainum_HP2023	Ser	TCG	Ser(TCG)	CGA	Ser(CGA)	0.051994857
Apiotrichum_akiyoshidainum_HP2023	Ser	TCG	Ser(TCG)	CGA	Ser(CGA)	0
Apiotrichum_akiyoshidainum_HP2023	Ser	TCG	Ser(TCG)	CGA	Ser(CGA)	0
Apiotrichum_akiyoshidainum_HP2023	Ser	TCG	Ser(TCG)	CGA	Ser(CGA)	0
Apiotrichum_akiyoshidainum_HP2023	Ser	TCG	Ser(TCG)	CGA	Ser(CGA)	0.080171325
Apiotrichum_akiyoshidainum_HP2023	Ser	TCG	Ser(TCG)	CGA	Ser(CGA)	0.080171325
Apiotrichum_akiyoshidainum_HP2023	Ser	TCG	Ser(TCG)	CGA	Ser(CGA)	0.051994857
Apiotrichum_akiyoshidainum_HP2023	Ser	TCG	Ser(TCG)	CGA	Ser(CGA)	0
Apiotrichum_akiyoshidainum_HP2023	Ser	TCG	Ser(TCG)	CGA	Ser(CGA)	0
Apiotrichum_akiyoshidainum_HP2023	Ser	TCG	Ser(TCG)	CGA	Ser(CGA)	0
Apiotrichum_akiyoshidainum_HP2023	Ser	TCG	Ser(TCG)	CGA	Ser(CGA)	0.051994857
Apiotrichum_akiyoshidainum_HP2023	Ser	TCG	Ser(TCG)	CGA	Ser(CGA)	0
Apiotrichum_akiyoshidainum_HP2023	Ser	TCG	Ser(TCG)	CGA	Ser(CGA)	0
Apiotrichum_akiyoshidainum_HP2023	Ser	TCG	Ser(TCG)	CGA	Ser(CGA)	0
Apiotrichum_akiyoshidainum_HP2023	Ser	TCG	Ser(TCG)	CGA	Ser(CGA)	0
Apiotrichum_akiyoshidainum_HP2023	Ser	TCG	Ser(TCG)	CGA	Ser(CGA)	0.012500651
Apiotrichum_akiyoshidainum_HP2023	Ser	TCG	Ser(TCG)	CGA	Ser(CGA)	0
Apiotrichum_akiyoshidainum_HP2023	Ser	TCG	Ser(TCG)	CGA	Ser(CGA)	0
Apiotrichum_akiyoshidainum_HP2023	Ser	TCG	Ser(TCG)	CGA	Ser(CGA)	0
Apiotrichum_akiyoshidainum_HP2023	Ser	TCG	Ser(TCG)	CGA	Ser(CGA)	0
Apiotrichum_akiyoshidainum_HP2023	Ser	TCG	Ser(TCG)	CGA	Ser(CGA)	0
Apiotrichum_akiyoshidainum_HP2023	Ser	TCG	Ser(TCG)	CGA	Ser(CGA)	0
Apiotrichum_akiyoshidainum_HP2023	Ser	TCG	Ser(TCG)	CGA	Ser(CGA)	0.080171325
Apiotrichum_akiyoshidainum_HP2023	Ser	TCG	Ser(TCG)	CGA	Ser(CGA)	0
Apiotrichum_akiyoshidainum_HP2023	Ser	TCG	Ser(TCG)	CGA	Ser(CGA)	0
Apiotrichum_akiyoshidainum_HP2023	Ser	TCG	Ser(TCG)	CGA	Ser(CGA)	0
Apiotrichum_akiyoshidainum_HP2023	Ser	TCG	Ser(TCG)	CGA	Ser(CGA)	0
Apiotrichum_akiyoshidainum_HP2023	Ser	TCG	Ser(TCG)	CGA	Ser(CGA)	0
Apiotrichum_akiyoshidainum_HP2023	Ser	TCG	Ser(TCG)	CGA	Ser(CGA)	0
Apiotrichum_akiyoshidainum_HP2023	Ser	TCG	Ser(TCG)	CGA	Ser(CGA)	0
Apiotrichum_akiyoshidainum_HP2023	Ser	TCG	Ser(TCG)	CGA	Ser(CGA)	0.080171325
Apiotrichum_akiyoshidainum_HP2023	Ser	TCG	Ser(TCG)	CGA	Ser(CGA)	0
Apiotrichum_akiyoshidainum_HP2023	Ser	TCG	Ser(TCG)	CGA	Ser(CGA)	0
Apiotrichum_akiyoshidainum_HP2023	Ser	TCG	Ser(TCG)	CGA	Ser(CGA)	0
Apiotrichum_akiyoshidainum_HP2023	Ser	TCG	Ser(TCG)	CGA	Ser(CGA)	0.051994857
Apiotrichum_akiyoshidainum_HP2023	Ser	TCG	Ser(TCG)	CGA	Ser(CGA)	0
Apiotrichum_akiyoshidainum_HP2023	Ser	TCG	Ser(TCG)	CGA	Ser(CGA)	0
Apiotrichum_akiyoshidainum_HP2023	Ser	TCG	Ser(TCG)	CGA	Ser(CGA)	0
Apiotrichum_akiyoshidainum_HP2023	Ser	TCG	Ser(TCG)	CGA	Ser(CGA)	0.080171325
Apiotrichum_akiyoshidainum_HP2023	Ser	TCG	Ser(TCG)	CGA	Ser(CGA)	0.080171325
Apiotrichum_akiyoshidainum_HP2023	Ser	TCG	Ser(TCG)	CGA	Ser(CGA)	0.051994857
Apiotrichum_akiyoshidainum_HP2023	Ser	TCG	Ser(TCG)	CGA	Ser(CGA)	0
Apiotrichum_akiyoshidainum_HP2023	Ser	TCG	Ser(TCG)	CGA	Ser(CGA)	0
Apiotrichum_akiyoshidainum_HP2023	Ser	TCG	Ser(TCG)	CGA	Ser(CGA)	0
Apiotrichum_akiyoshidainum_HP2023	Ser	TCG	Ser(TCG)	CGA	Ser(CGA)	0.051994857
Apiotrichum_akiyoshidainum_HP2023	Ser	TCG	Ser(TCG)	CGA	Ser(CGA)	0
Apiotrichum_akiyoshidainum_HP2023	Ser	TCG	Ser(TCG)	CGA	Ser(CGA)	0
Apiotrichum_akiyoshidainum_HP2023	Ser	TCG	Ser(TCG)	CGA	Ser(CGA)	0
Apiotrichum_akiyoshidainum_HP2023	Ser	TCG	Ser(TCG)	CGA	Ser(CGA)	0.012500651
Apiotrichum_akiyoshidainum_HP2023	Ser	TCG	Ser(TCG)	CGA	Ser(CGA)	0
Apiotrichum_akiyoshidainum_HP2023	Ser	TCG	Ser(TCG)	CGA	Ser(CGA)	0
Apiotrichum_akiyoshidainum_HP2023	Ser	TCG	Ser(TCG)	CGA	Ser(CGA)	0
Apiotrichum_akiyoshidainum_HP2023	Ser	TCG	Ser(TCG)	CGA	Ser(CGA)	0
Apiotrichum_akiyoshidainum_HP2023	Ser	TCG	Ser(TCG)	CGA	Ser(CGA)	0
Apiotrichum_akiyoshidainum_HP2023	Ser	TCG	Ser(TCG)	CGA	Ser(CGA)	0
Apiotrichum_akiyoshidainum_HP2023	Ser	TCG	Ser(TCG)	CGA	Ser(CGA)	0.080171325
Apiotrichum_akiyoshidainum_HP2023	Ser	TCG	Ser(TCG)	CGA	Ser(CGA)	0
Apiotrichum_akiyoshidainum_HP2023	Ser	TCG	Ser(TCG)	CGA	Ser(CGA)	0
Apiotrichum_akiyoshidainum_HP2023	Ser	TCG	Ser(TCG)	CGA	Ser(CGA)	0
Apiotrichum_akiyoshidainum_HP2023	Ser	TCG	Ser(TCG)	CGA	Ser(CGA)	0
Apiotrichum_akiyoshidainum_HP2023	Ser	TCG	Ser(TCG)	CGA	Ser(CGA)	0
Apiotrichum_akiyoshidainum_HP2023	Ser	TCG	Ser(TCG)	CGA	Ser(CGA)	0
Apiotrichum_akiyoshidainum_HP2023	Ser	TCG	Ser(TCG)	CGA	Ser(CGA)	0
Apiotrichum_akiyoshidainum_HP2023	Ser	TCG	Ser(TCG)	CGA	Ser(CGA)	0.080171325
Apiotrichum_akiyoshidainum_HP2023	Ser	TCG	Ser(TCG)	CGA	Ser(CGA)	0
Apiotrichum_akiyoshidainum_HP2023	Ser	TCG	Ser(TCG)	CGA	Ser(CGA)	0
Apiotrichum_akiyoshidainum_HP2023	Ser	TCG	Ser(TCG)	CGA	Ser(CGA)	0
Apiotrichum_akiyoshidainum_HP2023	Ser	TCG	Ser(TCG)	CGA	Ser(CGA)	0.051994857
Apiotrichum_akiyoshidainum_HP2023	Ser	TCG	Ser(TCG)	CGA	Ser(CGA)	0
Apiotrichum_akiyoshidainum_HP2023	Ser	TCG	Ser(TCG)	CGA	Ser(CGA)	0
Apiotrichum_akiyoshidainum_HP2023	Ser	TCG	Ser(TCG)	CGA	Ser(CGA)	0
Apiotrichum_akiyoshidainum_HP2023	Ser	TCG	Ser(TCG)	CGA	Ser(CGA)	0.080171325
Apiotrichum_akiyoshidainum_HP2023	Ser	TCG	Ser(TCG)	CGA	Ser(CGA)	0.080171325
Apiotrichum_akiyoshidainum_HP2023	Ser	TCG	Ser(TCG)	CGA	Ser(CGA)	0.051994857
Apiotrichum_akiyoshidainum_HP2023	Ser	TCG	Ser(TCG)	CGA	Ser(CGA)	0
Apiotrichum_akiyoshidainum_HP2023	Ser	TCG	Ser(TCG)	CGA	Ser(CGA)	0
[truncated: 240,807 more rows]
