# Supplementary material for: Genomic and physiological signatures of adaptation in pathogenic fungi
Source: Nat Commun. 2026 Jan 15;17:748. doi: 10.1038/s41467-026-68330-6 (PMC12820176; doi:10.1038/s41467-026-68330-6)
Supplement: Supplementary file 19 — Source Data [file 41467_2026_68330_MOESM19_ESM.zip › Source_Data/Source_SuppFig17.txt]

Species	Lifestyle	Genus	Order	Dataset	value
Cryptococcus_amylolentus_CBS_6039	Environmental	Cryptococcus	Tremellales	lipids	0.710717515
Cryptococcus_deneoformans_JEC21	Clinical	Cryptococcus	Tremellales	lipids	0.818736673
Cryptococcus_floricola_DSM_27421	Environmental	Cryptococcus	Tremellales	lipids	0.707171694
Cryptococcus_gattii_WM276	Clinical	Cryptococcus	Tremellales	lipids	0.880950234
Cutaneotrichosporon_arboriformis_JCM_14201	Clinical	Cutaneotrichosporon	Trichosporonales	lipids	0.660197105
Cutaneotrichosporon_curvatus_JCM_1532	Clinical	Cutaneotrichosporon	Trichosporonales	lipids	0.747722412
Cutaneotrichosporon_cutaneum_JCM_1462	Clinical	Cutaneotrichosporon	Trichosporonales	lipids	0.719608312
Cutaneotrichosporon_cyanovorans_JCM_31833	Environmental	Cutaneotrichosporon	Trichosporonales	lipids	0.519960875
Cutaneotrichosporon_daszewskae_JCM_11166	Clinical	Cutaneotrichosporon	Trichosporonales	lipids	0.630648828
Cutaneotrichosporon_dermatis_ATCC_204094	Clinical	Cutaneotrichosporon	Trichosporonales	lipids	0.780249818
Cutaneotrichosporon_dermatis_JCM_11170	Clinical	Cutaneotrichosporon	Trichosporonales	lipids	0.792285767
Cutaneotrichosporon_oleaginosum_ATCC_20509_reseq	Environmental	Cutaneotrichosporon	Trichosporonales	lipids	0.609405879
Cutaneotrichosporon_oleaginosus_ATCC_20508	Environmental	Cutaneotrichosporon	Trichosporonales	lipids	0.614164873
Cutaneotrichosporon_oleaginosus_IBC0246	Environmental	Cutaneotrichosporon	Trichosporonales	lipids	0.609769179
Trichosporon_asahii_ATCC_201110	Clinical	Trichosporon	Trichosporonales	lipids	0.808557981
Trichosporon_asahii_CBS_8904	Clinical	Trichosporon	Trichosporonales	lipids	0.77667308
Trichosporon_asahii_JCM_2466_CBS_2479_reseq	Clinical	Trichosporon	Trichosporonales	lipids	0.830148156
Trichosporon_asahii_N5_275_008G1	Clinical	Trichosporon	Trichosporonales	lipids	0.769581804
Trichosporon_faecale_JCM_2941	Clinical	Trichosporon	Trichosporonales	lipids	0.765205544
Trichosporon_inkin_JCM_9195_ATCC_18020_reseq	Clinical	Trichosporon	Trichosporonales	lipids	0.751810633
Cryptococcus_amylolentus_CBS_6039	Environmental	Cryptococcus	Tremellales	carbs	0.79449413
Cryptococcus_deneoformans_JEC21	Clinical	Cryptococcus	Tremellales	carbs	0.855868484
Cryptococcus_floricola_DSM_27421	Environmental	Cryptococcus	Tremellales	carbs	0.813579664
Cryptococcus_gattii_WM276	Clinical	Cryptococcus	Tremellales	carbs	0.883803821
Cutaneotrichosporon_arboriformis_JCM_14201	Clinical	Cutaneotrichosporon	Trichosporonales	carbs	0.670395036
Cutaneotrichosporon_curvatus_JCM_1532	Clinical	Cutaneotrichosporon	Trichosporonales	carbs	0.653799877
Cutaneotrichosporon_cutaneum_JCM_1462	Clinical	Cutaneotrichosporon	Trichosporonales	carbs	0.718816876
Cutaneotrichosporon_cyanovorans_JCM_31833	Environmental	Cutaneotrichosporon	Trichosporonales	carbs	0.586184545
Cutaneotrichosporon_daszewskae_JCM_11166	Clinical	Cutaneotrichosporon	Trichosporonales	carbs	0.684382201
Cutaneotrichosporon_dermatis_ATCC_204094	Clinical	Cutaneotrichosporon	Trichosporonales	carbs	0.763020497
Cutaneotrichosporon_dermatis_JCM_11170	Clinical	Cutaneotrichosporon	Trichosporonales	carbs	0.758439855
Cutaneotrichosporon_oleaginosum_ATCC_20509_reseq	Environmental	Cutaneotrichosporon	Trichosporonales	carbs	0.756018751
Cutaneotrichosporon_oleaginosus_ATCC_20508	Environmental	Cutaneotrichosporon	Trichosporonales	carbs	0.758207817
Cutaneotrichosporon_oleaginosus_IBC0246	Environmental	Cutaneotrichosporon	Trichosporonales	carbs	0.755372493
Trichosporon_asahii_ATCC_201110	Clinical	Trichosporon	Trichosporonales	carbs	0.812286551
Trichosporon_asahii_CBS_8904	Clinical	Trichosporon	Trichosporonales	carbs	0.796799058
Trichosporon_asahii_JCM_2466_CBS_2479_reseq	Clinical	Trichosporon	Trichosporonales	carbs	0.804589623
Trichosporon_asahii_N5_275_008G1	Clinical	Trichosporon	Trichosporonales	carbs	0.795463909
Trichosporon_faecale_JCM_2941	Clinical	Trichosporon	Trichosporonales	carbs	0.746536138
Trichosporon_inkin_JCM_9195_ATCC_18020_reseq	Clinical	Trichosporon	Trichosporonales	carbs	0.725428913
Cryptococcus_amylolentus_CBS_6039	Environmental	Cryptococcus	Tremellales	S_genome	0.704154377
Cryptococcus_deneoformans_JEC21	Clinical	Cryptococcus	Tremellales	S_genome	0.829162293
Cryptococcus_floricola_DSM_27421	Environmental	Cryptococcus	Tremellales	S_genome	0.710832167
Cryptococcus_gattii_WM276	Clinical	Cryptococcus	Tremellales	S_genome	0.82914778
Cutaneotrichosporon_arboriformis_JCM_14201	Clinical	Cutaneotrichosporon	Trichosporonales	S_genome	0.514446949
Cutaneotrichosporon_curvatus_JCM_1532	Clinical	Cutaneotrichosporon	Trichosporonales	S_genome	0.608954275
Cutaneotrichosporon_cutaneum_JCM_1462	Clinical	Cutaneotrichosporon	Trichosporonales	S_genome	0.548197299
Cutaneotrichosporon_cyanovorans_JCM_31833	Environmental	Cutaneotrichosporon	Trichosporonales	S_genome	0.49920402
Cutaneotrichosporon_daszewskae_JCM_11166	Clinical	Cutaneotrichosporon	Trichosporonales	S_genome	0.575581052
Cutaneotrichosporon_dermatis_ATCC_204094	Clinical	Cutaneotrichosporon	Trichosporonales	S_genome	0.654911221
Cutaneotrichosporon_dermatis_JCM_11170	Clinical	Cutaneotrichosporon	Trichosporonales	S_genome	0.659039805
Cutaneotrichosporon_oleaginosum_ATCC_20509_reseq	Environmental	Cutaneotrichosporon	Trichosporonales	S_genome	0.5743651
Cutaneotrichosporon_oleaginosus_ATCC_20508	Environmental	Cutaneotrichosporon	Trichosporonales	S_genome	0.588725192
Cutaneotrichosporon_oleaginosus_IBC0246	Environmental	Cutaneotrichosporon	Trichosporonales	S_genome	0.566473487
Trichosporon_asahii_ATCC_201110	Clinical	Trichosporon	Trichosporonales	S_genome	0.70570966
Trichosporon_asahii_CBS_8904	Clinical	Trichosporon	Trichosporonales	S_genome	0.692299439
Trichosporon_asahii_JCM_2466_CBS_2479_reseq	Clinical	Trichosporon	Trichosporonales	S_genome	0.7238513
Trichosporon_asahii_N5_275_008G1	Clinical	Trichosporon	Trichosporonales	S_genome	0.661314874
Trichosporon_faecale_JCM_2941	Clinical	Trichosporon	Trichosporonales	S_genome	0.655809919
Trichosporon_inkin_JCM_9195_ATCC_18020_reseq	Clinical	Trichosporon	Trichosporonales	S_genome	0.590517097
Cryptococcus_amylolentus_CBS_6039	Environmental	Cryptococcus	Tremellales	S_carbs_norm	1.12829538
Cryptococcus_deneoformans_JEC21	Clinical	Cryptococcus	Tremellales	S_carbs_norm	1.032208641
Cryptococcus_floricola_DSM_27421	Environmental	Cryptococcus	Tremellales	S_carbs_norm	1.144545367
Cryptococcus_gattii_WM276	Clinical	Cryptococcus	Tremellales	S_carbs_norm	1.065918335
Cutaneotrichosporon_arboriformis_JCM_14201	Clinical	Cutaneotrichosporon	Trichosporonales	S_carbs_norm	1.303137356
Cutaneotrichosporon_curvatus_JCM_1532	Clinical	Cutaneotrichosporon	Trichosporonales	S_carbs_norm	1.073643627
Cutaneotrichosporon_cutaneum_JCM_1462	Clinical	Cutaneotrichosporon	Trichosporonales	S_carbs_norm	1.311237537
Cutaneotrichosporon_cyanovorans_JCM_31833	Environmental	Cutaneotrichosporon	Trichosporonales	S_carbs_norm	1.17423843
Cutaneotrichosporon_daszewskae_JCM_11166	Clinical	Cutaneotrichosporon	Trichosporonales	S_carbs_norm	1.189028371
Cutaneotrichosporon_dermatis_ATCC_204094	Clinical	Cutaneotrichosporon	Trichosporonales	S_carbs_norm	1.165074704
Cutaneotrichosporon_dermatis_JCM_11170	Clinical	Cutaneotrichosporon	Trichosporonales	S_carbs_norm	1.150825564
Cutaneotrichosporon_oleaginosum_ATCC_20509_reseq	Environmental	Cutaneotrichosporon	Trichosporonales	S_carbs_norm	1.316268609
Cutaneotrichosporon_oleaginosus_ATCC_20508	Environmental	Cutaneotrichosporon	Trichosporonales	S_carbs_norm	1.287880707
Cutaneotrichosporon_oleaginosus_IBC0246	Environmental	Cutaneotrichosporon	Trichosporonales	S_carbs_norm	1.333464867
Trichosporon_asahii_ATCC_201110	Clinical	Trichosporon	Trichosporonales	S_carbs_norm	1.151020875
Trichosporon_asahii_CBS_8904	Clinical	Trichosporon	Trichosporonales	S_carbs_norm	1.150945693
Trichosporon_asahii_JCM_2466_CBS_2479_reseq	Clinical	Trichosporon	Trichosporonales	S_carbs_norm	1.111539929
Trichosporon_asahii_N5_275_008G1	Clinical	Trichosporon	Trichosporonales	S_carbs_norm	1.202851985
Trichosporon_faecale_JCM_2941	Clinical	Trichosporon	Trichosporonales	S_carbs_norm	1.13834225
Trichosporon_inkin_JCM_9195_ATCC_18020_reseq	Clinical	Trichosporon	Trichosporonales	S_carbs_norm	1.228463862
Cryptococcus_amylolentus_CBS_6039	Environmental	Cryptococcus	Tremellales	S_lipids_norm	1.009320596
Cryptococcus_deneoformans_JEC21	Clinical	Cryptococcus	Tremellales	S_lipids_norm	0.987426322
Cryptococcus_floricola_DSM_27421	Environmental	Cryptococcus	Tremellales	S_lipids_norm	0.99485044
Cryptococcus_gattii_WM276	Clinical	Cryptococcus	Tremellales	S_lipids_norm	1.062476745
Cutaneotrichosporon_arboriformis_JCM_14201	Clinical	Cutaneotrichosporon	Trichosporonales	S_lipids_norm	1.283314259
Cutaneotrichosporon_curvatus_JCM_1532	Clinical	Cutaneotrichosporon	Trichosporonales	S_lipids_norm	1.227879403
Cutaneotrichosporon_cutaneum_JCM_1462	Clinical	Cutaneotrichosporon	Trichosporonales	S_lipids_norm	1.312681244
Cutaneotrichosporon_cyanovorans_JCM_31833	Environmental	Cutaneotrichosporon	Trichosporonales	S_lipids_norm	1.041579904
Cutaneotrichosporon_daszewskae_JCM_11166	Clinical	Cutaneotrichosporon	Trichosporonales	S_lipids_norm	1.095673363
Cutaneotrichosporon_dermatis_ATCC_204094	Clinical	Cutaneotrichosporon	Trichosporonales	S_lipids_norm	1.191382577
Cutaneotrichosporon_dermatis_JCM_11170	Clinical	Cutaneotrichosporon	Trichosporonales	S_lipids_norm	1.202181964
Cutaneotrichosporon_oleaginosum_ATCC_20509_reseq	Environmental	Cutaneotrichosporon	Trichosporonales	S_lipids_norm	1.061007848
Cutaneotrichosporon_oleaginosus_ATCC_20508	Environmental	Cutaneotrichosporon	Trichosporonales	S_lipids_norm	1.043211469
Cutaneotrichosporon_oleaginosus_IBC0246	Environmental	Cutaneotrichosporon	Trichosporonales	S_lipids_norm	1.076430218
Trichosporon_asahii_ATCC_201110	Clinical	Trichosporon	Trichosporonales	S_lipids_norm	1.145737442
Trichosporon_asahii_CBS_8904	Clinical	Trichosporon	Trichosporonales	S_lipids_norm	1.121874489
Trichosporon_asahii_JCM_2466_CBS_2479_reseq	Clinical	Trichosporon	Trichosporonales	S_lipids_norm	1.146849023
Trichosporon_asahii_N5_275_008G1	Clinical	Trichosporon	Trichosporonales	S_lipids_norm	1.163714645
Trichosporon_faecale_JCM_2941	Clinical	Trichosporon	Trichosporonales	S_lipids_norm	1.166809959
Trichosporon_inkin_JCM_9195_ATCC_18020_reseq	Clinical	Trichosporon	Trichosporonales	S_lipids_norm	1.273139487
