# Supplementary material for: Genomic and physiological signatures of adaptation in pathogenic fungi
Source: Nat Commun. 2026 Jan 15;17:748. doi: 10.1038/s41467-026-68330-6 (PMC12820176; doi:10.1038/s41467-026-68330-6)
Supplement: Supplementary file 19 — Source Data [file 41467_2026_68330_MOESM19_ESM.zip › Source_Data/Source_SuppFig21.txt]

sample	Temp	TimePoint	Day	Medium	Identification	OD	OD_min	OD_max	Genus	Lifestyle
TS-001	18 °C	T0	0	PD	Apiotrichum akiyoshidainum	0.006	0.0035	0.0085	Apiotrichum	Environmental
TS-001	18 °C	T1	1	PD	Apiotrichum akiyoshidainum	0.000375	-0.000875	0.001125	Apiotrichum	Environmental
TS-001	18 °C	T2	2	PD	Apiotrichum akiyoshidainum	0.1238125	0.0870625	0.1860625	Apiotrichum	Environmental
TS-001	18 °C	T3	3	PD	Apiotrichum akiyoshidainum	0.458125	0.219875	0.752875	Apiotrichum	Environmental
TS-001	18 °C	T4	4	PD	Apiotrichum akiyoshidainum	0.606875	0.309375	0.915375	Apiotrichum	Environmental
TS-001	18 °C	T5	5	PD	Apiotrichum akiyoshidainum	0.7406875	0.4734375	0.9894375	Apiotrichum	Environmental
TS-001	18 °C	T6	6	PD	Apiotrichum akiyoshidainum	0.895875	0.670125	1.135125	Apiotrichum	Environmental
TS-001	18 °C	T7	7	PD	Apiotrichum akiyoshidainum	0.98075	0.81	1.163	Apiotrichum	Environmental
TS-001	23 °C	T0	0	PD	Apiotrichum akiyoshidainum	0.0030625	-0.0019375	0.0070625	Apiotrichum	Environmental
TS-001	23 °C	T1	1	PD	Apiotrichum akiyoshidainum	0.041625	0.030625	0.055625	Apiotrichum	Environmental
TS-001	23 °C	T2	2	PD	Apiotrichum akiyoshidainum	0.4074375	0.3434375	0.4804375	Apiotrichum	Environmental
TS-001	23 °C	T3	3	PD	Apiotrichum akiyoshidainum	0.7711875	0.7221875	0.7931875	Apiotrichum	Environmental
TS-001	23 °C	T4	4	PD	Apiotrichum akiyoshidainum	0.9459375	0.8494375	1.1094375	Apiotrichum	Environmental
TS-001	23 °C	T5	5	PD	Apiotrichum akiyoshidainum	1.1603125	0.9308125	1.3308125	Apiotrichum	Environmental
TS-001	23 °C	T6	6	PD	Apiotrichum akiyoshidainum	1.0228125	0.9190625	1.1540625	Apiotrichum	Environmental
TS-001	23 °C	T7	7	PD	Apiotrichum akiyoshidainum	1.0853125	0.9975625	1.2315625	Apiotrichum	Environmental
TS-001	28 °C	T0	0	PD	Apiotrichum akiyoshidainum	0	-0.0048125	0.0051875	Apiotrichum	Environmental
TS-001	28 °C	T1	1	PD	Apiotrichum akiyoshidainum	0.062375	0.047875	0.096875	Apiotrichum	Environmental
TS-001	28 °C	T2	2	PD	Apiotrichum akiyoshidainum	0.698875	0.648375	0.731375	Apiotrichum	Environmental
TS-001	28 °C	T3	3	PD	Apiotrichum akiyoshidainum	0.9348125	0.9058125	0.9868125	Apiotrichum	Environmental
TS-001	28 °C	T4	4	PD	Apiotrichum akiyoshidainum	1.0208125	0.9610625	1.0580625	Apiotrichum	Environmental
TS-001	28 °C	T5	5	PD	Apiotrichum akiyoshidainum	1.151375	1.060375	1.304375	Apiotrichum	Environmental
TS-001	28 °C	T6	6	PD	Apiotrichum akiyoshidainum	1.3155	1.2545	1.3665	Apiotrichum	Environmental
TS-001	28 °C	T7	7	PD	Apiotrichum akiyoshidainum	1.3410625	1.2923125	1.3923125	Apiotrichum	Environmental
TS-001	33 °C	T0	0	PD	Apiotrichum akiyoshidainum	0.0039375	-0.0015625	0.0094375	Apiotrichum	Environmental
TS-001	33 °C	T1	1	PD	Apiotrichum akiyoshidainum	0.0054375	0.0001875	0.0101875	Apiotrichum	Environmental
TS-001	33 °C	T2	2	PD	Apiotrichum akiyoshidainum	0	-0.0064375	0.0015625	Apiotrichum	Environmental
TS-001	33 °C	T3	3	PD	Apiotrichum akiyoshidainum	0	-0.02925	-0.00625	Apiotrichum	Environmental
TS-001	33 °C	T4	4	PD	Apiotrichum akiyoshidainum	0	-0.01975	0.00025	Apiotrichum	Environmental
TS-001	33 °C	T5	5	PD	Apiotrichum akiyoshidainum	0.00275	-0.00675	0.00925	Apiotrichum	Environmental
TS-001	33 °C	T6	6	PD	Apiotrichum akiyoshidainum	0.0095625	-0.0024375	0.0185625	Apiotrichum	Environmental
TS-001	33 °C	T7	7	PD	Apiotrichum akiyoshidainum	0.0024375	-0.0115625	0.0174375	Apiotrichum	Environmental
TS-001	37 °C	T0	0	PD	Apiotrichum akiyoshidainum	0.0006875	-0.0013125	0.0046875	Apiotrichum	Environmental
TS-001	37 °C	T1	1	PD	Apiotrichum akiyoshidainum	0.0095625	-0.0034375	0.0185625	Apiotrichum	Environmental
TS-001	37 °C	T2	2	PD	Apiotrichum akiyoshidainum	0.0196875	0.0029375	0.0319375	Apiotrichum	Environmental
TS-001	37 °C	T3	3	PD	Apiotrichum akiyoshidainum	0.0170625	-0.0044375	0.0255625	Apiotrichum	Environmental
TS-001	37 °C	T4	4	PD	Apiotrichum akiyoshidainum	0.0116875	-6.25E-05	0.0179375	Apiotrichum	Environmental
TS-001	37 °C	T5	5	PD	Apiotrichum akiyoshidainum	0.0130625	-0.0036875	0.0213125	Apiotrichum	Environmental
TS-001	37 °C	T6	6	PD	Apiotrichum akiyoshidainum	0.0235625	-0.0066875	0.0543125	Apiotrichum	Environmental
TS-001	37 °C	T7	7	PD	Apiotrichum akiyoshidainum	0.030375	0.003875	0.060875	Apiotrichum	Environmental
TS-007	18 °C	T0	0	PD	Apiotrichum porosum	0.00125	-0.0015	0.0025	Apiotrichum	Environmental
TS-007	18 °C	T1	1	PD	Apiotrichum porosum	0	-0.002875	0.003125	Apiotrichum	Environmental
TS-007	18 °C	T2	2	PD	Apiotrichum porosum	0.1163125	0.1070625	0.1270625	Apiotrichum	Environmental
TS-007	18 °C	T3	3	PD	Apiotrichum porosum	0.349875	0.306875	0.385875	Apiotrichum	Environmental
TS-007	18 °C	T4	4	PD	Apiotrichum porosum	0.547125	0.433375	0.671375	Apiotrichum	Environmental
TS-007	18 °C	T5	5	PD	Apiotrichum porosum	0.7101875	0.5984375	0.8524375	Apiotrichum	Environmental
TS-007	18 °C	T6	6	PD	Apiotrichum porosum	0.833125	0.753125	0.955125	Apiotrichum	Environmental
TS-007	18 °C	T7	7	PD	Apiotrichum porosum	0.92925	0.861	1.047	Apiotrichum	Environmental
TS-007	23 °C	T0	0	PD	Apiotrichum porosum	0.0038125	-0.0009375	0.0090625	Apiotrichum	Environmental
TS-007	23 °C	T1	1	PD	Apiotrichum porosum	0.024375	0.014625	0.030625	Apiotrichum	Environmental
TS-007	23 °C	T2	2	PD	Apiotrichum porosum	0.2396875	0.1844375	0.3384375	Apiotrichum	Environmental
TS-007	23 °C	T3	3	PD	Apiotrichum porosum	0.5774375	0.4201875	0.7221875	Apiotrichum	Environmental
TS-007	23 °C	T4	4	PD	Apiotrichum porosum	0.7246875	0.5224375	0.8764375	Apiotrichum	Environmental
TS-007	23 °C	T5	5	PD	Apiotrichum porosum	0.8918125	0.6838125	1.0248125	Apiotrichum	Environmental
TS-007	23 °C	T6	6	PD	Apiotrichum porosum	1.0133125	0.8700625	1.1190625	Apiotrichum	Environmental
TS-007	23 °C	T7	7	PD	Apiotrichum porosum	1.0873125	0.9915625	1.1815625	Apiotrichum	Environmental
TS-007	28 °C	T0	0	PD	Apiotrichum porosum	0	-0.0048125	0.0031875	Apiotrichum	Environmental
TS-007	28 °C	T1	1	PD	Apiotrichum porosum	0.008625	-0.000125	0.026875	Apiotrichum	Environmental
TS-007	28 °C	T2	2	PD	Apiotrichum porosum	0.021125	0.012375	0.030375	Apiotrichum	Environmental
TS-007	28 °C	T3	3	PD	Apiotrichum porosum	0.3865625	0.3128125	0.4568125	Apiotrichum	Environmental
TS-007	28 °C	T4	4	PD	Apiotrichum porosum	0.6078125	0.5670625	0.6460625	Apiotrichum	Environmental
TS-007	28 °C	T5	5	PD	Apiotrichum porosum	0.675875	0.604375	0.754375	Apiotrichum	Environmental
TS-007	28 °C	T6	6	PD	Apiotrichum porosum	0.81375	0.7045	0.9605	Apiotrichum	Environmental
TS-007	28 °C	T7	7	PD	Apiotrichum porosum	0.8485625	0.7243125	1.0293125	Apiotrichum	Environmental
TS-007	33 °C	T0	0	PD	Apiotrichum porosum	0	-0.0055625	0.0024375	Apiotrichum	Environmental
TS-007	33 °C	T1	1	PD	Apiotrichum porosum	0.0049375	-0.0118125	0.0141875	Apiotrichum	Environmental
TS-007	33 °C	T2	2	PD	Apiotrichum porosum	0	-0.0054375	0.0035625	Apiotrichum	Environmental
TS-007	33 °C	T3	3	PD	Apiotrichum porosum	0.009	-0.01625	0.05175	Apiotrichum	Environmental
TS-007	33 °C	T4	4	PD	Apiotrichum porosum	0	-0.01275	0.00925	Apiotrichum	Environmental
TS-007	33 °C	T5	5	PD	Apiotrichum porosum	0.004	-0.00775	0.00825	Apiotrichum	Environmental
TS-007	33 °C	T6	6	PD	Apiotrichum porosum	0.0075625	-0.0034375	0.0175625	Apiotrichum	Environmental
TS-007	33 °C	T7	7	PD	Apiotrichum porosum	0.0189375	0.0004375	0.0474375	Apiotrichum	Environmental
TS-007	37 °C	T0	0	PD	Apiotrichum porosum	0	-0.0043125	0.0016875	Apiotrichum	Environmental
TS-007	37 °C	T1	1	PD	Apiotrichum porosum	0.0073125	-0.0084375	0.0165625	Apiotrichum	Environmental
TS-007	37 °C	T2	2	PD	Apiotrichum porosum	0.0066875	-0.0100625	0.0169375	Apiotrichum	Environmental
TS-007	37 °C	T3	3	PD	Apiotrichum porosum	0.0180625	-0.0074375	0.0445625	Apiotrichum	Environmental
TS-007	37 °C	T4	4	PD	Apiotrichum porosum	0.0151875	-0.0010625	0.0329375	Apiotrichum	Environmental
TS-007	37 °C	T5	5	PD	Apiotrichum porosum	0.0185625	-0.0006875	0.0363125	Apiotrichum	Environmental
TS-007	37 °C	T6	6	PD	Apiotrichum porosum	0.0250625	-0.0016875	0.0443125	Apiotrichum	Environmental
TS-007	37 °C	T7	7	PD	Apiotrichum porosum	0.029875	0.005875	0.050875	Apiotrichum	Environmental
TS-008	18 °C	T0	0	PD	Apiotrichum porosum	0.007	0.0055	0.0105	Apiotrichum	Environmental
TS-008	18 °C	T1	1	PD	Apiotrichum porosum	0.003125	-0.002875	0.017125	Apiotrichum	Environmental
TS-008	18 °C	T2	2	PD	Apiotrichum porosum	0.1385625	0.0740625	0.2390625	Apiotrichum	Environmental
TS-008	18 °C	T3	3	PD	Apiotrichum porosum	0.376875	0.181875	0.719875	Apiotrichum	Environmental
TS-008	18 °C	T4	4	PD	Apiotrichum porosum	0.491625	0.258375	0.902375	Apiotrichum	Environmental
TS-008	18 °C	T5	5	PD	Apiotrichum porosum	0.5866875	0.3404375	1.0234375	Apiotrichum	Environmental
TS-008	18 °C	T6	6	PD	Apiotrichum porosum	0.659375	0.393125	1.140125	Apiotrichum	Environmental
TS-008	18 °C	T7	7	PD	Apiotrichum porosum	0.7175	0.444	1.197	Apiotrichum	Environmental
TS-008	23 °C	T0	0	PD	Apiotrichum porosum	0.0090625	0.0050625	0.0140625	Apiotrichum	Environmental
TS-008	23 °C	T1	1	PD	Apiotrichum porosum	0.042375	0.032625	0.048625	Apiotrichum	Environmental
TS-008	23 °C	T2	2	PD	Apiotrichum porosum	0.5364375	0.4534375	0.5994375	Apiotrichum	Environmental
TS-008	23 °C	T3	3	PD	Apiotrichum porosum	0.8324375	0.7561875	0.8751875	Apiotrichum	Environmental
TS-008	23 °C	T4	4	PD	Apiotrichum porosum	0.9524375	0.9014375	0.9874375	Apiotrichum	Environmental
TS-008	23 °C	T5	5	PD	Apiotrichum porosum	1.0453125	1.0098125	1.0698125	Apiotrichum	Environmental
TS-008	23 °C	T6	6	PD	Apiotrichum porosum	1.0948125	1.0740625	1.1150625	Apiotrichum	Environmental
TS-008	23 °C	T7	7	PD	Apiotrichum porosum	1.1308125	1.1235625	1.1355625	Apiotrichum	Environmental
TS-008	28 °C	T0	0	PD	Apiotrichum porosum	0.0021875	-0.0008125	0.0061875	Apiotrichum	Environmental
TS-008	28 °C	T1	1	PD	Apiotrichum porosum	0.016125	0.000875	0.032875	Apiotrichum	Environmental
TS-008	28 °C	T2	2	PD	Apiotrichum porosum	0	-0.016625	-0.003625	Apiotrichum	Environmental
TS-008	28 °C	T3	3	PD	Apiotrichum porosum	0	-0.0051875	0.0018125	Apiotrichum	Environmental
TS-008	28 °C	T4	4	PD	Apiotrichum porosum	0	-0.0119375	6.25E-05	Apiotrichum	Environmental
TS-008	28 °C	T5	5	PD	Apiotrichum porosum	0	-0.013625	-0.001625	Apiotrichum	Environmental
TS-008	28 °C	T6	6	PD	Apiotrichum porosum	0	-0.0105	0.0055	Apiotrichum	Environmental
TS-008	28 °C	T7	7	PD	Apiotrichum porosum	0	-0.0266875	-0.0016875	Apiotrichum	Environmental
TS-008	33 °C	T0	0	PD	Apiotrichum porosum	0	-0.0055625	0.0024375	Apiotrichum	Environmental
TS-008	33 °C	T1	1	PD	Apiotrichum porosum	0	-0.0288125	0.0011875	Apiotrichum	Environmental
TS-008	33 °C	T2	2	PD	Apiotrichum porosum	0.0028125	0.0015625	0.0045625	Apiotrichum	Environmental
TS-008	33 °C	T3	3	PD	Apiotrichum porosum	0	-0.05525	0.01075	Apiotrichum	Environmental
TS-008	33 °C	T4	4	PD	Apiotrichum porosum	0	-0.01975	0.01225	Apiotrichum	Environmental
TS-008	33 °C	T5	5	PD	Apiotrichum porosum	0	-0.01375	-0.00175	Apiotrichum	Environmental
TS-008	33 °C	T6	6	PD	Apiotrichum porosum	0	-0.0154375	0.0095625	Apiotrichum	Environmental
TS-008	33 °C	T7	7	PD	Apiotrichum porosum	0	-0.0245625	-0.0035625	Apiotrichum	Environmental
TS-008	37 °C	T0	0	PD	Apiotrichum porosum	0	-0.0063125	-0.0003125	Apiotrichum	Environmental
TS-008	37 °C	T1	1	PD	Apiotrichum porosum	0.0170625	0.0065625	0.0235625	Apiotrichum	Environmental
TS-008	37 °C	T2	2	PD	Apiotrichum porosum	0.0156875	0.0019375	0.0319375	Apiotrichum	Environmental
TS-008	37 °C	T3	3	PD	Apiotrichum porosum	0.0218125	0.0045625	0.0325625	Apiotrichum	Environmental
TS-008	37 °C	T4	4	PD	Apiotrichum porosum	0.0129375	-6.25E-05	0.0229375	Apiotrichum	Environmental
TS-008	37 °C	T5	5	PD	Apiotrichum porosum	0.0183125	-0.0006875	0.0393125	Apiotrichum	Environmental
TS-008	37 °C	T6	6	PD	Apiotrichum porosum	0.0190625	-0.0096875	0.0423125	Apiotrichum	Environmental
TS-008	37 °C	T7	7	PD	Apiotrichum porosum	0.019875	-0.002125	0.036875	Apiotrichum	Environmental
TS-009	18 °C	T0	0	PD	Apiotrichum porosum	0.00375	0.0035	0.0045	Apiotrichum	Environmental
TS-009	18 °C	T1	1	PD	Apiotrichum porosum	0.002625	-0.002875	0.008125	Apiotrichum	Environmental
TS-009	18 °C	T2	2	PD	Apiotrichum porosum	0.1290625	0.0980625	0.1850625	Apiotrichum	Environmental
TS-009	18 °C	T3	3	PD	Apiotrichum porosum	0.418375	0.256875	0.645875	Apiotrichum	Environmental
TS-009	18 °C	T4	4	PD	Apiotrichum porosum	0.559875	0.323375	0.859375	Apiotrichum	Environmental
TS-009	18 °C	T5	5	PD	Apiotrichum porosum	0.6746875	0.4014375	0.9864375	Apiotrichum	Environmental
TS-009	18 °C	T6	6	PD	Apiotrichum porosum	0.761125	0.471125	1.118125	Apiotrichum	Environmental
TS-009	18 °C	T7	7	PD	Apiotrichum porosum	0.847	0.532	1.218	Apiotrichum	Environmental
TS-009	23 °C	T0	0	PD	Apiotrichum porosum	0.0063125	0.0040625	0.0110625	Apiotrichum	Environmental
TS-009	23 °C	T1	1	PD	Apiotrichum porosum	0.034375	0.018625	0.044625	Apiotrichum	Environmental
TS-009	23 °C	T2	2	PD	Apiotrichum porosum	0.3374375	0.2254375	0.4274375	Apiotrichum	Environmental
TS-009	23 °C	T3	3	PD	Apiotrichum porosum	0.7416875	0.7161875	0.7881875	Apiotrichum	Environmental
TS-009	23 °C	T4	4	PD	Apiotrichum porosum	0.9034375	0.8774375	0.9364375	Apiotrichum	Environmental
TS-009	23 °C	T5	5	PD	Apiotrichum porosum	1.0273125	1.0028125	1.0538125	Apiotrichum	Environmental
TS-009	23 °C	T6	6	PD	Apiotrichum porosum	1.0878125	1.0660625	1.1060625	Apiotrichum	Environmental
TS-009	23 °C	T7	7	PD	Apiotrichum porosum	1.1393125	1.1325625	1.1465625	Apiotrichum	Environmental
TS-009	28 °C	T0	0	PD	Apiotrichum porosum	0	-0.0048125	-0.0008125	Apiotrichum	Environmental
TS-009	28 °C	T1	1	PD	Apiotrichum porosum	0.012375	0.000875	0.023875	Apiotrichum	Environmental
TS-009	28 °C	T2	2	PD	Apiotrichum porosum	0.003625	0.002375	0.005375	Apiotrichum	Environmental
TS-009	28 °C	T3	3	PD	Apiotrichum porosum	0.0020625	-0.0001875	0.0058125	Apiotrichum	Environmental
TS-009	28 °C	T4	4	PD	Apiotrichum porosum	0	-0.0109375	0.0020625	Apiotrichum	Environmental
TS-009	28 °C	T5	5	PD	Apiotrichum porosum	0	-0.008625	-0.000625	Apiotrichum	Environmental
TS-009	28 °C	T6	6	PD	Apiotrichum porosum	0	-0.0475	0.0195	Apiotrichum	Environmental
TS-009	28 °C	T7	7	PD	Apiotrichum porosum	0.0035625	-0.0086875	0.0253125	Apiotrichum	Environmental
TS-009	33 °C	T0	0	PD	Apiotrichum porosum	0	-0.0085625	0.0014375	Apiotrichum	Environmental
TS-009	33 °C	T1	1	PD	Apiotrichum porosum	0	-0.0258125	0.0211875	Apiotrichum	Environmental
TS-009	33 °C	T2	2	PD	Apiotrichum porosum	0	-0.0094375	0.0025625	Apiotrichum	Environmental
TS-009	33 °C	T3	3	PD	Apiotrichum porosum	0.00375	-0.01225	0.02075	Apiotrichum	Environmental
TS-009	33 °C	T4	4	PD	Apiotrichum porosum	0.01275	-0.00975	0.06625	Apiotrichum	Environmental
TS-009	33 °C	T5	5	PD	Apiotrichum porosum	0	-0.07875	-0.00075	Apiotrichum	Environmental
TS-009	33 °C	T6	6	PD	Apiotrichum porosum	0	-0.0734375	0.0055625	Apiotrichum	Environmental
TS-009	33 °C	T7	7	PD	Apiotrichum porosum	0	-0.0345625	0.0034375	Apiotrichum	Environmental
TS-009	37 °C	T0	0	PD	Apiotrichum porosum	0	-0.0053125	-0.0003125	Apiotrichum	Environmental
TS-009	37 °C	T1	1	PD	Apiotrichum porosum	0.0090625	0.0015625	0.0155625	Apiotrichum	Environmental
TS-009	37 °C	T2	2	PD	Apiotrichum porosum	0.0094375	-0.0040625	0.0179375	Apiotrichum	Environmental
TS-009	37 °C	T3	3	PD	Apiotrichum porosum	0.0130625	-0.0074375	0.0245625	Apiotrichum	Environmental
TS-009	37 °C	T4	4	PD	Apiotrichum porosum	0.0131875	-0.0020625	0.0289375	Apiotrichum	Environmental
TS-009	37 °C	T5	5	PD	Apiotrichum porosum	0.0155625	-0.0036875	0.0323125	Apiotrichum	Environmental
TS-009	37 °C	T6	6	PD	Apiotrichum porosum	0.0193125	-0.0046875	0.0303125	Apiotrichum	Environmental
TS-009	37 °C	T7	7	PD	Apiotrichum porosum	0.025375	0.006875	0.039875	Apiotrichum	Environmental
TS-010	18 °C	T0	0	PD	Cutaneotrichosporon cutaneum	0.00525	0.0015	0.0095	Cutaneotrichosporon	Clinical
TS-010	18 °C	T1	1	PD	Cutaneotrichosporon cutaneum	0	-0.002875	0.000125	Cutaneotrichosporon	Clinical
TS-010	18 °C	T2	2	PD	Cutaneotrichosporon cutaneum	0.0045625	-0.0019375	0.0110625	Cutaneotrichosporon	Clinical
TS-010	18 °C	T3	3	PD	Cutaneotrichosporon cutaneum	0.099875	0.045875	0.150875	Cutaneotrichosporon	Clinical
TS-010	18 °C	T4	4	PD	Cutaneotrichosporon cutaneum	0.218875	0.117375	0.327375	Cutaneotrichosporon	Clinical
TS-010	18 °C	T5	5	PD	Cutaneotrichosporon cutaneum	0.5024375	0.2044375	0.8804375	Cutaneotrichosporon	Clinical
TS-010	18 °C	T6	6	PD	Cutaneotrichosporon cutaneum	0.600625	0.298125	1.112125	Cutaneotrichosporon	Clinical
TS-010	18 °C	T7	7	PD	Cutaneotrichosporon cutaneum	0.7005	0.438	1.225	Cutaneotrichosporon	Clinical
TS-010	23 °C	T0	0	PD	Cutaneotrichosporon cutaneum	0.0115625	0.0090625	0.0170625	Cutaneotrichosporon	Clinical
TS-010	23 °C	T1	1	PD	Cutaneotrichosporon cutaneum	0.008125	0.005625	0.011625	Cutaneotrichosporon	Clinical
TS-010	23 °C	T2	2	PD	Cutaneotrichosporon cutaneum	0.0916875	0.0824375	0.1014375	Cutaneotrichosporon	Clinical
TS-010	23 °C	T3	3	PD	Cutaneotrichosporon cutaneum	0.2591875	0.2271875	0.2841875	Cutaneotrichosporon	Clinical
TS-010	23 °C	T4	4	PD	Cutaneotrichosporon cutaneum	0.4231875	0.3684375	0.4434375	Cutaneotrichosporon	Clinical
TS-010	23 °C	T5	5	PD	Cutaneotrichosporon cutaneum	0.5825625	0.5258125	0.6218125	Cutaneotrichosporon	Clinical
TS-010	23 °C	T6	6	PD	Cutaneotrichosporon cutaneum	0.7415625	0.6160625	0.9200625	Cutaneotrichosporon	Clinical
TS-010	23 °C	T7	7	PD	Cutaneotrichosporon cutaneum	0.7875625	0.7155625	0.8265625	Cutaneotrichosporon	Clinical
TS-010	28 °C	T0	0	PD	Cutaneotrichosporon cutaneum	0.0056875	0.0021875	0.0091875	Cutaneotrichosporon	Clinical
TS-010	28 °C	T1	1	PD	Cutaneotrichosporon cutaneum	0.004375	-0.002125	0.009875	Cutaneotrichosporon	Clinical
TS-010	28 °C	T2	2	PD	Cutaneotrichosporon cutaneum	0.150125	0.085375	0.232375	Cutaneotrichosporon	Clinical
TS-010	28 °C	T3	3	PD	Cutaneotrichosporon cutaneum	0.5323125	0.3608125	0.7168125	Cutaneotrichosporon	Clinical
TS-010	28 °C	T4	4	PD	Cutaneotrichosporon cutaneum	0.7828125	0.5680625	1.1030625	Cutaneotrichosporon	Clinical
TS-010	28 °C	T5	5	PD	Cutaneotrichosporon cutaneum	0.836625	0.704375	0.941375	Cutaneotrichosporon	Clinical
TS-010	28 °C	T6	6	PD	Cutaneotrichosporon cutaneum	1.18825	0.8545	1.4765	Cutaneotrichosporon	Clinical
TS-010	28 °C	T7	7	PD	Cutaneotrichosporon cutaneum	1.0458125	0.9013125	1.2263125	Cutaneotrichosporon	Clinical
TS-010	33 °C	T0	0	PD	Cutaneotrichosporon cutaneum	0.0011875	-0.0005625	0.0024375	Cutaneotrichosporon	Clinical
TS-010	33 °C	T1	1	PD	Cutaneotrichosporon cutaneum	0	-0.0268125	0.0021875	Cutaneotrichosporon	Clinical
TS-010	33 °C	T2	2	PD	Cutaneotrichosporon cutaneum	0.0358125	0.0145625	0.0605625	Cutaneotrichosporon	Clinical
TS-010	33 °C	T3	3	PD	Cutaneotrichosporon cutaneum	0.14325	0.09775	0.16875	Cutaneotrichosporon	Clinical
TS-010	33 °C	T4	4	PD	Cutaneotrichosporon cutaneum	0.324	0.23325	0.56525	Cutaneotrichosporon	Clinical
TS-010	33 °C	T5	5	PD	Cutaneotrichosporon cutaneum	0.5395	0.38025	0.90225	Cutaneotrichosporon	Clinical
TS-010	33 °C	T6	6	PD	Cutaneotrichosporon cutaneum	0.5065625	0.4835625	0.5195625	Cutaneotrichosporon	Clinical
TS-010	33 °C	T7	7	PD	Cutaneotrichosporon cutaneum	0.7134375	0.5394375	1.0114375	Cutaneotrichosporon	Clinical
TS-010	37 °C	T0	0	PD	Cutaneotrichosporon cutaneum	0.0006875	-0.0053125	0.0066875	Cutaneotrichosporon	Clinical
TS-010	37 °C	T1	1	PD	Cutaneotrichosporon cutaneum	0.0183125	-0.0054375	0.0315625	Cutaneotrichosporon	Clinical
TS-010	37 °C	T2	2	PD	Cutaneotrichosporon cutaneum	0.0149375	-0.0100625	0.0339375	Cutaneotrichosporon	Clinical
TS-010	37 °C	T3	3	PD	Cutaneotrichosporon cutaneum	0.0173125	-0.0044375	0.0265625	Cutaneotrichosporon	Clinical
TS-010	37 °C	T4	4	PD	Cutaneotrichosporon cutaneum	0.0079375	-0.0060625	0.0209375	Cutaneotrichosporon	Clinical
TS-010	37 °C	T5	5	PD	Cutaneotrichosporon cutaneum	0.0123125	-0.0086875	0.0313125	Cutaneotrichosporon	Clinical
TS-010	37 °C	T6	6	PD	Cutaneotrichosporon cutaneum	0.0243125	0.0013125	0.0493125	Cutaneotrichosporon	Clinical
TS-010	37 °C	T7	7	PD	Cutaneotrichosporon cutaneum	0.016125	-0.001125	0.034875	Cutaneotrichosporon	Clinical
TS-012	18 °C	T0	0	PD	Cutaneotrichosporon dermatis	0.00875	0.0025	0.0135	Cutaneotrichosporon	Clinical
TS-012	18 °C	T1	1	PD	Cutaneotrichosporon dermatis	0.002375	-0.001875	0.005125	Cutaneotrichosporon	Clinical
TS-012	18 °C	T2	2	PD	Cutaneotrichosporon dermatis	0.0663125	0.0360625	0.0890625	Cutaneotrichosporon	Clinical
TS-012	18 °C	T3	3	PD	Cutaneotrichosporon dermatis	0.276125	0.233875	0.314875	Cutaneotrichosporon	Clinical
TS-012	18 °C	T4	4	PD	Cutaneotrichosporon dermatis	0.419875	0.328375	0.499375	Cutaneotrichosporon	Clinical
TS-012	18 °C	T5	5	PD	Cutaneotrichosporon dermatis	0.6131875	0.5554375	0.7564375	Cutaneotrichosporon	Clinical
TS-012	18 °C	T6	6	PD	Cutaneotrichosporon dermatis	0.669875	0.504125	0.780125	Cutaneotrichosporon	Clinical
TS-012	18 °C	T7	7	PD	Cutaneotrichosporon dermatis	0.78275	0.718	0.859	Cutaneotrichosporon	Clinical
TS-012	23 °C	T0	0	PD	Cutaneotrichosporon dermatis	0.0135625	0.0110625	0.0190625	Cutaneotrichosporon	Clinical
TS-012	23 °C	T1	1	PD	Cutaneotrichosporon dermatis	0.011375	0.007625	0.013625	Cutaneotrichosporon	Clinical
TS-012	23 °C	T2	2	PD	Cutaneotrichosporon dermatis	0.1231875	0.0534375	0.1654375	Cutaneotrichosporon	Clinical
TS-012	23 °C	T3	3	PD	Cutaneotrichosporon dermatis	0.4939375	0.2711875	0.7001875	Cutaneotrichosporon	Clinical
TS-012	23 °C	T4	4	PD	Cutaneotrichosporon dermatis	0.6176875	0.3954375	0.7654375	Cutaneotrichosporon	Clinical
TS-012	23 °C	T5	5	PD	Cutaneotrichosporon dermatis	0.7108125	0.5308125	0.8448125	Cutaneotrichosporon	Clinical
TS-012	23 °C	T6	6	PD	Cutaneotrichosporon dermatis	0.7640625	0.6030625	0.8930625	Cutaneotrichosporon	Clinical
TS-012	23 °C	T7	7	PD	Cutaneotrichosporon dermatis	0.8303125	0.7255625	0.9285625	Cutaneotrichosporon	Clinical
TS-012	28 °C	T0	0	PD	Cutaneotrichosporon dermatis	0.0044375	0.0011875	0.0111875	Cutaneotrichosporon	Clinical
TS-012	28 °C	T1	1	PD	Cutaneotrichosporon dermatis	0.049625	0.028875	0.088875	Cutaneotrichosporon	Clinical
TS-012	28 °C	T2	2	PD	Cutaneotrichosporon dermatis	0.348625	0.282375	0.440375	Cutaneotrichosporon	Clinical
TS-012	28 °C	T3	3	PD	Cutaneotrichosporon dermatis	0.7375625	0.6718125	0.7828125	Cutaneotrichosporon	Clinical
TS-012	28 °C	T4	4	PD	Cutaneotrichosporon dermatis	0.8570625	0.7860625	0.9150625	Cutaneotrichosporon	Clinical
TS-012	28 °C	T5	5	PD	Cutaneotrichosporon dermatis	0.931125	0.880375	1.027375	Cutaneotrichosporon	Clinical
TS-012	28 °C	T6	6	PD	Cutaneotrichosporon dermatis	1.081	0.9085	1.2325	Cutaneotrichosporon	Clinical
TS-012	28 °C	T7	7	PD	Cutaneotrichosporon dermatis	1.1303125	1.0043125	1.2993125	Cutaneotrichosporon	Clinical
TS-012	33 °C	T0	0	PD	Cutaneotrichosporon dermatis	0.0009375	-0.0015625	0.0034375	Cutaneotrichosporon	Clinical
TS-012	33 °C	T1	1	PD	Cutaneotrichosporon dermatis	0.0881875	0.0801875	0.0971875	Cutaneotrichosporon	Clinical
TS-012	33 °C	T2	2	PD	Cutaneotrichosporon dermatis	0.2413125	0.2055625	0.2765625	Cutaneotrichosporon	Clinical
TS-012	33 °C	T3	3	PD	Cutaneotrichosporon dermatis	0.2895	0.22975	0.37375	Cutaneotrichosporon	Clinical
TS-012	33 °C	T4	4	PD	Cutaneotrichosporon dermatis	0.47925	0.33125	0.77125	Cutaneotrichosporon	Clinical
TS-012	33 °C	T5	5	PD	Cutaneotrichosporon dermatis	0.61325	0.39925	0.90825	Cutaneotrichosporon	Clinical
TS-012	33 °C	T6	6	PD	Cutaneotrichosporon dermatis	0.5870625	0.3935625	0.9105625	Cutaneotrichosporon	Clinical
TS-012	33 °C	T7	7	PD	Cutaneotrichosporon dermatis	0.7149375	0.4614375	1.0084375	Cutaneotrichosporon	Clinical
TS-012	37 °C	T0	0	PD	Cutaneotrichosporon dermatis	0	-0.0063125	0.0076875	Cutaneotrichosporon	Clinical
TS-012	37 °C	T1	1	PD	Cutaneotrichosporon dermatis	0.0390625	0.0205625	0.0555625	Cutaneotrichosporon	Clinical
TS-012	37 °C	T2	2	PD	Cutaneotrichosporon dermatis	0.0951875	0.0359375	0.1389375	Cutaneotrichosporon	Clinical
TS-012	37 °C	T3	3	PD	Cutaneotrichosporon dermatis	0.1385625	0.0855625	0.1935625	Cutaneotrichosporon	Clinical
TS-012	37 °C	T4	4	PD	Cutaneotrichosporon dermatis	0.1639375	0.1169375	0.2319375	Cutaneotrichosporon	Clinical
TS-012	37 °C	T5	5	PD	Cutaneotrichosporon dermatis	0.1980625	0.1403125	0.2573125	Cutaneotrichosporon	Clinical
TS-012	37 °C	T6	6	PD	Cutaneotrichosporon dermatis	0.2405625	0.1833125	0.3143125	Cutaneotrichosporon	Clinical
TS-012	37 °C	T7	7	PD	Cutaneotrichosporon dermatis	0.259125	0.195875	0.346875	Cutaneotrichosporon	Clinical
TS-015	18 °C	T0	0	PD	Vanrija humicola	0.00825	0.0045	0.0105	Vanrija	Environmental
TS-015	18 °C	T1	1	PD	Vanrija humicola	0.005875	-0.001875	0.011125	Vanrija	Environmental
TS-015	18 °C	T2	2	PD	Vanrija humicola	0.1660625	0.1130625	0.1950625	Vanrija	Environmental
TS-015	18 °C	T3	3	PD	Vanrija humicola	0.618875	0.359875	0.723875	Vanrija	Environmental
TS-015	18 °C	T4	4	PD	Vanrija humicola	0.803125	0.451375	0.932375	Vanrija	Environmental
TS-015	18 °C	T5	5	PD	Vanrija humicola	0.9159375	0.5334375	1.0514375	Vanrija	Environmental
TS-015	18 °C	T6	6	PD	Vanrija humicola	0.992125	0.617125	1.128125	Vanrija	Environmental
TS-015	18 °C	T7	7	PD	Vanrija humicola	1.0395	0.685	1.175	Vanrija	Environmental
TS-015	23 °C	T0	0	PD	Vanrija humicola	0.0105625	0.0100625	0.0110625	Vanrija	Environmental
TS-015	23 °C	T1	1	PD	Vanrija humicola	0.065125	0.058625	0.070625	Vanrija	Environmental
TS-015	23 °C	T2	2	PD	Vanrija humicola	0.7561875	0.7434375	0.7624375	Vanrija	Environmental
TS-015	23 °C	T3	3	PD	Vanrija humicola	0.9836875	0.9761875	0.9941875	Vanrija	Environmental
TS-015	23 °C	T4	4	PD	Vanrija humicola	1.0826875	1.0524375	1.1564375	Vanrija	Environmental
TS-015	23 °C	T5	5	PD	Vanrija humicola	1.2165625	1.1988125	1.2538125	Vanrija	Environmental
TS-015	23 °C	T6	6	PD	Vanrija humicola	1.2640625	1.2500625	1.2940625	Vanrija	Environmental
TS-015	23 °C	T7	7	PD	Vanrija humicola	1.3050625	1.2915625	1.3165625	Vanrija	Environmental
TS-015	28 °C	T0	0	PD	Vanrija humicola	0.0019375	0.0001875	0.0051875	Vanrija	Environmental
TS-015	28 °C	T1	1	PD	Vanrija humicola	0.214375	0.136875	0.313875	Vanrija	Environmental
TS-015	28 °C	T2	2	PD	Vanrija humicola	1.151625	1.114375	1.189375	Vanrija	Environmental
TS-015	28 °C	T3	3	PD	Vanrija humicola	1.2805625	1.2528125	1.2988125	Vanrija	Environmental
TS-015	28 °C	T4	4	PD	Vanrija humicola	1.2678125	1.2530625	1.2800625	Vanrija	Environmental
TS-015	28 °C	T5	5	PD	Vanrija humicola	1.124125	0.776375	1.260375	Vanrija	Environmental
TS-015	28 °C	T6	6	PD	Vanrija humicola	1.26475	1.1955	1.4445	Vanrija	Environmental
TS-015	28 °C	T7	7	PD	Vanrija humicola	1.2755625	1.1313125	1.5433125	Vanrija	Environmental
TS-015	33 °C	T0	0	PD	Vanrija humicola	0.0011875	-0.0005625	0.0034375	Vanrija	Environmental
TS-015	33 °C	T1	1	PD	Vanrija humicola	0.0351875	0.0251875	0.0411875	Vanrija	Environmental
TS-015	33 °C	T2	2	PD	Vanrija humicola	0.5103125	0.4475625	0.5915625	Vanrija	Environmental
TS-015	33 °C	T3	3	PD	Vanrija humicola	0.503	0.07975	0.72575	Vanrija	Environmental
TS-015	33 °C	T4	4	PD	Vanrija humicola	0.55475	0.24125	0.67625	Vanrija	Environmental
TS-015	33 °C	T5	5	PD	Vanrija humicola	0.65575	0.34925	0.82225	Vanrija	Environmental
TS-015	33 °C	T6	6	PD	Vanrija humicola	0.6450625	0.0545625	0.9945625	Vanrija	Environmental
TS-015	33 °C	T7	7	PD	Vanrija humicola	0.6691875	0.0534375	1.0074375	Vanrija	Environmental
TS-015	37 °C	T0	0	PD	Vanrija humicola	0	-0.0013125	0.0026875	Vanrija	Environmental
TS-015	37 °C	T1	1	PD	Vanrija humicola	0.0118125	-0.0044375	0.0225625	Vanrija	Environmental
TS-015	37 °C	T2	2	PD	Vanrija humicola	0.0084375	-0.0140625	0.0259375	Vanrija	Environmental
TS-015	37 °C	T3	3	PD	Vanrija humicola	0.0125625	-0.0084375	0.0305625	Vanrija	Environmental
TS-015	37 °C	T4	4	PD	Vanrija humicola	0.0081875	-0.0070625	0.0239375	Vanrija	Environmental
TS-015	37 °C	T5	5	PD	Vanrija humicola	0.0128125	-0.0066875	0.0253125	Vanrija	Environmental
TS-015	37 °C	T6	6	PD	Vanrija humicola	0.0355625	-0.0076875	0.0693125	Vanrija	Environmental
TS-015	37 °C	T7	7	PD	Vanrija humicola	0.026625	-0.003125	0.051875	Vanrija	Environmental
TS-020	18 °C	T0	0	PD	Vanrija humicola	0	-0.0025	0.0005	Vanrija	Environmental
TS-020	18 °C	T1	1	PD	Vanrija humicola	0.003875	0.002125	0.006125	Vanrija	Environmental
TS-020	18 °C	T2	2	PD	Vanrija humicola	0.1770625	0.1640625	0.2080625	Vanrija	Environmental
TS-020	18 °C	T3	3	PD	Vanrija humicola	0.638625	0.512875	0.944875	Vanrija	Environmental
TS-020	18 °C	T4	4	PD	Vanrija humicola	0.854125	0.760375	1.006375	Vanrija	Environmental
TS-020	18 °C	T5	5	PD	Vanrija humicola	0.9886875	0.9594375	1.0264375	Vanrija	Environmental
TS-020	18 °C	T6	6	PD	Vanrija humicola	1.020875	0.993125	1.049125	Vanrija	Environmental
TS-020	18 °C	T7	7	PD	Vanrija humicola	1.03375	1.021	1.061	Vanrija	Environmental
TS-020	23 °C	T0	0	PD	Vanrija humicola	0.0103125	0.0090625	0.0120625	Vanrija	Environmental
TS-020	23 °C	T1	1	PD	Vanrija humicola	0.063375	0.051625	0.081625	Vanrija	Environmental
TS-020	23 °C	T2	2	PD	Vanrija humicola	0.8131875	0.7904375	0.8484375	Vanrija	Environmental
TS-020	23 °C	T3	3	PD	Vanrija humicola	0.8216875	0.7831875	0.8441875	Vanrija	Environmental
TS-020	23 °C	T4	4	PD	Vanrija humicola	0.8654375	0.8274375	0.8824375	Vanrija	Environmental
TS-020	23 °C	T5	5	PD	Vanrija humicola	0.9103125	0.8758125	0.9338125	Vanrija	Environmental
TS-020	23 °C	T6	6	PD	Vanrija humicola	0.9600625	0.9440625	0.9880625	Vanrija	Environmental
TS-020	23 °C	T7	7	PD	Vanrija humicola	0.9885625	0.9615625	1.0145625	Vanrija	Environmental
TS-020	28 °C	T0	0	PD	Vanrija humicola	0.0006875	-0.0018125	0.0041875	Vanrija	Environmental
TS-020	28 °C	T1	1	PD	Vanrija humicola	0.161625	0.151875	0.183875	Vanrija	Environmental
TS-020	28 °C	T2	2	PD	Vanrija humicola	0.981625	0.742375	1.130375	Vanrija	Environmental
TS-020	28 °C	T3	3	PD	Vanrija humicola	0.8758125	0.5508125	1.1388125	Vanrija	Environmental
TS-020	28 °C	T4	4	PD	Vanrija humicola	0.9285625	0.8100625	1.0280625	Vanrija	Environmental
TS-020	28 °C	T5	5	PD	Vanrija humicola	0.758125	0.558375	0.957375	Vanrija	Environmental
TS-020	28 °C	T6	6	PD	Vanrija humicola	1.0235	0.9625	1.0775	Vanrija	Environmental
TS-020	28 °C	T7	7	PD	Vanrija humicola	1.0820625	1.0403125	1.1213125	Vanrija	Environmental
TS-020	33 °C	T0	0	PD	Vanrija humicola	0	-0.0065625	0.0024375	Vanrija	Environmental
TS-020	33 °C	T1	1	PD	Vanrija humicola	0.0684375	0.0441875	0.0911875	Vanrija	Environmental
TS-020	33 °C	T2	2	PD	Vanrija humicola	0.6793125	0.4695625	1.0625625	Vanrija	Environmental
TS-020	33 °C	T3	3	PD	Vanrija humicola	0.77175	0.73175	0.79575	Vanrija	Environmental
TS-020	33 °C	T4	4	PD	Vanrija humicola	0.75825	0.65025	0.85125	Vanrija	Environmental
TS-020	33 °C	T5	5	PD	Vanrija humicola	0.89175	0.42225	1.22125	Vanrija	Environmental
TS-020	33 °C	T6	6	PD	Vanrija humicola	0.8303125	0.5015625	1.1085625	Vanrija	Environmental
TS-020	33 °C	T7	7	PD	Vanrija humicola	0.8789375	0.3744375	1.2874375	Vanrija	Environmental
TS-020	37 °C	T0	0	PD	Vanrija humicola	0	-0.0043125	-0.0003125	Vanrija	Environmental
TS-020	37 °C	T1	1	PD	Vanrija humicola	0	-0.0214375	0.0125625	Vanrija	Environmental
TS-020	37 °C	T2	2	PD	Vanrija humicola	0	-0.0460625	-0.0070625	Vanrija	Environmental
TS-020	37 °C	T3	3	PD	Vanrija humicola	0	-0.0114375	0.0165625	Vanrija	Environmental
TS-020	37 °C	T4	4	PD	Vanrija humicola	0	-0.0270625	0.0199375	Vanrija	Environmental
TS-020	37 °C	T5	5	PD	Vanrija humicola	0.0040625	-0.0146875	0.0213125	Vanrija	Environmental
TS-020	37 °C	T6	6	PD	Vanrija humicola	0	-0.0146875	-0.0076875	Vanrija	Environmental
TS-020	37 °C	T7	7	PD	Vanrija humicola	0	-0.020125	-0.007125	Vanrija	Environmental
TS-027	18 °C	T0	0	PD	Apiotrichum porosum	0	-0.0045	0.0025	Apiotrichum	Environmental
TS-027	18 °C	T1	1	PD	Apiotrichum porosum	0.052875	0.032875	0.063875	Apiotrichum	Environmental
TS-027	18 °C	T2	2	PD	Apiotrichum porosum	0.225875	0.184875	0.244875	Apiotrichum	Environmental
TS-027	18 °C	T3	3	PD	Apiotrichum porosum	0.294	0.24925	0.31325	Apiotrichum	Environmental
TS-027	18 °C	T4	4	PD	Apiotrichum porosum	0.326875	0.274375	0.357375	Apiotrichum	Environmental
TS-027	18 °C	T5	5	PD	Apiotrichum porosum	0.3418125	0.2913125	0.3763125	Apiotrichum	Environmental
TS-027	18 °C	T6	6	PD	Apiotrichum porosum	0.344125	0.331875	0.357875	Apiotrichum	Environmental
TS-027	18 °C	T7	7	PD	Apiotrichum porosum	0.358875	0.303625	0.403625	Apiotrichum	Environmental
TS-027	23 °C	T0	0	PD	Apiotrichum porosum	0.054125	0.018125	0.078125	Apiotrichum	Environmental
TS-027	23 °C	T1	1	PD	Apiotrichum porosum	0.0716875	0.0539375	0.0879375	Apiotrichum	Environmental
TS-027	23 °C	T2	2	PD	Apiotrichum porosum	0.198625	0.177125	0.215125	Apiotrichum	Environmental
TS-027	23 °C	T3	3	PD	Apiotrichum porosum	0.2429375	0.2099375	0.2639375	Apiotrichum	Environmental
TS-027	23 °C	T4	4	PD	Apiotrichum porosum	0.26975	0.2255	0.3205	Apiotrichum	Environmental
TS-027	23 °C	T5	5	PD	Apiotrichum porosum	0.2831875	0.2374375	0.3444375	Apiotrichum	Environmental
TS-027	23 °C	T6	6	PD	Apiotrichum porosum	0.29625	0.259	0.357	Apiotrichum	Environmental
TS-027	23 °C	T7	7	PD	Apiotrichum porosum	0.3165625	0.2945625	0.3725625	Apiotrichum	Environmental
TS-027	28 °C	T0	0	PD	Apiotrichum porosum	0	-0.0035625	0.0004375	Apiotrichum	Environmental
TS-027	28 °C	T1	1	PD	Apiotrichum porosum	0.0134375	0.0071875	0.0171875	Apiotrichum	Environmental
TS-027	28 °C	T2	2	PD	Apiotrichum porosum	0.0538125	0.0295625	0.0775625	Apiotrichum	Environmental
TS-027	28 °C	T3	3	PD	Apiotrichum porosum	0.1075625	0.0413125	0.2053125	Apiotrichum	Environmental
TS-027	28 °C	T4	4	PD	Apiotrichum porosum	0.1629375	0.0986875	0.2436875	Apiotrichum	Environmental
TS-027	28 °C	T5	5	PD	Apiotrichum porosum	0.1703125	0.0633125	0.2603125	Apiotrichum	Environmental
TS-027	28 °C	T6	6	PD	Apiotrichum porosum	0.1709375	0.0826875	0.3026875	Apiotrichum	Environmental
TS-027	28 °C	T7	7	PD	Apiotrichum porosum	0.219375	0.112625	0.380625	Apiotrichum	Environmental
TS-027	33 °C	T0	0	PD	Apiotrichum porosum	0	-0.01375	-0.00175	Apiotrichum	Environmental
TS-027	33 °C	T1	1	PD	Apiotrichum porosum	0	-0.0429375	-0.0129375	Apiotrichum	Environmental
TS-027	33 °C	T2	2	PD	Apiotrichum porosum	0	-0.0434375	-0.0074375	Apiotrichum	Environmental
TS-027	33 °C	T3	3	PD	Apiotrichum porosum	0	-0.0461875	-0.0021875	Apiotrichum	Environmental
TS-027	33 °C	T4	4	PD	Apiotrichum porosum	0	-0.0445625	-0.0065625	Apiotrichum	Environmental
TS-027	33 °C	T5	5	PD	Apiotrichum porosum	0	-0.0465625	-0.0055625	Apiotrichum	Environmental
TS-027	33 °C	T6	6	PD	Apiotrichum porosum	0	-0.050375	-0.010375	Apiotrichum	Environmental
TS-027	33 °C	T7	7	PD	Apiotrichum porosum	0	-0.0506875	-0.0006875	Apiotrichum	Environmental
TS-027	37 °C	T0	0	PD	Apiotrichum porosum	0.0068125	-0.0029375	0.0170625	Apiotrichum	Environmental
TS-027	37 °C	T1	1	PD	Apiotrichum porosum	0.024125	-0.002875	0.048125	Apiotrichum	Environmental
TS-027	37 °C	T2	2	PD	Apiotrichum porosum	0.0144375	-0.0148125	0.0351875	Apiotrichum	Environmental
TS-027	37 °C	T3	3	PD	Apiotrichum porosum	0.0128125	-0.0019375	0.0220625	Apiotrichum	Environmental
TS-027	37 °C	T4	4	PD	Apiotrichum porosum	0	-0.0134375	0.0065625	Apiotrichum	Environmental
TS-027	37 °C	T5	5	PD	Apiotrichum porosum	0.0066875	-0.0103125	0.0156875	Apiotrichum	Environmental
TS-027	37 °C	T6	6	PD	Apiotrichum porosum	0.011625	-0.001875	0.027125	Apiotrichum	Environmental
TS-027	37 °C	T7	7	PD	Apiotrichum porosum	0.01	0.002	0.024	Apiotrichum	Environmental
TS-038	18 °C	T0	0	PD	Apiotrichum porosum	0.002	-0.0005	0.0055	Apiotrichum	Environmental
TS-038	18 °C	T1	1	PD	Apiotrichum porosum	0.088625	0.072875	0.101875	Apiotrichum	Environmental
TS-038	18 °C	T2	2	PD	Apiotrichum porosum	0.377875	0.211875	0.519875	Apiotrichum	Environmental
TS-038	18 °C	T3	3	PD	Apiotrichum porosum	0.547	0.32125	0.71425	Apiotrichum	Environmental
TS-038	18 °C	T4	4	PD	Apiotrichum porosum	0.605875	0.393375	0.777375	Apiotrichum	Environmental
TS-038	18 °C	T5	5	PD	Apiotrichum porosum	0.6505625	0.4413125	0.8193125	Apiotrichum	Environmental
TS-038	18 °C	T6	6	PD	Apiotrichum porosum	0.726125	0.518875	0.850875	Apiotrichum	Environmental
TS-038	18 °C	T7	7	PD	Apiotrichum porosum	0.710625	0.515625	0.876625	Apiotrichum	Environmental
TS-038	23 °C	T0	0	PD	Apiotrichum porosum	0.036375	0.004125	0.066125	Apiotrichum	Environmental
TS-038	23 °C	T1	1	PD	Apiotrichum porosum	0.0854375	0.0759375	0.0949375	Apiotrichum	Environmental
TS-038	23 °C	T2	2	PD	Apiotrichum porosum	0.335875	0.274125	0.397125	Apiotrichum	Environmental
TS-038	23 °C	T3	3	PD	Apiotrichum porosum	0.4621875	0.4099375	0.5059375	Apiotrichum	Environmental
TS-038	23 °C	T4	4	PD	Apiotrichum porosum	0.58575	0.5335	0.6245	Apiotrichum	Environmental
TS-038	23 °C	T5	5	PD	Apiotrichum porosum	0.6604375	0.6084375	0.7024375	Apiotrichum	Environmental
TS-038	23 °C	T6	6	PD	Apiotrichum porosum	0.749	0.707	0.786	Apiotrichum	Environmental
TS-038	23 °C	T7	7	PD	Apiotrichum porosum	0.8180625	0.8005625	0.8425625	Apiotrichum	Environmental
TS-038	28 °C	T0	0	PD	Apiotrichum porosum	0.0586875	0.0214375	0.0864375	Apiotrichum	Environmental
TS-038	28 °C	T1	1	PD	Apiotrichum porosum	0.0124375	0.0031875	0.0181875	Apiotrichum	Environmental
TS-038	28 °C	T2	2	PD	Apiotrichum porosum	0.0123125	0.0065625	0.0165625	Apiotrichum	Environmental
TS-038	28 °C	T3	3	PD	Apiotrichum porosum	0.0075625	0.0013125	0.0113125	Apiotrichum	Environmental
TS-038	28 °C	T4	4	PD	Apiotrichum porosum	0.0094375	0.0036875	0.0126875	Apiotrichum	Environmental
TS-038	28 °C	T5	5	PD	Apiotrichum porosum	0.0113125	0.0103125	0.0133125	Apiotrichum	Environmental
TS-038	28 °C	T6	6	PD	Apiotrichum porosum	0.0129375	0.0056875	0.0176875	Apiotrichum	Environmental
TS-038	28 °C	T7	7	PD	Apiotrichum porosum	0.015625	-0.015375	0.041625	Apiotrichum	Environmental
TS-038	33 °C	T0	0	PD	Apiotrichum porosum	0	-0.01175	0.02025	Apiotrichum	Environmental
TS-038	33 °C	T1	1	PD	Apiotrichum porosum	0	-0.1029375	0.0080625	Apiotrichum	Environmental
TS-038	33 °C	T2	2	PD	Apiotrichum porosum	0	-0.0784375	-0.0084375	Apiotrichum	Environmental
TS-038	33 °C	T3	3	PD	Apiotrichum porosum	0	-0.1081875	-0.0171875	Apiotrichum	Environmental
TS-038	33 °C	T4	4	PD	Apiotrichum porosum	0	-0.1075625	-0.0135625	Apiotrichum	Environmental
TS-038	33 °C	T5	5	PD	Apiotrichum porosum	0	-0.1025625	-0.0175625	Apiotrichum	Environmental
TS-038	33 °C	T6	6	PD	Apiotrichum porosum	0	-0.109375	-0.035375	Apiotrichum	Environmental
TS-038	33 °C	T7	7	PD	Apiotrichum porosum	0	-0.1126875	-0.0306875	Apiotrichum	Environmental
TS-038	37 °C	T0	0	PD	Apiotrichum porosum	0	-0.0229375	-0.0049375	Apiotrichum	Environmental
TS-038	37 °C	T1	1	PD	Apiotrichum porosum	0.021125	-0.006875	0.046125	Apiotrichum	Environmental
TS-038	37 °C	T2	2	PD	Apiotrichum porosum	0.0144375	-0.0078125	0.0361875	Apiotrichum	Environmental
TS-038	37 °C	T3	3	PD	Apiotrichum porosum	0.0095625	-0.0029375	0.0190625	Apiotrichum	Environmental
TS-038	37 °C	T4	4	PD	Apiotrichum porosum	0	-0.0194375	-0.0064375	Apiotrichum	Environmental
TS-038	37 °C	T5	5	PD	Apiotrichum porosum	0	-0.0163125	-0.0003125	Apiotrichum	Environmental
TS-038	37 °C	T6	6	PD	Apiotrichum porosum	0.004125	-0.007875	0.012125	Apiotrichum	Environmental
TS-038	37 °C	T7	7	PD	Apiotrichum porosum	0	-0.01	0.005	Apiotrichum	Environmental
TS-039	18 °C	T0	0	PD	Cutaneotrichosporon curvatus	0	-0.0045	0.0015	Cutaneotrichosporon	Clinical
TS-039	18 °C	T1	1	PD	Cutaneotrichosporon curvatus	0.023375	0.019875	0.026875	Cutaneotrichosporon	Clinical
TS-039	18 °C	T2	2	PD	Cutaneotrichosporon curvatus	0.144375	0.138875	0.152875	Cutaneotrichosporon	Clinical
TS-039	18 °C	T3	3	PD	Cutaneotrichosporon curvatus	0.2905	0.26425	0.31425	Cutaneotrichosporon	Clinical
TS-039	18 °C	T4	4	PD	Cutaneotrichosporon curvatus	0.446625	0.418375	0.466375	Cutaneotrichosporon	Clinical
TS-039	18 °C	T5	5	PD	Cutaneotrichosporon curvatus	0.5423125	0.5113125	0.5633125	Cutaneotrichosporon	Clinical
TS-039	18 °C	T6	6	PD	Cutaneotrichosporon curvatus	0.604875	0.592875	0.613875	Cutaneotrichosporon	Clinical
TS-039	18 °C	T7	7	PD	Cutaneotrichosporon curvatus	0.653625	0.626625	0.668625	Cutaneotrichosporon	Clinical
TS-039	23 °C	T0	0	PD	Cutaneotrichosporon curvatus	0.030375	-0.006875	0.055125	Cutaneotrichosporon	Clinical
TS-039	23 °C	T1	1	PD	Cutaneotrichosporon curvatus	0.0321875	0.0199375	0.0429375	Cutaneotrichosporon	Clinical
TS-039	23 °C	T2	2	PD	Cutaneotrichosporon curvatus	0.201875	0.181125	0.240125	Cutaneotrichosporon	Clinical
TS-039	23 °C	T3	3	PD	Cutaneotrichosporon curvatus	0.5329375	0.4929375	0.5859375	Cutaneotrichosporon	Clinical
TS-039	23 °C	T4	4	PD	Cutaneotrichosporon curvatus	0.857	0.8035	0.8855	Cutaneotrichosporon	Clinical
TS-039	23 °C	T5	5	PD	Cutaneotrichosporon curvatus	0.9039375	0.8644375	0.9254375	Cutaneotrichosporon	Clinical
TS-039	23 °C	T6	6	PD	Cutaneotrichosporon curvatus	0.9235	0.886	0.943	Cutaneotrichosporon	Clinical
TS-039	23 °C	T7	7	PD	Cutaneotrichosporon curvatus	0.9345625	0.8985625	0.9545625	Cutaneotrichosporon	Clinical
TS-039	28 °C	T0	0	PD	Cutaneotrichosporon curvatus	0.0736875	0.0434375	0.0984375	Cutaneotrichosporon	Clinical
TS-039	28 °C	T1	1	PD	Cutaneotrichosporon curvatus	0.0699375	0.0311875	0.1061875	Cutaneotrichosporon	Clinical
TS-039	28 °C	T2	2	PD	Cutaneotrichosporon curvatus	0.3425625	0.2825625	0.4005625	Cutaneotrichosporon	Clinical
TS-039	28 °C	T3	3	PD	Cutaneotrichosporon curvatus	0.7460625	0.6093125	0.8673125	Cutaneotrichosporon	Clinical
TS-039	28 °C	T4	4	PD	Cutaneotrichosporon curvatus	0.8354375	0.5686875	1.0196875	Cutaneotrichosporon	Clinical
TS-039	28 °C	T5	5	PD	Cutaneotrichosporon curvatus	0.8773125	0.6333125	1.0303125	Cutaneotrichosporon	Clinical
TS-039	28 °C	T6	6	PD	Cutaneotrichosporon curvatus	0.9149375	0.6826875	1.0446875	Cutaneotrichosporon	Clinical
TS-039	28 °C	T7	7	PD	Cutaneotrichosporon curvatus	0.831375	0.772625	0.935625	Cutaneotrichosporon	Clinical
TS-039	33 °C	T0	0	PD	Cutaneotrichosporon curvatus	0	-0.01375	-0.00475	Cutaneotrichosporon	Clinical
TS-039	33 °C	T1	1	PD	Cutaneotrichosporon curvatus	0	-0.1089375	-0.0199375	Cutaneotrichosporon	Clinical
TS-039	33 °C	T2	2	PD	Cutaneotrichosporon curvatus	0	-0.0774375	-0.0314375	Cutaneotrichosporon	Clinical
TS-039	33 °C	T3	3	PD	Cutaneotrichosporon curvatus	0	-0.1051875	-0.0381875	Cutaneotrichosporon	Clinical
TS-039	33 °C	T4	4	PD	Cutaneotrichosporon curvatus	0	-0.1045625	-0.0325625	Cutaneotrichosporon	Clinical
TS-039	33 °C	T5	5	PD	Cutaneotrichosporon curvatus	0	-0.1005625	-0.0345625	Cutaneotrichosporon	Clinical
TS-039	33 °C	T6	6	PD	Cutaneotrichosporon curvatus	0	-0.105375	-0.045375	Cutaneotrichosporon	Clinical
TS-039	33 °C	T7	7	PD	Cutaneotrichosporon curvatus	0	-0.1066875	-0.0416875	Cutaneotrichosporon	Clinical
TS-039	37 °C	T0	0	PD	Cutaneotrichosporon curvatus	0	-0.0299375	-0.0199375	Cutaneotrichosporon	Clinical
TS-039	37 °C	T1	1	PD	Cutaneotrichosporon curvatus	0	-0.018875	0.003125	Cutaneotrichosporon	Clinical
TS-039	37 °C	T2	2	PD	Cutaneotrichosporon curvatus	0	-0.0358125	-0.0158125	Cutaneotrichosporon	Clinical
TS-039	37 °C	T3	3	PD	Cutaneotrichosporon curvatus	0	-0.0179375	-0.0039375	Cutaneotrichosporon	Clinical
TS-039	37 °C	T4	4	PD	Cutaneotrichosporon curvatus	0	-0.0304375	0.0075625	Cutaneotrichosporon	Clinical
TS-039	37 °C	T5	5	PD	Cutaneotrichosporon curvatus	0	-0.0233125	-0.0143125	Cutaneotrichosporon	Clinical
TS-039	37 °C	T6	6	PD	Cutaneotrichosporon curvatus	0	-0.016875	0.014125	Cutaneotrichosporon	Clinical
TS-039	37 °C	T7	7	PD	Cutaneotrichosporon curvatus	0	-0.017	-0.009	Cutaneotrichosporon	Clinical
TS-042	18 °C	T0	0	PD	Cutaneotrichosporon dermatis	0.0408125	0.0240625	0.0540625	Cutaneotrichosporon	Clinical
TS-042	18 °C	T1	1	PD	Cutaneotrichosporon dermatis	0.0393125	0.0343125	0.0463125	Cutaneotrichosporon	Clinical
TS-042	18 °C	T2	2	PD	Cutaneotrichosporon dermatis	0.2123125	0.2063125	0.2233125	Cutaneotrichosporon	Clinical
TS-042	18 °C	T3	3	PD	Cutaneotrichosporon dermatis	0.3730625	0.3595625	0.3855625	Cutaneotrichosporon	Clinical
TS-042	18 °C	T4	4	PD	Cutaneotrichosporon dermatis	0.4979375	0.4864375	0.5174375	Cutaneotrichosporon	Clinical
TS-042	18 °C	T5	5	PD	Cutaneotrichosporon dermatis	0.5821875	0.5731875	0.5911875	Cutaneotrichosporon	Clinical
TS-042	18 °C	T6	6	PD	Cutaneotrichosporon dermatis	0.6505625	0.6408125	0.6558125	Cutaneotrichosporon	Clinical
TS-042	18 °C	T7	7	PD	Cutaneotrichosporon dermatis	0.6995	0.68275	0.71175	Cutaneotrichosporon	Clinical
TS-042	23 °C	T0	0	PD	Cutaneotrichosporon dermatis	0	-0.032125	0.008875	Cutaneotrichosporon	Clinical
TS-042	23 °C	T1	1	PD	Cutaneotrichosporon dermatis	0.0835625	0.0768125	0.0948125	Cutaneotrichosporon	Clinical
TS-042	23 °C	T2	2	PD	Cutaneotrichosporon dermatis	0.263125	0.247375	0.279375	Cutaneotrichosporon	Clinical
TS-042	23 °C	T3	3	PD	Cutaneotrichosporon dermatis	0.3994375	0.3771875	0.4081875	Cutaneotrichosporon	Clinical
TS-042	23 °C	T4	4	PD	Cutaneotrichosporon dermatis	0.519125	0.473125	0.542125	Cutaneotrichosporon	Clinical
TS-042	23 °C	T5	5	PD	Cutaneotrichosporon dermatis	0.5903125	0.5433125	0.6173125	Cutaneotrichosporon	Clinical
TS-042	23 °C	T6	6	PD	Cutaneotrichosporon dermatis	0.6418125	0.5930625	0.6720625	Cutaneotrichosporon	Clinical
TS-042	23 °C	T7	7	PD	Cutaneotrichosporon dermatis	0.6806875	0.6316875	0.7156875	Cutaneotrichosporon	Clinical
TS-042	28 °C	T0	0	PD	Cutaneotrichosporon dermatis	0.0049375	-0.0028125	0.0141875	Cutaneotrichosporon	Clinical
TS-042	28 °C	T1	1	PD	Cutaneotrichosporon dermatis	0.1208125	0.1085625	0.1295625	Cutaneotrichosporon	Clinical
TS-042	28 °C	T2	2	PD	Cutaneotrichosporon dermatis	0.577875	0.543375	0.621375	Cutaneotrichosporon	Clinical
TS-042	28 °C	T3	3	PD	Cutaneotrichosporon dermatis	0.707625	0.679625	0.757625	Cutaneotrichosporon	Clinical
TS-042	28 °C	T4	4	PD	Cutaneotrichosporon dermatis	0.7815625	0.7453125	0.8123125	Cutaneotrichosporon	Clinical
TS-042	28 °C	T5	5	PD	Cutaneotrichosporon dermatis	0.813875	0.782125	0.834125	Cutaneotrichosporon	Clinical
TS-042	28 °C	T6	6	PD	Cutaneotrichosporon dermatis	0.84175	0.81975	0.86075	Cutaneotrichosporon	Clinical
TS-042	28 °C	T7	7	PD	Cutaneotrichosporon dermatis	0.8629375	0.8524375	0.8744375	Cutaneotrichosporon	Clinical
TS-042	33 °C	T0	0	PD	Cutaneotrichosporon dermatis	0	-0.003125	-0.000125	Cutaneotrichosporon	Clinical
TS-042	33 °C	T1	1	PD	Cutaneotrichosporon dermatis	0.1216875	0.1031875	0.1361875	Cutaneotrichosporon	Clinical
TS-042	33 °C	T2	2	PD	Cutaneotrichosporon dermatis	0.199375	0.147875	0.222875	Cutaneotrichosporon	Clinical
TS-042	33 °C	T3	3	PD	Cutaneotrichosporon dermatis	0.2644375	0.2119375	0.2899375	Cutaneotrichosporon	Clinical
TS-042	33 °C	T4	4	PD	Cutaneotrichosporon dermatis	0.3100625	0.2565625	0.3375625	Cutaneotrichosporon	Clinical
TS-042	33 °C	T5	5	PD	Cutaneotrichosporon dermatis	0.327875	0.273875	0.356875	Cutaneotrichosporon	Clinical
TS-042	33 °C	T6	6	PD	Cutaneotrichosporon dermatis	0.33325	0.2895	0.3625	Cutaneotrichosporon	Clinical
TS-042	33 °C	T7	7	PD	Cutaneotrichosporon dermatis	0.3400625	0.3005625	0.3685625	Cutaneotrichosporon	Clinical
TS-042	37 °C	T0	0	PD	Cutaneotrichosporon dermatis	0	-0.003	0.006	Cutaneotrichosporon	Clinical
TS-042	37 °C	T1	1	PD	Cutaneotrichosporon dermatis	0.12525	0.1	0.164	Cutaneotrichosporon	Clinical
TS-042	37 °C	T2	2	PD	Cutaneotrichosporon dermatis	0.26725	0.22725	0.29725	Cutaneotrichosporon	Clinical
TS-042	37 °C	T3	3	PD	Cutaneotrichosporon dermatis	0.3628125	0.3063125	0.3893125	Cutaneotrichosporon	Clinical
TS-042	37 °C	T4	4	PD	Cutaneotrichosporon dermatis	0.4005625	0.3618125	0.4198125	Cutaneotrichosporon	Clinical
TS-042	37 °C	T5	5	PD	Cutaneotrichosporon dermatis	0.4618125	0.4213125	0.4783125	Cutaneotrichosporon	Clinical
TS-042	37 °C	T6	6	PD	Cutaneotrichosporon dermatis	0.4894375	0.4201875	0.5501875	Cutaneotrichosporon	Clinical
TS-042	37 °C	T7	7	PD	Cutaneotrichosporon dermatis	0.4675625	0.4350625	0.4900625	Cutaneotrichosporon	Clinical
TS-046	18 °C	T0	0	PD	Cutaneotrichosporon oleaginosus	0.0040625	-0.0209375	0.0380625	Cutaneotrichosporon	Environmental
TS-046	18 °C	T1	1	PD	Cutaneotrichosporon oleaginosus	0.0430625	0.0323125	0.0533125	Cutaneotrichosporon	Environmental
TS-046	18 °C	T2	2	PD	Cutaneotrichosporon oleaginosus	0.1968125	0.1593125	0.2483125	Cutaneotrichosporon	Environmental
TS-046	18 °C	T3	3	PD	Cutaneotrichosporon oleaginosus	0.3650625	0.3105625	0.4345625	Cutaneotrichosporon	Environmental
TS-046	18 °C	T4	4	PD	Cutaneotrichosporon oleaginosus	0.5199375	0.4554375	0.5994375	Cutaneotrichosporon	Environmental
TS-046	18 °C	T5	5	PD	Cutaneotrichosporon oleaginosus	0.6491875	0.5821875	0.7241875	Cutaneotrichosporon	Environmental
TS-046	18 °C	T6	6	PD	Cutaneotrichosporon oleaginosus	0.7493125	0.6898125	0.8038125	Cutaneotrichosporon	Environmental
TS-046	18 °C	T7	7	PD	Cutaneotrichosporon oleaginosus	0.806	0.72375	0.87475	Cutaneotrichosporon	Environmental
TS-046	23 °C	T0	0	PD	Cutaneotrichosporon oleaginosus	0.000125	-0.017125	0.011875	Cutaneotrichosporon	Environmental
TS-046	23 °C	T1	1	PD	Cutaneotrichosporon oleaginosus	0.0585625	0.0438125	0.0748125	Cutaneotrichosporon	Environmental
TS-046	23 °C	T2	2	PD	Cutaneotrichosporon oleaginosus	0.257375	0.234375	0.296375	Cutaneotrichosporon	Environmental
TS-046	23 °C	T3	3	PD	Cutaneotrichosporon oleaginosus	0.4699375	0.4441875	0.5221875	Cutaneotrichosporon	Environmental
TS-046	23 °C	T4	4	PD	Cutaneotrichosporon oleaginosus	0.667625	0.624125	0.756125	Cutaneotrichosporon	Environmental
TS-046	23 °C	T5	5	PD	Cutaneotrichosporon oleaginosus	0.7643125	0.7323125	0.8363125	Cutaneotrichosporon	Environmental
TS-046	23 °C	T6	6	PD	Cutaneotrichosporon oleaginosus	0.8468125	0.8190625	0.9080625	Cutaneotrichosporon	Environmental
TS-046	23 °C	T7	7	PD	Cutaneotrichosporon oleaginosus	0.9001875	0.8786875	0.9546875	Cutaneotrichosporon	Environmental
TS-046	28 °C	T0	0	PD	Cutaneotrichosporon oleaginosus	0	-0.0308125	0.0041875	Cutaneotrichosporon	Environmental
TS-046	28 °C	T1	1	PD	Cutaneotrichosporon oleaginosus	0.1143125	0.1035625	0.1205625	Cutaneotrichosporon	Environmental
TS-046	28 °C	T2	2	PD	Cutaneotrichosporon oleaginosus	0.444625	0.326375	0.571375	Cutaneotrichosporon	Environmental
TS-046	28 °C	T3	3	PD	Cutaneotrichosporon oleaginosus	0.701125	0.475625	0.917625	Cutaneotrichosporon	Environmental
TS-046	28 °C	T4	4	PD	Cutaneotrichosporon oleaginosus	0.9638125	0.7533125	1.1853125	Cutaneotrichosporon	Environmental
TS-046	28 °C	T5	5	PD	Cutaneotrichosporon oleaginosus	1.098375	0.832125	1.370125	Cutaneotrichosporon	Environmental
TS-046	28 °C	T6	6	PD	Cutaneotrichosporon oleaginosus	1.2	0.97075	1.42075	Cutaneotrichosporon	Environmental
TS-046	28 °C	T7	7	PD	Cutaneotrichosporon oleaginosus	1.1804375	0.8404375	1.4834375	Cutaneotrichosporon	Environmental
TS-046	33 °C	T0	0	PD	Cutaneotrichosporon oleaginosus	0	-0.005125	-0.000125	Cutaneotrichosporon	Environmental
TS-046	33 °C	T1	1	PD	Cutaneotrichosporon oleaginosus	0.0724375	0.0341875	0.0961875	Cutaneotrichosporon	Environmental
TS-046	33 °C	T2	2	PD	Cutaneotrichosporon oleaginosus	0.200625	0.143875	0.227875	Cutaneotrichosporon	Environmental
TS-046	33 °C	T3	3	PD	Cutaneotrichosporon oleaginosus	0.3179375	0.2339375	0.3539375	Cutaneotrichosporon	Environmental
TS-046	33 °C	T4	4	PD	Cutaneotrichosporon oleaginosus	0.4070625	0.3155625	0.4485625	Cutaneotrichosporon	Environmental
TS-046	33 °C	T5	5	PD	Cutaneotrichosporon oleaginosus	0.473125	0.374875	0.519875	Cutaneotrichosporon	Environmental
TS-046	33 °C	T6	6	PD	Cutaneotrichosporon oleaginosus	0.551	0.4415	0.5995	Cutaneotrichosporon	Environmental
TS-046	33 °C	T7	7	PD	Cutaneotrichosporon oleaginosus	0.6050625	0.4945625	0.6585625	Cutaneotrichosporon	Environmental
TS-046	37 °C	T0	0	PD	Cutaneotrichosporon oleaginosus	0.00275	-0.003	0.01	Cutaneotrichosporon	Environmental
TS-046	37 °C	T1	1	PD	Cutaneotrichosporon oleaginosus	0.03125	-0.016	0.081	Cutaneotrichosporon	Environmental
TS-046	37 °C	T2	2	PD	Cutaneotrichosporon oleaginosus	0.026	-0.01475	0.06125	Cutaneotrichosporon	Environmental
TS-046	37 °C	T3	3	PD	Cutaneotrichosporon oleaginosus	0.0298125	-0.0076875	0.0613125	Cutaneotrichosporon	Environmental
TS-046	37 °C	T4	4	PD	Cutaneotrichosporon oleaginosus	0.0168125	-0.0031875	0.0308125	Cutaneotrichosporon	Environmental
TS-046	37 °C	T5	5	PD	Cutaneotrichosporon oleaginosus	0.0168125	-0.0066875	0.0373125	Cutaneotrichosporon	Environmental
TS-046	37 °C	T6	6	PD	Cutaneotrichosporon oleaginosus	0.0534375	-0.0118125	0.1031875	Cutaneotrichosporon	Environmental
TS-046	37 °C	T7	7	PD	Cutaneotrichosporon oleaginosus	0.0163125	-0.0049375	0.0330625	Cutaneotrichosporon	Environmental
